# Supplementary material for: Large-scale pan-cancer cell line screening identifies actionable and effective drug combinations
Source: Cancer Discov. Author manuscript; Available in PMC 2024 May 3. (PMC11061612; doi:10.1158/2159-8290.CD-23-0388)
Supplement: Table S1 [file EMS194010-supplement-Table_S1.xlsx]

## Sheet: Supplementary Table CellLine
Model Name	COSMIC ID	SIDM	RRID	Replicate Cell Line	Supplier	Supplier Product Code	Gender	Tissue	Screen Media	Growth Properties
697	906800	SIDM01076	CVCL_0079	No	DSMZ	ACC-42	Male	Haematopoietic and Lymphoid	R	Suspension
A101D	910921	SIDM00801	CVCL_1057	No	ATCC	CRL-7898	Male	Skin	D/F12	Adherent
A3-KAW	910935	SIDM00495	CVCL_1062	No	JCRB	JCRB0101	Female	Haematopoietic and Lymphoid	R	Suspension
ARH-77	906765	SIDM00900	CVCL_1072	No	ATCC	CRL-1621	Female	Haematopoietic and Lymphoid	R	Suspension
AsPC-1	910702	SIDM00899	CVCL_0152	No	ATCC	CRL-1682	Female	Pancreas	R	Adherent
BALL-1	910705	SIDM00287	CVCL_1075	No	RIKEN	RCB0256	Male	Haematopoietic and Lymphoid	R	Suspension
BB49-HNC	753532	SIDM00174	CVCL_1077	No	Ludwig Institute for Cancer Research, Brussels branch		Unknown	Head and Neck	D/F12	Adherent
BE2-M17	753616	SIDM01229	CVCL_0167	No	ATCC	CRL-2267	Male	Peripheral Nervous System	D/F12	Adherent
BT-474	946359	SIDM00963	CVCL_0179	No	DSMZ	ACC-64	Female	Breast	R	Adherent
CA46	910703	SIDM00907	CVCL_1101	No	ATCC	CRL-1648	Male	Haematopoietic and Lymphoid	R	Suspension
CAL-51	910927	SIDM00933	CVCL_1110	No	DSMZ	ACC-302	Female	Breast	D/F12	Adherent
DBTRG-05MG	906835	SIDM00867	CVCL_1169	No	ATCC	CRL-2020	Female	Central Nervous System	R	Adherent
DG-75	906838	SIDM00948	CVCL_0244	No	DSMZ	ACC-83	Male	Haematopoietic and Lymphoid	R	Suspension
DMS-53	907295	SIDM00523	CVCL_1177	No	ECACC	95062823	Male	Lung	D/F12	Adherent
EC-GI-10	753555	SIDM00278	CVCL_1187	No	RIKEN	RCB0774	Male	Esophagus	D/F12	Adherent
ESO51	1503367	SIDM00538	CVCL_2036	No	ECACC	11012010	Male	Esophagus	R	Suspension
NCI-H2591	1240131	SIDM00101	CVCL_A543	No	NCI-Navy Medical Oncology Branch	NCI-H2591	Male	Lung	R	Adherent
HSC-3	907061	SIDM00589	CVCL_1288	No	JCRB	JCRB0623	Male	Head and Neck	D/F12	Adherent
HuO-3N1	909977	SIDM00584	CVCL_1297	No	JCRB	JCRB0413	Female	Bone	R	Adherent
IGR-1	907169	SIDM01060	CVCL_1303	No	DSMZ	ACC-236	Male	Skin	D/F12	Adherent
IM-95	1240155	SIDM00602	CVCL_2961	No	JCRB	JCRB1075.0	Male	Stomach	R	Adherent
SIMA	753620	SIDM00395	CVCL_1695	No	DSMZ	ACC-164	Male	Peripheral Nervous System	R	Adherent
Hey	1479988	SIDM00968	CVCL_0297	No	Cedarlane Labs		Female	Ovary	R	Adherent
A375	906793	SIDM00795	CVCL_0132	Yes	ATCC	CRL-1619	Female	Skin	D/F12	Adherent
A549	905949	SIDM00903	CVCL_0023	No	NCI	A549	Male	Lung	D/F12	Adherent
C32	906830	SIDM00890	CVCL_1097	Yes	ATCC	CRL-1585	Male	Skin	D/F12	Adherent
MFM-223	910948	SIDM00332	CVCL_1408	No	DSMZ	ACC-422	Female	Breast	D/F12	Adherent
MHH-ES-1	908134	SIDM00386	CVCL_1411	Yes	DSMZ	ACC-167	Male	Bone	R	Adherent
PC-14	753608	SIDM00237	CVCL_1640	Yes	RIKEN	RCB0446	Male	Lung	R	Adherent
SW620	905962	SIDM00841	CVCL_0547	Yes	ATCC	CCL-227	Male	Large Intestine	D/F12	Adherent
SNU-C2B	909740	SIDM00781	CVCL_1710	No	ATCC	CCL-250	Female	Large Intestine	R	Semi-Adherent
U-2-OS	909776	SIDM01191	CVCL_0042	Yes	ATCC	HTB-96	Female	Bone	R	Adherent
HCT-15	905937	SIDM00789	CVCL_0292	No	NCI	HCT-15	Male	Large Intestine	R	Adherent
HT-29	905939	SIDM00136	CVCL_0320	Yes	NCI	HT-29	Female	Large Intestine	R	Adherent
786-0	905947	SIDM00125	CVCL_1051	No	NCI	786-0	Male	Kidney	R	Adherent
ALL-PO	910944	SIDM00211	CVCL_1069	No	ICLC	HTL01003	Female	Haematopoietic and Lymphoid	R	Suspension
ASH-3	1290722	SIDM00491	CVCL_2856	No	JCRB	JCRB1073	Female	Thyroid	D/F12	Adherent
ATN-1	910687	SIDM00233	CVCL_1073	No	RIKEN	RCB1440	Male	Haematopoietic and Lymphoid	R	Suspension
BICR10	1290724	SIDM00077	CVCL_2307	No	ECACC	4072103	Female	Head and Neck	D/F12	Adherent
CAL-27	910916	SIDM00937	CVCL_1107	No	DSMZ	ACC-446	Male	Head and Neck	D/F12	Adherent
CAS-1	910943	SIDM00212	CVCL_1117	No	ICLC	HTL97009	Male	Central Nervous System	D/F12	Adherent
CHSA8926	1303912	SIDM00176	CVCL_X485	No	Massachusetts General Hospital		Male	Bone	R	Adherent
CTV-1	753548	SIDM00951	CVCL_1150	No	DSMZ	ACC-40	Male	Haematopoietic and Lymphoid	R	Suspension
EJM	1297447	SIDM01048	CVCL_2030	No	DSMZ	ACC-560	Female	Haematopoietic and Lymphoid	D/F12	Semi-Adherent
ES-2	1240128	SIDM00861	CVCL_3509	No	ATCC	CRL-1978	Female	Ovary	R	Adherent
FADU	906863	SIDM00860	CVCL_1218	No	ATCC	HTB-43	Male	Head and Neck	D/F12	Adherent
GOTO	906875	SIDM00544	CVCL_1234	No	JCRB	JCRB0612	Male	Peripheral Nervous System	R	Adherent
H9	907043	SIDM01251	CVCL_1240	No	ATCC	HTB-176	Male	Haematopoietic and Lymphoid	R	Suspension
HeLa	1298134	SIDM00846	CVCL_0030	No	ATCC	CCL-2	Female	Cervix	D/F12	Adherent
huH-1	1298146	SIDM00586	CVCL_2956	No	JCRB	JCRB0199	Male	Liver	D/F12	Adherent
J82	753566	SIDM00693	CVCL_0359	No	ATCC	HTB-1	Male	Bladder	D/F12	Adherent
KMS-12-BM	907281	SIDM01020	CVCL_1334	No	DSMZ	ACC-551	Female	Haematopoietic and Lymphoid	R	Suspension
MDST8	1240173	SIDM00527	CVCL_2588	No	ECACC	99011801	Unknown	Large Intestine	R	Adherent
NCI-H720	687600	SIDM01120	CVCL_1583	No	ATCC	CRL-5838	Male	Lung	D/F12	Suspension
SNU-407	1660034	SIDM00214	CVCL_5058	No	KCLB	407	Male	Large Intestine	R	Adherent
JiyoyeP-2003	907268	SIDM00808	CVCL_1317	No	ATCC	CCL-87	Male	Haematopoietic and Lymphoid	R	Suspension
42-MG-BA	687561	SIDM00982	CVCL_1798	No	DSMZ	ACC-431	Male	Central Nervous System	R	Adherent
BT-20	906801	SIDM00893	CVCL_0178	No	ATCC	HTB-19	Female	Breast	D/F12	Adherent
COLO-792	906814	SIDM00140	CVCL_1134	No	ECACC	93052616	Male	Skin	R	Adherent
HCC1419	907045	SIDM00882	CVCL_1251	No	ATCC	CRL-2326	Female	Breast	R	Adherent
HCC1428	1290905	SIDM00881	CVCL_1252	No	ATCC	CRL-2327	Female	Breast	R	Adherent
HCC1937	749714	SIDM00874	CVCL_0290	No	ATCC	CRL-2336	Female	Breast	R	Semi-Adherent
HCC2998	905971	SIDM00118	CVCL_1266	No	NCI	HCC-2998	Unknown	Large Intestine	R	Adherent
HuP-T3	907285	SIDM00533	CVCL_1299	No	ECACC	93121055	Male	Pancreas	R	Adherent
IGROV-1	905968	SIDM00151	CVCL_1304	No	NCI	IGR-OV1	Female	Ovary	R	Adherent
KLE	924187	SIDM00686	CVCL_1329	No	ATCC	CRL-1622	Female	Endometrium	D/F12	Adherent
KY821	907300	SIDM00553	CVCL_1346	No	JCRB	JCRB0105	Male	Haematopoietic and Lymphoid	R	Suspension
KYSE-150	907317	SIDM01031	CVCL_1348	No	DSMZ	ACC-375	Female	Esophagus	R	Adherent
MCF7	905946	SIDM00148	CVCL_0031	No	NCI	MCF7	Female	Breast	D/F12	Adherent
SNU-C5	1674021	SIDM00498	CVCL_5112	No	KCLB	0000C5	Female	Large Intestine	R	Adherent
G-401	907299	SIDM00856	CVCL_0270	No	ATCC	CRL-1441	Male	Kidney	R	Adherent
HT-1080	907064	SIDM00828	CVCL_0317	No	ATCC	CCL-121	Male	Soft Tissue	D/F12	Adherent
SAT	1299050	SIDM00350	CVCL_3160	No	JCRB	JCRB1027	Unknown	Head and Neck	R	Adherent
COLO-205	905961	SIDM00826	CVCL_0218	No	ECACC	87061208	Male	Large Intestine	R	Semi-Adherent
BPH-1	924105	SIDM00964	CVCL_1091	No	DSMZ	ACC-143	Male	Prostate	R	Adherent
CHP-212	906820	SIDM00910	CVCL_1125	No	ATCC	CRL-2273	Male	Peripheral Nervous System	D/F12	Adherent
COR-L23	687780	SIDM00512	CVCL_1139	No	ECACC	92031919	Male	Lung	R	Adherent
ES4	949156	SIDM00264	CVCL_1200	No	St Jude Children's Research Hospital		Male	Bone	R	Adherent
HCC1954	749709	SIDM00872	CVCL_1259	No	ATCC	CRL-2338	Female	Breast	R	Adherent
HOP-92	905973	SIDM00134	CVCL_1286	No	NCI	HOP-92	Male	Lung	D/F12	Adherent
LC-1-sq	1298223	SIDM00300	CVCL_3008	No	RIKEN	RCB0455	Male	Lung	R	Adherent
LS-411N	907794	SIDM00660	CVCL_1385	No	ATCC	CRL-2159	Male	Large Intestine	R	Adherent
NB(TU)1-10	1240181	SIDM00579	CVCL_3041	No	JCRB	JCRB0154	Female	Peripheral Nervous System	R	Adherent
NCI-H1341	1330964	SIDM00646	CVCL_1463	No	ATCC	CRL-5864	Female	Lung	D/F12	Suspension
NCI-H747	908457	SIDM00778	CVCL_1587	No	ATCC	CCL-252	Male	Large Intestine	R	Semi-Adherent
P12-ICHIKAWA	909251	SIDM00463	CVCL_1630	No	DSMZ	ACC-34	Male	Haematopoietic and Lymphoid	R	Suspension
A172	687563	SIDM00799	CVCL_0131	No	ATCC	CRL-1620	Male	Central Nervous System	D/F12	Adherent
CADO-ES1	753539	SIDM00961	CVCL_1103	No	DSMZ	ACC-255	Female	Bone	R	Adherent
COLO-678	910689	SIDM00957	CVCL_1129	No	DSMZ	ACC-194	Male	Large Intestine	R	Adherent
Daoy	906833	SIDM00887	CVCL_1167	No	ATCC	HTB-186	Male	Central Nervous System	D/F12	Adherent
Daudi	906831	SIDM00845	CVCL_0008	No	ATCC	CCL-213	Male	Haematopoietic and Lymphoid	R	Suspension
EBC-1	753554	SIDM00486	CVCL_2891	No	JCRB	JCRB0820	Male	Lung	D/F12	Adherent
EM-2	906855	SIDM01047	CVCL_1196	No	DSMZ	ACC-135	Female	Haematopoietic and Lymphoid	R	Suspension
EVSA-T	906862	SIDM01042	CVCL_1207	No	DSMZ	ACC-433	Female	Breast	D/F12	Adherent
G-402	907298	SIDM00855	CVCL_1221	No	ATCC	CRL-1440	Female	Soft Tissue	R	Adherent
HGC-27	907055	SIDM00290	CVCL_1279	No	RIKEN	RCB0500	Unknown	Stomach	D/F12	Adherent
IMR-5	907170	SIDM01206	CVCL_1306	No	ICLC	HTL00009	Male	Peripheral Nervous System	R	Adherent
JHH-1	1298151	SIDM00618	CVCL_2785	No	JCRB	JCRB1062	Male	Liver	D/F12	Adherent
JHH-6	1240159	SIDM00615	CVCL_2788	No	JCRB	JCRB1030	Female	Liver	D/F12	Adherent
KE-37	907277	SIDM01003	CVCL_1327	No	DSMZ	ACC-46	Male	Haematopoietic and Lymphoid	R	Suspension
KMRC-20	1298169	SIDM00609	CVCL_2986	No	JCRB	JCRB1071	Unknown	Kidney	D/F12	Adherent
KYSE-140	753573	SIDM01032	CVCL_1347	No	DSMZ	ACC-348	Male	Esophagus	R	Adherent
23132-87	910924	SIDM00980	CVCL_1046	No	DSMZ	ACC-201	Male	Stomach	R	Adherent
8-MG-BA	687562	SIDM00998	CVCL_1052	No	DSMZ	ACC-432	Female	Central Nervous System	D/F12	Adherent
A498	905948	SIDM00124	CVCL_1056	No	NCI	A498	Female	Kidney	D/F12	Adherent
AGS	906790	SIDM00850	CVCL_0139	No	ATCC	CRL-1739	Female	Stomach	D/F12	Adherent
AU565	910704	SIDM00898	CVCL_1074	No	ATCC	CRL-2351	Female	Breast	R	Adherent
CAL-120	906826	SIDM00940	CVCL_1104	No	DSMZ	ACC-459	Female	Breast	D/F12	Adherent
DEL	906836	SIDM00949	CVCL_1170	No	DSMZ	ACC-338	Male	Haematopoietic and Lymphoid	R	Suspension
Detroit562	906837	SIDM00831	CVCL_1171	No	ATCC	CCL-138	Female	Head and Neck	D/F12	Adherent
DiFi	1789883	SIDM00049	CVCL_6895	No			Female	Large Intestine	D/F12	Adherent
EFM-192A	1290798	SIDM01002	CVCL_1812	No	DSMZ	ACC-258	Female	Breast	R	Adherent
GP5d	907291	SIDM00537	CVCL_1235	No	ECACC	95090715	Female	Large Intestine	D/F12	Adherent
NCI-H513	1240141	SIDM00114	CVCL_A570	No	NCI-Navy Medical Oncology Branch	NCI-H513	Male	Lung	R	Semi-Adherent
Jurkat	998184	SIDM01016	CVCL_0065	No	DSMZ	ACC-282	Male	Haematopoietic and Lymphoid	R	Suspension
LN-18	1240168	SIDM00685	CVCL_0392	No	ATCC	CRL-2610	Male	Central Nervous System	D/F12	Adherent
NCI-H2052	688058	SIDM00713	CVCL_1518	No	ATCC	CRL-5915	Male	Lung	R	Adherent
B-CPAP	924104	SIDM00992	CVCL_0153	No	DSMZ	ACC-273	Female	Thyroid	R	Adherent
CAL-29	1290730	SIDM00936	CVCL_1808	No	DSMZ	ACC-515	Female	Bladder	D/F12	Adherent
CESS	910688	SIDM00917	CVCL_0209	No	ATCC	TIB-190	Male	Haematopoietic and Lymphoid	R	Suspension
GDM-1	906870	SIDM01057	CVCL_1230	No	DSMZ	ACC-87	Female	Haematopoietic and Lymphoid	R	Suspension
NCI-H2373	1290809	SIDM00103	CVCL_A533	No	NCI-Navy Medical Oncology Branch	NCI-H2373	Male	Lung	R	Adherent
HPAC	1298136	SIDM00670	CVCL_3517	No	ATCC	CRL-2119	Female	Pancreas	D/F12	Adherent
HT-3	907068	SIDM00679	CVCL_1293	No	ATCC	HTB-32	Female	Cervix	R	Adherent
JSC-1	1327769	SIDM00688	CVCL_3728	No	ATCC	CRL-2769	Male	Haematopoietic and Lymphoid	R	Suspension
JURL-MK1	1327771	SIDM01015	CVCL_2086	No	DSMZ	ACC-532	Male	Haematopoietic and Lymphoid	R	Suspension
KM12	905989	SIDM00150	CVCL_1331	No	NCI	KM-12	Unknown	Large Intestine	R	Adherent
LB996-RCC	753585	SIDM00180	CVCL_1371	No	Ludwig Institute for Cancer Research, Brussels branch		Male	Kidney	D/F12	Adherent
LN-229	1240169	SIDM00684	CVCL_0393	No	ATCC	CRL-2611	Female	Central Nervous System	D/F12	Adherent
MOLT-16	908147	SIDM00431	CVCL_1424	No	DSMZ	ACC-29	Female	Haematopoietic and Lymphoid	R	Suspension
NCI-H1623	687798	SIDM00747	CVCL_1481	No	ATCC	CRL-5881	Male	Lung	D/F12	Semi-Adherent
SNU-5	908445	SIDM01144	CVCL_0078	No	ATCC	CRL-5973	Female	Stomach	D/F12	Suspension
SISO	1240212	SIDM00394	CVCL_2193	No	DSMZ	ACC-327	Female	Cervix	R	Adherent
SUP-M2	1331040	SIDM00421	CVCL_2209	No	DSMZ	ACC-509	Female	Haematopoietic and Lymphoid	R	Suspension
SW780	687457	SIDM01160	CVCL_1728	No	ATCC	CRL-2169	Female	Bladder	D/F12	Adherent
TUR	909773	SIDM01205	CVCL_1775	No	ATCC	CRL-2367	Male	Haematopoietic and Lymphoid	R	Suspension
VA-ES-BJ	688121	SIDM01179	CVCL_1785	No	ATCC	CRL-2138	Male	Soft Tissue	D/F12	Adherent
WM278	1240226	SIDM00975	CVCL_6473	No	Rockland	WM278	Female	Skin	R	Adherent
WM793B	1299081	SIDM00973	CVCL_8787	No	ATCC	CRL-2806	Male	Skin	R	Adherent
8505C	924102	SIDM00996	CVCL_1054	No	JCRB	JCRB0826	Female	Thyroid	R	Adherent
A253	906794	SIDM00796	CVCL_1060	No	ATCC	HTB-41	Male	Head and Neck	D/F12	Adherent
C-4-I	687506	SIDM00905	CVCL_2253	No	ATCC	CRL-1594	Female	Cervix	D/F12	Adherent
GB-1	687568	SIDM00581	CVCL_1227	No	JCRB	IFO50489	Male	Central Nervous System	D/F12	Adherent
HC-1	907044	SIDM01073	CVCL_1243	No	DSMZ	ACC-301	Male	Haematopoietic and Lymphoid	R	Suspension
HCC1806	907047	SIDM00875	CVCL_1258	No	ATCC	CRL-2335	Female	Breast	R	Adherent
Hs-746T	1240151	SIDM00665	CVCL_0333	No	ATCC	HTB-135	Male	Stomach	D/F12	Adherent
HT-144	907067	SIDM00695	CVCL_0318	No	ATCC	HTB-63	Male	Skin	R	Adherent
HuO9	907072	SIDM00599	CVCL_1298	No	JCRB	JCRB0427	Female	Bone	R	Adherent
KCL-22	1330931	SIDM01004	CVCL_2091	No	DSMZ	ACC-519	Female	Haematopoietic and Lymphoid	R	Suspension
KYSE-180	907318	SIDM01030	CVCL_1349	No	DSMZ	ACC-379	Male	Esophagus	R	Adherent
NCI-H1838	687807	SIDM00769	CVCL_1499	No	ATCC	CRL-5899	Female	Lung	R	Adherent
SNU-175	1659928	SIDM00216	CVCL_5031	No	KCLB	175	Female	Large Intestine	R	Suspension
NCI-H1155	908467	SIDM00651	CVCL_1456	No	ATCC	CRL-5818	Male	Lung	D/F12	Suspension
NCI-H1944	1240185	SIDM00762	CVCL_1508	No	ATCC	CRL-5907	Female	Lung	D/F12	Adherent
SJRH30	909716	SIDM01095	CVCL_0041	No	ATCC	CRL-2061	Male	Soft Tissue	R	Adherent
Raji	909262	SIDM00844	CVCL_0511	No	ATCC	CCL-86	Male	Haematopoietic and Lymphoid	R	Suspension
5637	687452	SIDM00807	CVCL_0126	No	ATCC	HTB-9	Male	Bladder	R	Adherent
BFTC-909	910698	SIDM00988	CVCL_1084	No	DSMZ	ACC-367	Male	Kidney	D/F12	Adherent
CAL-78	1290765	SIDM00929	CVCL_1809	No	DSMZ	ACC-449	Male	Bone	R	Adherent
DU-4475	906844	SIDM01001	CVCL_1183	No	DSMZ	ACC-427	Female	Breast	R	Suspension
ESO26	1503366	SIDM00539	CVCL_2035	No	ECACC	11012009	Male	Esophagus	R	Suspension
NCI-H2722	1290812	SIDM00099	CVCL_U994	No	NCI-Navy Medical Oncology Branch	NCI-H2722	Male	Lung	R	Adherent
HCC2157	749715	SIDM00774	CVCL_1261	No	ATCC	CRL-2340	Female	Breast	D/F12	Suspension
HT55	907287	SIDM00541	CVCL_1294	No	ECACC	85061105	Unknown	Large Intestine	D/F12	Adherent
JJN-3	1327766	SIDM01036	CVCL_2078	No	DSMZ	ACC-541	Female	Haematopoietic and Lymphoid	D/F12	Suspension
KP-1N	1298216	SIDM00583	CVCL_3002	No	JCRB	JCRB0177.0	Male	Pancreas	R	Adherent
LNCaP-Clone-FGC	907788	SIDM00683	CVCL_1379	No	ATCC	CRL-1740	Male	Prostate	R	Semi-Adherent
MDA-MB-361	908121	SIDM00528	CVCL_0620	No	ECACC	92020423	Female	Breast	D/F12	Adherent
MES-SA	908127	SIDM00625	CVCL_1404	No	ATCC	CRL-1976	Female	Uterus	R	Adherent
MHH-PREB-1	908136	SIDM00388	CVCL_1413	No	DSMZ	ACC-354	Male	Haematopoietic and Lymphoid	R	Suspension
NCI-H1693	687802	SIDM00742	CVCL_1488	No	ATCC	CRL-5887	Female	Lung	R	Adherent
NCI-H1975	924244	SIDM00759	CVCL_1511	No	ATCC	CRL-5908	Female	Lung	R	Adherent
NEC8	910942	SIDM00243	CVCL_1604	No	RIKEN	RCB0489	Male	Testis	R	Adherent
COLO-824	906812	SIDM00954	CVCL_1136	No	DSMZ	ACC-200	Female	Breast	R	Adherent
EW-1	949163	SIDM00205	CVCL_1208	No	IARC		Male	Bone	R	Semi-Adherent
EW-16	949165	SIDM00198	CVCL_1212	No	IARC		Male	Bone	R	Adherent
KOPN-8	1330933	SIDM01034	CVCL_1866	No	DSMZ	ACC-552	Female	Haematopoietic and Lymphoid	R	Suspension
KYSE-50	1298222	SIDM00550	CVCL_1360	No	JCRB	JCRB0189	Male	Esophagus	D/F12	Adherent
LB771-HNC	753583	SIDM00182	CVCL_1369	No	Ludwig Institute for Cancer Research, Brussels branch		Male	Head and Neck	D/F12	Adherent
LXF-289	753592	SIDM00339	CVCL_1394	No	DSMZ	ACC-265	Male	Lung	D/F12	Adherent
NCI-H1781	1298350	SIDM00754	CVCL_1494	No	ATCC	CRL-5894	Female	Lung	R	Adherent
OACp4C	1503362	SIDM00445	CVCL_1843	No	DSMZ	ACC-704	Male	Esophagus	R	Adherent
OS-RC-2	909250	SIDM00239	CVCL_1626	No	RIKEN	RCB0735	Male	Kidney	R	Adherent
OVCAR-4	905990	SIDM00092	CVCL_1627	No	NCI	OVCAR-4	Female	Ovary	R	Adherent
OVTOKO	1298365	SIDM00425	CVCL_3117	No	JCRB	JCRB1048	Female	Ovary	R	Adherent
PC-3	905934	SIDM00088	CVCL_0035	No	NCI	PC-3	Male	Prostate	D/F12	Adherent
PWR-1E	1330993	SIDM01114	CVCL_3775	No	ATCC	CRL-11611	Male	Prostate	D/F12	Adherent
RPMI-8226	905964	SIDM00087	CVCL_0014	No	NCI	RPMI-8226	Male	Haematopoietic and Lymphoid	R	Suspension
HT-1197	907065	SIDM00676	CVCL_1291	No	ATCC	CRL-1473	Male	Bladder	D/F12	Adherent
HCC1187	749711	SIDM00885	CVCL_1247	No	ATCC	CRL-2322	Female	Breast	R	Semi-Adherent
647-V	906797	SIDM00983	CVCL_1049	No	DSMZ	ACC-414	Male	Bladder	D/F12	Adherent
C3A	910850	SIDM01237	CVCL_1098	No	ATCC	CRL-10741	Male	Liver	D/F12	Adherent
DAN-G	1290797	SIDM00950	CVCL_0243	No	DSMZ	ACC-249	Female	Pancreas	R	Adherent
EW-18	949164	SIDM00197	CVCL_1213	No	IARC		Unknown	Bone	R	Suspension
GI-ME-N	906872	SIDM00227	CVCL_1232	No	ICLC	HTL98011	Female	Peripheral Nervous System	R	Adherent
HEC-1	907051	SIDM00596	CVCL_1274	No	JCRB	JCRB0042	Female	Endometrium	D/F12	Adherent
JIMT-1	1298157	SIDM01037	CVCL_2077	No	DSMZ	ACC-589	Female	Breast	D/F12	Adherent
KG-1	907278	SIDM00785	CVCL_0374	No	ATCC	CRL-246	Male	Haematopoietic and Lymphoid	D/F12	Suspension
KMOE-2	907280	SIDM01019	CVCL_1332	No	DSMZ	ACC-37	Female	Haematopoietic and Lymphoid	R	Suspension
KYSE-410	753574	SIDM01028	CVCL_1352	No	DSMZ	ACC-381	Male	Esophagus	R	Adherent
LOU-NH91	1298226	SIDM00341	CVCL_2104	No	DSMZ	ACC-393	Female	Lung	R	Adherent
MS751	1240179	SIDM00638	CVCL_4996	No	ATCC	HTB-34	Female	Cervix	D/F12	Adherent
NCI-H1048	687995	SIDM00654	CVCL_1453	No	ATCC	CRL-5853	Female	Lung	D/F12	Adherent
NCI-H23	905942	SIDM00138	CVCL_1547	No	NCI	NCI-H23	Male	Lung	R	Adherent
SNU-1	908444	SIDM01146	CVCL_0099	No	ATCC	CRL-5971	Male	Stomach	R	Suspension
NUGC-4	1298357	SIDM00570	CVCL_3082	No	JCRB	JCRB0834	Female	Stomach	R	Semi-Adherent
TCCSUP	687459	SIDM01190	CVCL_1738	No	ATCC	HTB-5	Female	Bladder	D/F12	Adherent
TOV-112D	1299070	SIDM01170	CVCL_3612	No	ATCC	CRL-11731	Female	Ovary	D/F12	Adherent
DMS-273	687985	SIDM00522	CVCL_1176	No	ECACC	95062830	Female	Lung	D/F12	Adherent
NCI-H1793	908463	SIDM00755	CVCL_1496	No	ATCC	CRL-5896	Female	Lung	D/F12	Adherent
OCI-M1	1330985	SIDM00458	CVCL_2149	No	DSMZ	ACC-529	Unknown	Haematopoietic and Lymphoid	D/F12	Suspension
OE21	1298359	SIDM00478	CVCL_2661	No	ECACC	96062201	Male	Esophagus	R	Adherent
P30-OHK	909252	SIDM00364	CVCL_1631	No	JCRB	JCRB0094	Female	Haematopoietic and Lymphoid	R	Suspension
P32-ISH	1330987	SIDM00362	CVCL_3119	No	JCRB	JCRB0095	Male	Haematopoietic and Lymphoid	R	Suspension
RCC10RGB	909974	SIDM00235	CVCL_1647	No	RIKEN	RCB1151	Male	Kidney	D/F12	Adherent
RS4-11	909703	SIDM01086	CVCL_0093	No	ATCC	CRL-1873	Female	Haematopoietic and Lymphoid	R	Suspension
SiHa	930297	SIDM01093	CVCL_0032	No	ATCC	HTB-35	Female	Cervix	D/F12	Adherent
SK-N-DZ	688086	SIDM01100	CVCL_1701	No	ATCC	CRL-2149	Female	Peripheral Nervous System	D/F12	Adherent
SU-DHL-8	1331038	SIDM00423	CVCL_2207	No	DSMZ	ACC-573	Male	Haematopoietic and Lymphoid	R	Suspension
SUIT-2	1240219	SIDM00371	CVCL_3172	No	JCRB	JCRB1094	Male	Pancreas	R	Adherent
SW756	724839	SIDM01174	CVCL_1727	No	ATCC	CRL-10302	Female	Cervix	D/F12	Adherent
T47D	905945	SIDM00097	CVCL_0553	No	NCI	T-47D	Female	Breast	R	Adherent
TK	1331045	SIDM00323	CVCL_3216	No	JCRB	JCRB0157	Female	Haematopoietic and Lymphoid	R	Suspension
TT2609-C02	1240223	SIDM00418	CVCL_2218	No	DSMZ	ACC-510	Male	Thyroid	R	Adherent
U-118-MG	687588	SIDM01193	CVCL_0633	No	ATCC	HTB-15	Male	Central Nervous System	D/F12	Adherent
UMC-11	909779	SIDM01183	CVCL_1784	No	ATCC	CRL-5975	Male	Lung	D/F12	Adherent
WM35	1299080	SIDM00974	CVCL_0580	No	ATCC	CRL-2807	Female	Skin	R	Adherent
G-361	906865	SIDM00857	CVCL_1220	No	ATCC	CRL-1424	Male	Skin	R	Adherent
HCC1143	749710	SIDM00866	CVCL_1245	No	ATCC	CRL-2321	Female	Breast	R	Adherent
HuP-T4	907286	SIDM00531	CVCL_1300	No	ECACC	93121056	Male	Pancreas	D/F12	Adherent
MOLP-8	1330950	SIDM00434	CVCL_2124	No	DSMZ	ACC-569	Male	Haematopoietic and Lymphoid	R	Suspension
NCI-H1092	687997	SIDM00653	CVCL_1454	No	ATCC	CRL-5855	Male	Lung	D/F12	Suspension
NCI-H2141	688014	SIDM00699	CVCL_1534	No	ATCC	CRL-5927	Male	Lung	D/F12	Suspension
NCI-H596	908459	SIDM01127	CVCL_1571	No	ATCC	HTB-178	Male	Lung	R	Adherent
NH-12	908447	SIDM00577	CVCL_1605	No	JCRB	JCRB0833	Male	Peripheral Nervous System	D/F12	Adherent
NOS-1	925345	SIDM00242	CVCL_1610	No	RIKEN	RCB1032	Male	Bone	R	Adherent
RH-1	971773	SIDM00427	CVCL_1658	No	DSMZ	ACC-493	Male	Bone	R	Adherent
SK-MES-1	909728	SIDM01103	CVCL_0630	No	ATCC	HTB-58	Male	Lung	D/F12	Adherent
SU-DHL-10	1331033	SIDM00389	CVCL_1889	No	DSMZ	ACC-576	Male	Haematopoietic and Lymphoid	R	Suspension
TC-71	1240221	SIDM00419	CVCL_2213	No	DSMZ	ACC-516	Male	Bone	D/F12	Semi-Adherent
GA-10	1303896	SIDM00854	CVCL_1222	No	ATCC	CRL-2392	Male	Haematopoietic and Lymphoid	R	Suspension
KU-19-19	907312	SIDM01033	CVCL_1344	No	DSMZ	ACC-395	Female	Bladder	R	Adherent
MHH-CALL-2	908132	SIDM00331	CVCL_1409	No	DSMZ	ACC-341	Female	Haematopoietic and Lymphoid	R	Suspension
MOLT-13	908146	SIDM00433	CVCL_1422	No	DSMZ	ACC-436	Female	Haematopoietic and Lymphoid	R	Suspension
KM-H2	909976	SIDM01018	CVCL_1330	No	DSMZ	ACC-8	Male	Haematopoietic and Lymphoid	R	Suspension
AM-38	910933	SIDM00492	CVCL_1070	No	JCRB	IFO50492	Male	Central Nervous System	D/F12	Adherent
HL-60	905938	SIDM00829	CVCL_0002	No	ATCC	CCL-240	Female	Haematopoietic and Lymphoid	D/F12	Suspension
639-V	906798	SIDM00999	CVCL_1048	No	DSMZ	ACC-413	Male	Bladder	D/F12	Adherent
A2058	906792	SIDM00797	CVCL_1059	No	ATCC	CRL-11147	Male	Skin	D/F12	Adherent
AN3-CA	910781	SIDM00901	CVCL_0028	No	ATCC	HTB-111	Female	Endometrium	D/F12	Adherent
CAL-33	753541	SIDM00942	CVCL_1108	No	DSMZ	ACC-447	Male	Head and Neck	D/F12	Adherent
Calu-6	724859	SIDM00921	CVCL_0236	No	ATCC	HTB-56	Female	Lung	D/F12	Adherent
CFPAC-1	906821	SIDM00130	CVCL_1119	No	ECACC	91112501	Male	Pancreas	R	Adherent
COLO-829	687448	SIDM00909	CVCL_1137	No	ATCC	CRL-1974	Male	Skin	R	Adherent
EMC-BAC-2	1503370	SIDM00047	CVCL_X487	No			Unknown	Lung	R	Adherent
EPLC-272H	753556	SIDM01044	CVCL_1197	No	DSMZ	ACC-383	Male	Lung	R	Adherent
NCI-H2369	1290808	SIDM00104	CVCL_A532	No	NCI-Navy Medical Oncology Branch	NCI-H2369	Male	Lung	R	Adherent
HCC-15	1240143	SIDM01072	CVCL_2057	No	DSMZ	ACC-496	Male	Lung	D/F12	Adherent
JVM-2	907269	SIDM01013	CVCL_1319	No	DSMZ	ACC-12	Female	Haematopoietic and Lymphoid	R	Suspension
KYSE-520	753575	SIDM01025	CVCL_1355	No	DSMZ	ACC-371	Female	Esophagus	R	Adherent
L-428	907322	SIDM00327	CVCL_1361	No	DSMZ	ACC-197	Female	Haematopoietic and Lymphoid	R	Suspension
LCLC-97TM1	946361	SIDM00344	CVCL_1376	No	DSMZ	ACC-388	Male	Lung	R	Adherent
M14	905975	SIDM00003	CVCL_1395	No	NCI	M14	Male	Skin	R	Adherent
MEL-JUSO	908125	SIDM00336	CVCL_1403	No	DSMZ	ACC-74	Female	Skin	R	Adherent
NCI-H1568	1298348	SIDM00750	CVCL_1476	No	ATCC	CRL-5876	Female	Lung	R	Adherent
OACM5-1	1503363	SIDM00444	CVCL_1842	No	DSMZ	ACC-696	Male	Esophagus	R	Semi-Adherent
OAW-42	910548	SIDM00480	CVCL_1615	No	ECACC	85073102	Female	Ovary	D/F12	Adherent
BHT-101	906696	SIDM00987	CVCL_1085	No	DSMZ	ACC-279	Female	Thyroid	D/F12	Adherent
BV-173	910710	SIDM00962	CVCL_0181	No	DSMZ	ACC-20	Male	Haematopoietic and Lymphoid	R	Suspension
COR-L311	687980	SIDM00509	CVCL_2412	No	ECACC	96020721	Male	Lung	R	Suspension
ETK-1	906861	SIDM00276	CVCL_1206	No	RIKEN	RCB1289	Female	Biliary Tract	R	Adherent
GCT	906999	SIDM00853	CVCL_1229	No	ATCC	TIB-223	Male	Soft Tissue	R	Adherent
HTC-C3	924151	SIDM00496	CVCL_1295	No	RIKEN	RCB0452	Female	Thyroid	D/F12	Adherent
JHH-4	1240158	SIDM00616	CVCL_2787	No	JCRB	JCRB0435	Male	Liver	D/F12	Adherent
KP-2	1298218	SIDM00582	CVCL_3004	No	JCRB	JCRB0181	Female	Pancreas	D/F12	Adherent
NUGC-3	908455	SIDM00572	CVCL_1612	No	JCRB	JCRB0822	Male	Stomach	R	Adherent
OVCAR-3	905933	SIDM00105	CVCL_0465	No	NCI	OVCAR-3	Female	Ovary	R	Adherent
PA-TU-8988T	1240201	SIDM00453	CVCL_1847	No	DSMZ	ACC-162	Female	Pancreas	D/F12	Adherent
SK-GT-2	1503364	SIDM00393	CVCL_2194	No	DSMZ	ACC-702	Male	Stomach	R	Adherent
A204	910784	SIDM00798	CVCL_1058	No	ATCC	HTB-82	Female	Soft Tissue	R	Adherent
KARPAS-231	1327774	SIDM01017	CVCL_1822	No	ECACC	6120601	Female	Haematopoietic and Lymphoid	R	Suspension
MM1S	1659818	SIDM01265	CVCL_8792	No	ATCC	CRL-2974	Female	Haematopoietic and Lymphoid	R	Semi-Adherent
NCI-H1915	1240184	SIDM00763	CVCL_1505	No	ATCC	CRL-5904	Female	Lung	R	Adherent
NCI-H322M	905967	SIDM00117	CVCL_1557	No	NCI	NCI-H322M	Male	Lung	R	Adherent
NCI-H446	688023	SIDM00965	CVCL_1562	No	ATCC	HTB-171	Male	Lung	R	Semi-Adherent
OAW-28	946360	SIDM00481	CVCL_1614	No	ECACC	85101601	Female	Ovary	D/F12	Adherent
OSC-20	1240196	SIDM00565	CVCL_3087	No	JCRB	JCRB0197	Female	Head and Neck	D/F12	Adherent
PL4	1298533	SIDM00042	CVCL_S976	No			Unknown	Pancreas	D/F12	Adherent
RERF-GC-1B	1240209	SIDM00358	CVCL_3152	No	JCRB	JCRB1009	Male	Stomach	R	Adherent
RL95-2	930082	SIDM01088	CVCL_0505	No	ATCC	CRL-1671	Female	Endometrium	D/F12	Adherent
RPMI-7951	910903	SIDM01087	CVCL_1666	No	ATCC	HTB-66	Female	Skin	D/F12	Adherent
SCC-3	910930	SIDM00384	CVCL_1683	No	JCRB	JCRB0115	Female	Haematopoietic and Lymphoid	R	Suspension
SK-MG-1	909729	SIDM00379	CVCL_1698	No	JCRB	IFO50344	Female	Central Nervous System	R	Adherent
SNU-398	1240217	SIDM01181	CVCL_0077	No	ATCC	CRL-2233	Male	Liver	R	Semi-Adherent
TE-1	753621	SIDM00369	CVCL_1759	No	JCRB	RCB1894	Male	Esophagus	D/F12	Adherent
A704	910920	SIDM00849	CVCL_1065	No	ATCC	CRL-7911	Male	Kidney	D/F12	Adherent
HSC-4	907062	SIDM00588	CVCL_1289	No	JCRB	JCRB0624	Male	Head and Neck	D/F12	Adherent
NCI-H1650	687800	SIDM00745	CVCL_1483	No	ATCC	CRL-5883	Male	Lung	R	Adherent
NCI-H2228	687816	SIDM00729	CVCL_1543	No	ATCC	CRL-5935	Female	Lung	R	Adherent
OVCA420	1480364	SIDM00967	CVCL_3935	No	Cancer Science Institute of Singapore		Female	Ovary	D/F12	Adherent
RC-K8	1330995	SIDM00448	CVCL_1883	No	DSMZ	ACC-561	Unknown	Haematopoietic and Lymphoid	R	Suspension
RERF-LC-KJ	1298537	SIDM00356	CVCL_1654	No	JCRB	JCRB0137	Male	Lung	R	Adherent
RERF-LC-Sq1	1298538	SIDM00354	CVCL_1656	No	JCRB	JCRB1019	Female	Lung	R	Adherent
SBC-5	713880	SIDM00368	CVCL_1679	No	JCRB	JCRB0819	Male	Lung	D/F12	Adherent
SCC-15	910911	SIDM01083	CVCL_1681	No	ATCC	CRL-1623	Male	Head and Neck	D/F12	Adherent
SCC90	1299052	SIDM00399	CVCL_1899	No	DSMZ	ACC-670	Male	Head and Neck	R	Adherent
SF268	905986	SIDM00085	CVCL_1689	No	NCI	SF-268	Female	Central Nervous System	R	Adherent
SK-ES-1	684072	SIDM01111	CVCL_0627	No	ATCC	HTB-86	Male	Bone	R	Adherent
SKN-3	1299059	SIDM00375	CVCL_3168	No	JCRB	JCRB1039	Unknown	Head and Neck	R	Adherent
SUP-B15	1247871	SIDM01176	CVCL_0103	No	ATCC	CRL-1929	Male	Haematopoietic and Lymphoid	D/F12	Suspension
SUP-HD1	1331039	SIDM00422	CVCL_2208	No	DSMZ	ACC-574	Male	Haematopoietic and Lymphoid	R	Suspension
TE-4	1503371	SIDM00250	CVCL_3337	No	RIKEN	RCB2097	Female	Esophagus	R	Adherent
TE-6	946355	SIDM00328	CVCL_1765	No	JCRB	RCB1950	Male	Esophagus	D/F12	Adherent
TOV-21G	1240222	SIDM01169	CVCL_3613	No	ATCC	CRL-11730	Female	Ovary	D/F12	Adherent
GRANTA-519	1303897	SIDM01058	CVCL_1818	No	DSMZ	ACC-342	Female	Haematopoietic and Lymphoid	D/F12	Suspension
PA-TU-8902	1298526	SIDM00455	CVCL_1845	No	DSMZ	ACC-179	Female	Pancreas	D/F12	Adherent
OE19	910079	SIDM00479	CVCL_1622	No	ECACC	96071721	Male	Esophagus	R	Adherent
OVCAR-8	905991	SIDM00090	CVCL_1629	No	NCI	OVCAR-8	Female	Ovary	R	Adherent
U251	905983	SIDM00111	CVCL_0021	No	NCI	U-251	Male	Central Nervous System	D/F12	Adherent
DK-MG	906839	SIDM00947	CVCL_1173	No	DSMZ	ACC-277	Female	Central Nervous System	R	Adherent
HCC-827	1240146	SIDM01067	CVCL_2063	No	DSMZ	ACC-566	Female	Lung	R	Adherent
LU-135	713899	SIDM00294	CVCL_1389	No	RIKEN	RCB0468	Male	Lung	R	Semi-Adherent
MFE-296	908130	SIDM00334	CVCL_1406	No	DSMZ	ACC-419	Female	Endometrium	D/F12	Adherent
MFE-319	1240174	SIDM00333	CVCL_2112	No	DSMZ	ACC-423	Female	Endometrium	D/F12	Adherent
MOLM-13	1330947	SIDM00437	CVCL_2119	No	DSMZ	ACC-554	Male	Haematopoietic and Lymphoid	R	Suspension
NCI-H2405	687821	SIDM00724	CVCL_1551	No	ATCC	CRL-5944	Male	Lung	D/F12	Semi-Adherent
NCI-H650	722066	SIDM01124	CVCL_1575	No	ATCC	CRL-5835	Male	Lung	D/F12	Suspension
OVISE	1240198	SIDM00564	CVCL_3116	No	JCRB	JCRB1043	Female	Ovary	R	Adherent
PF-382	909260	SIDM00451	CVCL_1641	No	DSMZ	ACC-38	Female	Haematopoietic and Lymphoid	R	Suspension
UACC-257	905977	SIDM00108	CVCL_1779	No	NCI	UACC-257	Unknown	Skin	R	Adherent
RH-41	1240210	SIDM00426	CVCL_2176	No	DSMZ	ACC-592	Female	Soft Tissue	R	Adherent
HuH-7	907071	SIDM00585	CVCL_0336	No	JCRB	JCRB0403	Male	Liver	D/F12	Adherent
LN-405	910694	SIDM00343	CVCL_1378	No	DSMZ	ACC-189	Female	Central Nervous System	D/F12	Adherent
NCI-H1876	1330972	SIDM00766	CVCL_1503	No	ATCC	CRL-5902	Male	Lung	D/F12	Adherent
NCI-H209	688013	SIDM00706	CVCL_1525	No	ATCC	HTB-172	Male	Lung	R	Suspension
OCI-AML5	1330983	SIDM00461	CVCL_1620	No	DSMZ	ACC-247	Male	Haematopoietic and Lymphoid	D/F12	Suspension
PA-1	909255	SIDM01140	CVCL_0479	No	ATCC	CRL-1572	Female	Ovary	D/F12	Adherent
RD	909264	SIDM00847	CVCL_1649	No	ATCC	CCL-136	Female	Soft Tissue	D/F12	Adherent
RPMI-8866	910544	SIDM00482	CVCL_1668	No	ECACC	95041316	Female	Haematopoietic and Lymphoid	R	Suspension
SU8686	1240218	SIDM01188	CVCL_3881	No	ATCC	CRL-1837	Female	Pancreas	R	Adherent
SW1573	724878	SIDM01163	CVCL_1720	No	ATCC	CRL-2170	Female	Lung	D/F12	Adherent
SW626	909753	SIDM01168	CVCL_1725	No	ATCC	HTB-78	Female	Large Intestine	D/F12	Adherent
TGBC24TKB	910695	SIDM00267	CVCL_1770	No	RIKEN	RCB1196	Female	Biliary Tract	D/F12	Adherent
U-87-MG	687590	SIDM01189	CVCL_0022	No	ATCC	HTB-14	Male	Central Nervous System	D/F12	Adherent
HOP-62	905972	SIDM00133	CVCL_1285	No	NCI	HOP-62	Female	Lung	R	Adherent
C2BBe1	910700	SIDM01233	CVCL_1096	No	ATCC	CRL-2102	Male	Large Intestine	D/F12	Adherent
CHP-134	910941	SIDM00285	CVCL_1124	No	RIKEN	RCB0487	Male	Peripheral Nervous System	R	Adherent
CL-11	1290769	SIDM00944	CVCL_1978	No	DSMZ	ACC-467	Male	Large Intestine	D/F12	Adherent
HDQ-P1	1290922	SIDM01062	CVCL_2067	No	DSMZ	ACC-494	Female	Breast	D/F12	Adherent
KARPAS-45	907272	SIDM01007	CVCL_1326	No	ECACC	6072602	Male	Haematopoietic and Lymphoid	R	Suspension
LU-99A	907796	SIDM01219	CVCL_1393	No	JCRB	JCRB0044	Male	Lung	R	Adherent
NCI-H1573	908472	SIDM00749	CVCL_1478	No	ATCC	CRL-5877	Female	Lung	D/F12	Adherent
NCI-H1688	1298349	SIDM00792	CVCL_1487	No	ATCC	CCL-257	Male	Lung	R	Adherent
NCI-H196	1240186	SIDM00761	CVCL_1509	No	ATCC	CRL-5823	Male	Lung	R	Adherent
NCI-H2122	722046	SIDM00702	CVCL_1531	No	ATCC	CRL-5985	Female	Lung	R	Adherent
NCI-H2170	687815	SIDM00716	CVCL_1535	No	ATCC	CRL-5928	Male	Lung	R	Adherent
NCI-H661	687829	SIDM01122	CVCL_1577	No	ATCC	HTB-183	Male	Lung	R	Adherent
NCI-H716	908458	SIDM00779	CVCL_1581	No	ATCC	CCL-251	Male	Large Intestine	R	Suspension
PFSK-1	683667	SIDM01132	CVCL_1642	No	ATCC	CRL-2060	Male	Central Nervous System	R	Adherent
SU-DHL-5	1331036	SIDM00406	CVCL_1735	No	DSMZ	ACC-571	Female	Haematopoietic and Lymphoid	R	Suspension
NB1	949179	SIDM00578	CVCL_1440	No	JCRB	JCRB0621	Male	Peripheral Nervous System	R	Semi-Adherent
NCI-H1563	753600	SIDM00751	CVCL_1475	No	ATCC	CRL-5875	Male	Lung	R	Adherent
NCI-H2347	687820	SIDM00726	CVCL_1550	No	ATCC	CRL-5942	Female	Lung	R	Adherent
TYK-nu	909774	SIDM00321	CVCL_1776	No	JCRB	JCRB0234.0	Female	Ovary	D/F12	Adherent
OV-56	1480362	SIDM00475	CVCL_2673	No	ECACC	96020759	Female	Ovary	D/F12	Adherent
PANC-08-13	925347	SIDM01136	CVCL_1638	No	ATCC	CRL-2551	Male	Pancreas	R	Adherent
RT4	687455	SIDM01085	CVCL_0036	No	ATCC	HTB-2	Male	Bladder	D/F12	Adherent
ALL-SIL	1295740	SIDM00994	CVCL_1805	No	DSMZ	ACC-511	Male	Haematopoietic and Lymphoid	R	Suspension
Hs-445	1322218	SIDM00668	CVCL_0761	No	ATCC	HTB-146	Female	Haematopoietic and Lymphoid	R	Suspension
HCC1500	1303900	SIDM00879	CVCL_1254	No	ATCC	CRL-2329	Female	Breast	R	Adherent
ES7	684059	SIDM00269	CVCL_1203	No	St Jude Children's Research Hospital		Male	Bone	R	Adherent
DMS-114	687983	SIDM00865	CVCL_1174	No	ATCC	CRL-2066	Male	Lung	D/F12	Adherent
HARA	1240142	SIDM00598	CVCL_2914	No	JCRB	JCRB1080.0	Male	Lung	R	Adherent
SW837	909755	SIDM00833	CVCL_1729	No	ATCC	CCL-235	Male	Large Intestine	D/F12	Adherent
Caov-4	949090	SIDM00918	CVCL_0202	No	ATCC	HTB-76	Female	Ovary	D/F12	Adherent
Calu-3	687777	SIDM00922	CVCL_0609	No	ATCC	HTB-55	Male	Lung	D/F12	Adherent
NCI-H1648	687799	SIDM00746	CVCL_1482	No	ATCC	CRL-5882	Male	Lung	D/F12	Adherent
SCC-9	909709	SIDM01080	CVCL_1685	No	ATCC	CRL-1629	Male	Head and Neck	D/F12	Adherent
RPMI-6666	909701	SIDM00813	CVCL_1665	No	ATCC	CCL-113	Male	Haematopoietic and Lymphoid	R	Suspension
HH	907056	SIDM00671	CVCL_1280	No	ATCC	CRL-2105	Male	Haematopoietic and Lymphoid	R	Suspension
JVM-3	907270	SIDM01012	CVCL_1320	No	DSMZ	ACC-18	Male	Haematopoietic and Lymphoid	R	Suspension
KARPAS-620	1327775	SIDM01006	CVCL_1823	No	Ximbio	KARPAS-620	Female	Haematopoietic and Lymphoid	R	Suspension
A2780	906804	SIDM00210	CVCL_0134	No	ICLC	HTL98008	Female	Ovary	R	Adherent
DU-145	905935	SIDM00120	CVCL_0105	No	NCI	DU-145	Male	Prostate	D/F12	Adherent
C-33-A	687505	SIDM00889	CVCL_1094	No	ATCC	HTB-31	Female	Cervix	D/F12	Adherent
HDLM-2	924110	SIDM01064	CVCL_0009	No	DSMZ	ACC-17	Male	Haematopoietic and Lymphoid	R	Suspension
K-562	905940	SIDM00791	CVCL_0004	No	NCI	K-562	Female	Haematopoietic and Lymphoid	D/F12	Suspension
NOMO-1	908451	SIDM00580	CVCL_1609	No	JCRB	IFO50474	Female	Haematopoietic and Lymphoid	R	Suspension
OPM-2	909249	SIDM00457	CVCL_1625	No	DSMZ	ACC-50	Female	Haematopoietic and Lymphoid	R	Suspension
KELLY	753618	SIDM01009	CVCL_2092	No	DSMZ	ACC-355	Female	Peripheral Nervous System	R	Adherent
NCI-H2818	1290814	SIDM00520	CVCL_V000	No	NCI-Navy Medical Oncology Branch	NCI-H2818	Male	Lung	R	Adherent
KARPAS-1106P	1327773	SIDM01011	CVCL_1821	No	ECACC	6072607	Female	Haematopoietic and Lymphoid	R	Suspension
A4-Fuk	910934	SIDM00502	CVCL_1064	No	JCRB	JCRB0097	Female	Haematopoietic and Lymphoid	R	Suspension
MN-60	908143	SIDM00438	CVCL_1421	No	DSMZ	ACC-138	Male	Haematopoietic and Lymphoid	D/F12	Suspension
OCUM-1	1298358	SIDM00568	CVCL_3084	No	JCRB	JCRB0192	Female	Stomach	D/F12	Semi-Adherent
BE-13	906763	SIDM01245	CVCL_1081	No	DSMZ	ACC-396	Female	Haematopoietic and Lymphoid	R	Suspension
CPC-N	753547	SIDM00953	CVCL_1146	No	DSMZ	ACC-306	Male	Lung	R	Suspension
SK-MM-2	753612	SIDM00391	CVCL_1699	No	DSMZ	ACC-430	Male	Haematopoietic and Lymphoid	R	Suspension
LK-2	687787	SIDM00548	CVCL_1377	No	JCRB	JCRB0829	Male	Lung	R	Adherent
NB7	949174	SIDM00156	CVCL_8824	No	St Jude Children's Research Hospital		Male	Peripheral Nervous System	D/F12	Adherent
RO82-W-1	930083	SIDM00218	CVCL_0582	No	ICLC	HTL98002	Female	Thyroid	D/F12	Adherent
KINGS-1	907279	SIDM00612	CVCL_1328	No	JCRB	IFO50435	Male	Central Nervous System	R	Adherent
L-1236	1330935	SIDM00313	CVCL_2096	No	DSMZ	ACC-530	Male	Haematopoietic and Lymphoid	R	Semi-Adherent
DB	906832	SIDM00886	CVCL_1168	No	ATCC	CRL-2289	Male	Haematopoietic and Lymphoid	R	Suspension
HCC-78	1290908	SIDM01068	CVCL_2061	No	DSMZ	ACC-563	Male	Lung	R	Adherent
IA-LM	910779	SIDM00306	CVCL_1302	No	RIKEN	RCB0554	Male	Lung	D/F12	Adherent
KMRC-1	1298168	SIDM00611	CVCL_2983	No	JCRB	JCRB1010	Male	Kidney	D/F12	Adherent
NCI-H526	688025	SIDM01128	CVCL_1569	No	ATCC	CRL-5811	Male	Lung	R	Suspension
PEO1	1480372	SIDM00472	CVCL_2686	No	ECACC	10032308	Female	Ovary	R	Adherent
Saos-2	909707	SIDM01084	CVCL_0548	No	ATCC	HTB-85	Female	Bone	R	Adherent
T84	909761	SIDM00782	CVCL_0555	No	ATCC	CCL-248	Male	Large Intestine	D/F12	Adherent
BICR78	1240122	SIDM00501	CVCL_2315	No	ECACC	4072111	Male	Head and Neck	D/F12	Adherent
CAPAN-1	753624	SIDM00934	CVCL_0237	No	DSMZ	ACC-244	Male	Pancreas	D/F12	Adherent
CGTH-W-1	910568	SIDM01248	CVCL_1120	No	DSMZ	ACC-360	Male	Thyroid	R	Adherent
COLO-320-HSR	910569	SIDM00842	CVCL_0220	No	ATCC	CCL-220.1	Female	Large Intestine	R	Semi-Adherent
COLO-679	906818	SIDM00284	CVCL_1130	No	RIKEN	RCB0989	Female	Skin	R	Adherent
LOUCY	907789	SIDM00342	CVCL_1380	No	DSMZ	ACC-394	Female	Haematopoietic and Lymphoid	R	Suspension
LU-165	753589	SIDM00292	CVCL_1391	No	RIKEN	RCB1184	Male	Lung	R	Suspension
ME-1	1330942	SIDM00338	CVCL_2110	No	DSMZ	ACC-537	Male	Haematopoietic and Lymphoid	R	Suspension
ME-180	687514	SIDM00627	CVCL_1401	No	ATCC	HTB-33	Female	Cervix	D/F12	Adherent
Mo-T	908149	SIDM00623	CVCL_1439	No	ATCC	CRL-8066	Male	Haematopoietic and Lymphoid	D/F12	Suspension
NCI-H522	905944	SIDM00116	CVCL_1567	No	NCI	NCI-H522	Male	Lung	R	Adherent
NCI-H69	688027	SIDM01121	CVCL_1579	No	ATCC	HTB-119	Male	Lung	R	Suspension
NCI-H847	1240193	SIDM01149	CVCL_1596	No	ATCC	CRL-5846	Male	Lung	D/F12	Suspension
NCI-H929	724825	SIDM01148	CVCL_1600	No	ATCC	CRL-9068	Female	Haematopoietic and Lymphoid	R	Suspension
REH	909696	SIDM00447	CVCL_1650	No	DSMZ	ACC-22	Female	Haematopoietic and Lymphoid	R	Suspension
SK-CO-1	909718	SIDM01096	CVCL_0626	No	ATCC	HTB-39	Male	Large Intestine	R	Adherent
SU-DHL-6	1331037	SIDM00407	CVCL_2206	No	DSMZ	ACC-572	Male	Haematopoietic and Lymphoid	R	Suspension
WM-115	909784	SIDM01000	CVCL_0040	No	Rockland	WM115	Female	Skin	D/F12	Adherent
EFO-21	911905	SIDM01052	CVCL_0029	No	DSMZ	ACC-235	Female	Ovary	R	Adherent
22RV1	924100	SIDM00499	CVCL_1045	No	DSMZ	ACC-438	Male	Prostate	R	Adherent
COLO-680N	906817	SIDM00956	CVCL_1131	No	DSMZ	ACC-182	Female	Esophagus	R	Adherent
DoTc2-4510	906843	SIDM00864	CVCL_1181	No	ATCC	CRL-7920	Female	Cervix	D/F12	Adherent
EN	1240127	SIDM01045	CVCL_2034	No	DSMZ	ACC-564	Female	Endometrium	R	Adherent
EW-7	949160	SIDM00201	CVCL_1217	No	IARC		Female	Bone	R	Semi-Adherent
NCI-H2595	1240132	SIDM00100	CVCL_A545	No	NCI-Navy Medical Oncology Branch	NCI-H2595	Male	Lung	R	Adherent
HCC38	749717	SIDM00675	CVCL_1267	No	ATCC	CRL-2314	Female	Breast	R	Semi-Adherent
HO-1-N-1	924111	SIDM00592	CVCL_1284	No	JCRB	JCRB0831	Male	Head and Neck	D/F12	Adherent
JHH-2	1240157	SIDM00617	CVCL_2786	No	JCRB	JCRB1028	Male	Liver	D/F12	Adherent
KP-4	753572	SIDM00301	CVCL_1338	No	RIKEN	RCB1005	Male	Pancreas	D/F12	Adherent
L-540	907323	SIDM00329	CVCL_1362	No	DSMZ	ACC-72	Female	Haematopoietic and Lymphoid	R	Suspension
SK-MEL-1	909723	SIDM01107	CVCL_0068	No	ATCC	HTB-67	Male	Skin	D/F12	Suspension
M059J	949094	SIDM00659	CVCL_0400	No	ATCC	CRL-2366	Male	Central Nervous System	D/F12	Adherent
MPP-89	908150	SIDM00222	CVCL_1427	No	ICLC	HTL00012	Male	Lung	D/F12	Adherent
NCI-H1703	908474	SIDM00740	CVCL_1490	No	ATCC	CRL-5889	Male	Lung	R	Adherent
NCI-H1755	908475	SIDM00738	CVCL_1492	No	ATCC	CRL-5892	Female	Lung	R	Semi-Adherent
NCI-H1993	908476	SIDM00758	CVCL_1512	No	ATCC	CRL-5909	Female	Lung	R	Adherent
NCI-H2085	687812	SIDM00709	CVCL_1523	No	ATCC	CRL-5921	Male	Lung	D/F12	Adherent
NCI-H810	925341	SIDM01116	CVCL_1590	No	ATCC	CRL-5816	Male	Lung	D/F12	Adherent
NY	910849	SIDM00569	CVCL_1613	No	JCRB	JCRB0614	Male	Bone	D/F12	Adherent
RKN	1298539	SIDM00353	CVCL_3156	No	JCRB	JCRB0176	Female	Soft Tissue	D/F12	Adherent
SK-MEL-24	909725	SIDM01106	CVCL_0599	No	ATCC	HTB-71	Male	Skin	D/F12	Adherent
SW1116	909746	SIDM00835	CVCL_0544	No	ATCC	CCL-233	Male	Large Intestine	D/F12	Adherent
BC-1	910919	SIDM00896	CVCL_1079	No	ATCC	CRL-2230	Male	Haematopoietic and Lymphoid	R	Suspension
TGBC11TKB	909770	SIDM00251	CVCL_1768	No	RIKEN	RCB1148	Female	Stomach	D/F12	Adherent
SN12C	905979	SIDM00094	CVCL_1705	No	NCI	SN12C	Male	Kidney	D/F12	Adherent
LS-1034	917486	SIDM00681	CVCL_1382	No	ATCC	CRL-2158	Male	Large Intestine	R	Adherent
MKN28	908139	SIDM00260	CVCL_1416	No	RIKEN	RCB1000	Male	Stomach	R	Adherent
MLMA	908142	SIDM00561	CVCL_1419	No	JCRB	JCRB0146	Female	Haematopoietic and Lymphoid	R	Semi-Adherent
MONO-MAC-6	908148	SIDM01023	CVCL_1426	No	DSMZ	ACC-124	Male	Haematopoietic and Lymphoid	R	Suspension
MRK-nu-1	908151	SIDM00562	CVCL_1428	No	JCRB	JCRB0628	Female	Breast	D/F12	Suspension
SW1783	909750	SIDM01164	CVCL_1722	No	ATCC	HTB-13	Male	Central Nervous System	D/F12	Adherent
U-266	753615	SIDM00417	CVCL_0566	No	DSMZ	ACC-9	Male	Haematopoietic and Lymphoid	R	Suspension
WM1552C	1299078	SIDM00976	CVCL_6472	No	Rockland	WM1552C	Male	Skin	R	Adherent
BxPC-3	906693	SIDM00132	CVCL_0186	No	ECACC	93120816	Female	Pancreas	R	Adherent
G-292-Clone-A141B1	1290807	SIDM00858	CVCL_2909	No	ATCC	CRL-1423	Female	Bone	R	Adherent
GI-1	906871	SIDM00273	CVCL_1231	No	RIKEN	RCB0763	Male	Central Nervous System	D/F12	Adherent
NCI-H2795	1290813	SIDM00154	CVCL_U996	No	NCI-Navy Medical Oncology Branch	NCI-H2795	Male	Lung	R	Adherent
KURAMOCHI	909975	SIDM00554	CVCL_1345	No	JCRB	JCRB0098	Female	Ovary	R	Adherent
MDA-MB-157	925338	SIDM00529	CVCL_0618	No	ECACC	92020422	Female	Breast	D/F12	Adherent
MOG-G-CCM	908144	SIDM00532	CVCL_2613	No	ECACC	86022702	Unknown	Central Nervous System	D/F12	Adherent
NB12	949172	SIDM00258	CVCL_1442	No	St Jude Children's Research Hospital		Female	Peripheral Nervous System	D/F12	Adherent
PANC-03-27	925346	SIDM01138	CVCL_1635	No	ATCC	CRL-2549	Female	Pancreas	R	Adherent
SK-N-SH	717431	SIDM01098	CVCL_0531	No	ATCC	HTB-11	Female	Peripheral Nervous System	D/F12	Adherent
CAL-72	906827	SIDM00930	CVCL_1113	No	DSMZ	ACC-439	Male	Bone	D/F12	Adherent
CAMA-1	946382	SIDM00920	CVCL_1115	No	ATCC	HTB-21	Female	Breast	D/F12	Adherent
LU-139	713878	SIDM00293	CVCL_1390	No	RIKEN	RCB0469	Male	Lung	R	Suspension
Mewo	908128	SIDM00545	CVCL_0445	No	JCRB	JCRB0066	Male	Skin	R	Adherent
NAMALWA	908159	SIDM00641	CVCL_0067	No	ATCC	CRL-1432	Female	Haematopoietic and Lymphoid	R	Suspension
NCI-H441	908460	SIDM00925	CVCL_1561	No	ATCC	HTB-174	Male	Lung	R	Adherent
NCI-H727	724855	SIDM01119	CVCL_1584	No	ATCC	CRL-5815	Female	Lung	R	Adherent
OCI-AML3	1290455	SIDM00462	CVCL_1844	No	DSMZ	ACC-582	Male	Haematopoietic and Lymphoid	R	Suspension
PANC-04-03	1298476	SIDM01137	CVCL_1636	No	ATCC	CRL-2555	Male	Pancreas	R	Adherent
Ramos-2G6-4C10	910401	SIDM01247	CVCL_1646	No	ATCC	CRL-1923	Male	Haematopoietic and Lymphoid	R	Suspension
RPMI-8402	909702	SIDM00403	CVCL_1667	No	DSMZ	ACC-290	Female	Haematopoietic and Lymphoid	R	Suspension
SW1417	909747	SIDM00812	CVCL_1717	No	ATCC	CCL-238	Female	Large Intestine	D/F12	Adherent
SW872	909756	SIDM01159	CVCL_1730	No	ATCC	HTB-92	Male	Soft Tissue	D/F12	Adherent
YAPC	909904	SIDM00411	CVCL_1794	No	DSMZ	ACC-382	Male	Pancreas	R	Adherent
ES1	949158	SIDM00266	CVCL_1198	No	St Jude Children's Research Hospital		Female	Bone	R	Adherent
ESS-1	907000	SIDM01043	CVCL_1205	No	DSMZ	ACC-461	Female	Endometrium	R	Adherent
HMV-II	907058	SIDM00291	CVCL_1282	No	RIKEN	RCB0777	Female	Skin	R	Adherent
JHU-022	1240162	SIDM00127	CVCL_5991	No	Massachusetts General Hospital		Male	Head and Neck	R	Adherent
NCI-H1869	1240183	SIDM00768	CVCL_1500	No	ATCC	CRL-5900	Male	Lung	D/F12	Adherent
NCI-H3122	1240190	SIDM00137	CVCL_5160	No	NCI	NCI-H3122	Male	Lung	R	Adherent
NTERA-2-cl-D1	908454	SIDM01203	CVCL_3407	No	ATCC	CRL-1973	Male	Testis	D/F12	Adherent
SK-LMS-1	909720	SIDM01109	CVCL_0628	No	ATCC	HTB-88	Female	Soft Tissue	D/F12	Adherent
SW684	909754	SIDM01175	CVCL_1726	No	ATCC	HTB-91	Male	Soft Tissue	D/F12	Adherent
TT	930299	SIDM00484	CVCL_1774	No	ECACC	92050721	Female	Thyroid	D/F12	Adherent
8305C	906795	SIDM00997	CVCL_1053	No	JCRB	JCRB0824	Female	Thyroid	R	Adherent
Ca-Ski	906824	SIDM00923	CVCL_1100	No	ATCC	CRL-1550	Female	Cervix	R	Adherent
COR-L88	906808	SIDM00506	CVCL_1141	No	ECACC	92031917	Male	Lung	R	Semi-Adherent
GR-ST	906877	SIDM01259	CVCL_1236	No	RIKEN	RCB1182	Male	Haematopoietic and Lymphoid	R	Suspension
IST-MES1	907173	SIDM00224	CVCL_1311	No	ICLC	HTL01005	Female	Lung	D/F12	Adherent
K5	924238	SIDM00056	CVCL_1322	No	UWCM		Male	Thyroid	D/F12	Adherent
KARPAS-422	907274	SIDM01008	CVCL_1325	No	ECACC	6101702	Female	Haematopoietic and Lymphoid	R	Suspension
ML-2	908141	SIDM00441	CVCL_1418	No	DSMZ	ACC-15	Male	Haematopoietic and Lymphoid	R	Suspension
NCI-H82	688031	SIDM01131	CVCL_1591	No	ATCC	HTB-175	Male	Lung	R	Suspension
EW-3	949161	SIDM00202	CVCL_1216	No	IARC		Male	Bone	R	Adherent
EFM-19	906851	SIDM01056	CVCL_0253	No	DSMZ	ACC-231	Female	Breast	R	Adherent
NCI-H3118	1240140	SIDM00517	CVCL_A464	No	NCI-Navy Medical Oncology Branch	NCI-H3118	Female	Head and Neck	R	Adherent
HCC70	907048	SIDM00673	CVCL_1270	No	ATCC	CRL-2315	Female	Breast	R	Adherent
Hs-633T	1240149	SIDM00667	CVCL_0832	No	ECACC	89050201	Female	Soft Tissue	D/F12	Adherent
KGN	924186	SIDM00302	CVCL_0375	No	RIKEN	RCB1154	Female	Ovary	D/F12	Adherent
KYSE-270	907319	SIDM01029	CVCL_1350	No	DSMZ	ACC-380	Male	Esophagus	R	Adherent
L-363	924239	SIDM00312	CVCL_1357	No	DSMZ	ACC-49	Female	Haematopoietic and Lymphoid	R	Suspension
TE-5	735784	SIDM00347	CVCL_1764	No	JCRB	RCB1949	Female	Esophagus	D/F12	Adherent
TE-9	946353	SIDM00325	CVCL_1767	No	JCRB	RCB1988	Male	Esophagus	D/F12	Adherent
CML-T1	910951	SIDM00958	CVCL_1126	No	DSMZ	ACC-7	Female	Haematopoietic and Lymphoid	D/F12	Suspension
CS1	1290795	SIDM00199	CVCL_T023	No			Male	Bone	R	Adherent
HCC-44	1240145	SIDM01069	CVCL_2060	No	DSMZ	ACC-534	Female	Lung	R	Adherent
HOS	907060	SIDM00806	CVCL_0312	No	ATCC	CRL-1543	Female	Bone	D/F12	Adherent
LC4-1	907787	SIDM00549	CVCL_1374	No	JCRB	JCRB0114	Female	Haematopoietic and Lymphoid	R	Suspension
NCI-H1666	908473	SIDM00743	CVCL_1485	No	ATCC	CRL-5885	Female	Lung	D/F12	Semi-Adherent
NCI-H2087	724834	SIDM00708	CVCL_1524	No	ATCC	CRL-5922	Male	Lung	D/F12	Adherent
ONS-76	909248	SIDM00567	CVCL_1624	No	JCRB	IFO50355	Female	Central Nervous System	R	Adherent
SF539	905984	SIDM00083	CVCL_1691	No	NCI	SF-539	Female	Central Nervous System	R	Adherent
SNG-M	909735	SIDM00373	CVCL_1707	No	JCRB	IFO50313	Female	Endometrium	D/F12	Adherent
SW1710	909749	SIDM00420	CVCL_1721	No	DSMZ	ACC-426	Female	Bladder	D/F12	Adherent
LU-65	724863	SIDM00547	CVCL_1392	No	JCRB	JCRB0079	Male	Lung	R	Semi-Adherent
CCK-81	1240123	SIDM00487	CVCL_2873	No	JCRB	JCRB0208	Female	Large Intestine	R	Adherent
DOK	910936	SIDM00540	CVCL_1180	No	ECACC	94122104	Male	Head and Neck	D/F12	Adherent
ES8	949155	SIDM00261	CVCL_1204	No	St Jude Children's Research Hospital		Male	Bone	R	Adherent
NCI-H2461	1290810	SIDM00102	CVCL_A536	No	NCI-Navy Medical Oncology Branch	NCI-H2461	Male	Lung	R	Adherent
HAL-01	949153	SIDM00289	CVCL_1242	No	RIKEN	RCB0540	Female	Haematopoietic and Lymphoid	R	Suspension
HO-1-u-1	753561	SIDM00591	CVCL_2784	No	JCRB	JCRB0828	Male	Head and Neck	D/F12	Adherent
HuCCT1	907069	SIDM00587	CVCL_0324	No	JCRB	JCRB0425	Male	Biliary Tract	R	Adherent
KYSE-220	1240167	SIDM00551	CVCL_1359	No	JCRB	JCRB1086	Male	Esophagus	R	Adherent
LB831-BLC	753584	SIDM00181	CVCL_1370	No	Ludwig Institute for Cancer Research, Brussels branch		Male	Bladder	D/F12	Adherent
NCI-H1651	910900	SIDM00744	CVCL_1484	No	ATCC	CRL-5884	Male	Lung	D/F12	Adherent
NCI-H211	1240189	SIDM00704	CVCL_1529	No	ATCC	CRL-5824	Female	Lung	R	Suspension
OC-314	909257	SIDM00220	CVCL_1616	No	ICLC	HTL98015	Female	Ovary	R	Adherent
TGBC1TKB	909769	SIDM00252	CVCL_1769	No	RIKEN	RCB1129	Female	Biliary Tract	D/F12	Adherent
CAL-85-1	910852	SIDM00928	CVCL_1114	No	DSMZ	ACC-440	Female	Breast	D/F12	Adherent
GAK	910932	SIDM00543	CVCL_1225	No	JCRB	JCRB0180	Female	Skin	D/F12	Adherent
IHH-4	1240154	SIDM00600	CVCL_2960	No	JCRB	JCRB1079	Male	Thyroid	D/F12	Adherent
MDA-MB-436	1240172	SIDM00629	CVCL_0623	No	ATCC	HTB-130	Female	Breast	D/F12	Adherent
MDA-MB-468	908123	SIDM00628	CVCL_0419	No	ATCC	HTB-132	Female	Breast	D/F12	Adherent
BT-483	949093	SIDM00892	CVCL_2319	No	ATCC	HTB-121	Female	Breast	R	Adherent
H4	907042	SIDM00852	CVCL_1239	No	ATCC	HTB-148	Male	Central Nervous System	D/F12	Adherent
KYM-1	1240166	SIDM00552	CVCL_3007	No	JCRB	JCRB0627	Male	Soft Tissue	D/F12	Adherent
OE33	910549	SIDM00477	CVCL_0471	No	ECACC	96070808	Female	Esophagus	R	Adherent
RKO	909698	SIDM01090	CVCL_0504	No	ATCC	CRL-2577	Unknown	Large Intestine	D/F12	Adherent
RT-112	909704	SIDM00402	CVCL_1670	No	DSMZ	ACC-418	Female	Bladder	R	Adherent
TC-YIK	946357	SIDM00234	CVCL_1737	No	RIKEN	RCB0443	Female	Cervix	R	Suspension
D-263MG	946368	SIDM00732	CVCL_1154	No	Duke University Medical Center		Female	Central Nervous System	D/F12	Adherent
KYSE-70	753576	SIDM01024	CVCL_1356	No	DSMZ	ACC-363	Male	Esophagus	R	Adherent
SH-4	909713	SIDM01079	CVCL_1692	No	ATCC	CRL-7724	Female	Skin	D/F12	Adherent
D-392MG	946370	SIDM00542	CVCL_1158	No	Duke University Medical Center		Female	Central Nervous System	D/F12	Adherent
H-EMC-SS	907290	SIDM00535	CVCL_1238	No	ECACC	94042258	Female	Bone	D/F12	Adherent
KALS-1	907271	SIDM00613	CVCL_1323	No	JCRB	IFO50434	Female	Central Nervous System	R	Adherent
KP-3	1298219	SIDM00571	CVCL_3005	No	JCRB	JCRB0178.0	Male	Pancreas	R	Adherent
KS-1	907313	SIDM00555	CVCL_1343	No	JCRB	IFO50436	Female	Central Nervous System	D/F12	Adherent
LCLC-103H	753586	SIDM00345	CVCL_1375	No	DSMZ	ACC-384	Male	Lung	R	Adherent
NB10	949171	SIDM00259	CVCL_1441	No	St Jude Children's Research Hospital		Male	Peripheral Nervous System	D/F12	Adherent
NCI-H2452	908462	SIDM00722	CVCL_1553	No	ATCC	CRL-5946	Male	Lung	R	Adherent
PC-3_[JPC-3]	1240202	SIDM00361	CVCL_S982	No	JCRB	JCRB0077	Female	Lung	D/F12	Adherent
SKG-IIIa	930298	SIDM00381	CVCL_1704	No	JCRB	JCRB0232	Female	Cervix	D/F12	Adherent
MSTO-211H	908152	SIDM00640	CVCL_1430	No	ATCC	CRL-2081	Male	Lung	R	Adherent
CHL-1	910853	SIDM01228	CVCL_1122	No	ATCC	CRL-9446	Female	Skin	D/F12	Adherent
GAMG	906868	SIDM01055	CVCL_1226	No	DSMZ	ACC-242	Female	Central Nervous System	D/F12	Adherent
HCC1395	749712	SIDM00884	CVCL_1249	No	ATCC	CRL-2324	Female	Breast	R	Adherent
Hs-578-T	905957	SIDM00135	CVCL_0332	No	NCI	HS 578T	Female	Breast	D/F12	Adherent
MFE-280	908129	SIDM00335	CVCL_1405	No	DSMZ	ACC-410	Female	Endometrium	D/F12	Adherent
MFH-ino	925343	SIDM00299	CVCL_1407	No	RIKEN	RCB0749	Female	Soft Tissue	D/F12	Adherent
OCUB-M	909256	SIDM00241	CVCL_1621	No	RIKEN	RCB0881	Female	Breast	D/F12	Adherent
SK-N-AS	724828	SIDM01101	CVCL_1700	No	ATCC	CRL-2137	Female	Peripheral Nervous System	D/F12	Adherent
SUP-T1	909743	SIDM01154	CVCL_1714	No	ATCC	CRL-1942	Male	Haematopoietic and Lymphoid	R	Suspension
CaR-1	924108	SIDM00488	CVCL_1116	No	JCRB	JCRB0207	Male	Large Intestine	D/F12	Adherent
COLO-684	910691	SIDM00142	CVCL_1132	No	ECACC	87061203	Female	Endometrium	R	Suspension
DSH1	753552	SIDM00970	CVCL_1182	No	Cancer Research UK Clinical Centre in Leeds		Male	Bladder	R	Adherent
EB-3	906847	SIDM00793	CVCL_1185	No	ATCC	CCL-85	Male	Haematopoietic and Lymphoid	R	Suspension
OVCAR-5	905969	SIDM00091	CVCL_1628	No	NCI	OVCAR-5	Female	Ovary	R	Adherent
PSN1	910546	SIDM00469	CVCL_1644	No	ECACC	94060601	Male	Pancreas	R	Adherent
SNU-387	909736	SIDM01180	CVCL_0250	No	ATCC	CRL-2237	Female	Liver	R	Adherent
ZR-75-30	909907	SIDM00971	CVCL_1661	No	ATCC	CRL-1504	Female	Breast	R	Adherent
A673	684052	SIDM00848	CVCL_0080	No	ATCC	CRL-1598	Female	Bone	D/F12	Adherent
Becker	906746	SIDM00490	CVCL_1093	No	JCRB	IFO50289	Male	Central Nervous System	D/F12	Adherent
BFTC-905	910926	SIDM00989	CVCL_1083	No	DSMZ	ACC-361	Female	Bladder	D/F12	Adherent
BT-549	905951	SIDM00122	CVCL_1858	No	NCI	BT-549	Female	Breast	R	Adherent
Ca9-22	753538	SIDM00489	CVCL_1102	No	JCRB	JCRB0625	Male	Head and Neck	D/F12	Adherent
CAL-54	910952	SIDM00932	CVCL_1111	No	DSMZ	ACC-365	Male	Kidney	D/F12	Adherent
EW-11	684062	SIDM00203	CVCL_1209	No	IARC		Female	Bone	R	Adherent
GCIY	906869	SIDM00274	CVCL_1228	No	RIKEN	RCB0555	Female	Stomach	D/F12	Adherent
KNS-62	753569	SIDM00606	CVCL_1335	No	JCRB	IFO50358	Male	Lung	D/F12	Adherent
NCI-H1299	724831	SIDM00649	CVCL_0060	No	ATCC	CRL-5803	Male	Lung	R	Adherent
769-P	910922	SIDM00803	CVCL_1050	No	ATCC	CRL-1933	Female	Kidney	R	Adherent
ACHN	905950	SIDM00123	CVCL_1067	No	NCI	ACHN	Male	Kidney	R	Adherent
BICR22	1240121	SIDM00485	CVCL_2310	No	ECACC	4072106	Male	Head and Neck	D/F12	Adherent
BL-41	910706	SIDM00985	CVCL_1087	No	DSMZ	ACC-160	Male	Haematopoietic and Lymphoid	R	Suspension
CAL-39	924107	SIDM00935	CVCL_1109	No	DSMZ	ACC-187	Female	Vulva	D/F12	Adherent
COR-L105	906805	SIDM00513	CVCL_1138	No	ECACC	92031918	Male	Lung	R	Semi-Adherent
DND-41	1297446	SIDM00946	CVCL_2022	No	DSMZ	ACC-525	Male	Haematopoietic and Lymphoid	R	Suspension
EoL-1-cell	906856	SIDM00277	CVCL_0258	No	RIKEN	RCB0641	Male	Haematopoietic and Lymphoid	R	Suspension
FLO-1	1503361	SIDM01041	CVCL_2045	No	DSMZ	ACC--698	Male	Esophagus	R	Adherent
HLE	907057	SIDM00064	CVCL_1281	No	JCRB	JCRB0404	Male	Liver	D/F12	Adherent
KATOIII	907276	SIDM00687	CVCL_0371	No	ATCC	HTB-103	Male	Stomach	D/F12	Semi-Adherent
LAMA-84	907783	SIDM00346	CVCL_0388	No	DSMZ	ACC-168	Female	Haematopoietic and Lymphoid	R	Suspension
MDA-MB-231	905960	SIDM00146	CVCL_0062	No	NCI	MDA-MB-231	Female	Breast	D/F12	Adherent
KYAE-1	1503368	SIDM00530	CVCL_1825	No	ECACC	11012002	Male	Esophagus	R	Adherent
NCI-H1581	908471	SIDM00748	CVCL_1479	No	ATCC	CRL-5878	Male	Lung	D/F12	Semi-Adherent
YT	946358	SIDM00410	CVCL_1797	No	DSMZ	ACC-434	Male	Haematopoietic and Lymphoid	D/F12	Suspension
NCI-H2066	1330973	SIDM00711	CVCL_1520	No	ATCC	CRL-5917	Female	Lung	D/F12	Adherent
P31-FUJ	909253	SIDM00363	CVCL_1632	No	JCRB	JCRB0091	Male	Haematopoietic and Lymphoid	R	Suspension
SBC-3	753610	SIDM00367	CVCL_1678	No	JCRB	JCRB0818	Male	Lung	D/F12	Adherent
SNU-449	909738	SIDM01194	CVCL_0454	No	ATCC	CRL-2234	Male	Liver	R	Adherent
KYSE-450	907320	SIDM01027	CVCL_1353	No	DSMZ	ACC-387	Male	Esophagus	R	Adherent
NCI-H2731	1240134	SIDM00098	CVCL_U995	No	NCI-Navy Medical Oncology Branch	NCI-H2731	Male	Lung	R	Adherent
SK-GT-4	1503365	SIDM00483	CVCL_2195	No	ECACC	11012007	Male	Esophagus	R	Adherent
T-T	1299064	SIDM00322	CVCL_3174	No	JCRB	JCRB0262	Male	Esophagus	D/F12	Adherent
SNU-C1	910905	SIDM01197	CVCL_1708	No	ATCC	CRL-5972	Male	Large Intestine	R	Suspension
CW-2	910554	SIDM00282	CVCL_1151	No	RIKEN	RCB0778	Female	Large Intestine	R	Adherent
D-283MED	906834	SIDM00888	CVCL_1155	No	ATCC	HTB-185	Male	Central Nervous System	D/F12	Suspension
HCT-116	905936	SIDM00783	CVCL_0291	No	NCI	HCT-116	Male	Large Intestine	R	Adherent
HPAF-II	724869	SIDM00669	CVCL_0313	No	ATCC	CRL-1997	Male	Pancreas	D/F12	Adherent
HSC-2	753562	SIDM00590	CVCL_1287	No	JCRB	JCRB0622	Male	Head and Neck	D/F12	Adherent
IGR-37	1240153	SIDM01066	CVCL_2075	No	DSMZ	ACC-237	Male	Skin	D/F12	Adherent
MIA-PaCa-2	724870	SIDM00505	CVCL_0428	No	ECACC	85062806	Male	Pancreas	D/F12	Semi-Adherent
HT-1376	907066	SIDM00678	CVCL_1292	No	ATCC	CRL-1472	Female	Bladder	D/F12	Adherent
LNZTA3WT4	1240170	SIDM01220	CVCL_3540	No	ATCC	CRL-11543	Male	Central Nervous System	D/F12	Adherent
LS-180	998189	SIDM00680	CVCL_0397	No	ATCC	CL-187	Female	Large Intestine	D/F12	Adherent
NB69	908440	SIDM00244	CVCL_1448	No	RIKEN	RCB0480	Male	Peripheral Nervous System	D/F12	Adherent
NCI-H1792	724868	SIDM00771	CVCL_1495	No	ATCC	CRL-5895	Male	Lung	R	Adherent
NCI-H2342	687819	SIDM00727	CVCL_1549	No	ATCC	CRL-5941	Male	Lung	D/F12	Adherent
NCI-H520	908443	SIDM01130	CVCL_1566	No	ATCC	HTB-182	Male	Lung	R	Adherent
NCI-H841	1240192	SIDM01134	CVCL_1595	No	ATCC	CRL-5845	Male	Lung	D/F12	Semi-Adherent
OVKATE	1240199	SIDM00466	CVCL_3110	No	JCRB	JCRB1044	Female	Ovary	R	Adherent
SK-N-FI	688087	SIDM01099	CVCL_1702	No	ATCC	CRL-2142	Male	Peripheral Nervous System	D/F12	Adherent
SW982	909759	SIDM01161	CVCL_1734	No	ATCC	HTB-93	Female	Soft Tissue	D/F12	Adherent
PCI-30	1298529	SIDM00044	CVCL_C757	No			Male	Head and Neck	R	Adherent
SAS	909708	SIDM00351	CVCL_1675	No	JCRB	JCRB0260	Female	Head and Neck	D/F12	Adherent
SCC-4	910904	SIDM01081	CVCL_1684	No	ATCC	CRL-1624	Male	Head and Neck	D/F12	Adherent
SKN	1240215	SIDM00377	CVCL_3167	No	JCRB	JCRB0173	Female	Uterus	D/F12	Adherent
CAL-62	906828	SIDM00931	CVCL_1112	No	DSMZ	ACC-448	Female	Thyroid	D/F12	Adherent
CAPAN-2	910915	SIDM00943	CVCL_0026	No	DSMZ	ACC-245	Male	Pancreas	R	Adherent
CCRF-CEM	905952	SIDM00121	CVCL_0207	No	NCI	CCRF-CEM	Female	Haematopoietic and Lymphoid	R	Suspension
COR-L279	910937	SIDM00511	CVCL_1140	No	ECACC	96020724	Male	Lung	R	Suspension
COR-L95	1297439	SIDM00521	CVCL_2418	No	ECACC	96020733	Male	Lung	R	Suspension
ECC10	906848	SIDM00280	CVCL_1188	No	RIKEN	RCB0983	Male	Stomach	R	Suspension
IM-9	753563	SIDM00632	CVCL_1305	No	JCRB	IFO50025	Female	Haematopoietic and Lymphoid	R	Suspension
JHH-7	1240160	SIDM00614	CVCL_2805	No	JCRB	JCRB1031	Male	Liver	D/F12	Adherent
MKN1	908138	SIDM00271	CVCL_1415	No	RIKEN	RCB1003	Male	Stomach	R	Adherent
MKN45	925340	SIDM00247	CVCL_0434	No	RIKEN	RCB1001	Female	Stomach	R	Adherent
MOG-G-UVW	908145	SIDM00504	CVCL_2614	No	ECACC	86022703	Male	Central Nervous System	D/F12	Adherent
OVMIU	1240200	SIDM00465	CVCL_3112	No	JCRB	JCRB1049	Female	Ovary	R	Adherent
PANC-10-05	925348	SIDM01135	CVCL_1639	No	ATCC	CRL-2547	Male	Pancreas	R	Adherent
RCM-1	909263	SIDM00359	CVCL_1648	No	JCRB	JCRB0256	Female	Large Intestine	R	Adherent
SHP-77	724872	SIDM01078	CVCL_1693	No	ATCC	CRL-2195	Male	Lung	R	Semi-Adherent
ST486	910906	SIDM01198	CVCL_1712	No	ATCC	CRL-1647	Female	Haematopoietic and Lymphoid	R	Suspension
SW1271	1299062	SIDM01156	CVCL_1716	No	ATCC	CRL-2177	Male	Lung	D/F12	Adherent
UM-UC-3	724838	SIDM01182	CVCL_1783	No	ATCC	CRL-1749	Male	Bladder	D/F12	Adherent
WSU-NHL	909785	SIDM00412	CVCL_1793	No	DSMZ	ACC-58	Female	Haematopoietic and Lymphoid	R	Suspension
HSC-39	1322224	SIDM00045	CVCL_A385	No	JCRB	JCRB1864	Male	Stomach	D/F12	Suspension
KARPAS-299	907273	SIDM01010	CVCL_1324	No	ECACC	6072604	Male	Haematopoietic and Lymphoid	R	Suspension
NCI-H1355	724866	SIDM00645	CVCL_1464	No	ATCC	CRL-5865	Male	Lung	D/F12	Suspension
OV-90	1240197	SIDM01141	CVCL_3768	No	ATCC	CRL-11732	Female	Ovary	D/F12	Adherent
PANC-02-03	1298475	SIDM01139	CVCL_1633	No	ATCC	CRL-2553	Female	Pancreas	R	Adherent
RF-48	909697	SIDM01092	CVCL_1657	No	ATCC	CRL-1863	Male	Haematopoietic and Lymphoid	D/F12	Suspension
SK-LU-1	909721	SIDM01108	CVCL_0629	No	ATCC	HTB-57	Female	Lung	D/F12	Adherent
SK-MEL-2	905955	SIDM00082	CVCL_0069	No	NCI	SK-MEL-2	Male	Skin	R	Adherent
TE-15	753614	SIDM00249	CVCL_1763	No	RIKEN	RCB1951	Female	Esophagus	D/F12	Adherent
TGW	910780	SIDM00324	CVCL_1771	No	JCRB	JCRB0618	Male	Peripheral Nervous System	D/F12	Adherent
UACC-62	905976	SIDM00107	CVCL_1780	No	NCI	UACC-62	Unknown	Skin	D/F12	Adherent
VCaP	1299075	SIDM01077	CVCL_2235	No	ATCC	CRL-2876	Male	Prostate	D/F12	Adherent
VMRC-RCZ	909781	SIDM00317	CVCL_1791	No	JCRB	JCRB0827	Unknown	Kidney	D/F12	Adherent
OCI-AML2	910947	SIDM00446	CVCL_1619	No	DSMZ	ACC-99	Male	Haematopoietic and Lymphoid	D/F12	Suspension
DOV13	1479987	SIDM00969	CVCL_6774	No	Merck		Female	Ovary	D/F12	Adherent
EB2	906846	SIDM00863	CVCL_1186	No	ATCC	HTB-61	Female	Haematopoietic and Lymphoid	R	Suspension
EW-24	949168	SIDM00195	CVCL_1215	No	IARC		Unknown	Bone	R	Semi-Adherent
KU812	907311	SIDM00308	CVCL_0379	No	RIKEN	RCB0495	Male	Haematopoietic and Lymphoid	R	Suspension
LoVo	907790	SIDM00839	CVCL_0399	No	JCRB	IFO50067	Male	Large Intestine	D/F12	Adherent
MDA-MB-415	924240	SIDM00630	CVCL_0621	No	ATCC	HTB-128	Female	Breast	D/F12	Adherent
MG-63	908131	SIDM00525	CVCL_0426	No	ECACC	86051601	Male	Bone	D/F12	Adherent
MS-1	753594	SIDM00245	CVCL_1429	No	RIKEN	RCB0725	Male	Lung	R	Suspension
NB14	949178	SIDM00256	CVCL_1444	No	St Jude Children's Research Hospital		Female	Peripheral Nervous System	D/F12	Adherent
NCI-H28	908470	SIDM00720	CVCL_1555	No	ATCC	CRL-5820	Male	Lung	R	Adherent
RCC-JW	1524416	SIDM00817	CVCL_5880	No	CLS	RCC-JW	Male	Kidney	D/F12	Adherent
SJSA-1	909717	SIDM01112	CVCL_1697	No	ATCC	CRL-2098	Male	Bone	R	Adherent
SK-HEP-1	909719	SIDM01110	CVCL_0525	No	ATCC	HTB-52	Male	Liver	D/F12	Adherent
VAL	1331048	SIDM00416	CVCL_1819	No	DSMZ	ACC-586	Female	Haematopoietic and Lymphoid	R	Suspension
ES6	949157	SIDM00262	CVCL_1202	No	St Jude Children's Research Hospital		Male	Bone	R	Adherent
WSU-DLCL2	1331050	SIDM00413	CVCL_1902	No	DSMZ	ACC-575	Male	Haematopoietic and Lymphoid	R	Suspension
COLO-668	910692	SIDM00143	CVCL_1128	No	ECACC	87061209	Female	Lung	R	Semi-Adherent
EW-22	949167	SIDM00196	CVCL_1214	No	IARC		Unknown	Bone	R	Adherent
LOXIMVI	905974	SIDM00149	CVCL_1381	No	NCI	LOX IMVI	Male	Skin	R	Semi-Adherent
LS-123	907792	SIDM00776	CVCL_1383	No	ATCC	CCL-255	Female	Large Intestine	D/F12	Adherent
LS-513	907795	SIDM00677	CVCL_1386	No	ATCC	CRL-2134	Male	Large Intestine	R	Adherent
NCI-H64	688026	SIDM01126	CVCL_1573	No	ATCC	CRL-5976	Female	Lung	R	Suspension
SK-PN-DW	909731	SIDM01097	CVCL_1703	No	ATCC	CRL-2139	Male	Central Nervous System	D/F12	Adherent
SK-UT-1	909732	SIDM01113	CVCL_0533	No	ATCC	HTB-114	Female	Uterus	D/F12	Adherent
SLVL	1331032	SIDM00374	CVCL_3169	No	JCRB	JCRB0159	Female	Haematopoietic and Lymphoid	R	Suspension
SW948	909757	SIDM00832	CVCL_0632	No	ATCC	CCL-237	Female	Large Intestine	D/F12	Adherent
T98G	687586	SIDM01171	CVCL_0556	No	ATCC	CRL-1690	Male	Central Nervous System	D/F12	Adherent
VMRC-LCD	713869	SIDM00320	CVCL_1787	No	JCRB	JCRB0814	Male	Lung	D/F12	Adherent
YH-13	909905	SIDM00316	CVCL_1795	No	JCRB	IFO50493	Male	Central Nervous System	D/F12	Adherent
IST-MEL1	907172	SIDM00225	CVCL_1308	No	ICLC	HTL01006	Male	Skin	R	Adherent
MDA-MB-453	908122	SIDM00272	CVCL_0418	No	RIKEN	RCB1192	Female	Breast	D/F12	Adherent
NCI-H2009	724873	SIDM00756	CVCL_1514	No	ATCC	CRL-5911	Female	Lung	D/F12	Adherent
NCI-H358	908465	SIDM00718	CVCL_1559	No	ATCC	CRL-5807	Male	Lung	R	Adherent
SW1088	909745	SIDM01155	CVCL_1715	No	ATCC	HTB-12	Male	Central Nervous System	D/F12	Adherent
SW13	909744	SIDM00814	CVCL_0542	No	ATCC	CCL-105	Female	Adrenal Gland	D/F12	Adherent
UACC-812	910910	SIDM01187	CVCL_1781	No	ATCC	CRL-1897	Female	Breast	D/F12	Adherent
MEG-01	908126	SIDM00526	CVCL_0425	No	ECACC	94012401	Male	Haematopoietic and Lymphoid	R	Semi-Adherent
CAL-148	924106	SIDM00938	CVCL_1106	No	DSMZ	ACC-460	Female	Breast	D/F12	Adherent
FU97	1290806	SIDM00503	CVCL_2908	No	JCRB	JCRB1074	Female	Stomach	D/F12	Adherent
NCI-H1435	1298347	SIDM00658	CVCL_1470	No	ATCC	CRL-5870	Female	Lung	D/F12	Semi-Adherent
NCI-H2023	1240187	SIDM00753	CVCL_1515	No	ATCC	CRL-5912	Male	Lung	R	Adherent
NKM-1	908448	SIDM00576	CVCL_1607	No	JCRB	IFO50476	Male	Haematopoietic and Lymphoid	R	Suspension
SK-OV-3	905959	SIDM00079	CVCL_0532	No	NCI	SK-OV-3	Female	Ovary	R	Adherent
SW1990	910907	SIDM01165	CVCL_1723	No	ATCC	CRL-2172	Male	Pancreas	D/F12	Adherent
Hs-766T	1298141	SIDM00664	CVCL_0334	No	ATCC	HTB-134	Male	Pancreas	D/F12	Adherent
NCI-H524	908483	SIDM01129	CVCL_1568	No	ATCC	CRL-5831	Male	Lung	R	Suspension
NCI-H835	753607	SIDM01133	CVCL_1593	No	ATCC	CRL-5843	Female	Lung	R	Suspension
RMG-I	909699	SIDM00352	CVCL_1662	No	JCRB	IFO50315	Female	Ovary	D/F12	Adherent
SNU-423	909737	SIDM01199	CVCL_0366	No	ATCC	CRL-2238	Male	Liver	R	Adherent
U-698-M	909777	SIDM00424	CVCL_0017	No	DSMZ	ACC-4	Male	Haematopoietic and Lymphoid	R	Suspension
TK10	905980	SIDM00113	CVCL_1773	No	NCI	TK-10	Male	Kidney	R	Adherent
MOLT-4	905958	SIDM00145	CVCL_0013	No	NCI	MOLT-4	Male	Haematopoietic and Lymphoid	R	Suspension
FU-OV-1	1240129	SIDM01040	CVCL_2047	No	DSMZ	ACC-444	Female	Ovary	D/F12	Adherent
NCI-H226	905941	SIDM00139	CVCL_1544	No	NCI	NCI-H226	Male	Lung	R	Adherent
AMO-1	1295741	SIDM00993	CVCL_1806	No	DSMZ	ACC-538	Female	Haematopoietic and Lymphoid	R	Suspension
NCI-N87	908461	SIDM01147	CVCL_1603	No	ATCC	CRL-5822	Male	Stomach	R	Adherent
NALM-6	908158	SIDM00429	CVCL_0092	No	DSMZ	ACC-128	Male	Haematopoietic and Lymphoid	R	Suspension
SW1463	909748	SIDM00834	CVCL_1718	No	ATCC	CCL-234	Female	Large Intestine	D/F12	Adherent
MDA-MB-175-VII	908120	SIDM00633	CVCL_1400	No	ATCC	HTB-25	Female	Breast	D/F12	Semi-Adherent
NCCIT	908441	SIDM00655	CVCL_1451	No	ATCC	CRL-2073	Male	Testis	R	Adherent
SR	905965	SIDM00096	CVCL_1711	No	NCI	SR	Male	Haematopoietic and Lymphoid	R	Suspension
WIL2-NS	1331049	SIDM01102	CVCL_2761	No	ATCC	CRL-8155	Male	Haematopoietic and Lymphoid	R	Suspension
RH-18	971774	SIDM00454	CVCL_1659	No	DSMZ	ACC-491	Female	Soft Tissue	R	Adherent
EW-13	949166	SIDM00621	CVCL_1211	No	IARC		Male	Bone	R	Suspension
NCI-H1963	688010	SIDM00760	CVCL_1510	No	ATCC	CRL-5982	Male	Lung	R	Suspension
SNU-61	1660035	SIDM00194	CVCL_5078	No	KCLB	61	Male	Large Intestine	R	Adherent
FTC-133	906864	SIDM00213	CVCL_1219	No	ICLC	HTL97015	Male	Thyroid	D/F12	Adherent
NCI-H1694	688006	SIDM00741	CVCL_1489	No	ATCC	CRL-5888	Male	Lung	D/F12	Suspension
SW48	909751	SIDM00837	CVCL_1724	No	ATCC	CCL-231	Female	Large Intestine	D/F12	Adherent
TE-8	753623	SIDM00326	CVCL_1766	No	JCRB	RCB2098	Male	Esophagus	D/F12	Adherent
KP-N-YN	907314	SIDM00556	CVCL_1341	No	JCRB	IFO50431	Male	Peripheral Nervous System	R	Adherent
MV-4-11	908156	SIDM00657	CVCL_0064	No	ATCC	CRL-9591	Male	Haematopoietic and Lymphoid	D/F12	Suspension
NB13	949177	SIDM00257	CVCL_1443	No	St Jude Children's Research Hospital		Male	Peripheral Nervous System	D/F12	Adherent
SNU-16	908446	SIDM01145	CVCL_0076	No	ATCC	CRL-5974	Female	Stomach	R	Suspension
EKVX	905970	SIDM00119	CVCL_1195	No	NCI	EKVX	Male	Lung	D/F12	Adherent
NMC-G1	908449	SIDM00575	CVCL_1608	No	JCRB	IFO50467	Female	Central Nervous System	D/F12	Adherent
TE-10	753622	SIDM00349	CVCL_1760	No	JCRB	RCB2099	Male	Esophagus	D/F12	Adherent
CTB-1	949088	SIDM00283	CVCL_1149	No	RIKEN	RCB1316	Male	Haematopoietic and Lymphoid	R	Suspension
RVH-421	909706	SIDM00401	CVCL_1672	No	DSMZ	ACC-127	Male	Skin	R	Adherent
Caov-3	906825	SIDM00919	CVCL_0201	No	ATCC	HTB-75	Female	Ovary	D/F12	Adherent
