# Supplementary material for: Large-scale pan-cancer cell line screening identifies actionable and effective drug combinations
Source: Cancer Discov. Author manuscript; Available in PMC 2024 May 3. (PMC11061612; doi:10.1158/2159-8290.CD-23-0388)
Supplement: Table S2 [file EMS194010-supplement-Table_S2.xlsx]

## Sheet: Combinations_used
Combination name	Compound1_ID	Compound1_name	Compound1_owner	Compound2_ID	Compound2_name	Compound2_owner	Full of half cell line panel?
AZD6738 + Olaparib	2435	AZD6738	AZ_GDSC	2434	Olaparib	AZ_GDSC	Full
AZD1775 + Olaparib	2436	AZD1775	AZ_GDSC	2434	Olaparib	AZ_GDSC	Full
AZD1775 + AZD6738	2436	AZD1775	AZ_GDSC	2435	AZD6738	AZ_GDSC	Full
AZD2811 + Olaparib	2428	AZD2811	AZ_GDSC	2434	Olaparib	AZ_GDSC	Full
AZD2811 + AZD6738	2428	AZD2811	AZ_GDSC	2435	AZD6738	AZ_GDSC	Full
AZD2811 + AZD1775	2428	AZD2811	AZ_GDSC	2436	AZD1775	AZ_GDSC	Full
AZD0156 + AZD1775	2429	AZD0156	AZ_GDSC	2436	AZD1775	AZ_GDSC	Full
AZD7648 + Olaparib	2430	AZD7648	AZ_GDSC	2434	Olaparib	AZ_GDSC	Full
AZD0156 + AZD6738	2429	AZD0156	AZ_GDSC	2435	AZD6738	AZ_GDSC	Full
AZD0156 + AZD2811	2429	AZD0156	AZ_GDSC	2428	AZD2811	AZ_GDSC	Full
AZD7648 + AZD1775	2430	AZD7648	AZ_GDSC	2436	AZD1775	AZ_GDSC	Full
AZD7648 + AZD0156	2430	AZD7648	AZ_GDSC	2429	AZD0156	AZ_GDSC	Full
AZD7648 + AZD6738	2430	AZD7648	AZ_GDSC	2435	AZD6738	AZ_GDSC	Full
AZD7648 + AZD2811	2430	AZD7648	AZ_GDSC	2428	AZD2811	AZ_GDSC	Full
Prexasertib + Olaparib	2431	Prexasertib	AZ_GDSC	2434	Olaparib	AZ_GDSC	Full
Prexasertib + AZD6738	2431	Prexasertib	AZ_GDSC	2435	AZD6738	AZ_GDSC	Full
Prexasertib + AZD1775	2431	Prexasertib	AZ_GDSC	2436	AZD1775	AZ_GDSC	Full
Prexasertib + AZD0156	2431	Prexasertib	AZ_GDSC	2429	AZD0156	AZ_GDSC	Full
Prexasertib + AZD7648	2431	Prexasertib	AZ_GDSC	2430	AZD7648	AZ_GDSC	Full
Prexasertib + SN-38	2431	Prexasertib	AZ_GDSC	2574	SN-38	AZ_GDSC	Full
SN-38 + Olaparib	2574	SN-38	AZ_GDSC	2434	Olaparib	AZ_GDSC	Full
Doxorubicin + AZD7648	2426	Doxorubicin	AZ_GDSC	2430	AZD7648	AZ_GDSC	Full
SG3199 + Olaparib	2427	SG3199	AZ_GDSC	2434	Olaparib	AZ_GDSC	Full
SN-38 + AZD0156	2574	SN-38	AZ_GDSC	2429	AZD0156	AZ_GDSC	Full
DITC + Olaparib	2433	DITC	AZ_GDSC	2434	Olaparib	AZ_GDSC	Full
AZD5991 + AZD1775	2496	AZD5991	AZ_GDSC	2436	AZD1775	AZ_GDSC	Full
AZD5991 + AZD0156	2496	AZD5991	AZ_GDSC	2429	AZD0156	AZ_GDSC	Full
AZD5991 + AZD6738	2496	AZD5991	AZ_GDSC	2435	AZD6738	AZ_GDSC	Full
AZD5991 + AZD2811	2496	AZD5991	AZ_GDSC	2428	AZD2811	AZ_GDSC	Full
AZD5991 + AZD7648	2496	AZD5991	AZ_GDSC	2491	AZD7648	AZ_GDSC	Full
AZD5991 + Capivasertib	2496	AZD5991	AZ_GDSC	2492	Capivasertib	AZ_GDSC	Full
AZD5991 + AZD8186	2496	AZD5991	AZ_GDSC	2493	AZD8186	AZ_GDSC	Full
AZD5991 + Selumetinib	2496	AZD5991	AZ_GDSC	2494	Selumetinib	AZ_GDSC	Full
AZD5991 + Venetoclax	2496	AZD5991	AZ_GDSC	2497	Venetoclax	AZ_GDSC	Full
AZD4320 + AZD6738	2495	AZD4320	AZ_GDSC	2435	AZD6738	AZ_GDSC	Full
AZD4320 + AZD1775	2495	AZD4320	AZ_GDSC	2436	AZD1775	AZ_GDSC	Full
AZD4320 + AZD0156	2495	AZD4320	AZ_GDSC	2429	AZD0156	AZ_GDSC	Full
AZD4320 + Capivasertib	2495	AZD4320	AZ_GDSC	2492	Capivasertib	AZ_GDSC	Full
AZD4320 + AZD2811	2495	AZD4320	AZ_GDSC	2428	AZD2811	AZ_GDSC	Full
AZD4320 + AZD7648	2495	AZD4320	AZ_GDSC	2491	AZD7648	AZ_GDSC	Full
AZD4320 + Selumetinib	2495	AZD4320	AZ_GDSC	2494	Selumetinib	AZ_GDSC	Full
AZD4320 + AZD8186	2495	AZD4320	AZ_GDSC	2493	AZD8186	AZ_GDSC	Full
Venetoclax + AZD6738	2497	Venetoclax	AZ_GDSC	2435	AZD6738	AZ_GDSC	Full
Venetoclax + AZD1775	2497	Venetoclax	AZ_GDSC	2436	AZD1775	AZ_GDSC	Full
Venetoclax + AZD2811	2497	Venetoclax	AZ_GDSC	2428	AZD2811	AZ_GDSC	Full
Venetoclax + AZD0156	2497	Venetoclax	AZ_GDSC	2429	AZD0156	AZ_GDSC	Full
Venetoclax + AZD7648	2497	Venetoclax	AZ_GDSC	2491	AZD7648	AZ_GDSC	Full
Venetoclax + Capivasertib	2497	Venetoclax	AZ_GDSC	2492	Capivasertib	AZ_GDSC	Full
Venetoclax + AZD8186	2497	Venetoclax	AZ_GDSC	2493	AZD8186	AZ_GDSC	Full
Trametinib + Taselisib	2508	Trametinib	AZ_GDSC	2509	Taselisib	AZ_GDSC	Full
Venetoclax + Alisertib	2497	Venetoclax	AZ_GDSC	2505	Alisertib	AZ_GDSC	Full
Venetoclax + Selumetinib	2497	Venetoclax	AZ_GDSC	2494	Selumetinib	AZ_GDSC	Full
AZD5153 + AZD1775	2549	AZD5153	AZ_GDSC	2436	AZD1775	AZ_GDSC	Full
AZD5153 + AZD5991	2549	AZD5153	AZ_GDSC	2496	AZD5991	AZ_GDSC	Full
AZD5153 + AZD6738	2549	AZD5153	AZ_GDSC	2435	AZD6738	AZ_GDSC	Full
AZD5153 + AZD2811	2549	AZD5153	AZ_GDSC	2428	AZD2811	AZ_GDSC	Full
AZD5153 + Venetoclax	2549	AZD5153	AZ_GDSC	2497	Venetoclax	AZ_GDSC	Full
AZD5153 + AZD4320	2549	AZD5153	AZ_GDSC	2495	AZD4320	AZ_GDSC	Full
AZD5153 + Selumetinib	2549	AZD5153	AZ_GDSC	2494	Selumetinib	AZ_GDSC	Full
Savolitinib + AZD5991	2546	Savolitinib	AZ_GDSC	2496	AZD5991	AZ_GDSC	Full
Savolitinib + AZD4320	2546	Savolitinib	AZ_GDSC	2495	AZD4320	AZ_GDSC	Full
Savolitinib + Venetoclax	2546	Savolitinib	AZ_GDSC	2497	Venetoclax	AZ_GDSC	Full
Selumetinib + AZD6738	2494	Selumetinib	AZ_GDSC	2435	AZD6738	AZ_GDSC	Full
Selumetinib + AZD2811	2494	Selumetinib	AZ_GDSC	2428	AZD2811	AZ_GDSC	Full
Gefitinib + AZD1390	2548	Gefitinib	AZ_GDSC	2540	AZD1390	AZ_GDSC	Full
Selumetinib + AZD1775	2494	Selumetinib	AZ_GDSC	2436	AZD1775	AZ_GDSC	Full
Selumetinib + AZD1390	2494	Selumetinib	AZ_GDSC	2540	AZD1390	AZ_GDSC	Full
Capivasertib + AZD2811	2492	Capivasertib	AZ_GDSC	2428	AZD2811	AZ_GDSC	Full
Capivasertib + AZD6738	2492	Capivasertib	AZ_GDSC	2435	AZD6738	AZ_GDSC	Full
Capivasertib + AZD1390	2492	Capivasertib	AZ_GDSC	2540	AZD1390	AZ_GDSC	Full
Capivasertib + AZD5153	2492	Capivasertib	AZ_GDSC	2549	AZD5153	AZ_GDSC	Full
Capivasertib + Palbociclib	2492	Capivasertib	AZ_GDSC	2545	Palbociclib	AZ_GDSC	Full
Capivasertib + Selumetinib	2492	Capivasertib	AZ_GDSC	2494	Selumetinib	AZ_GDSC	Full
Palbociclib + AZD5991	2545	Palbociclib	AZ_GDSC	2496	AZD5991	AZ_GDSC	Full
Palbociclib + AZD4320	2545	Palbociclib	AZ_GDSC	2495	AZD4320	AZ_GDSC	Full
Palbociclib + Venetoclax	2545	Palbociclib	AZ_GDSC	2497	Venetoclax	AZ_GDSC	Full
Lapatinib + Crizotinib	1558	Lapatinib	GDSC	1083	Crizotinib	GDSC	Full
Dasatinib + Trametinib	1079	Dasatinib	GDSC	1372	Trametinib	GDSC	Full
Palbociclib + Selumetinib	2545	Palbociclib	AZ_GDSC	2494	Selumetinib	AZ_GDSC	Full
Lapatinib + MK-2206	1558	Lapatinib	GDSC	1053	MK-2206	GDSC	Full
AZD6738 + Gemcitabine	2435	AZD6738	AZ_GDSC	2570	Gemcitabine	AZ_GDSC	Half
AZD1775 + Gemcitabine	2436	AZD1775	AZ_GDSC	2570	Gemcitabine	AZ_GDSC	Half
SRA737 + Gemcitabine	2582	SRA737	AZ_GDSC	2570	Gemcitabine	AZ_GDSC	Half
AZD5991 + AZ-3202	2496	AZD5991	AZ_GDSC	2578	AZ-3202	AZ_GDSC	Half
AZD8186 + Capivasertib	2493	AZD8186	AZ_GDSC	2492	Capivasertib	AZ_GDSC	Half
AZD8186 + Palbociclib	2493	AZD8186	AZ_GDSC	2545	Palbociclib	AZ_GDSC	Half
AZD5991 + Gemcitabine	2496	AZD5991	AZ_GDSC	2570	Gemcitabine	AZ_GDSC	Half
AZD4320 + Paclitaxel	2495	AZD4320	AZ_GDSC	2571	Paclitaxel	AZ_GDSC	Half
AZD5991 + Paclitaxel	2496	AZD5991	AZ_GDSC	2571	Paclitaxel	AZ_GDSC	Half
Olaparib + AZD4320	2434	Olaparib	AZ_GDSC	2495	AZD4320	AZ_GDSC	Half
Olaparib + AZD5153	2434	Olaparib	AZ_GDSC	2549	AZD5153	AZ_GDSC	Half
Olaparib + AZD5991	2434	Olaparib	AZ_GDSC	2496	AZD5991	AZ_GDSC	Half
Olaparib + Venetoclax	2434	Olaparib	AZ_GDSC	2497	Venetoclax	AZ_GDSC	Half
AZD6738 + Carboplatin	2435	AZD6738	AZ_GDSC	2573	Carboplatin	AZ_GDSC	Half
AZD5991 + Lapatinib	2496	AZD5991	AZ_GDSC	2568	Lapatinib	AZ_GDSC	Half
AZD7648 + Etoposide	2430	AZD7648	AZ_GDSC	2572	Etoposide	AZ_GDSC	Half
AZD4320 + Lapatinib	2495	AZD4320	AZ_GDSC	2568	Lapatinib	AZ_GDSC	Half
AZD1775 + SN-38	2436	AZD1775	AZ_GDSC	2574	SN-38	AZ_GDSC	Half
SRA737 + 5-Fluorouracil	2582	SRA737	AZ_GDSC	2575	5-Fluorouracil	AZ_GDSC	Half
SRA737 + AZD1775	2582	SRA737	AZ_GDSC	2436	AZD1775	AZ_GDSC	Half
Taselisib + SCH772984	2509	Taselisib	AZ_GDSC	2576	SCH772984	AZ_GDSC	Half
Lapatinib + Selumetinib	2568	Lapatinib	AZ_GDSC	2494	Selumetinib	AZ_GDSC	Half
Crizotinib + Selumetinib	2569	Crizotinib	AZ_GDSC	2494	Selumetinib	AZ_GDSC	Half
AZD4320 + Gemcitabine	2495	AZD4320	AZ_GDSC	2570	Gemcitabine	AZ_GDSC	Half
SRA737 + SN-38	2582	SRA737	AZ_GDSC	2574	SN-38	AZ_GDSC	Half
Crizotinib + Dasatinib	2569	Crizotinib	AZ_GDSC	2577	Dasatinib	AZ_GDSC	Half
Venetoclax + Lapatinib	2497	Venetoclax	AZ_GDSC	2568	Lapatinib	AZ_GDSC	Half
AZD1775 + Capivasertib	1735	AZD1775	AZ	2093	Capivasertib	AZ	Full
AZD0156 + Olaparib	1705	AZD0156	AZ	2095	Olaparib	AZ	Full

## Sheet: Single drugs
Drug_ID	Drug_name	Drug_owner	Putative target	Pathway name
2575	5-Fluorouracil	AZ_GDSC	Antimetabolite (DNA & RNA)	Other
2505	Alisertib	AZ_GDSC	AURKA	Mitosis
2578	AZ-3202	AZ_GDSC	BCL-XL	Apoptosis regulation
1705	AZD0156	AZ	ATM	Genome integrity
2429	AZD0156	AZ_GDSC	ATM	Genome integrity
2540	AZD1390	AZ_GDSC	ATM	Genome integrity
1735	AZD1775	AZ	WEE1	Cell cycle
2436	AZD1775	AZ_GDSC	WEE1	Cell cycle
2428	AZD2811	AZ_GDSC	AURKB	Mitosis
2495	AZD4320	AZ_GDSC	BCL2, BCL-XL	Apoptosis regulation
2549	AZD5153	AZ_GDSC	BRD4	Chromatin other
2496	AZD5991	AZ_GDSC	MCL1	Apoptosis regulation
2435	AZD6738	AZ_GDSC	ATR	Genome integrity
2430	AZD7648	AZ_GDSC	DNAPK	Genome integrity
2491	AZD7648	AZ_GDSC	DNAPK	Genome integrity
2493	AZD8186	AZ_GDSC	PI3Kbeta	PI3K/MTOR signaling
2093	Capivasertib	AZ	AKT	PI3K/MTOR signaling
2492	Capivasertib	AZ_GDSC	AKT1, AKT2, AKT3	PI3K/MTOR signaling
2573	Carboplatin	AZ_GDSC	DNA akylating agent	DNA replication
1083	Crizotinib	GDSC	MET, ALK, ROS1	RTK signaling
2569	Crizotinib	AZ_GDSC	MET, ALK, ROS1	RTK signaling
1079	Dasatinib	GDSC	ABL, SRC, Ephrins, PDGFR, KIT	Other, kinases
2577	Dasatinib	AZ_GDSC	ABL, SRC, Ephrins, PDGFR, KIT	RTK signaling
2433	DITC	AZ_GDSC	DNA akylating agent	DNA replication
2426	Doxorubicin	AZ_GDSC	Anthracycline	DNA replication
2572	Etoposide	AZ_GDSC	TOP2	DNA replication
2548	Gefitinib	AZ_GDSC	EGFR	EGFR signaling
2570	Gemcitabine	AZ_GDSC	Pyrimidine antimetabolite	DNA replication
1558	Lapatinib	GDSC	EGFR, ERBB2	EGFR signaling
2568	Lapatinib	AZ_GDSC	EGFR, ERBB2	EGFR signaling
1053	MK-2206	GDSC	AKT1, AKT2	PI3K/MTOR signaling
2095	Olaparib	AZ	PARP1, PARP2	Genome integrity
2434	Olaparib	AZ_GDSC	PARP1, PARP2	Genome integrity
2571	Paclitaxel	AZ_GDSC	Microtubule stabiliser	Mitosis
2545	Palbociclib	AZ_GDSC	CDK4, CDK6	Cell cycle
2431	Prexasertib	AZ_GDSC	CHEK1, CHEK2	Cell cycle
2546	Savolitinib	AZ_GDSC	MET	RTK signaling
2576	SCH772984	AZ_GDSC	ERK1, ERK2	ERK MAPK signaling
2494	Selumetinib	AZ_GDSC	MEK1, MEK2	ERK MAPK signaling
2427	SG3199	AZ_GDSC	DNA crosslinker	DNA replication
2574	SN-38	AZ_GDSC	TOP1	DNA replication
2582	SRA737	AZ_GDSC	CHEK1	Cell cycle
2509	Taselisib	AZ_GDSC	PI3K (beta sparing)	PI3K/MTOR signaling
1372	Trametinib	GDSC	MEK1, MEK2	ERK MAPK signaling
2508	Trametinib	AZ_GDSC	MEK1, MEK2	ERK MAPK signaling
2497	Venetoclax	AZ_GDSC	BCL2	Apoptosis regulation
