# Supplementary material for: Large-scale pan-cancer cell line screening identifies actionable and effective drug combinations
Source: Cancer Discov. Author manuscript; Available in PMC 2024 May 3. (PMC11061612; doi:10.1158/2159-8290.CD-23-0388)
Supplement: Table S3 [file EMS194010-supplement-Table_S3.xlsx]

## Sheet: Sheet1
Combination	Category_New	Cancer Type	Cancer Type Cell Lines	Pct Responders	number of cancer types with combination activity	Number Responders	Cell Lines >50% Emax & >10% HSA	Total Tested Cell Lines	Sd Pct Responders	Total Number Responders
AZD5991;AZ-3202	Cell Death + Cell Death	Chronic Myelogenous Leukemia	5	100	40	5	KU812, LAMA-84, MEG-01, K-562, CML-T1	375	0.257892	217
AZD5991;AZ-3202	Cell Death + Cell Death	Ewing's Sarcoma	11	100	40	11	EW-24, EW-22, EW-7, EW-3, EW-11, ES8, ES6, ES1, ES7, MHH-ES-1, A673	375	0.257892	217
AZD5991;AZ-3202	Cell Death + Cell Death	Glioblastoma	10	100	40	10	SF539, GI-1, YH-13, D-392MG, KS-1, KALS-1, M059J, D-263MG, GAMG, T98G	375	0.257892	217
AZD5991;AZ-3202	Cell Death + Cell Death	Rhabdomyosarcoma	1	100	40	1	KYM-1	375	0.257892	217
AZD4320;Paclitaxel	Cell death + Chemotherapeutic Agents/Others	Cervical Carcinoma	5	100	34	5	SKG-IIIa, ME-180, DoTc2-4510, C-33-A, Ca-Ski	375	0.232591	148
Taselisib;SCH772984	Cell Signalling + Cell Signalling	Chondrosarcoma	2	100	35	2	CS1, H-EMC-SS	376	0.254838	149
Trametinib;Taselisib	Cell Signalling + Cell Signalling	Oral Cavity Carcinoma	16	100	40	16	JHU-022, SAS, BICR22, BICR78, DOK, OSC-20, HSC-4, HSC-3, HSC-2, HO-1-u-1, HO-1-N-1, CAL-27, CAL-33, SCC-9, SCC-4, SCC-15	734	0.22898	406
SRA737;AZD1775	DDR + DDR	Burkitt's Lymphoma	6	100	34	6	NAMALWA, EB-3, EB2, BL-41, ST486, Ramos-2G6-4C10	376	0.270217	157
SRA737;AZD1775	DDR + DDR	Head and Neck Carcinoma	3	100	34	3	PCI-30, Ca9-22, NCI-H3118	376	0.270217	157
AZD6738;Gemcitabine	DDR + Chemotherapeutic Agents/Others	Cervical Carcinoma	5	100	37	5	SKG-IIIa, ME-180, DoTc2-4510, C-33-A, Ca-Ski	375	0.195572	133
SRA737;Gemcitabine	DDR + Chemotherapeutic Agents/Others	Cervical Carcinoma	5	100	33	5	SKG-IIIa, ME-180, DoTc2-4510, C-33-A, Ca-Ski	375	0.195246	108
AZD7648;Etoposide	DDR + Chemotherapeutic Agents/Others	Rhabdomyosarcoma	1	100	38	1	KYM-1	376	0.266669	148
Trametinib;Taselisib	Cell Signalling + Cell Signalling	Pancreatic Carcinoma	28	92.8571	40	26	PL4, CFPAC-1, BxPC-3, KP-4, SUIT-2, YAPC, PA-TU-8988T, PA-TU-8902, PSN1, MIA-PaCa-2, HuP-T4, HuP-T3, KP-2, KP-1N, Hs-766T, HPAC, AsPC-1, CAPAN-1, CAPAN-2, DAN-G, PANC-10-05, PANC-08-13, PANC-04-03, PANC-03-27, PANC-02-03, SW1990	734	0.22898	406
AZD5991;AZ-3202	Cell Death + Cell Death	Oral Cavity Carcinoma	10	90	40	9	SAS, BICR22, BICR78, DOK, HSC-2, HO-1-u-1, HO-1-N-1, SCC-9, SCC-4	375	0.257892	217
AZD7648;Etoposide	DDR + Chemotherapeutic Agents/Others	Acute Myeloid Leukemia	10	90	38	9	EoL-1-cell, P31-FUJ, ML-2, OCI-AML2, OCI-AML3, NKM-1, NOMO-1, MV-4-11, MONO-MAC-6	376	0.266669	148
Crizotinib;Dasatinib	Cell Signalling + Cell Signalling	Low Grade Glioma	8	87.5	17	7	Becker, MOG-G-UVW, MOG-G-CCM, KINGS-1, H4, SW1088, SW1783	376	0.218853	54
SRA737;AZD1775	DDR + DDR	T-Lymphoblastic Leukemia	7	85.7143	34	6	CCRF-CEM, MOLT-4, LOUCY, RPMI-8402, DND-41, BE-13	376	0.270217	157
AZD7648;Etoposide	DDR + Chemotherapeutic Agents/Others	B-Lymphoblastic Leukemia	7	85.7143	38	6	HAL-01, NALM-6, MN-60, REH, LC4-1, GR-ST	376	0.266669	148
AZD7648;Etoposide	DDR + Chemotherapeutic Agents/Others	T-Lymphoblastic Leukemia	7	85.7143	38	6	CCRF-CEM, MOLT-4, RPMI-8402, DND-41, SUP-T1, BE-13	376	0.266669	148
AZD5991;AZ-3202	Cell Death + Cell Death	Breast Carcinoma	20	85	40	17	BT-549, Hs-578-T, OCUB-M, MDA-MB-453, MDA-MB-157, MDA-MB-468, MDA-MB-415, MDA-MB-175-VII, HCC70, HCC38, HCC1395, CAMA-1, CAL-85-1, CAL-148, ZR-75-30, EFM-19, UACC-812	375	0.257892	217
AZD0156;Olaparib	DDR + DDR	Ewing's Sarcoma	19	84.2105	16	16	EW-22, EW-18, EW-7, EW-3, EW-11, EW-1, ES8, ES4, ES1, ES7, MHH-ES-1, TC-71, RH-1, A673, CADO-ES1, SK-ES-1	737	0.19156	86
Trametinib;Taselisib	Cell Signalling + Cell Signalling	Esophageal Squamous Cell Carcinoma	22	81.8182	40	18	TE-15, TE-4, EC-GI-10, T-T, TE-8, TE-6, TE-5, TE-10, TE-1, OE21, KYSE-50, KYSE-220, KYSE-70, KYSE-520, KYSE-450, KYSE-410, KYSE-270, KYSE-150	734	0.22898	406
AZD5991;AZ-3202	Cell Death + Cell Death	Cervical Carcinoma	5	80	40	4	ME-180, DoTc2-4510, C-33-A, Ca-Ski	375	0.257892	217
AZD5991;AZ-3202	Cell Death + Cell Death	Esophageal Squamous Cell Carcinoma	10	80	40	8	TE-15, T-T, TE-9, TE-8, TE-5, KYSE-220, KYSE-450, KYSE-270	375	0.257892	217
Taselisib;SCH772984	Cell Signalling + Cell Signalling	Acute Myeloid Leukemia	10	80	35	8	EoL-1-cell, ML-2, OCI-AML2, OCI-AML3, NKM-1, NOMO-1, MV-4-11, MONO-MAC-6	376	0.254838	149
Crizotinib;Dasatinib	Cell Signalling + Cell Signalling	Glioblastoma	10	80	17	8	SF539, GI-1, YH-13, D-392MG, KS-1, KALS-1, D-263MG, T98G	376	0.218853	54
Taselisib;SCH772984	Cell Signalling + Cell Signalling	Pancreatic Carcinoma	15	80	35	12	BxPC-3, KP-4, YAPC, PSN1, MIA-PaCa-2, HPAF-II, CAPAN-1, PANC-10-05, PANC-04-03, PANC-03-27, PANC-02-03, SW1990	376	0.254838	149
Trametinib;Taselisib	Cell Signalling + Cell Signalling	T-Cell Non-Hodgkin's Lymphoma	5	80	40	4	SUP-M2, HH, DEL, KARPAS-299	734	0.22898	406
AZD7648;Etoposide	DDR + Chemotherapeutic Agents/Others	Cervical Carcinoma	5	80	38	4	ME-180, DoTc2-4510, C-33-A, Ca-Ski	376	0.266669	148
AZD1775;Gemcitabine	DDR + Chemotherapeutic Agents/Others	Cervical Carcinoma	5	80	28	4	SKG-IIIa, DoTc2-4510, C-33-A, Ca-Ski	375	0.188365	88
Doxorubicin;AZD7648	DDR + Chemotherapeutic Agents/Others	B-Lymphoblastic Leukemia	14	78.5714	28	11	ALL-PO, BALL-1, HAL-01, P30-OHK, NALM-6, REH, LC4-1, KOPN-8, 697, RS4-11, SUP-B15	732	0.212499	149
Trametinib;Taselisib	Cell Signalling + Cell Signalling	Plasma Cell Myeloma	13	76.9231	40	10	RPMI-8226, L-363, U-266, MOLP-8, OPM-2, AMO-1, KARPAS-620, KMS-12-BM, JJN-3, MM1S	734	0.22898	406
AZD5991;AZ-3202	Cell Death + Cell Death	Endometrial Carcinoma	4	75	40	3	MFE-280, SNG-M, EN	375	0.257892	217
AZD5991;AZ-3202	Cell Death + Cell Death	Low Grade Glioma	8	75	40	6	Becker, MOG-G-UVW, MOG-G-CCM, H4, SW1088, SW1783	375	0.257892	217
AZD5991;AZ-3202	Cell Death + Cell Death	Osteosarcoma	8	75	40	6	NY, HOS, G-292-Clone-A141B1, CAL-72, Saos-2, U-2-OS	375	0.257892	217
AZD5991;AZ-3202	Cell Death + Cell Death	Other Blood Carcinomas	4	75	40	3	SR, YT, Mo-T	375	0.257892	217
Trametinib;Taselisib	Cell Signalling + Cell Signalling	Biliary Tract Carcinoma	4	75	40	3	TGBC24TKB, ETK-1, HuCCT1	734	0.22898	406
Taselisib;SCH772984	Cell Signalling + Cell Signalling	Esophageal Adenocarcinoma	4	75	35	3	OE33, SK-GT-4, FLO-1	376	0.254838	149
Trametinib;Taselisib	Cell Signalling + Cell Signalling	Lung Adenocarcinoma	44	75	40	33	NCI-H322M, HOP-62, NCI-H3122, NCI-H23, PC-14, LXF-289, PC-3_[JPC-3], COR-L105, NCI-H1355, NCI-H2122, NCI-H2087, NCI-H358, NCI-H2405, NCI-H2347, NCI-H2228, NCI-H1755, NCI-H1666, NCI-H1648, NCI-H1623, NCI-H1573, NCI-H1568, NCI-H1563, NCI-H2009, NCI-H1993, NCI-H1975, NCI-H1944, NCI-H1792, A549, Calu-3, NCI-H441, HCC-827, HCC-78, NCI-H650	734	0.22898	406
AZD4320;Paclitaxel	Cell death + Chemotherapeutic Agents/Others	Mesothelioma	11	72.7273	34	8	NCI-H2731, NCI-H226, MPP-89, IST-MES1, NCI-H2818, MSTO-211H, NCI-H28, NCI-H2452	375	0.232591	148
Trametinib;Taselisib	Cell Signalling + Cell Signalling	Gastric Carcinoma	22	72.7273	40	16	HSC-39, TGBC11TKB, MKN28, GCIY, ECC10, RERF-GC-1B, SK-GT-2, NUGC-4, NUGC-3, IM-95, KATOIII, AGS, SNU-5, SNU-16, SNU-1, NCI-N87	734	0.22898	406
Trametinib;Taselisib	Cell Signalling + Cell Signalling	Glioblastoma	22	72.7273	40	16	SF539, GI-1, YH-13, AM-38, D-392MG, KS-1, GB-1, KALS-1, LN-229, D-263MG, A172, DBTRG-05MG, DK-MG, 8-MG-BA, T98G, U-87-MG	734	0.22898	406
AZD7648;Etoposide	DDR + Chemotherapeutic Agents/Others	B-Cell Non-Hodgkin's Lymphoma	11	72.7273	38	8	SLVL, SU-DHL-6, WSU-NHL, WSU-DLCL2, U-698-M, DB, BC-1, RF-48	376	0.266669	148
AZD5991;AZ-3202	Cell Death + Cell Death	Bladder Carcinoma	7	71.4286	40	5	LB831-BLC, RT-112, SW1710, DSH1, BFTC-905	375	0.257892	217
AZD5991;AZ-3202	Cell Death + Cell Death	Hepatocellular Carcinoma	7	71.4286	40	5	HLE, JHH-7, JHH-2, SNU-387, SNU-423	375	0.257892	217
AZD5991;AZ-3202	Cell Death + Cell Death	Other Solid Carcinomas	21	71.4286	40	15	TC-YIK, MFH-ino, KGN, SKN, ONS-76, Hs-633T, SW13, D-283MED, ESS-1, SK-PN-DW, SK-UT-1, NCI-H835, SW982, SW684, NTERA-2-cl-D1	375	0.257892	217
AZD5991;AZ-3202	Cell Death + Cell Death	T-Lymphoblastic Leukemia	7	71.4286	40	5	CCRF-CEM, LOUCY, DND-41, SUP-T1, BE-13	375	0.257892	217
AZD4320;Paclitaxel	Cell death + Chemotherapeutic Agents/Others	Bladder Carcinoma	7	71.4286	34	5	LB831-BLC, SW1710, HT-1376, DSH1, UM-UC-3	375	0.232591	148
Trametinib;Taselisib	Cell Signalling + Cell Signalling	Thyroid Gland Carcinoma	14	71.4286	40	10	K5, TT2609-C02, TT, ASH-3, HTC-C3, CAL-62, BHT-101, B-CPAP, 8305C, CGTH-W-1	734	0.22898	406
SRA737;AZD1775	DDR + DDR	Plasma Cell Myeloma	7	71.4286	34	5	L-363, U-266, OPM-2, AMO-1, KARPAS-620	376	0.270217	157
Trametinib;Taselisib	Cell Signalling + Cell Signalling	Bladder Carcinoma	17	70.5882	40	12	LB831-BLC, RT-112, HT-1197, 5637, CAL-29, DSH1, BFTC-905, 639-V, RT4, SW780, UM-UC-3, TCCSUP	734	0.22898	406
Trametinib;Taselisib	Cell Signalling + Cell Signalling	Head and Neck Carcinoma	10	70	40	7	LB771-HNC, SKN-3, Ca9-22, NCI-H3118, A253, Detroit562, FADU	734	0.22898	406
Prexasertib;AZD1775	DDR + DDR	Endometrial Carcinoma	10	70	40	7	MFE-296, MFE-280, SNG-M, HEC-1, KLE, AN3-CA, RL95-2	732	0.174484	328
Prexasertib;AZD1775	DDR + DDR	Head and Neck Carcinoma	10	70	40	7	PCI-30, SKN-3, SCC90, Ca9-22, NCI-H3118, A253, FADU	732	0.174484	328
AZD7648;Etoposide	DDR + Chemotherapeutic Agents/Others	Glioblastoma	10	70	38	7	SF539, GI-1, YH-13, KALS-1, D-263MG, GAMG, T98G	376	0.266669	148
AZD7648;Etoposide	DDR + Chemotherapeutic Agents/Others	Oral Cavity Carcinoma	10	70	38	7	SAS, BICR22, BICR78, DOK, HSC-2, HO-1-u-1, HO-1-N-1	376	0.266669	148
Taselisib;SCH772984	Cell Signalling + Cell Signalling	Colorectal Carcinoma	23	69.5652	35	16	HT-29, RCM-1, CaR-1, LS-180, LS-123, T84, HCT-116, SW1417, SW948, SW837, SW1116, SW48, SW620, RKO, SK-CO-1, SNU-C1	376	0.254838	149
Trametinib;Taselisib	Cell Signalling + Cell Signalling	Squamous Cell Lung Carcinoma	13	69.2308	40	9	LC-1-sq, LOU-NH91, RERF-LC-Sq1, EBC-1, LK-2, HARA, KNS-62, HCC-15, SK-MES-1	734	0.22898	406
Dasatinib;Trametinib	Cell Signalling + Cell Signalling	Pancreatic Carcinoma	29	68.9655	21	20	PL4, CFPAC-1, BxPC-3, YAPC, PA-TU-8988T, PA-TU-8902, PSN1, MIA-PaCa-2, HuP-T3, KP-2, Hs-766T, HPAF-II, HPAC, CAPAN-2, DAN-G, PANC-10-05, PANC-08-13, PANC-04-03, PANC-03-27, PANC-02-03	735	0.160873	117
Doxorubicin;AZD7648	DDR + Chemotherapeutic Agents/Others	T-Lymphoblastic Leukemia	16	68.75	28	11	CCRF-CEM, MOLT-4, ATN-1, LOUCY, MOLT-16, MOLT-13, PF-382, DND-41, CTV-1, KE-37, Jurkat	732	0.212499	149
AZD5991;AZ-3202	Cell Death + Cell Death	Gastric Carcinoma	12	66.6667	40	8	HSC-39, TGBC11TKB, GCIY, ECC10, FU97, OCUM-1, SNU-16, NCI-N87	375	0.257892	217
AZD5991;AZ-3202	Cell Death + Cell Death	Head and Neck Carcinoma	3	66.6667	40	2	Ca9-22, NCI-H3118	375	0.257892	217
AZD5991;AZ-3202	Cell Death + Cell Death	Squamous Cell Lung Carcinoma	6	66.6667	40	4	LK-2, HARA, NCI-H1703, NCI-H520	375	0.257892	217
Trametinib;Taselisib	Cell Signalling + Cell Signalling	Esophageal Adenocarcinoma	9	66.6667	40	6	OACp4C, OE33, OE19, SK-GT-4, ESO26, FLO-1	734	0.22898	406
Taselisib;SCH772984	Cell Signalling + Cell Signalling	Head and Neck Carcinoma	3	66.6667	35	2	Ca9-22, NCI-H3118	376	0.254838	149
AZD6738;Gemcitabine	DDR + Chemotherapeutic Agents/Others	Head and Neck Carcinoma	3	66.6667	37	2	PCI-30, Ca9-22	375	0.195572	133
AZD4320;Paclitaxel	Cell death + Chemotherapeutic Agents/Others	Breast Carcinoma	20	65	34	13	MDA-MB-231, OCUB-M, MDA-MB-453, MDA-MB-468, MDA-MB-436, MDA-MB-175-VII, HCC38, HCC1395, CAMA-1, CAL-85-1, CAL-148, EFM-19, UACC-812	375	0.232591	148
AZD4320;AZD1775	Cell Death + DDR	Ewing's Sarcoma	20	65	22	13	EW-24, EW-22, EW-18, EW-7, EW-3, EW-11, EW-1, ES8, ES4, ES1, ES7, A673, SK-ES-1	735	0.178775	118
Taselisib;SCH772984	Cell Signalling + Cell Signalling	Melanoma	17	64.7059	35	11	SK-MEL-2, LOXIMVI, IST-MEL1, HMV-II, GAK, Mewo, A375, C32, WM-115, IGR-37, SK-MEL-1	376	0.254838	149
Prexasertib;AZD1775	DDR + DDR	Bladder Carcinoma	17	64.7059	40	11	LB831-BLC, RT-112, SW1710, J82, DSH1, 647-V, BFTC-905, 639-V, RT4, UM-UC-3, TCCSUP	732	0.174484	328
Trametinib;Taselisib	Cell Signalling + Cell Signalling	Ovarian Carcinoma	31	64.5161	40	20	SK-OV-3, OVCAR-8, OVCAR-5, OVCAR-4, TYK-nu, OVTOKO, OVMIU, OVKATE, PEO1, OAW-42, OAW-28, KURAMOCHI, ES-2, OVCA420, Hey, DOV13, EFO-21, PA-1, OV-90, TOV-112D	734	0.22898	406
AZD5991;AZ-3202	Cell Death + Cell Death	Ovarian Carcinoma	14	64.2857	40	9	A2780, OC-314, RMG-I, OVMIU, OVKATE, KURAMOCHI, Caov-4, FU-OV-1, OV-90	375	0.257892	217
Prexasertib;AZD1775	DDR + DDR	Hepatocellular Carcinoma	14	64.2857	40	9	huH-1, JHH-7, JHH-6, JHH-4, JHH-2, SK-HEP-1, SNU-387, SNU-423, C3A	732	0.174484	328
Prexasertib;AZD1775	DDR + DDR	Thyroid Gland Carcinoma	14	64.2857	40	9	K5, ASH-3, HTC-C3, IHH-4, CAL-62, BHT-101, B-CPAP, 8505C, 8305C	732	0.174484	328
Taselisib;SCH772984	Cell Signalling + Cell Signalling	Lung Adenocarcinoma	22	63.6364	35	14	NCI-H3122, PC-14, COR-L105, NCI-H2087, NCI-H358, NCI-H1755, NCI-H1666, NCI-H1648, NCI-H2009, NCI-H1993, NCI-H1792, HCC-78, HCC-44, SK-LU-1	376	0.254838	149
SRA737;AZD1775	DDR + DDR	B-Cell Non-Hodgkin's Lymphoma	11	63.6364	34	7	SLVL, SU-DHL-6, WSU-NHL, WSU-DLCL2, U-698-M, BC-1, KARPAS-422	376	0.270217	157
Prexasertib;AZD1775	DDR + DDR	Breast Carcinoma	44	63.6364	40	28	T47D, BT-549, MDA-MB-231, OCUB-M, MFM-223, MDA-MB-361, MDA-MB-157, MRK-nu-1, MDA-MB-468, MDA-MB-436, MDA-MB-415, HCC70, HCC38, HCC2157, HCC1954, HCC1500, HCC1428, HCC1395, HCC1187, BT-20, AU565, CAMA-1, CAL-85-1, CAL-51, CAL-148, CAL-120, DU-4475, HDQ-P1	732	0.174484	328
Trametinib;Taselisib	Cell Signalling + Cell Signalling	Melanoma	30	63.3333	40	19	COLO-792, LOXIMVI, IST-MEL1, HMV-II, MEL-JUSO, RVH-421, GAK, Mewo, A375, A2058, C32, COLO-829, WM35, WM278, WM1552C, WM-115, IGR-1, IGR-37, CHL-1	734	0.22898	406
AZD5991;Venetoclax	Cell Death + Cell Death	Acute Myeloid Leukemia	19	63.1579	15	12	EoL-1-cell, P31-FUJ, MOLM-13, ML-2, OCI-AML2, NKM-1, NOMO-1, KG-1, HL-60, MONO-MAC-6, GDM-1, TUR	735	0.172671	93
Trametinib;Taselisib	Cell Signalling + Cell Signalling	Non-Small Cell Lung Carcinoma	19	63.1579	40	12	EMC-BAC-2, EKVX, HOP-92, LCLC-97TM1, COR-L23, LU-65, NCI-H1299, NCI-H1435, NCI-H1581, NCI-H2023, Calu-6, LU-99A	734	0.22898	406
AZD5991;AZ-3202	Cell Death + Cell Death	Kidney Carcinoma	8	62.5	40	5	TK10, VMRC-RCZ, KMRC-1, 769-P, RCC-JW	375	0.257892	217
SRA737;AZD1775	DDR + DDR	Osteosarcoma	8	62.5	34	5	MG-63, HOS, CAL-72, Saos-2, U-2-OS	376	0.270217	157
AZD7648;Etoposide	DDR + Chemotherapeutic Agents/Others	Low Grade Glioma	8	62.5	38	5	Becker, MOG-G-UVW, MOG-G-CCM, H4, LNZTA3WT4	376	0.266669	148
AZD7648;Etoposide	DDR + Chemotherapeutic Agents/Others	Other Solid Carcinomas	21	61.9048	38	13	TC-YIK, KGN, ONS-76, Hs-633T, SW13, D-283MED, ESS-1, SK-PN-DW, SK-LMS-1, SK-UT-1, SW872, SW982, NTERA-2-cl-D1	376	0.266669	148
Prexasertib;AZD1775	DDR + DDR	Low Grade Glioma	13	61.5385	40	8	SF268, U251, SK-MG-1, MOG-G-UVW, MOG-G-CCM, KINGS-1, H4, LNZTA3WT4	732	0.174484	328
AZD4320;AZD1775	Cell Death + DDR	Other Blood Carcinomas	5	60	22	3	SR, Mo-T, HC-1	735	0.178775	118
Venetoclax;Alisertib	Cell Death + DDR	Other Blood Carcinomas	5	60	16	3	YT, Mo-T, HC-1	734	0.191023	106
Taselisib;SCH772984	Cell Signalling + Cell Signalling	Cervical Carcinoma	5	60	35	3	SKG-IIIa, DoTc2-4510, Ca-Ski	376	0.254838	149
Trametinib;Taselisib	Cell Signalling + Cell Signalling	Other Blood Carcinomas	5	60	40	3	SR, Mo-T, HC-1	734	0.22898	406
AZD4320;Lapatinib	Cell Signalling + Cell Death	Cervical Carcinoma	5	60	21	3	ME-180, DoTc2-4510, Ca-Ski	376	0.150647	55
SRA737;AZD1775	DDR + DDR	Acute Myeloid Leukemia	10	60	34	6	P31-FUJ, OCI-AML2, OCI-AML3, NKM-1, NOMO-1, MONO-MAC-6	376	0.270217	157
SRA737;AZD1775	DDR + DDR	Cervical Carcinoma	5	60	34	3	DoTc2-4510, C-33-A, Ca-Ski	376	0.270217	157
Prexasertib;AZD1775	DDR + DDR	T-Cell Non-Hodgkin's Lymphoma	5	60	40	3	SUP-M2, HH, H9	732	0.174484	328
AZD7648;Etoposide	DDR + Chemotherapeutic Agents/Others	Chronic Myelogenous Leukemia	5	60	38	3	LAMA-84, MEG-01, K-562	376	0.266669	148
AZD6738;Gemcitabine	DDR + Chemotherapeutic Agents/Others	Lung Adenocarcinoma	22	59.0909	37	13	NCI-H522, PC-3_[JPC-3], NCI-H1355, NCI-H2087, NCI-H358, NCI-H2342, NCI-H1755, NCI-H2009, NCI-H1792, Calu-3, NCI-H441, HCC-78, HCC-44	375	0.195572	133
Trametinib;Taselisib	Cell Signalling + Cell Signalling	Cervical Carcinoma	12	58.3333	40	7	SKG-IIIa, HT-3, DoTc2-4510, C-33-A, C-4-I, Ca-Ski, SW756	734	0.22898	406
SRA737;AZD1775	DDR + DDR	Neuroblastoma	12	58.3333	34	7	NB7, NB69, NB14, NB10, KP-N-YN, SK-N-FI, SK-N-AS	376	0.270217	157
Trametinib;Taselisib	Cell Signalling + Cell Signalling	Colorectal Carcinoma	43	58.1395	40	25	DiFi, HT-29, SNU-61, SNU-407, SNU-175, CW-2, CCK-81, CaR-1, SNU-C5, LS-411N, LS-180, LS-123, NCI-H716, SNU-C2B, T84, HCT-116, HCT-15, SW948, SW1116, SW48, CL-11, RKO, SK-CO-1, SW626, C2BBe1	734	0.22898	406
Trametinib;Taselisib	Cell Signalling + Cell Signalling	Acute Myeloid Leukemia	19	57.8947	40	11	EoL-1-cell, P31-FUJ, MOLM-13, ML-2, OCI-AML5, NKM-1, MV-4-11, HL-60, CESS, MONO-MAC-6, TUR	734	0.22898	406
Doxorubicin;AZD7648	DDR + Chemotherapeutic Agents/Others	Acute Myeloid Leukemia	19	57.8947	28	11	EoL-1-cell, P31-FUJ, OCI-M1, OCI-AML5, NOMO-1, MV-4-11, HL-60, CESS, MONO-MAC-6, GDM-1, TUR	732	0.212499	149
AZD4320;Paclitaxel	Cell death + Chemotherapeutic Agents/Others	Ovarian Carcinoma	14	57.1429	34	8	SK-OV-3, RMG-I, OVKATE, KURAMOCHI, Caov-4, FU-OV-1, EFO-21, OV-90	375	0.232591	148
AZD4320;Paclitaxel	Cell death + Chemotherapeutic Agents/Others	Thyroid Gland Carcinoma	7	57.1429	34	4	RO82-W-1, TT, 8305C, CGTH-W-1	375	0.232591	148
Trametinib;Taselisib	Cell Signalling + Cell Signalling	Hepatocellular Carcinoma	14	57.1429	40	8	HuH-7, huH-1, JHH-6, JHH-4, SK-HEP-1, SNU-387, SNU-423, C3A	734	0.22898	406
Taselisib;SCH772984	Cell Signalling + Cell Signalling	Plasma Cell Myeloma	7	57.1429	35	4	L-363, OPM-2, AMO-1, KARPAS-620	376	0.254838	149
Taselisib;SCH772984	Cell Signalling + Cell Signalling	Thyroid Gland Carcinoma	7	57.1429	35	4	K5, TT, 8305C, CGTH-W-1	376	0.254838	149
Dasatinib;Trametinib	Cell Signalling + Cell Signalling	Thyroid Gland Carcinoma	14	57.1429	21	8	K5, TT2609-C02, ASH-3, IHH-4, CAL-62, BHT-101, 8505C, 8305C	735	0.160873	117
Taselisib;SCH772984	Cell Signalling + Cell Signalling	T-Lymphoblastic Leukemia	7	57.1429	35	4	CCRF-CEM, MOLT-4, RPMI-8402, DND-41	376	0.254838	149
SRA737;AZD1775	DDR + DDR	B-Lymphoblastic Leukemia	7	57.1429	34	4	HAL-01, NALM-6, REH, LC4-1	376	0.270217	157
AZD7648;Etoposide	DDR + Chemotherapeutic Agents/Others	Bladder Carcinoma	7	57.1429	38	4	LB831-BLC, RT-112, BFTC-905, UM-UC-3	376	0.266669	148
AZD6738;Gemcitabine	DDR + Chemotherapeutic Agents/Others	Bladder Carcinoma	7	57.1429	37	4	LB831-BLC, RT-112, SW1710, UM-UC-3	375	0.195572	133
AZD1775;Gemcitabine	DDR + Chemotherapeutic Agents/Others	Bladder Carcinoma	7	57.1429	28	4	LB831-BLC, RT-112, SW1710, UM-UC-3	375	0.188365	88
Trametinib;Taselisib	Cell Signalling + Cell Signalling	Other Solid Carcinomas	32	56.25	40	18	NCI-H513, NEC8, MFH-ino, KGN, RKN, Hs-633T, SW13, GCT, G-401, D-283MED, CAL-39, ESS-1, EPLC-272H, SK-LMS-1, NCI-H596, SW872, SW982, SW684	734	0.22898	406
Prexasertib;AZD1775	DDR + DDR	Oral Cavity Carcinoma	16	56.25	40	9	JHU-022, SAS, BICR78, DOK, HSC-3, HSC-2, HO-1-N-1, CAL-27, CAL-33	732	0.174484	328
AZD4320;AZD1775	Cell Death + DDR	Small Cell Lung Carcinoma	34	55.8824	22	19	COLO-668, MS-1, LU-165, LU-135, COR-L88, COR-L279, COR-L95, NCI-H1341, NCI-H1048, NCI-H209, NCI-H1694, NCI-H1963, NCI-H1876, NCI-H1688, NCI-H446, SHP-77, NCI-H64, NCI-H526, NCI-H847	735	0.178775	118
Prexasertib;AZD1775	DDR + DDR	Colorectal Carcinoma	43	55.814	40	24	HCC2998, KM12, SNU-407, SNU-175, CCK-81, CaR-1, MDST8, LS-513, LS-180, LS-1034, NCI-H747, T84, HCT-116, SW1417, COLO-205, SW948, SW837, SW1463, SW1116, SW48, LoVo, SW620, COLO-320-HSR, SK-CO-1	732	0.174484	328
AZD4320;Paclitaxel	Cell death + Chemotherapeutic Agents/Others	Non-Small Cell Lung Carcinoma	9	55.5556	34	5	IA-LM, LCLC-103H, NCI-H1435, NCI-H2085, NCI-H810	375	0.232591	148
Prexasertib;AZD1775	DDR + DDR	Esophageal Adenocarcinoma	9	55.5556	40	5	OACM5-1, OE19, SK-GT-4, KYAE-1, FLO-1	732	0.174484	328
SRA737;Gemcitabine	DDR + Chemotherapeutic Agents/Others	Non-Small Cell Lung Carcinoma	9	55.5556	33	5	LCLC-103H, NCI-H1299, NCI-H1581, NCI-H2023, NCI-H810	375	0.195246	108
AZD4320;Paclitaxel	Cell death + Chemotherapeutic Agents/Others	Ewing's Sarcoma	11	54.5455	34	6	EW-24, EW-7, EW-3, EW-11, ES6, A673	375	0.232591	148
SRA737;AZD1775	DDR + DDR	Ewing's Sarcoma	11	54.5455	34	6	EW-24, EW-11, ES8, ES1, ES7, A673	376	0.270217	157
Prexasertib;AZD1775	DDR + DDR	Other Solid Carcinomas	33	54.5455	40	18	NEC8, KGN, RKN, MES-SA, NCCIT, Hs-633T, G-402, G-401, Daoy, D-283MED, CAL-39, SK-UT-1, NCI-H720, NCI-H835, SW872, SW684, VA-ES-BJ, NTERA-2-cl-D1	732	0.174484	328
AZD7648;Etoposide	DDR + Chemotherapeutic Agents/Others	Ewing's Sarcoma	11	54.5455	38	6	EW-22, EW-3, ES8, ES1, MHH-ES-1, A673	376	0.266669	148
Venetoclax;Alisertib	Cell Death + DDR	Plasma Cell Myeloma	13	53.8462	16	7	U-266, MOLP-8, OPM-2, KARPAS-620, KMS-12-BM, JJN-3, NCI-H929	734	0.191023	106
Prexasertib;AZD1775	DDR + DDR	Burkitt's Lymphoma	13	53.8462	40	7	EB-3, JiyoyeP-2003, Raji, GA-10, CA46, DG-75, Ramos-2G6-4C10	732	0.174484	328
Prexasertib;AZD1775	DDR + DDR	Squamous Cell Lung Carcinoma	13	53.8462	40	7	RERF-LC-Sq1, LK-2, HARA, KNS-62, NCI-H2170, NCI-H1703, NCI-H520	732	0.174484	328
Trametinib;Taselisib	Cell Signalling + Cell Signalling	B-Lymphoblastic Leukemia	15	53.3333	40	8	ALL-PO, BALL-1, HAL-01, MHH-CALL-2, REH, A4-Fuk, 697, SUP-B15	734	0.22898	406
AZD0156;Olaparib	DDR + DDR	B-Lymphoblastic Leukemia	15	53.3333	16	8	BALL-1, HAL-01, P30-OHK, NALM-6, LC4-1, KOPN-8, 697, GR-ST	737	0.19156	86
Prexasertib;AZD1775	DDR + DDR	Melanoma	30	53.3333	40	16	LOXIMVI, IST-MEL1, HMV-II, GAK, Mewo, HT-144, A375, A2058, A101D, G-361, WM278, WM1552C, SH-4, RPMI-7951, SK-MEL-24, CHL-1	732	0.174484	328
AZD5991;AZ-3202	Cell Death + Cell Death	Melanoma	17	52.9412	40	9	UACC-62, COLO-679, GAK, A375, C32, WM1552C, WM-115, SK-MEL-24, CHL-1	375	0.257892	217
AZD5991;AZ-3202	Cell Death + Cell Death	Small Cell Lung Carcinoma	19	52.6316	40	10	MS-1, SBC-3, COR-L88, COR-L95, NCI-H211, DMS-114, NCI-H64, NCI-H526, NCI-H524, NCI-H841	375	0.257892	217
Trametinib;Taselisib	Cell Signalling + Cell Signalling	Neuroblastoma	19	52.6316	40	10	GI-ME-N, NB14, NB10, TGW, NH-12, NB1, SK-N-SH, SK-N-FI, SK-N-DZ, BE2-M17	734	0.22898	406
SRA737;AZD1775	DDR + DDR	Small Cell Lung Carcinoma	19	52.6316	34	10	COLO-668, MS-1, LU-165, SBC-3, COR-L88, COR-L279, NCI-H211, CPC-N, NCI-H64, NCI-H524	376	0.270217	157
AZD6738;Gemcitabine	DDR + Chemotherapeutic Agents/Others	Colorectal Carcinoma	23	52.1739	37	12	HT-29, CCK-81, CaR-1, LS-1034, LS-123, T84, SW1417, SW948, SW837, SW620, COLO-320-HSR, SK-CO-1	375	0.195572	133
SRA737;Gemcitabine	DDR + Chemotherapeutic Agents/Others	Colorectal Carcinoma	23	52.1739	33	12	HT-29, RCM-1, LS-1034, LS-123, T84, SW948, SW837, SW1463, SW1116, SW620, COLO-320-HSR, SK-CO-1	375	0.195246	108
AZD5991;AZ-3202	Cell Death + Cell Death	Biliary Tract Carcinoma	2	50	40	1	TGBC1TKB	375	0.257892	217
AZD5991;AZ-3202	Cell Death + Cell Death	Chondrosarcoma	2	50	40	1	H-EMC-SS	375	0.257892	217
AZD5991;AZ-3202	Cell Death + Cell Death	Esophageal Adenocarcinoma	4	50	40	2	KYAE-1, FLO-1	375	0.257892	217
AZD5991;Venetoclax	Cell Death + Cell Death	Hodgkin's Lymphoma	6	50	15	3	L-540, SUP-HD1, HDLM-2	735	0.172671	93
AZD5991;AZ-3202	Cell Death + Cell Death	T-Cell Non-Hodgkin's Lymphoma	2	50	40	1	HH	375	0.257892	217
AZD4320;Paclitaxel	Cell death + Chemotherapeutic Agents/Others	Biliary Tract Carcinoma	2	50	34	1	TGBC1TKB	375	0.232591	148
AZD4320;Paclitaxel	Cell death + Chemotherapeutic Agents/Others	Chondrosarcoma	2	50	34	1	H-EMC-SS	375	0.232591	148
AZD5153;AZD4320	Cell death + Chemotherapeutic Agents/Others	Chondrosarcoma	2	50	26	1	CAL-78	368	0.156495	67
AZD4320;Paclitaxel	Cell death + Chemotherapeutic Agents/Others	Endometrial Carcinoma	4	50	34	2	MFE-280, EN	375	0.232591	148
AZD4320;Paclitaxel	Cell death + Chemotherapeutic Agents/Others	Esophageal Squamous Cell Carcinoma	10	50	34	5	TE-9, TE-8, TE-5, COLO-680N, KYSE-70	375	0.232591	148
AZD4320;Paclitaxel	Cell death + Chemotherapeutic Agents/Others	Glioblastoma	10	50	34	5	D-392MG, KS-1, M059J, D-263MG, GAMG	375	0.232591	148
AZD4320;Paclitaxel	Cell death + Chemotherapeutic Agents/Others	Osteosarcoma	8	50	34	4	HOS, G-292-Clone-A141B1, CAL-72, Saos-2	375	0.232591	148
AZD5153;AZD4320	Cell death + Chemotherapeutic Agents/Others	Osteosarcoma	4	50	26	2	NOS-1, HuO9	368	0.156495	67
AZD4320;Paclitaxel	Cell death + Chemotherapeutic Agents/Others	T-Cell Non-Hodgkin's Lymphoma	2	50	34	1	HH	375	0.232591	148
AZD4320;AZD2811	Cell Death + DDR	Chondrosarcoma	4	50	23	2	CHSA8926, CAL-78	735	0.142955	117
AZD4320;AZD1775	Cell Death + DDR	Chondrosarcoma	4	50	22	2	CHSA8926, CAL-78	735	0.178775	118
Venetoclax;Alisertib	Cell Death + DDR	Hodgkin's Lymphoma	6	50	16	3	L-540, SUP-HD1, HDLM-2	734	0.191023	106
Taselisib;SCH772984	Cell Signalling + Cell Signalling	Biliary Tract Carcinoma	2	50	35	1	HuCCT1	376	0.254838	149
Dasatinib;Trametinib	Cell Signalling + Cell Signalling	Biliary Tract Carcinoma	4	50	21	2	TGBC1TKB, TGBC24TKB	735	0.160873	117
AZD8186;Capivasertib	Cell Signalling + Cell Signalling	Biliary Tract Carcinoma	2	50	1	1	TGBC1TKB	375	0.0771517	1
Trametinib;Taselisib	Cell Signalling + Cell Signalling	Chondrosarcoma	4	50	40	2	CS1, H-EMC-SS	734	0.22898	406
Crizotinib;Dasatinib	Cell Signalling + Cell Signalling	Chondrosarcoma	2	50	17	1	CS1	376	0.218853	54
Trametinib;Taselisib	Cell Signalling + Cell Signalling	Chronic Myelogenous Leukemia	10	50	40	5	KU812, RPMI-8866, BV-173, KCL-22, EM-2	734	0.22898	406
Crizotinib;Dasatinib	Cell Signalling + Cell Signalling	Esophageal Adenocarcinoma	4	50	17	2	OE33, FLO-1	376	0.218853	54
Capivasertib;Selumetinib	Cell Signalling + Cell Signalling	Head and Neck Carcinoma	10	50	22	5	SAT, SCC90, NCI-H3118, A253, Detroit562	735	0.12476	111
AZD8186;Palbociclib	Cell Signalling + Cell Signalling	Low Grade Glioma	8	50	14	4	Becker, MOG-G-UVW, H4, SW1088	375	0.133151	41
AZD5153;Selumetinib	Cell Signalling + Chemotherapeutic Agents/Others	Biliary Tract Carcinoma	4	50	22	2	TGBC24TKB, HuCCT1	736	0.135399	109
Prexasertib;AZD1775	DDR + DDR	Biliary Tract Carcinoma	4	50	40	2	TGBC24TKB, ETK-1	732	0.174484	328
SRA737;AZD1775	DDR + DDR	Breast Carcinoma	20	50	34	10	BT-549, Hs-578-T, MDA-MB-231, OCUB-M, MDA-MB-453, MDA-MB-157, MRK-nu-1, MDA-MB-468, HCC1395, CAL-148	376	0.270217	157
Prexasertib;AZD1775	DDR + DDR	Cervical Carcinoma	12	50	40	6	SISO, MS751, HT-3, HeLa, C-33-A, Ca-Ski	732	0.174484	328
Prexasertib;AZD1775	DDR + DDR	Chondrosarcoma	4	50	40	2	CS1, H-EMC-SS	732	0.174484	328
SRA737;AZD1775	DDR + DDR	Endometrial Carcinoma	4	50	34	2	COLO-684, EN	376	0.270217	157
Prexasertib;AZD1775	DDR + DDR	Esophageal Squamous Cell Carcinoma	22	50	40	11	TE-4, EC-GI-10, T-T, TE-9, TE-8, TE-6, KYSE-70, KYSE-450, KYSE-270, KYSE-180, KYSE-150	732	0.174484	328
Prexasertib;AZD1775	DDR + DDR	Ewing's Sarcoma	20	50	40	10	EW-22, EW-16, ES8, ES6, ES4, ES1, ES7, TC-71, EW-13, A673	732	0.174484	328
SRA737;AZD1775	DDR + DDR	Gastric Carcinoma	12	50	34	6	HSC-39, TGBC11TKB, MKN1, OCUM-1, SNU-16, NCI-N87	376	0.270217	157
SRA737;AZD1775	DDR + DDR	Glioblastoma	10	50	34	5	GI-1, YH-13, KALS-1, M059J, GAMG	376	0.270217	157
SRA737;AZD1775	DDR + DDR	Ovarian Carcinoma	14	50	34	7	OVCAR-5, A2780, OC-314, OVMIU, Caov-4, DOV13, FU-OV-1	376	0.270217	157
Prexasertib;AZD1775	DDR + DDR	Rhabdomyosarcoma	6	50	40	3	RH-41, RD, SJRH30	732	0.174484	328
SRA737;AZD1775	DDR + DDR	Squamous Cell Lung Carcinoma	6	50	34	3	LK-2, HARA, NCI-H520	376	0.270217	157
SRA737;AZD1775	DDR + DDR	T-Cell Non-Hodgkin's Lymphoma	2	50	34	1	KARPAS-299	376	0.270217	157
SRA737;Gemcitabine	DDR + Chemotherapeutic Agents/Others	Biliary Tract Carcinoma	2	50	33	1	HuCCT1	375	0.195246	108
AZD1775;Gemcitabine	DDR + Chemotherapeutic Agents/Others	Biliary Tract Carcinoma	2	50	28	1	HuCCT1	375	0.188365	88
SRA737;5-Fluorouracil	DDR + Chemotherapeutic Agents/Others	Biliary Tract Carcinoma	2	50	7	1	HuCCT1	376	0.0974703	20
AZD7648;Etoposide	DDR + Chemotherapeutic Agents/Others	Burkitt's Lymphoma	6	50	38	3	EB-3, EB2, ST486	376	0.266669	148
AZD5153;AZD6738	DDR + Chemotherapeutic Agents/Others	Cervical Carcinoma	12	50	23	6	MS751, HT-3, C-33-A, C-4-I, Ca-Ski, SiHa	736	0.126781	101
AZD6738;Gemcitabine	DDR + Chemotherapeutic Agents/Others	Chondrosarcoma	2	50	37	1	CS1	375	0.195572	133
SRA737;Gemcitabine	DDR + Chemotherapeutic Agents/Others	Chondrosarcoma	2	50	33	1	CS1	375	0.195246	108
Doxorubicin;AZD7648	DDR + Chemotherapeutic Agents/Others	Ewing's Sarcoma	20	50	28	10	EW-16, EW-1, ES8, ES1, ES7, TC-71, RH-1, A673, CADO-ES1, SK-ES-1	732	0.212499	149
SRA737;Gemcitabine	DDR + Chemotherapeutic Agents/Others	Glioblastoma	10	50	33	5	D-392MG, KALS-1, M059J, D-263MG, GAMG	375	0.195246	108
AZD6738;Gemcitabine	DDR + Chemotherapeutic Agents/Others	Oral Cavity Carcinoma	10	50	37	5	JHU-022, SAS, BICR78, DOK, HSC-2	375	0.195572	133
AZD6738;Gemcitabine	DDR + Chemotherapeutic Agents/Others	Osteosarcoma	8	50	37	4	MG-63, HOS, CAL-72, U-2-OS	375	0.195572	133
AZD7648;Etoposide	DDR + Chemotherapeutic Agents/Others	Other Blood Carcinomas	4	50	38	2	SR, Mo-T	376	0.266669	148
Doxorubicin;AZD7648	DDR + Chemotherapeutic Agents/Others	Rhabdomyosarcoma	6	50	28	3	RH-41, A204, SJRH30	732	0.212499	149
SRA737;Gemcitabine	DDR + Chemotherapeutic Agents/Others	T-Cell Non-Hodgkin's Lymphoma	2	50	33	1	KARPAS-299	375	0.195246	108
AZD1775;Gemcitabine	DDR + Chemotherapeutic Agents/Others	T-Cell Non-Hodgkin's Lymphoma	2	50	28	1	KARPAS-299	375	0.188365	88
Venetoclax;Alisertib	Cell Death + DDR	B-Cell Non-Hodgkin's Lymphoma	25	48	16	12	TK, SLVL, SU-DHL-6, WSU-DLCL2, U-698-M, DB, KARPAS-422, KARPAS-1106P, JVM-3, KARPAS-231, GRANTA-519, RF-48	734	0.191023	106
AZD5991;AZ-3202	Cell Death + Cell Death	Colorectal Carcinoma	23	47.8261	40	11	LS-513, LS-1034, LS-123, SW948, SW837, SW1463, SW48, SW620, RKO, SK-CO-1, SNU-C1	375	0.257892	217
SRA737;AZD1775	DDR + DDR	Other Solid Carcinomas	21	47.619	34	10	KGN, ONS-76, NCCIT, Hs-633T, D-283MED, ESS-1, SK-PN-DW, SK-LMS-1, NCI-H727, SW872	376	0.270217	157
Venetoclax;Alisertib	Cell Death + DDR	Acute Myeloid Leukemia	19	47.3684	16	9	P31-FUJ, ML-2, OCI-AML2, OCI-M1, OCI-AML5, NOMO-1, KG-1, HL-60, MONO-MAC-6	734	0.191023	106
Prexasertib;AZD1775	DDR + DDR	Non-Small Cell Lung Carcinoma	19	47.3684	40	9	IA-LM, LCLC-103H, NCI-H1155, NCI-H2085, NCI-H1581, NCI-H2023, NCI-H1915, NCI-H810, LU-99A	732	0.174484	328
AZD4320;Paclitaxel	Cell death + Chemotherapeutic Agents/Others	Melanoma	17	47.0588	34	8	SK-MEL-2, UACC-62, IST-MEL1, HMV-II, GAK, C32, WM-115, SH-4	375	0.232591	148
Venetoclax;Alisertib	Cell Death + DDR	Small Cell Lung Carcinoma	34	47.0588	16	16	LU-139, COR-L88, COR-L311, COR-L279, COR-L95, DMS-53, NCI-H1341, NCI-H1092, NCI-H1048, NCI-H2141, NCI-H209, NCI-H1694, SHP-77, NCI-H69, NCI-H64, NCI-H526	734	0.191023	106
Trametinib;Taselisib	Cell Signalling + Cell Signalling	T-Lymphoblastic Leukemia	17	47.0588	40	8	MOLT-4, MOLT-13, PF-382, P12-ICHIKAWA, CTV-1, ALL-SIL, KE-37, KARPAS-45	734	0.22898	406
AZD4320;Paclitaxel	Cell death + Chemotherapeutic Agents/Others	Pancreatic Carcinoma	15	46.6667	34	7	BxPC-3, KP-3, HPAF-II, CAPAN-1, CAPAN-2, PANC-03-27, SW1990	375	0.232591	148
Doxorubicin;AZD7648	DDR + Chemotherapeutic Agents/Others	Burkitt's Lymphoma	13	46.1538	28	6	P32-ISH, JiyoyeP-2003, Raji, Daudi, GA-10, EB2	732	0.212499	149
AZD5991;AZ-3202	Cell Death + Cell Death	Neuroblastoma	11	45.4545	40	5	NB7, NB69, NB14, NB12, KELLY	375	0.257892	217
AZD4320;Lapatinib	Cell Signalling + Cell Death	Ewing's Sarcoma	11	45.4545	21	5	EW-22, EW-7, ES8, ES7, MHH-ES-1	376	0.150647	55
Prexasertib;AZD1775	DDR + DDR	Gastric Carcinoma	22	45.4545	40	10	MKN28, ECC10, HGC-27, RERF-GC-1B, NUGC-4, NUGC-3, IM-95, AGS, SNU-16, SNU-1	732	0.174484	328
SRA737;AZD1775	DDR + DDR	Mesothelioma	11	45.4545	34	5	NCI-H2461, NCI-H2795, MPP-89, MSTO-211H, NCI-H28	376	0.270217	157
Prexasertib;AZD1775	DDR + DDR	Osteosarcoma	11	45.4545	40	5	MG-63, HuO-3N1, HuO9, HOS, Saos-2	732	0.174484	328
AZD1775;Gemcitabine	DDR + Chemotherapeutic Agents/Others	Neuroblastoma	11	45.4545	28	5	NB7, NB69, NB12, NB10, KP-N-YN	375	0.188365	88
AZD5991;Venetoclax	Cell Death + Cell Death	Ewing's Sarcoma	20	45	15	9	EW-22, EW-3, EW-11, EW-1, ES8, ES7, TC-71, EW-13, SK-ES-1	735	0.172671	93
AZD4320;AZD2811	Cell Death + DDR	Ewing's Sarcoma	20	45	23	9	EW-22, EW-16, EW-7, EW-3, EW-1, ES1, ES7, MHH-ES-1, A673	735	0.142955	117
AZD5991;AZ-3202	Cell Death + Cell Death	Non-Small Cell Lung Carcinoma	9	44.4444	40	4	LCLC-103H, NCI-H1435, NCI-H2085, NCI-H810	375	0.257892	217
AZD6738;Gemcitabine	DDR + Chemotherapeutic Agents/Others	Non-Small Cell Lung Carcinoma	9	44.4444	37	4	LCLC-103H, NCI-H1299, NCI-H1581, NCI-H810	375	0.195572	133
AZD1775;Gemcitabine	DDR + Chemotherapeutic Agents/Others	Non-Small Cell Lung Carcinoma	9	44.4444	28	4	LCLC-103H, NCI-H1299, NCI-H1581, NCI-H2023	375	0.188365	88
AZD5991;Venetoclax	Cell Death + Cell Death	Small Cell Lung Carcinoma	34	44.1176	15	15	COLO-668, COR-L88, COR-L311, DMS-53, NCI-H1341, NCI-H1092, NCI-H2141, NCI-H209, NCI-H1963, NCI-H1876, NCI-H1688, NCI-H446, SHP-77, NCI-H526, NCI-H847	735	0.172671	93
Prexasertib;AZD1775	DDR + DDR	Small Cell Lung Carcinoma	34	44.1176	40	15	COLO-668, MS-1, SBC-3, COR-L88, COR-L279, DMS-273, NCI-H1341, NCI-H1048, NCI-H1694, NCI-H1688, NCI-H446, NCI-H69, NCI-H64, NCI-H82, NCI-H847	732	0.174484	328
Capivasertib;Selumetinib	Cell Signalling + Cell Signalling	Oral Cavity Carcinoma	16	43.75	22	7	BICR22, DOK, HSC-2, HO-1-u-1, HO-1-N-1, CAL-33, SCC-9	735	0.12476	111
Prexasertib;AZD1775	DDR + DDR	Kidney Carcinoma	16	43.75	40	7	SN12C, TK10, 786-0, LB996-RCC, 769-P, RCC-JW, BFTC-909	732	0.174484	328
AZD5153;Selumetinib	Cell Signalling + Chemotherapeutic Agents/Others	Melanoma	30	43.3333	22	13	UACC-62, HMV-II, MEL-JUSO, Mewo, A375, C32, WM35, WM-115, IGR-1, IGR-37, SH-4, SK-MEL-24, SK-MEL-1	736	0.135399	109
AZD5991;AZ-3202	Cell Death + Cell Death	Thyroid Gland Carcinoma	7	42.8571	40	3	RO82-W-1, CAL-62, CGTH-W-1	375	0.257892	217
AZD4320;Paclitaxel	Cell death + Chemotherapeutic Agents/Others	Hepatocellular Carcinoma	7	42.8571	34	3	JHH-7, SNU-387, SNU-423	375	0.232591	148
AZD5153;AZD4320	Cell death + Chemotherapeutic Agents/Others	Thyroid Gland Carcinoma	7	42.8571	26	3	FTC-133, ASH-3, HTC-C3	368	0.156495	67
Olaparib;Venetoclax	Cell Death + DDR	B-Lymphoblastic Leukemia	7	42.8571	8	3	HAL-01, NALM-6, REH	375	0.139353	18
SRA737;Gemcitabine	DDR + Chemotherapeutic Agents/Others	Bladder Carcinoma	7	42.8571	33	3	LB831-BLC, RT-112, SW1710	375	0.195246	108
AZD6738;Gemcitabine	DDR + Chemotherapeutic Agents/Others	Hepatocellular Carcinoma	7	42.8571	37	3	HLE, JHH-7, SNU-423	375	0.195572	133
SRA737;Gemcitabine	DDR + Chemotherapeutic Agents/Others	Hepatocellular Carcinoma	7	42.8571	33	3	JHH-7, SNU-387, SNU-423	375	0.195246	108
AZD6738;Gemcitabine	DDR + Chemotherapeutic Agents/Others	Plasma Cell Myeloma	7	42.8571	37	3	SK-MM-2, U-266, KARPAS-620	375	0.195572	133
SRA737;Gemcitabine	DDR + Chemotherapeutic Agents/Others	Plasma Cell Myeloma	7	42.8571	33	3	L-363, SK-MM-2, KARPAS-620	375	0.195246	108
AZD7648;Etoposide	DDR + Chemotherapeutic Agents/Others	Thyroid Gland Carcinoma	7	42.8571	38	3	K5, IHH-4, CAL-62	376	0.266669	148
AZD4320;Paclitaxel	Cell death + Chemotherapeutic Agents/Others	Small Cell Lung Carcinoma	19	42.1053	34	8	COLO-668, MS-1, LU-165, COR-L88, COR-L95, DMS-114, NCI-H64, SW1271	375	0.232591	148
Venetoclax;Alisertib	Cell Death + DDR	Neuroblastoma	19	42.1053	16	8	NB69, TGW, KP-N-YN, NH-12, NB1, SK-N-FI, SK-N-AS, BE2-M17	734	0.191023	106
AZD7648;Etoposide	DDR + Chemotherapeutic Agents/Others	Small Cell Lung Carcinoma	19	42.1053	38	8	MS-1, LU-139, SBC-3, COR-L279, CPC-N, NCI-H69, NCI-H526, NCI-H524	376	0.266669	148
AZD4320;Paclitaxel	Cell death + Chemotherapeutic Agents/Others	Gastric Carcinoma	12	41.6667	34	5	MKN28, GCIY, OCUM-1, KATOIII, NCI-N87	375	0.232591	148
AZD7648;Etoposide	DDR + Chemotherapeutic Agents/Others	Gastric Carcinoma	12	41.6667	38	5	MKN1, GCIY, ECC10, OCUM-1, SNU-16	376	0.266669	148
Prexasertib;AZD1775	DDR + DDR	Ovarian Carcinoma	29	41.3793	40	12	SK-OV-3, OVCAR-8, OVCAR-3, A2780, OC-314, TYK-nu, RMG-I, OVMIU, KURAMOCHI, Hey, DOV13, TOV-112D	732	0.174484	328
AZD5991;Venetoclax	Cell Death + Cell Death	B-Lymphoblastic Leukemia	15	40	15	6	ALL-PO, BALL-1, P30-OHK, NALM-6, REH, RS4-11	735	0.172671	93
AZD5991;Venetoclax	Cell Death + Cell Death	Neuroblastoma	20	40	15	8	NB69, NB14, TGW, KP-N-YN, NH-12, KELLY, SK-N-SH, SK-N-AS	735	0.172671	93
AZD5991;AZ-3202	Cell Death + Cell Death	Pancreatic Carcinoma	15	40	40	6	BxPC-3, KP-4, MIA-PaCa-2, CAPAN-1, CAPAN-2, SW1990	375	0.257892	217
AZD5153;AZD4320	Cell death + Chemotherapeutic Agents/Others	Bladder Carcinoma	10	40	26	4	HT-1197, 5637, KU-19-19, RT4	368	0.156495	67
AZD5991;Paclitaxel	Cell death + Chemotherapeutic Agents/Others	Breast Carcinoma	20	40	7	8	MDA-MB-453, MDA-MB-157, MDA-MB-175-VII, HCC70, HCC1395, CAMA-1, EFM-19, UACC-812	375	0.0871259	25
AZD4320;Paclitaxel	Cell death + Chemotherapeutic Agents/Others	Oral Cavity Carcinoma	10	40	34	4	JHU-022, HO-1-u-1, SCC-9, SCC-4	375	0.232591	148
AZD4320;AZD2811	Cell Death + DDR	B-Cell Non-Hodgkin's Lymphoma	25	40	23	10	TK, SLVL, WSU-DLCL2, RC-K8, DB, KARPAS-422, JVM-3, JVM-2, KARPAS-231, GRANTA-519	735	0.142955	117
AZD4320;AZD1775	Cell Death + DDR	B-Lymphoblastic Leukemia	15	40	22	6	ALL-PO, HAL-01, MHH-CALL-2, P30-OHK, NALM-6, REH	735	0.178775	118
AZD4320;AZD1775	Cell Death + DDR	Chronic Myelogenous Leukemia	10	40	22	4	KU812, LAMA-84, RPMI-8866, MEG-01	735	0.178775	118
Venetoclax;Alisertib	Cell Death + DDR	Ewing's Sarcoma	20	40	16	8	EW-3, EW-1, ES7, MHH-ES-1, TC-71, A673, CADO-ES1, SK-ES-1	734	0.191023	106
AZD5991;AZD2811	Cell Death + DDR	Other Blood Carcinomas	5	40	18	2	SR, HC-1	735	0.114455	85
AZD5991;AZD6738	Cell Death + DDR	Other Blood Carcinomas	5	40	9	2	SR, HC-1	735	0.0779067	49
AZD4320;AZD2811	Cell Death + DDR	Rhabdomyosarcoma	5	40	23	2	RH-41, SJRH30	735	0.142955	117
AZD4320;AZD1775	Cell Death + DDR	Rhabdomyosarcoma	5	40	22	2	RH-41, RD	735	0.178775	118
AZD8186;Palbociclib	Cell Signalling + Cell Signalling	Acute Myeloid Leukemia	10	40	14	4	EoL-1-cell, ML-2, OCI-AML2, NOMO-1	375	0.133151	41
Capivasertib;Selumetinib	Cell Signalling + Cell Signalling	B-Lymphoblastic Leukemia	15	40	22	6	ALL-PO, MHH-CALL-2, A4-Fuk, LC4-1, KOPN-8, SUP-B15	735	0.12476	111
Taselisib;SCH772984	Cell Signalling + Cell Signalling	Esophageal Squamous Cell Carcinoma	10	40	35	4	T-T, TE-5, KYSE-220, KYSE-70	376	0.254838	149
Taselisib;SCH772984	Cell Signalling + Cell Signalling	Oral Cavity Carcinoma	10	40	35	4	SAS, BICR22, SCC-9, SCC-4	376	0.254838	149
Trametinib;Taselisib	Cell Signalling + Cell Signalling	Rhabdomyosarcoma	5	40	40	2	A204, RD	734	0.22898	406
AZD4320;Lapatinib	Cell Signalling + Cell Death	Oral Cavity Carcinoma	10	40	21	4	DOK, HSC-2, HO-1-u-1, SCC-4	376	0.150647	55
AZD5991;Lapatinib	Cell Signalling + Cell Death	Oral Cavity Carcinoma	10	40	4	4	JHU-022, BICR22, DOK, HO-1-N-1	376	0.0849006	17
Capivasertib;AZD5153	Cell Signalling + Chemotherapeutic Agents/Others	Endometrial Carcinoma	10	40	15	4	MFE-319, MFE-296, SNG-M, AN3-CA	735	0.0994319	71
SRA737;AZD1775	DDR + DDR	Chronic Myelogenous Leukemia	5	40	34	2	KU812, LAMA-84	376	0.270217	157
AZD0156;Olaparib	DDR + DDR	Other Blood Carcinomas	5	40	16	2	SR, HC-1	737	0.19156	86
AZD0156;Olaparib	DDR + DDR	T-Cell Non-Hodgkin's Lymphoma	5	40	16	2	SUP-M2, DEL	737	0.19156	86
AZD6738;Gemcitabine	DDR + Chemotherapeutic Agents/Others	Breast Carcinoma	20	40	37	8	MDA-MB-231, MDA-MB-468, MDA-MB-436, HCC70, HCC38, CAMA-1, CAL-148, EFM-19	375	0.195572	133
AZD1775;Gemcitabine	DDR + Chemotherapeutic Agents/Others	Breast Carcinoma	20	40	28	8	Hs-578-T, MDA-MB-231, OCUB-M, MDA-MB-157, MDA-MB-436, HCC38, CAL-85-1, CAL-148	375	0.188365	88
AZD1775;SN-38	DDR + Chemotherapeutic Agents/Others	Cervical Carcinoma	5	40	13	2	C-33-A, Ca-Ski	376	0.0951857	33
AZD6738;Gemcitabine	DDR + Chemotherapeutic Agents/Others	Chronic Myelogenous Leukemia	5	40	37	2	LAMA-84, CML-T1	375	0.195572	133
SRA737;SN-38	DDR + Chemotherapeutic Agents/Others	Chronic Myelogenous Leukemia	5	40	13	2	MEG-01, K-562	376	0.109068	38
Prexasertib;SN-38	DDR + Chemotherapeutic Agents/Others	Endometrial Carcinoma	10	40	19	4	MFE-280, HEC-1, AN3-CA, RL95-2	738	0.12083	103
AZD6738;Gemcitabine	DDR + Chemotherapeutic Agents/Others	Esophageal Squamous Cell Carcinoma	10	40	37	4	TE-15, T-T, KYSE-450, KYSE-270	375	0.195572	133
SRA737;Gemcitabine	DDR + Chemotherapeutic Agents/Others	Esophageal Squamous Cell Carcinoma	10	40	33	4	TE-15, T-T, KYSE-450, KYSE-270	375	0.195246	108
AZD1775;Gemcitabine	DDR + Chemotherapeutic Agents/Others	Esophageal Squamous Cell Carcinoma	10	40	28	4	TE-15, T-T, KYSE-450, KYSE-270	375	0.188365	88
AZD6738;Gemcitabine	DDR + Chemotherapeutic Agents/Others	Glioblastoma	10	40	37	4	GI-1, KALS-1, D-263MG, GAMG	375	0.195572	133
AZD1775;Gemcitabine	DDR + Chemotherapeutic Agents/Others	Glioblastoma	10	40	28	4	GI-1, KALS-1, D-263MG, GAMG	375	0.188365	88
Prexasertib;SN-38	DDR + Chemotherapeutic Agents/Others	Head and Neck Carcinoma	10	40	19	4	PCI-30, SKN-3, SCC90, Detroit562	738	0.12083	103
AZD5153;AZD6738	DDR + Chemotherapeutic Agents/Others	Rhabdomyosarcoma	5	40	23	2	A204, SJRH30	736	0.126781	101
Doxorubicin;AZD7648	DDR + Chemotherapeutic Agents/Others	T-Cell Non-Hodgkin's Lymphoma	5	40	28	2	SUP-M2, KARPAS-299	732	0.212499	149
SN-38;Olaparib	DDR + Chemotherapeutic Agents/Others	T-Cell Non-Hodgkin's Lymphoma	5	40	18	2	DEL, H9	598	0.106078	70
SN-38;AZD0156	DDR + Chemotherapeutic Agents/Others	T-Cell Non-Hodgkin's Lymphoma	5	40	10	2	DEL, H9	732	0.0872333	49
AZD4320;AZD2811	Cell Death + DDR	Plasma Cell Myeloma	13	38.4615	23	5	U-266, OPM-2, KARPAS-620, JJN-3, MM1S	735	0.142955	117
Venetoclax;AZD1775	Cell Death + DDR	Plasma Cell Myeloma	13	38.4615	13	5	L-363, SK-MM-2, U-266, OPM-2, AMO-1	734	0.114132	65
Trametinib;Taselisib	Cell Signalling + Cell Signalling	Low Grade Glioma	13	38.4615	40	5	U251, SK-MG-1, Becker, KINGS-1, H4	734	0.22898	406
Prexasertib;AZD1775	DDR + DDR	Plasma Cell Myeloma	13	38.4615	40	5	RPMI-8226, OPM-2, KARPAS-620, JJN-3, NCI-H929	732	0.174484	328
Doxorubicin;AZD7648	DDR + Chemotherapeutic Agents/Others	Plasma Cell Myeloma	13	38.4615	28	5	RPMI-8226, U-266, KMS-12-BM, NCI-H929, MM1S	732	0.212499	149
Taselisib;SCH772984	Cell Signalling + Cell Signalling	Other Solid Carcinomas	21	38.0952	35	8	TC-YIK, RKN, Hs-633T, SW13, CAL-39, SK-LMS-1, NCI-H727, SW872	376	0.254838	149
Prexasertib;AZD1775	DDR + DDR	Neuroblastoma	21	38.0952	40	8	NB7, NB69, NB10, KP-N-YN, NB1, SK-N-FI, IMR-5, BE2-M17	732	0.174484	328
AZD4320;Paclitaxel	Cell death + Chemotherapeutic Agents/Others	Kidney Carcinoma	8	37.5	34	3	SN12C, VMRC-RCZ, RCC-JW	375	0.232591	148
AZD5153;AZD4320	Cell death + Chemotherapeutic Agents/Others	Neuroblastoma	8	37.5	26	3	GOTO, IMR-5, BE2-M17	368	0.156495	67
Trametinib;Taselisib	Cell Signalling + Cell Signalling	Mesothelioma	16	37.5	40	6	NCI-H2373, NCI-H2795, MPP-89, MSTO-211H, NCI-H28, NCI-H2452	734	0.22898	406
Palbociclib;AZD4320	Cell Signalling + Cell Death	Neuroblastoma	8	37.5	2	3	NH-12, SK-N-DZ, IMR-5	367	0.0699495	5
AZD0156;Olaparib	DDR + DDR	B-Cell Non-Hodgkin's Lymphoma	24	37.5	16	9	SCC-3, SU-DHL-5, SU-DHL-6, WSU-NHL, WSU-DLCL2, VAL, A3-KAW, JSC-1, JVM-3	737	0.19156	86
SRA737;AZD1775	DDR + DDR	Low Grade Glioma	8	37.5	34	3	Becker, MOG-G-UVW, SW1088	376	0.270217	157
AZD7648;Etoposide	DDR + Chemotherapeutic Agents/Others	Kidney Carcinoma	8	37.5	38	3	769-P, RCC-JW, CAL-54	376	0.266669	148
AZD6738;Gemcitabine	DDR + Chemotherapeutic Agents/Others	Kidney Carcinoma	8	37.5	37	3	KMRC-1, RCC-JW, CAL-54	375	0.195572	133
AZD6738;Gemcitabine	DDR + Chemotherapeutic Agents/Others	Low Grade Glioma	8	37.5	37	3	Becker, MOG-G-UVW, LNZTA3WT4	375	0.195572	133
SRA737;Gemcitabine	DDR + Chemotherapeutic Agents/Others	Low Grade Glioma	8	37.5	33	3	MOG-G-UVW, MOG-G-CCM, LNZTA3WT4	375	0.195246	108
SRA737;Gemcitabine	DDR + Chemotherapeutic Agents/Others	Osteosarcoma	8	37.5	33	3	MG-63, HOS, U-2-OS	375	0.195246	108
Dasatinib;Trametinib	Cell Signalling + Cell Signalling	Colorectal Carcinoma	43	37.2093	21	16	HCC2998, HT-29, SNU-407, LS-513, LS-180, LS-123, HCT-116, HCT-15, SW1417, SW48, LoVo, CL-11, RKO, SK-CO-1, SW626, C2BBe1	735	0.160873	117
AZD4320;Gemcitabine	Cell death + Chemotherapeutic Agents/Others	Small Cell Lung Carcinoma	19	36.8421	15	7	COLO-668, LU-165, COR-L279, COR-L95, NCI-H64, NCI-H526, SW1271	376	0.107669	33
Venetoclax;Selumetinib	Cell Signalling + Cell Death	Acute Myeloid Leukemia	19	36.8421	3	7	EoL-1-cell, MOLM-13, ML-2, OCI-AML5, NOMO-1, KG-1, HL-60	734	0.0689776	17
SN-38;Olaparib	DDR + Chemotherapeutic Agents/Others	Ewing's Sarcoma	19	36.8421	18	7	EW-16, ES6, ES1, ES7, RH-1, EW-13, A673	598	0.106078	70
AZD5991;AZ-3202	Cell Death + Cell Death	Lung Adenocarcinoma	22	36.3636	40	8	NCI-H522, VMRC-LCD, NCI-H2087, NCI-H2342, NCI-H1666, NCI-H1648, NCI-H1993, SK-LU-1	375	0.257892	217
AZD5991;AZ-3202	Cell Death + Cell Death	Mesothelioma	11	36.3636	40	4	NCI-H2795, MPP-89, IST-MES1, NCI-H2818	375	0.257892	217
Taselisib;SCH772984	Cell Signalling + Cell Signalling	Ewing's Sarcoma	11	36.3636	35	4	EW-3, ES8, MHH-ES-1, A673	376	0.254838	149
Trametinib;Taselisib	Cell Signalling + Cell Signalling	Osteosarcoma	11	36.3636	40	4	NOS-1, G-292-Clone-A141B1, SJSA-1, U-2-OS	734	0.22898	406
SRA737;Gemcitabine	DDR + Chemotherapeutic Agents/Others	B-Cell Non-Hodgkin's Lymphoma	11	36.3636	33	4	SU-DHL-6, WSU-DLCL2, U-698-M, RF-48	375	0.195246	108
Prexasertib;SN-38	DDR + Chemotherapeutic Agents/Others	Esophageal Squamous Cell Carcinoma	22	36.3636	19	8	TE-4, T-T, TE-8, TE-6, COLO-680N, KYSE-70, KYSE-450, KYSE-150	738	0.12083	103
AZD6738;Gemcitabine	DDR + Chemotherapeutic Agents/Others	Neuroblastoma	11	36.3636	37	4	NB7, NB10, SK-N-FI, SK-N-AS	375	0.195572	133
SRA737;Gemcitabine	DDR + Chemotherapeutic Agents/Others	Neuroblastoma	11	36.3636	33	4	NB7, NB12, NB10, SK-N-FI	375	0.195246	108
AZD5991;Venetoclax	Cell Death + Cell Death	B-Cell Non-Hodgkin's Lymphoma	25	36	15	9	TK, SLVL, SU-DHL-6, WSU-NHL, WSU-DLCL2, VAL, DB, KARPAS-422, JVM-3	735	0.172671	93
Taselisib;SCH772984	Cell Signalling + Cell Signalling	Ovarian Carcinoma	14	35.7143	35	5	SK-OV-3, OVCAR-5, OVMIU, PEO1, KURAMOCHI	376	0.254838	149
SRA737;Gemcitabine	DDR + Chemotherapeutic Agents/Others	Ovarian Carcinoma	14	35.7143	33	5	OVCAR-5, OC-314, PEO1, Caov-4, DOV13	375	0.195246	108
AZD4320;AZD2811	Cell Death + DDR	Bladder Carcinoma	17	35.2941	23	6	RT-112, CAL-29, DSH1, 647-V, BFTC-905, RT4	735	0.142955	117
Venetoclax;AZD1775	Cell Death + DDR	T-Lymphoblastic Leukemia	17	35.2941	13	6	CCRF-CEM, MOLT-4, MOLT-16, MOLT-13, DND-41, ALL-SIL	734	0.114132	65
Trametinib;Taselisib	Cell Signalling + Cell Signalling	Small Cell Lung Carcinoma	34	35.2941	40	12	COLO-668, MS-1, LU-135, SBC-3, SBC-5, NCI-H1341, NCI-H1048, NCI-H1876, NCI-H1688, DMS-114, NCI-H446, SW1271	734	0.22898	406
AZD5153;Selumetinib	Cell Signalling + Chemotherapeutic Agents/Others	Bladder Carcinoma	17	35.2941	22	6	HT-1197, CAL-29, 647-V, BFTC-905, KU-19-19, UM-UC-3	736	0.135399	109
SRA737;AZD1775	DDR + DDR	Melanoma	17	35.2941	34	6	SK-MEL-2, IST-MEL1, GAK, C32, SH-4, CHL-1	376	0.270217	157
Doxorubicin;AZD7648	DDR + Chemotherapeutic Agents/Others	Bladder Carcinoma	17	35.2941	28	6	LB831-BLC, RT-112, 5637, 647-V, BFTC-905, 639-V	732	0.212499	149
AZD7648;Etoposide	DDR + Chemotherapeutic Agents/Others	Melanoma	17	35.2941	38	6	LOXIMVI, HMV-II, A375, WM1552C, SK-MEL-1, CHL-1	376	0.266669	148
AZD6738;Gemcitabine	DDR + Chemotherapeutic Agents/Others	Melanoma	17	35.2941	37	6	LOXIMVI, IST-MEL1, Mewo, A375, SK-MEL-24, CHL-1	375	0.195572	133
AZD4320;AZD6738	Cell Death + DDR	Ewing's Sarcoma	20	35	2	7	EW-22, EW-7, EW-1, ES8, ES4, ES7, TC-71	735	0.0602782	18
Capivasertib;AZD5153	Cell Signalling + Chemotherapeutic Agents/Others	Ewing's Sarcoma	20	35	15	7	EW-24, EW-22, EW-11, EW-1, ES8, ES7, SK-ES-1	735	0.0994319	71
SRA737;AZD1775	DDR + DDR	Colorectal Carcinoma	23	34.7826	34	8	HT-29, LS-513, LS-180, LS-1034, LoVo, COLO-320-HSR, RKO, SNU-C1	376	0.270217	157
AZD7648;Etoposide	DDR + Chemotherapeutic Agents/Others	Colorectal Carcinoma	23	34.7826	38	8	CCK-81, LS-513, LS-123, HCT-116, SW48, LoVo, SW620, RKO	376	0.266669	148
AZD5153;AZD6738	DDR + Chemotherapeutic Agents/Others	Gastric Carcinoma	23	34.7826	23	8	MKN1, GCIY, SK-GT-2, OCUM-1, NUGC-4, NUGC-3, Hs-746T, AGS	736	0.126781	101
AZD5991;AZ-3202	Cell Death + Cell Death	Burkitt's Lymphoma	6	33.3333	40	2	ST486, Ramos-2G6-4C10	375	0.257892	217
AZD5991;AZ-3202	Cell Death + Cell Death	Hodgkin's Lymphoma	3	33.3333	40	1	HDLM-2	375	0.257892	217
AZD5153;AZD4320	Cell death + Chemotherapeutic Agents/Others	Glioblastoma	12	33.3333	26	4	LN-405, AM-38, 42-MG-BA, U-87-MG	368	0.156495	67
AZD4320;Paclitaxel	Cell death + Chemotherapeutic Agents/Others	Head and Neck Carcinoma	3	33.3333	34	1	PCI-30	375	0.232591	148
AZD4320;Gemcitabine	Cell death + Chemotherapeutic Agents/Others	Head and Neck Carcinoma	3	33.3333	15	1	Ca9-22	376	0.107669	33
AZD4320;Paclitaxel	Cell death + Chemotherapeutic Agents/Others	Other Solid Carcinomas	21	33.3333	34	7	MFH-ino, RKN, SKN, SK-LMS-1, NCI-H727, NCI-H835, SW684	375	0.232591	148
AZD5153;AZD4320	Cell death + Chemotherapeutic Agents/Others	Plasma Cell Myeloma	6	33.3333	26	2	EJM, MM1S	368	0.156495	67
AZD5991;Gemcitabine	Cell death + Chemotherapeutic Agents/Others	Prostate Carcinoma	3	33.3333	5	1	VCaP	375	0.0786077	16
AZD4320;Paclitaxel	Cell death + Chemotherapeutic Agents/Others	Squamous Cell Lung Carcinoma	6	33.3333	34	2	KNS-62, NCI-H2066	375	0.232591	148
Venetoclax;Alisertib	Cell Death + DDR	B-Lymphoblastic Leukemia	15	33.3333	16	5	HAL-01, MHH-CALL-2, P30-OHK, NALM-6, REH	734	0.191023	106
Venetoclax;AZD1775	Cell Death + DDR	B-Lymphoblastic Leukemia	15	33.3333	13	5	ALL-PO, HAL-01, P30-OHK, NALM-6, REH	734	0.114132	65
AZD4320;AZD1775	Cell Death + DDR	Hodgkin's Lymphoma	6	33.3333	22	2	L-428, HDLM-2	735	0.178775	118
Venetoclax;AZD1775	Cell Death + DDR	Hodgkin's Lymphoma	6	33.3333	13	2	L-540, HDLM-2	734	0.114132	65
Taselisib;SCH772984	Cell Signalling + Cell Signalling	Gastric Carcinoma	12	33.3333	35	4	MKN45, TGBC11TKB, ECC10, SNU-16	376	0.254838	149
Crizotinib;Dasatinib	Cell Signalling + Cell Signalling	Head and Neck Carcinoma	3	33.3333	17	1	Ca9-22	376	0.218853	54
Taselisib;SCH772984	Cell Signalling + Cell Signalling	Neuroblastoma	12	33.3333	35	4	NB14, NB10, KELLY, SK-N-FI	376	0.254838	149
Taselisib;SCH772984	Cell Signalling + Cell Signalling	Non-Small Cell Lung Carcinoma	9	33.3333	35	3	LU-65, NCI-H1299, NCI-H1581	376	0.254838	149
Taselisib;SCH772984	Cell Signalling + Cell Signalling	Prostate Carcinoma	3	33.3333	35	1	22RV1	376	0.254838	149
Lapatinib;MK-2206	Cell Signalling + Cell Signalling	Squamous Cell Lung Carcinoma	6	33.3333	15	2	HARA, NCI-H2066	452	0.0977808	32
AZD4320;Lapatinib	Cell Signalling + Cell Death	Hodgkin's Lymphoma	3	33.3333	21	1	L-540	376	0.150647	55
AZD5991;Lapatinib	Cell Signalling + Cell Death	Hodgkin's Lymphoma	3	33.3333	4	1	L-1236	376	0.0849006	17
AZD4320;Selumetinib	Cell Signalling + Cell Death	Melanoma	30	33.3333	17	10	UACC-257, RVH-421, HT-144, A2058, WM35, WM278, WM-115, IGR-1, SH-4, SK-MEL-1	734	0.0836826	80
AZD4320;Lapatinib	Cell Signalling + Cell Death	Neuroblastoma	12	33.3333	21	4	NB12, TGW, KP-N-YN, SK-N-SH	376	0.150647	55
Prexasertib;AZD1775	DDR + DDR	B-Cell Non-Hodgkin's Lymphoma	24	33.3333	40	8	CTB-1, SLVL, SU-DHL-6, WSU-DLCL2, U-698-M, DB, KARPAS-422, KARPAS-231	732	0.174484	328
SRA737;AZD1775	DDR + DDR	Non-Small Cell Lung Carcinoma	9	33.3333	34	3	LU-65, NCI-H2085, NCI-H810	376	0.270217	157
Doxorubicin;AZD7648	DDR + Chemotherapeutic Agents/Others	B-Cell Non-Hodgkin's Lymphoma	24	33.3333	28	8	SCC-3, SU-DHL-5, WSU-DLCL2, VAL, DB, BC-1, JVM-2, GRANTA-519	732	0.212499	149
SRA737;Gemcitabine	DDR + Chemotherapeutic Agents/Others	Burkitt's Lymphoma	6	33.3333	33	2	EB-3, Ramos-2G6-4C10	375	0.195246	108
Doxorubicin;AZD7648	DDR + Chemotherapeutic Agents/Others	Cervical Carcinoma	12	33.3333	28	4	SISO, MS751, HT-3, C-4-I	732	0.212499	149
Prexasertib;SN-38	DDR + Chemotherapeutic Agents/Others	Cervical Carcinoma	12	33.3333	19	4	SKG-IIIa, MS751, HeLa, C-33-A	738	0.12083	103
SN-38;Olaparib	DDR + Chemotherapeutic Agents/Others	Chondrosarcoma	3	33.3333	18	1	H-EMC-SS	598	0.106078	70
AZD6738;Gemcitabine	DDR + Chemotherapeutic Agents/Others	Gastric Carcinoma	12	33.3333	37	4	MKN28, MKN1, ECC10, NCI-N87	375	0.195572	133
AZD7648;Etoposide	DDR + Chemotherapeutic Agents/Others	Head and Neck Carcinoma	3	33.3333	38	1	Ca9-22	376	0.266669	148
SRA737;Gemcitabine	DDR + Chemotherapeutic Agents/Others	Head and Neck Carcinoma	3	33.3333	33	1	Ca9-22	375	0.195246	108
AZD1775;Gemcitabine	DDR + Chemotherapeutic Agents/Others	Head and Neck Carcinoma	3	33.3333	28	1	Ca9-22	375	0.188365	88
AZD7648;Etoposide	DDR + Chemotherapeutic Agents/Others	Hodgkin's Lymphoma	3	33.3333	38	1	L-540	376	0.266669	148
AZD6738;Gemcitabine	DDR + Chemotherapeutic Agents/Others	Hodgkin's Lymphoma	3	33.3333	37	1	HDLM-2	375	0.195572	133
SRA737;Gemcitabine	DDR + Chemotherapeutic Agents/Others	Hodgkin's Lymphoma	3	33.3333	33	1	L-1236	375	0.195246	108
AZD7648;Etoposide	DDR + Chemotherapeutic Agents/Others	Prostate Carcinoma	3	33.3333	38	1	22RV1	376	0.266669	148
AZD6738;Gemcitabine	DDR + Chemotherapeutic Agents/Others	Prostate Carcinoma	3	33.3333	37	1	DU-145	375	0.195572	133
SN-38;Olaparib	DDR + Chemotherapeutic Agents/Others	Rhabdomyosarcoma	3	33.3333	18	1	RH-18	598	0.106078	70
AZD6738;Gemcitabine	DDR + Chemotherapeutic Agents/Others	Squamous Cell Lung Carcinoma	6	33.3333	37	2	LK-2, NCI-H520	375	0.195572	133
SRA737;Gemcitabine	DDR + Chemotherapeutic Agents/Others	Squamous Cell Lung Carcinoma	6	33.3333	33	2	LK-2, NCI-H520	375	0.195246	108
AZD1775;Gemcitabine	DDR + Chemotherapeutic Agents/Others	Squamous Cell Lung Carcinoma	6	33.3333	28	2	LK-2, NCI-H520	375	0.188365	88
AZD5153;Selumetinib	Cell Signalling + Chemotherapeutic Agents/Others	Colorectal Carcinoma	43	32.5581	22	14	SNU-61, CCK-81, MDST8, HT55, LS-411N, LS-1034, LS-123, SW1417, COLO-205, SW1463, SW48, LoVo, CL-11, SW626	736	0.135399	109
Prexasertib;AZD1775	DDR + DDR	Pancreatic Carcinoma	28	32.1429	40	9	KP-4, YAPC, PA-TU-8988T, PA-TU-8902, PSN1, MIA-PaCa-2, HuP-T4, KP-2, PANC-02-03	732	0.174484	328
AZD4320;AZD1775	Cell Death + DDR	B-Cell Non-Hodgkin's Lymphoma	25	32	22	8	SU-DHL-6, RC-K8, DB, KARPAS-422, JVM-2, KARPAS-231, GRANTA-519, RF-48	735	0.178775	118
AZD4320;Paclitaxel	Cell death + Chemotherapeutic Agents/Others	Lung Adenocarcinoma	22	31.8182	34	7	NCI-H2087, NCI-H1666, NCI-H2009, NCI-H1993, NCI-H441, HCC-78, SK-LU-1	375	0.232591	148
SRA737;Gemcitabine	DDR + Chemotherapeutic Agents/Others	Lung Adenocarcinoma	22	31.8182	33	7	NCI-H522, VMRC-LCD, NCI-H1355, NCI-H2342, NCI-H1648, NCI-H2009, HCC-44	375	0.195246	108
AZD1775;Gemcitabine	DDR + Chemotherapeutic Agents/Others	Lung Adenocarcinoma	22	31.8182	28	7	NCI-H522, NCI-H1355, NCI-H2342, NCI-H1755, NCI-H2009, HCC-78, HCC-44	375	0.188365	88
AZD4320;AZD2811	Cell Death + DDR	Acute Myeloid Leukemia	19	31.5789	23	6	ML-2, KY821, NOMO-1, KG-1, CESS, MONO-MAC-6	735	0.142955	117
AZD4320;AZD1775	Cell Death + DDR	Acute Myeloid Leukemia	19	31.5789	22	6	P31-FUJ, KG-1, CESS, KMOE-2, MONO-MAC-6, GDM-1	735	0.178775	118
Prexasertib;AZD1775	DDR + DDR	Acute Myeloid Leukemia	19	31.5789	40	6	KY821, NKM-1, MV-4-11, HL-60, MONO-MAC-6, TUR	732	0.174484	328
AZD6738;Gemcitabine	DDR + Chemotherapeutic Agents/Others	Small Cell Lung Carcinoma	19	31.5789	37	6	COLO-668, COR-L88, DMS-114, SHP-77, NCI-H64, NCI-H841	375	0.195572	133
AZD5153;AZD4320	Cell death + Chemotherapeutic Agents/Others	Small Cell Lung Carcinoma	16	31.25	26	5	NCI-H1048, NCI-H1694, NCI-H1963, NCI-H1876, NCI-H446	368	0.156495	67
AZD5153;AZD6738	DDR + Chemotherapeutic Agents/Others	Kidney Carcinoma	16	31.25	23	5	ACHN, 786-0, RCC10RGB, VMRC-RCZ, KMRC-20	736	0.126781	101
AZD5153;Selumetinib	Cell Signalling + Chemotherapeutic Agents/Others	Squamous Cell Lung Carcinoma	13	30.7692	22	4	RERF-LC-Sq1, EBC-1, LK-2, HCC-15	736	0.135399	109
AZD0156;Olaparib	DDR + DDR	Burkitt's Lymphoma	13	30.7692	16	4	P32-ISH, GA-10, ST486, Ramos-2G6-4C10	737	0.19156	86
Doxorubicin;AZD7648	DDR + Chemotherapeutic Agents/Others	Low Grade Glioma	13	30.7692	28	4	U251, SK-MG-1, MOG-G-UVW, U-118-MG	732	0.212499	149
SN-38;AZD0156	DDR + Chemotherapeutic Agents/Others	Squamous Cell Lung Carcinoma	13	30.7692	10	4	RERF-LC-Sq1, LK-2, HARA, HCC-15	732	0.0872333	49
AZD4320;Paclitaxel	Cell death + Chemotherapeutic Agents/Others	Colorectal Carcinoma	23	30.4348	34	7	RCM-1, CaR-1, LS-123, SW837, SW1463, SW620, SNU-C1	375	0.232591	148
Lapatinib;Selumetinib	Cell Signalling + Cell Signalling	Colorectal Carcinoma	23	30.4348	6	7	RCM-1, LS-180, SW1417, SW1463, SW1116, SW48, LoVo	376	0.0823906	21
AZD5991;Venetoclax	Cell Death + Cell Death	Chronic Myelogenous Leukemia	10	30	15	3	MEG-01, CML-T1, EM-2	735	0.172671	93
AZD4320;Gemcitabine	Cell death + Chemotherapeutic Agents/Others	Glioblastoma	10	30	15	3	GI-1, D-392MG, GAMG	376	0.107669	33
Olaparib;Venetoclax	Cell Death + DDR	Acute Myeloid Leukemia	10	30	8	3	ML-2, OCI-AML2, NKM-1	375	0.139353	18
AZD5991;AZD2811	Cell Death + DDR	Chronic Myelogenous Leukemia	10	30	18	3	LAMA-84, RPMI-8866, JURL-MK1	735	0.114455	85
Venetoclax;Alisertib	Cell Death + DDR	Chronic Myelogenous Leukemia	10	30	16	3	MEG-01, KCL-22, EM-2	734	0.191023	106
AZD4320;AZD2811	Cell Death + DDR	Endometrial Carcinoma	10	30	23	3	MFE-319, MFE-280, RL95-2	735	0.142955	117
AZD5991;AZD2811	Cell Death + DDR	Ewing's Sarcoma	20	30	18	6	EW-22, EW-16, EW-7, EW-3, ES1, A673	735	0.114455	85
AZD5991;AZD2811	Cell Death + DDR	Head and Neck Carcinoma	10	30	18	3	SAT, SCC90, FADU	735	0.114455	85
Capivasertib;Selumetinib	Cell Signalling + Cell Signalling	Acute Myeloid Leukemia	20	30	22	6	EoL-1-cell, P31-FUJ, ML-2, OCI-M1, NKM-1, MV-4-11	735	0.12476	111
Taselisib;SCH772984	Cell Signalling + Cell Signalling	Breast Carcinoma	20	30	35	6	Hs-578-T, MDA-MB-231, MDA-MB-175-VII, HCC70, CAL-85-1, CAL-148	376	0.254838	149
Trametinib;Taselisib	Cell Signalling + Cell Signalling	Endometrial Carcinoma	10	30	40	3	MFE-319, SNG-M, AN3-CA	734	0.22898	406
Taselisib;SCH772984	Cell Signalling + Cell Signalling	Glioblastoma	10	30	35	3	GI-1, D-392MG, T98G	376	0.254838	149
Capivasertib;Selumetinib	Cell Signalling + Cell Signalling	Melanoma	30	30	22	9	UACC-62, LOXIMVI, A2058, A101D, C32, WM793B, WM278, WM-115, IGR-1	735	0.12476	111
AZD4320;Lapatinib	Cell Signalling + Cell Death	Acute Myeloid Leukemia	10	30	21	3	ME-1, P31-FUJ, MONO-MAC-6	376	0.150647	55
AZD5991;Capivasertib	Cell Signalling + Cell Death	Endometrial Carcinoma	10	30	2	3	MFE-319, MFE-296, AN3-CA	735	0.0533858	20
AZD4320;Selumetinib	Cell Signalling + Cell Death	Head and Neck Carcinoma	10	30	17	3	SCC90, Detroit562, FADU	734	0.0836826	80
AZD5153;Selumetinib	Cell Signalling + Chemotherapeutic Agents/Others	Head and Neck Carcinoma	10	30	22	3	SAT, SCC90, Ca9-22	736	0.135399	109
Prexasertib;AZD1775	DDR + DDR	Chronic Myelogenous Leukemia	10	30	40	3	RPMI-8866, CML-T1, KCL-22	732	0.174484	328
AZD0156;Olaparib	DDR + DDR	Chronic Myelogenous Leukemia	10	30	16	3	KU812, CML-T1, BV-173	737	0.19156	86
SRA737;AZD1775	DDR + DDR	Esophageal Squamous Cell Carcinoma	10	30	34	3	KYSE-220, KYSE-450, KYSE-270	376	0.270217	157
SRA737;AZD1775	DDR + DDR	Oral Cavity Carcinoma	10	30	34	3	BICR22, HO-1-u-1, HO-1-N-1	376	0.270217	157
SRA737;Gemcitabine	DDR + Chemotherapeutic Agents/Others	Breast Carcinoma	20	30	33	6	Hs-578-T, MDA-MB-231, MDA-MB-157, MDA-MB-415, CAL-85-1, CAL-148	375	0.195246	108
Doxorubicin;AZD7648	DDR + Chemotherapeutic Agents/Others	Chronic Myelogenous Leukemia	10	30	28	3	LAMA-84, RPMI-8866, BV-173	732	0.212499	149
SRA737;SN-38	DDR + Chemotherapeutic Agents/Others	Glioblastoma	10	30	13	3	KALS-1, D-263MG, GAMG	376	0.109068	38
Doxorubicin;AZD7648	DDR + Chemotherapeutic Agents/Others	Head and Neck Carcinoma	10	30	28	3	A253, Detroit562, FADU	732	0.212499	149
SRA737;Gemcitabine	DDR + Chemotherapeutic Agents/Others	Oral Cavity Carcinoma	10	30	33	3	SAS, BICR22, BICR78	375	0.195246	108
AZD1775;Gemcitabine	DDR + Chemotherapeutic Agents/Others	Oral Cavity Carcinoma	10	30	28	3	JHU-022, SAS, BICR78	375	0.188365	88
SRA737;5-Fluorouracil	DDR + Chemotherapeutic Agents/Others	Oral Cavity Carcinoma	10	30	7	3	BICR22, BICR78, SCC-4	376	0.0974703	20
AZD5153;AZD6738	DDR + Chemotherapeutic Agents/Others	Ovarian Carcinoma	30	30	23	9	OVCAR-3, OVTOKO, PEO1, OV-56, OAW-42, OAW-28, ES-2, Caov-4, TOV-112D	736	0.126781	101
Trametinib;Taselisib	Cell Signalling + Cell Signalling	Breast Carcinoma	44	29.5455	40	13	Hs-578-T, MDA-MB-231, MCF7, MDA-MB-175-VII, HCC70, HCC1143, HCC1806, BT-20, AU565, CAL-85-1, COLO-824, JIMT-1, HDQ-P1	734	0.22898	406
Prexasertib;SN-38	DDR + Chemotherapeutic Agents/Others	Breast Carcinoma	44	29.5455	19	13	Hs-578-T, MDA-MB-231, OCUB-M, MDA-MB-415, HCC1143, HCC1954, HCC1187, BT-20, CAL-85-1, CAL-120, COLO-824, EVSA-T, EFM-19	738	0.12083	103
AZD4320;AZD1775	Cell Death + DDR	T-Lymphoblastic Leukemia	17	29.4118	22	5	ATN-1, MOLT-13, P12-ICHIKAWA, ALL-SIL, BE-13	735	0.178775	118
Dasatinib;Trametinib	Cell Signalling + Cell Signalling	Bladder Carcinoma	17	29.4118	21	5	5637, BFTC-905, KU-19-19, SW780, UM-UC-3	735	0.160873	117
AZD1775;Capivasertib	Cell Signlling + DDR	Oral Cavity Carcinoma	17	29.4118	5	5	HSC-3, HSC-2, HO-1-u-1, HO-1-N-1, CAL-33	737	0.0674603	33
AZD0156;Olaparib	DDR + DDR	T-Lymphoblastic Leukemia	17	29.4118	16	5	MOLT-4, RPMI-8402, MOLT-16, P12-ICHIKAWA, Jurkat	737	0.19156	86
AZD5991;AZ-3202	Cell Death + Cell Death	Plasma Cell Myeloma	7	28.5714	40	2	U-266, KARPAS-620	375	0.257892	217
AZD5153;AZD4320	Cell death + Chemotherapeutic Agents/Others	Cervical Carcinoma	7	28.5714	26	2	C-4-I, SiHa	368	0.156495	67
AZD5991;Gemcitabine	Cell death + Chemotherapeutic Agents/Others	Plasma Cell Myeloma	7	28.5714	5	2	L-363, U-266	375	0.0786077	16
AZD5153;AZD4320	Cell death + Chemotherapeutic Agents/Others	Squamous Cell Lung Carcinoma	7	28.5714	26	2	EBC-1, SK-MES-1	368	0.156495	67
Taselisib;SCH772984	Cell Signalling + Cell Signalling	Bladder Carcinoma	7	28.5714	35	2	RT-112, BFTC-905	376	0.254838	149
AZD8186;Palbociclib	Cell Signalling + Cell Signalling	Bladder Carcinoma	7	28.5714	14	2	SW1710, UM-UC-3	375	0.133151	41
AZD8186;Palbociclib	Cell Signalling + Cell Signalling	B-Lymphoblastic Leukemia	7	28.5714	14	2	A4-Fuk, LC4-1	375	0.133151	41
Capivasertib;Selumetinib	Cell Signalling + Cell Signalling	Esophageal Squamous Cell Carcinoma	21	28.5714	22	6	TE-4, EC-GI-10, OE21, KYSE-220, KYSE-410, KYSE-150	735	0.12476	111
Taselisib;SCH772984	Cell Signalling + Cell Signalling	Hepatocellular Carcinoma	7	28.5714	35	2	SNU-387, SNU-423	376	0.254838	149
AZD8186;Palbociclib	Cell Signalling + Cell Signalling	Plasma Cell Myeloma	7	28.5714	14	2	AMO-1, KARPAS-620	375	0.133151	41
Capivasertib;Selumetinib	Cell Signalling + Cell Signalling	Thyroid Gland Carcinoma	14	28.5714	22	4	K5, ASH-3, HTC-C3, BHT-101	735	0.12476	111
AZD4320;Lapatinib	Cell Signalling + Cell Death	T-Lymphoblastic Leukemia	7	28.5714	21	2	MOLT-4, RPMI-8402	376	0.150647	55
Venetoclax;Lapatinib	Cell Signalling + Cell Death	T-Lymphoblastic Leukemia	7	28.5714	4	2	MOLT-4, LOUCY	376	0.0617984	10
AZD5153;Selumetinib	Cell Signalling + Chemotherapeutic Agents/Others	Esophageal Squamous Cell Carcinoma	21	28.5714	22	6	EC-GI-10, T-T, TE-8, KYSE-50, KYSE-220, KYSE-520	736	0.135399	109
Prexasertib;AZD1775	DDR + DDR	Glioblastoma	21	28.5714	40	6	AM-38, D-392MG, M059J, A172, 42-MG-BA, GAMG	732	0.174484	328
SRA737;AZD1775	DDR + DDR	Thyroid Gland Carcinoma	7	28.5714	34	2	IHH-4, 8305C	376	0.270217	157
AZD1775;SN-38	DDR + Chemotherapeutic Agents/Others	Bladder Carcinoma	7	28.5714	13	2	LB831-BLC, RT-112	376	0.0951857	33
SRA737;SN-38	DDR + Chemotherapeutic Agents/Others	Bladder Carcinoma	7	28.5714	13	2	RT-112, SW1710	376	0.109068	38
AZD1775;Gemcitabine	DDR + Chemotherapeutic Agents/Others	Hepatocellular Carcinoma	7	28.5714	28	2	HLE, JHH-2	375	0.188365	88
AZD6738;Gemcitabine	DDR + Chemotherapeutic Agents/Others	Other Solid Carcinomas	21	28.5714	37	6	RKN, NCCIT, ESS-1, SW872, SW982, SW684	375	0.195572	133
AZD6738;Gemcitabine	DDR + Chemotherapeutic Agents/Others	Ovarian Carcinoma	14	28.5714	37	4	OC-314, PEO1, Caov-4, EFO-21	375	0.195572	133
AZD1775;Gemcitabine	DDR + Chemotherapeutic Agents/Others	Ovarian Carcinoma	14	28.5714	28	4	OVCAR-5, A2780, OC-314, PEO1	375	0.188365	88
AZD1775;Gemcitabine	DDR + Chemotherapeutic Agents/Others	Plasma Cell Myeloma	7	28.5714	28	2	L-363, AMO-1	375	0.188365	88
AZD6738;Gemcitabine	DDR + Chemotherapeutic Agents/Others	Thyroid Gland Carcinoma	7	28.5714	37	2	IHH-4, CGTH-W-1	375	0.195572	133
Doxorubicin;AZD7648	DDR + Chemotherapeutic Agents/Others	Thyroid Gland Carcinoma	14	28.5714	28	4	FTC-133, IHH-4, CAL-62, B-CPAP	732	0.212499	149
AZD6738;Gemcitabine	DDR + Chemotherapeutic Agents/Others	T-Lymphoblastic Leukemia	7	28.5714	37	2	CCRF-CEM, BE-13	375	0.195572	133
SRA737;Gemcitabine	DDR + Chemotherapeutic Agents/Others	T-Lymphoblastic Leukemia	7	28.5714	33	2	LOUCY, BE-13	375	0.195246	108
AZD1775;Gemcitabine	DDR + Chemotherapeutic Agents/Others	T-Lymphoblastic Leukemia	7	28.5714	28	2	LOUCY, BE-13	375	0.188365	88
SRA737;SN-38	DDR + Chemotherapeutic Agents/Others	T-Lymphoblastic Leukemia	7	28.5714	13	2	LOUCY, BE-13	376	0.109068	38
Selumetinib;AZD6738	Cell Signlling + DDR	Colorectal Carcinoma	43	27.907	8	12	HCC2998, SNU-61, SNU-407, SNU-175, SNU-C5, MDST8, GP5d, LS-123, T84, SW620, CL-11, SW626	736	0.0707283	48
Dasatinib;Trametinib	Cell Signalling + Cell Signalling	Non-Small Cell Lung Carcinoma	18	27.7778	21	5	HOP-92, IA-LM, NCI-H1299, NCI-H1915, Calu-6	735	0.160873	117
AZD5153;Selumetinib	Cell Signalling + Chemotherapeutic Agents/Others	Pancreatic Carcinoma	29	27.5862	22	8	PA-TU-8988T, PSN1, HuP-T4, HuP-T3, HPAF-II, HPAC, PANC-08-13, PANC-02-03	736	0.135399	109
AZD5991;AZ-3202	Cell Death + Cell Death	B-Cell Non-Hodgkin's Lymphoma	11	27.2727	40	3	SLVL, KARPAS-1106P, RF-48	375	0.257892	217
AZD4320;Paclitaxel	Cell death + Chemotherapeutic Agents/Others	B-Cell Non-Hodgkin's Lymphoma	11	27.2727	34	3	KARPAS-422, KARPAS-1106P, RF-48	375	0.232591	148
AZD4320;Paclitaxel	Cell death + Chemotherapeutic Agents/Others	Neuroblastoma	11	27.2727	34	3	NB7, NB12, KP-N-YN	375	0.232591	148
AZD4320;AZD2811	Cell Death + DDR	Glioblastoma	22	27.2727	23	6	GI-1, YH-13, AM-38, D-392MG, 42-MG-BA, GAMG	735	0.142955	117
Olaparib;Venetoclax	Cell Death + DDR	Neuroblastoma	11	27.2727	8	3	NB69, NB12, KP-N-YN	375	0.139353	18
Olaparib;AZD4320	Cell Death + DDR	Neuroblastoma	11	27.2727	5	3	NB69, KP-N-YN, KELLY	375	0.120403	11
AZD8186;Palbociclib	Cell Signalling + Cell Signalling	Ewing's Sarcoma	11	27.2727	14	3	EW-24, ES7, MHH-ES-1	375	0.133151	41
AZD4320;Lapatinib	Cell Signalling + Cell Death	B-Cell Non-Hodgkin's Lymphoma	11	27.2727	21	3	WSU-DLCL2, VAL, KARPAS-422	376	0.150647	55
Capivasertib;AZD5153	Cell Signalling + Chemotherapeutic Agents/Others	Glioblastoma	22	27.2727	15	6	CAS-1, GI-1, YH-13, 42-MG-BA, T98G, U-87-MG	735	0.0994319	71
AZD1775;AZD6738	DDR + DDR	Gastric Carcinoma	22	27.2727	15	6	MKN28, HGC-27, NUGC-3, IM-95, AGS, 23132-87	731	0.084482	69
AZD1775;AZD6738	DDR + DDR	Osteosarcoma	11	27.2727	15	3	NOS-1, HuO9, HOS	731	0.084482	69
AZD7648;Etoposide	DDR + Chemotherapeutic Agents/Others	Mesothelioma	11	27.2727	38	3	NCI-H2731, MPP-89, IST-MES1	376	0.266669	148
SRA737;Gemcitabine	DDR + Chemotherapeutic Agents/Others	Mesothelioma	11	27.2727	33	3	NCI-H2731, IST-MES1, NCI-H2452	375	0.195246	108
AZD5153;AZD4320	Cell death + Chemotherapeutic Agents/Others	Melanoma	15	26.6667	26	4	COLO-792, A101D, WM35, IGR-1	368	0.156495	67
AZD4320;AZD2811	Cell Death + DDR	B-Lymphoblastic Leukemia	15	26.6667	23	4	BALL-1, MHH-CALL-2, NALM-6, REH	735	0.142955	117
Lapatinib;Selumetinib	Cell Signalling + Cell Signalling	Pancreatic Carcinoma	15	26.6667	6	4	BxPC-3, HPAF-II, PANC-03-27, PANC-02-03	376	0.0823906	21
AZD6738;Gemcitabine	DDR + Chemotherapeutic Agents/Others	Pancreatic Carcinoma	15	26.6667	37	4	KP-4, MIA-PaCa-2, HPAF-II, PANC-10-05	375	0.195572	133
AZD4320;AZD2811	Cell Death + DDR	Small Cell Lung Carcinoma	34	26.4706	23	9	LU-139, COR-L279, NCI-H1048, NCI-H209, NCI-H1694, NCI-H1876, NCI-H69, NCI-H64, NCI-H526	735	0.142955	117
Venetoclax;AZD2811	Cell Death + DDR	Acute Myeloid Leukemia	19	26.3158	10	5	OCI-AML2, NKM-1, NOMO-1, MONO-MAC-6, GDM-1	734	0.104081	43
AZD4320;Lapatinib	Cell Signalling + Cell Death	Small Cell Lung Carcinoma	19	26.3158	21	5	COLO-668, MS-1, COR-L88, COR-L279, SHP-77	376	0.150647	55
AZD0156;Olaparib	DDR + DDR	Acute Myeloid Leukemia	19	26.3158	16	5	EoL-1-cell, MOLM-13, OCI-AML2, OCI-M1, GDM-1	737	0.19156	86
SRA737;Gemcitabine	DDR + Chemotherapeutic Agents/Others	Small Cell Lung Carcinoma	19	26.3158	33	5	MS-1, DMS-114, SHP-77, NCI-H526, NCI-H841	375	0.195246	108
Capivasertib;Selumetinib	Cell Signalling + Cell Signalling	Gastric Carcinoma	23	26.087	22	6	HSC-39, MKN1, Hs-746T, AGS, SNU-5, SNU-1	735	0.12476	111
AZD5153;Selumetinib	Cell Signalling + Chemotherapeutic Agents/Others	Gastric Carcinoma	23	26.087	22	6	TGBC11TKB, RERF-GC-1B, NUGC-4, IM-95, AGS, SNU-1	736	0.135399	109
AZD5991;Paclitaxel	Cell death + Chemotherapeutic Agents/Others	Endometrial Carcinoma	4	25	7	1	EN	375	0.0871259	25
AZD4320;Paclitaxel	Cell death + Chemotherapeutic Agents/Others	Esophageal Adenocarcinoma	4	25	34	1	OE33	375	0.232591	148
AZD4320;Paclitaxel	Cell death + Chemotherapeutic Agents/Others	Low Grade Glioma	8	25	34	2	KINGS-1, SW1783	375	0.232591	148
AZD4320;Gemcitabine	Cell death + Chemotherapeutic Agents/Others	Osteosarcoma	8	25	15	2	CAL-72, Saos-2	376	0.107669	33
AZD4320;Paclitaxel	Cell death + Chemotherapeutic Agents/Others	Other Blood Carcinomas	4	25	34	1	Mo-T	375	0.232591	148
AZD4320;Gemcitabine	Cell death + Chemotherapeutic Agents/Others	Other Blood Carcinomas	4	25	15	1	Mo-T	376	0.107669	33
AZD5153;AZD4320	Cell death + Chemotherapeutic Agents/Others	Ovarian Carcinoma	16	25	26	4	OVCAR-3, OVISE, Hey, PA-1	368	0.156495	67
AZD5153;AZD4320	Cell death + Chemotherapeutic Agents/Others	Rhabdomyosarcoma	4	25	26	1	RD	368	0.156495	67
AZD5991;AZD1775	Cell Death + DDR	Biliary Tract Carcinoma	4	25	6	1	HuCCT1	735	0.0596575	28
AZD5991;AZD2811	Cell Death + DDR	Cervical Carcinoma	12	25	18	3	SISO, HT-3, Ca-Ski	735	0.114455	85
Venetoclax;AZD1775	Cell Death + DDR	Ewing's Sarcoma	20	25	13	5	EW-22, EW-3, ES1, ES7, A673	734	0.114132	65
AZD4320;AZD2811	Cell Death + DDR	Neuroblastoma	20	25	23	5	NB13, SIMA, KP-N-YN, NB1, BE2-M17	735	0.142955	117
Olaparib;Venetoclax	Cell Death + DDR	Other Blood Carcinomas	4	25	8	1	SR	375	0.139353	18
Olaparib;AZD4320	Cell Death + DDR	Other Blood Carcinomas	4	25	5	1	SR	375	0.120403	11
Palbociclib;Selumetinib	Cell Signalling + Cell Signalling	Acute Myeloid Leukemia	20	25	9	5	EoL-1-cell, ML-2, OCI-AML2, OCI-AML5, KY821	735	0.0753381	50
Capivasertib;Selumetinib	Cell Signalling + Cell Signalling	Biliary Tract Carcinoma	4	25	22	1	TGBC24TKB	735	0.12476	111
Lapatinib;MK-2206	Cell Signalling + Cell Signalling	Biliary Tract Carcinoma	4	25	15	1	TGBC24TKB	452	0.0977808	32
Lapatinib;MK-2206	Cell Signalling + Cell Signalling	B-Lymphoblastic Leukemia	8	25	15	2	HAL-01, A4-Fuk	452	0.0977808	32
Capivasertib;Selumetinib	Cell Signalling + Cell Signalling	Chondrosarcoma	4	25	22	1	H-EMC-SS	735	0.12476	111
Crizotinib;Dasatinib	Cell Signalling + Cell Signalling	Endometrial Carcinoma	4	25	17	1	SNG-M	376	0.218853	54
Lapatinib;MK-2206	Cell Signalling + Cell Signalling	Esophageal Adenocarcinoma	4	25	15	1	SK-GT-4	452	0.0977808	32
AZD8186;Palbociclib	Cell Signalling + Cell Signalling	Esophageal Adenocarcinoma	4	25	14	1	FLO-1	375	0.133151	41
Lapatinib;Selumetinib	Cell Signalling + Cell Signalling	Esophageal Adenocarcinoma	4	25	6	1	SK-GT-4	376	0.0823906	21
Taselisib;SCH772984	Cell Signalling + Cell Signalling	Low Grade Glioma	8	25	35	2	Becker, KINGS-1	376	0.254838	149
Crizotinib;Dasatinib	Cell Signalling + Cell Signalling	Osteosarcoma	8	25	17	2	MG-63, Saos-2	376	0.218853	54
Taselisib;SCH772984	Cell Signalling + Cell Signalling	Other Blood Carcinomas	4	25	35	1	SR	376	0.254838	149
Lapatinib;MK-2206	Cell Signalling + Cell Signalling	Other Blood Carcinomas	4	25	15	1	Mo-T	452	0.0977808	32
AZD4320;AZD8186	Cell Signalling + Cell Death	Chondrosarcoma	4	25	7	1	CHSA8926	734	0.0671984	33
AZD5991;AZD8186	Cell Signalling + Cell Death	Chondrosarcoma	4	25	2	1	CHSA8926	735	0.0541335	15
AZD5153;Selumetinib	Cell Signalling + Chemotherapeutic Agents/Others	Acute Myeloid Leukemia	20	25	22	5	P31-FUJ, ML-2, OCI-AML5, NOMO-1, HL-60	736	0.135399	109
Capivasertib;AZD5153	Cell Signalling + Chemotherapeutic Agents/Others	Biliary Tract Carcinoma	4	25	15	1	TGBC24TKB	735	0.0994319	71
AZD5153;Selumetinib	Cell Signalling + Chemotherapeutic Agents/Others	Cervical Carcinoma	12	25	22	3	C-33-A, C-4-I, Ca-Ski	736	0.135399	109
Selumetinib;AZD1775	Cell Signlling + DDR	Oral Cavity Carcinoma	16	25	4	4	JHU-022, SAS, CAL-27, SCC-9	736	0.0598776	24
Prexasertib;AZD1775	DDR + DDR	Lung Adenocarcinoma	44	25	40	11	NCI-H522, NCI-H3122, NCI-H2087, NCI-H1651, NCI-H1573, NCI-H2009, NCI-H1993, NCI-H1944, NCI-H1792, A549, HCC-78	732	0.174484	328
Prexasertib;SN-38	DDR + Chemotherapeutic Agents/Others	Biliary Tract Carcinoma	4	25	19	1	ETK-1	738	0.12083	103
AZD7648;Etoposide	DDR + Chemotherapeutic Agents/Others	Endometrial Carcinoma	4	25	38	1	SNG-M	376	0.266669	148
AZD6738;Gemcitabine	DDR + Chemotherapeutic Agents/Others	Endometrial Carcinoma	4	25	37	1	MFE-280	375	0.195572	133
SRA737;Gemcitabine	DDR + Chemotherapeutic Agents/Others	Endometrial Carcinoma	4	25	33	1	MFE-280	375	0.195246	108
AZD7648;Etoposide	DDR + Chemotherapeutic Agents/Others	Esophageal Adenocarcinoma	4	25	38	1	FLO-1	376	0.266669	148
AZD6738;Gemcitabine	DDR + Chemotherapeutic Agents/Others	Esophageal Adenocarcinoma	4	25	37	1	FLO-1	375	0.195572	133
SRA737;Gemcitabine	DDR + Chemotherapeutic Agents/Others	Esophageal Adenocarcinoma	4	25	33	1	FLO-1	375	0.195246	108
AZD1775;Gemcitabine	DDR + Chemotherapeutic Agents/Others	Esophageal Adenocarcinoma	4	25	28	1	FLO-1	375	0.188365	88
AZD1775;SN-38	DDR + Chemotherapeutic Agents/Others	Esophageal Adenocarcinoma	4	25	13	1	FLO-1	376	0.0951857	33
AZD5153;AZD6738	DDR + Chemotherapeutic Agents/Others	Ewing's Sarcoma	20	25	23	5	EW-16, ES4, TC-71, EW-13, A673	736	0.126781	101
AZD1775;Gemcitabine	DDR + Chemotherapeutic Agents/Others	Low Grade Glioma	8	25	28	2	MOG-G-CCM, LNZTA3WT4	375	0.188365	88
AZD5153;AZD6738	DDR + Chemotherapeutic Agents/Others	Low Grade Glioma	12	25	23	3	SF268, U251, LNZTA3WT4	736	0.126781	101
Doxorubicin;AZD7648	DDR + Chemotherapeutic Agents/Others	Oral Cavity Carcinoma	16	25	28	4	SAS, HSC-2, CAL-27, CAL-33	732	0.212499	149
AZD1775;Gemcitabine	DDR + Chemotherapeutic Agents/Others	Osteosarcoma	8	25	28	2	MG-63, HOS	375	0.188365	88
AZD6738;Gemcitabine	DDR + Chemotherapeutic Agents/Others	Other Blood Carcinomas	4	25	37	1	YT	375	0.195572	133
SRA737;Gemcitabine	DDR + Chemotherapeutic Agents/Others	Other Blood Carcinomas	4	25	33	1	YT	375	0.195246	108
Venetoclax;AZD2811	Cell Death + DDR	B-Cell Non-Hodgkin's Lymphoma	25	24	10	6	SLVL, WSU-DLCL2, BC-1, KARPAS-422, JVM-3, GRANTA-519	734	0.104081	43
Dasatinib;Trametinib	Cell Signalling + Cell Signalling	Lung Adenocarcinoma	46	23.913	21	11	COR-L105, NCI-H2405, NCI-H2347, NCI-H1693, NCI-H1568, NCI-H2009, NCI-H1975, NCI-H1792, A549, HCC-44, NCI-H650	735	0.160873	117
Crizotinib;Dasatinib	Cell Signalling + Cell Signalling	Other Solid Carcinomas	21	23.8095	17	5	ONS-76, Hs-633T, D-283MED, SK-LMS-1, SW982	376	0.218853	54
AZD8186;Palbociclib	Cell Signalling + Cell Signalling	Other Solid Carcinomas	21	23.8095	14	5	KGN, D-283MED, CAL-39, SK-LMS-1, SW982	375	0.133151	41
Doxorubicin;AZD7648	DDR + Chemotherapeutic Agents/Others	Neuroblastoma	21	23.8095	28	5	NH-12, NB(TU)1-10, SK-N-SH, SK-N-DZ, IMR-5	732	0.212499	149
AZD5991;Venetoclax	Cell Death + Cell Death	T-Lymphoblastic Leukemia	17	23.5294	15	4	MOLT-4, LOUCY, KARPAS-45, BE-13	735	0.172671	93
AZD5991;AZD2811	Cell Death + DDR	Bladder Carcinoma	17	23.5294	18	4	RT-112, 647-V, BFTC-905, RT4	735	0.114455	85
Venetoclax;AZD2811	Cell Death + DDR	Small Cell Lung Carcinoma	34	23.5294	10	8	LU-139, NCI-H1048, NCI-H209, NCI-H1876, NCI-H69, NCI-H64, NCI-H526, NCI-H847	734	0.104081	43
Capivasertib;AZD5153	Cell Signalling + Chemotherapeutic Agents/Others	T-Lymphoblastic Leukemia	17	23.5294	15	4	MOLT-4, LOUCY, PF-382, Jurkat	735	0.0994319	71
AZD5153;AZD6738	DDR + Chemotherapeutic Agents/Others	Bladder Carcinoma	17	23.5294	23	4	J82, DSH1, 639-V, RT4	736	0.126781	101
Prexasertib;SN-38	DDR + Chemotherapeutic Agents/Others	Bladder Carcinoma	17	23.5294	19	4	LB831-BLC, RT-112, 5637, TCCSUP	738	0.12083	103
Doxorubicin;AZD7648	DDR + Chemotherapeutic Agents/Others	Small Cell Lung Carcinoma	34	23.5294	28	8	NCI-H209, NCI-H1694, NCI-H1963, NCI-H1876, CPC-N, NCI-H446, NCI-H524, NCI-H847	732	0.212499	149
AZD5153;AZD6738	DDR + Chemotherapeutic Agents/Others	Melanoma	30	23.3333	23	7	COLO-792, HT-144, A375, A2058, WM278, IGR-1, RPMI-7951	736	0.126781	101
Prexasertib;SN-38	DDR + Chemotherapeutic Agents/Others	Colorectal Carcinoma	43	23.2558	19	10	HCC2998, HT55, LS-1034, T84, COLO-205, SW948, SW837, SW1116, SW620, COLO-320-HSR	738	0.12083	103
AZD5991;AZD2811	Cell Death + DDR	Burkitt's Lymphoma	13	23.0769	18	3	JiyoyeP-2003, Daudi, Ramos-2G6-4C10	735	0.114455	85
Venetoclax;AZD1775	Cell Death + DDR	Burkitt's Lymphoma	13	23.0769	13	3	EB2, ST486, Ramos-2G6-4C10	734	0.114132	65
Venetoclax;AZD2811	Cell Death + DDR	Plasma Cell Myeloma	13	23.0769	10	3	OPM-2, KARPAS-620, JJN-3	734	0.104081	43
Capivasertib;Selumetinib	Cell Signalling + Cell Signalling	Plasma Cell Myeloma	13	23.0769	22	3	U-266, MOLP-8, KARPAS-620	735	0.12476	111
Palbociclib;Selumetinib	Cell Signalling + Cell Signalling	Plasma Cell Myeloma	13	23.0769	9	3	RPMI-8226, MOLP-8, KARPAS-620	735	0.0753381	50
Capivasertib;Palbociclib	Cell Signalling + Cell Signalling	Squamous Cell Lung Carcinoma	13	23.0769	6	3	RERF-LC-Sq1, EBC-1, NCI-H520	735	0.0624186	29
AZD5153;Selumetinib	Cell Signalling + Chemotherapeutic Agents/Others	Plasma Cell Myeloma	13	23.0769	22	3	RPMI-8226, KARPAS-620, MM1S	736	0.135399	109
Capivasertib;AZD5153	Cell Signalling + Chemotherapeutic Agents/Others	Squamous Cell Lung Carcinoma	13	23.0769	15	3	LC-1-sq, RERF-LC-Sq1, NCI-H520	735	0.0994319	71
Capivasertib;AZD2811	Cell Signlling + DDR	Burkitt's Lymphoma	13	23.0769	1	3	NAMALWA, Daudi, Ramos-2G6-4C10	735	0.0408866	15
AZD1775;AZD6738	DDR + DDR	Burkitt's Lymphoma	13	23.0769	15	3	Raji, EB2, Ramos-2G6-4C10	731	0.084482	69
AZD0156;AZD6738	DDR + DDR	Plasma Cell Myeloma	13	23.0769	1	3	RPMI-8226, KMS-12-BM, JJN-3	731	0.0422048	11
Prexasertib;SN-38	DDR + Chemotherapeutic Agents/Others	Low Grade Glioma	13	23.0769	19	3	U251, SK-MG-1, MOG-G-CCM	738	0.12083	103
Doxorubicin;AZD7648	DDR + Chemotherapeutic Agents/Others	Squamous Cell Lung Carcinoma	13	23.0769	28	3	LC-1-sq, LK-2, HARA	732	0.212499	149
AZD5153;AZD6738	DDR + Chemotherapeutic Agents/Others	Squamous Cell Lung Carcinoma	13	23.0769	23	3	LC-1-sq, NCI-H2170, NCI-H520	736	0.126781	101
AZD4320;AZD2811	Cell Death + DDR	Breast Carcinoma	44	22.7273	23	10	Hs-578-T, MDA-MB-361, MDA-MB-468, MDA-MB-415, HCC2157, HCC1954, HCC1428, CAMA-1, EVSA-T, EFM-19	735	0.142955	117
AZD5991;AZD2811	Cell Death + DDR	Breast Carcinoma	44	22.7273	18	10	BT-549, Hs-578-T, MDA-MB-453, HCC1954, BT-20, CAMA-1, CAL-51, ZR-75-30, EVSA-T, EFM-19	735	0.114455	85
Prexasertib;SN-38	DDR + Chemotherapeutic Agents/Others	Glioblastoma	22	22.7273	19	5	CAS-1, LN-405, LN-18, D-263MG, GAMG	738	0.12083	103
AZD7648;Etoposide	DDR + Chemotherapeutic Agents/Others	Lung Adenocarcinoma	22	22.7273	38	5	NCI-H3122, PC-14, VMRC-LCD, NCI-H2009, Calu-3	376	0.266669	148
AZD5153;AZD4320	Cell death + Chemotherapeutic Agents/Others	Non-Small Cell Lung Carcinoma	9	22.2222	26	2	NCI-H1155, LU-99A	368	0.156495	67
AZD5991;Paclitaxel	Cell death + Chemotherapeutic Agents/Others	Non-Small Cell Lung Carcinoma	9	22.2222	7	2	NCI-H2085, NCI-H810	375	0.0871259	25
Lapatinib;MK-2206	Cell Signalling + Cell Signalling	Bladder Carcinoma	9	22.2222	15	2	RT-112, DSH1	452	0.0977808	32
Capivasertib;Selumetinib	Cell Signalling + Cell Signalling	Esophageal Adenocarcinoma	9	22.2222	22	2	OE19, ESO26	735	0.12476	111
Dasatinib;Trametinib	Cell Signalling + Cell Signalling	Esophageal Adenocarcinoma	9	22.2222	21	2	OACp4C, FLO-1	735	0.160873	117
Lapatinib;Crizotinib	Cell Signalling + Cell Signalling	Esophageal Adenocarcinoma	9	22.2222	1	2	OE33, ESO51	735	0.0405135	11
Crizotinib;Dasatinib	Cell Signalling + Cell Signalling	Non-Small Cell Lung Carcinoma	9	22.2222	17	2	NCI-H1299, NCI-H2085	376	0.218853	54
Prexasertib;SN-38	DDR + Chemotherapeutic Agents/Others	Esophageal Adenocarcinoma	9	22.2222	19	2	OE19, KYAE-1	738	0.12083	103
SRA737;SN-38	DDR + Chemotherapeutic Agents/Others	Non-Small Cell Lung Carcinoma	9	22.2222	13	2	NCI-H1581, NCI-H810	376	0.109068	38
Palbociclib;Selumetinib	Cell Signalling + Cell Signalling	B-Cell Non-Hodgkin's Lymphoma	23	21.7391	9	5	SU-DHL-5, SU-DHL-6, WSU-NHL, A3-KAW, JSC-1	735	0.0753381	50
AZD4320;Lapatinib	Cell Signalling + Cell Death	Colorectal Carcinoma	23	21.7391	21	5	CCK-81, LS-513, SW1463, SW48, SK-CO-1	376	0.150647	55
AZD1775;Gemcitabine	DDR + Chemotherapeutic Agents/Others	Colorectal Carcinoma	23	21.7391	28	5	HT-29, T84, SW948, SW48, SW620	375	0.188365	88
SRA737;SN-38	DDR + Chemotherapeutic Agents/Others	Colorectal Carcinoma	23	21.7391	13	5	LS-1034, SW948, SW1463, COLO-320-HSR, SNU-C1	376	0.109068	38
Crizotinib;Dasatinib	Cell Signalling + Cell Signalling	Ovarian Carcinoma	14	21.4286	17	3	OVCAR-5, DOV13, FU-OV-1	376	0.218853	54
Selumetinib;AZD6738	Cell Signlling + DDR	Thyroid Gland Carcinoma	14	21.4286	8	3	TT2609-C02, ASH-3, 8505C	736	0.0707283	48
AZD1775;AZD6738	DDR + DDR	Thyroid Gland Carcinoma	14	21.4286	15	3	ASH-3, HTC-C3, IHH-4	731	0.084482	69
AZD5153;AZD6738	DDR + Chemotherapeutic Agents/Others	Hepatocellular Carcinoma	14	21.4286	23	3	HuH-7, JHH-4, SNU-398	736	0.126781	101
AZD7648;Etoposide	DDR + Chemotherapeutic Agents/Others	Ovarian Carcinoma	14	21.4286	38	3	A2780, OC-314, Caov-4	376	0.266669	148
Prexasertib;SN-38	DDR + Chemotherapeutic Agents/Others	Pancreatic Carcinoma	28	21.4286	19	6	PA-TU-8988T, PA-TU-8902, PSN1, MIA-PaCa-2, HuP-T3, KP-2	738	0.12083	103
SN-38;Olaparib	DDR + Chemotherapeutic Agents/Others	Small Cell Lung Carcinoma	28	21.4286	18	6	LU-139, COR-L88, COR-L279, NCI-H1048, NCI-H1963, SW1271	598	0.106078	70
Prexasertib;SN-38	DDR + Chemotherapeutic Agents/Others	Thyroid Gland Carcinoma	14	21.4286	19	3	ASH-3, HTC-C3, B-CPAP	738	0.12083	103
AZD5991;AZD2811	Cell Death + DDR	Acute Myeloid Leukemia	19	21.0526	18	4	OCI-AML2, NOMO-1, CESS, TUR	735	0.114455	85
Venetoclax;AZD1775	Cell Death + DDR	Acute Myeloid Leukemia	19	21.0526	13	4	P31-FUJ, NOMO-1, KG-1, GDM-1	734	0.114132	65
AZD5991;AZD2811	Cell Death + DDR	Non-Small Cell Lung Carcinoma	19	21.0526	18	4	LCLC-97TM1, NCI-H1155, NCI-H1581, NCI-H810	735	0.114455	85
Taselisib;SCH772984	Cell Signalling + Cell Signalling	Small Cell Lung Carcinoma	19	21.0526	35	4	COLO-668, SBC-3, NCI-H211, DMS-114	376	0.254838	149
AZD5991;Selumetinib	Cell Signalling + Cell Death	Acute Myeloid Leukemia	19	21.0526	7	4	ME-1, ML-2, NOMO-1, HL-60	735	0.0631068	38
Venetoclax;AZD8186	Cell Signalling + Cell Death	Acute Myeloid Leukemia	19	21.0526	6	4	EoL-1-cell, NKM-1, KG-1, GDM-1	734	0.0694446	25
AZD1775;Capivasertib	Cell Signlling + DDR	Ewing's Sarcoma	19	21.0526	5	4	EW-22, EW-11, ES4, SK-ES-1	737	0.0674603	33
Prexasertib;SN-38	DDR + Chemotherapeutic Agents/Others	Non-Small Cell Lung Carcinoma	19	21.0526	19	4	LCLC-97TM1, LCLC-103H, NCI-H1581, NCI-H810	738	0.12083	103
AZD1775;Gemcitabine	DDR + Chemotherapeutic Agents/Others	Small Cell Lung Carcinoma	19	21.0526	28	4	DMS-114, NCI-H526, NCI-H524, NCI-H841	375	0.188365	88
AZD5153;AZD4320	Cell death + Chemotherapeutic Agents/Others	Breast Carcinoma	24	20.8333	26	5	MDA-MB-361, COLO-824, BT-474, DU-4475, HDQ-P1	368	0.156495	67
AZD5991;AZD2811	Cell Death + DDR	Small Cell Lung Carcinoma	34	20.5882	18	7	NCI-H1048, NCI-H209, NCI-H1694, NCI-H1876, NCI-H64, NCI-H526, NCI-H82	735	0.114455	85
Venetoclax;Alisertib	Cell Death + DDR	Breast Carcinoma	44	20.4545	16	9	Hs-578-T, OCUB-M, MDA-MB-361, MRK-nu-1, HCC2157, HCC1500, AU565, COLO-824, DU-4475	734	0.191023	106
AZD5991;AZ-3202	Cell Death + Cell Death	Acute Myeloid Leukemia	10	20	40	2	OCI-AML2, NKM-1	375	0.257892	217
AZD5991;Venetoclax	Cell Death + Cell Death	Other Blood Carcinomas	5	20	15	1	HC-1	735	0.172671	93
AZD4320;Gemcitabine	Cell death + Chemotherapeutic Agents/Others	Breast Carcinoma	20	20	15	4	Hs-578-T, MDA-MB-175-VII, HCC70, CAL-148	376	0.107669	33
AZD5991;Gemcitabine	Cell death + Chemotherapeutic Agents/Others	Breast Carcinoma	20	20	5	4	MRK-nu-1, CAMA-1, CAL-148, EFM-19	375	0.0786077	16
AZD4320;Gemcitabine	Cell death + Chemotherapeutic Agents/Others	Cervical Carcinoma	5	20	15	1	DoTc2-4510	376	0.107669	33
AZD5991;Paclitaxel	Cell death + Chemotherapeutic Agents/Others	Chronic Myelogenous Leukemia	5	20	7	1	MEG-01	375	0.0871259	25
AZD5153;AZD4320	Cell death + Chemotherapeutic Agents/Others	Ewing's Sarcoma	10	20	26	2	EW-16, EW-1	368	0.156495	67
AZD5153;AZD5991	Cell death + Chemotherapeutic Agents/Others	Head and Neck Carcinoma	10	20	9	2	LB771-HNC, SCC90	736	0.0681715	44
AZD5153;AZD5991	Cell death + Chemotherapeutic Agents/Others	Melanoma	30	20	9	6	COLO-792, A2058, G-361, C32, IGR-37, CHL-1	736	0.0681715	44
AZD5153;AZD5991	Cell death + Chemotherapeutic Agents/Others	T-Cell Non-Hodgkin's Lymphoma	5	20	9	1	HH	736	0.0681715	44
AZD5153;AZD4320	Cell death + Chemotherapeutic Agents/Others	T-Lymphoblastic Leukemia	10	20	26	2	PF-382, Jurkat	368	0.156495	67
Olaparib;AZD4320	Cell Death + DDR	Acute Myeloid Leukemia	10	20	5	2	ML-2, NKM-1	375	0.120403	11
Venetoclax;AZD6738	Cell Death + DDR	B-Lymphoblastic Leukemia	15	20	3	3	HAL-01, P30-OHK, KOPN-8	734	0.0417225	10
Venetoclax;AZD2811	Cell Death + DDR	Chronic Myelogenous Leukemia	10	20	10	2	RPMI-8866, CML-T1	734	0.104081	43
AZD4320;AZD1775	Cell Death + DDR	Endometrial Carcinoma	10	20	22	2	MFE-280, SNG-M	735	0.178775	118
Venetoclax;AZD2811	Cell Death + DDR	Ewing's Sarcoma	20	20	10	4	EW-22, EW-16, EW-3, MHH-ES-1	734	0.104081	43
AZD4320;AZD2811	Cell Death + DDR	Other Blood Carcinomas	5	20	23	1	HC-1	735	0.142955	117
Venetoclax;AZD2811	Cell Death + DDR	Other Blood Carcinomas	5	20	10	1	HC-1	734	0.104081	43
AZD4320;AZD1775	Cell Death + DDR	Ovarian Carcinoma	30	20	22	6	RMG-I, OVMIU, OVISE, Caov-3, PA-1, OV-90	735	0.178775	118
AZD5991;AZD2811	Cell Death + DDR	Rhabdomyosarcoma	5	20	18	1	SJRH30	735	0.114455	85
Venetoclax;Alisertib	Cell Death + DDR	Rhabdomyosarcoma	5	20	16	1	RH-41	734	0.191023	106
Venetoclax;AZD1775	Cell Death + DDR	Rhabdomyosarcoma	5	20	13	1	RH-41	734	0.114132	65
AZD5991;AZD6738	Cell Death + DDR	Rhabdomyosarcoma	5	20	9	1	KYM-1	735	0.0779067	49
AZD4320;AZD1775	Cell Death + DDR	T-Cell Non-Hodgkin's Lymphoma	5	20	22	1	HH	735	0.178775	118
Venetoclax;Alisertib	Cell Death + DDR	T-Cell Non-Hodgkin's Lymphoma	5	20	16	1	KARPAS-299	734	0.191023	106
Trametinib;Taselisib	Cell Signalling + Cell Signalling	B-Cell Non-Hodgkin's Lymphoma	25	20	40	5	SCC-3, RC-K8, A3-KAW, JSC-1, BC-1	734	0.22898	406
Taselisib;SCH772984	Cell Signalling + Cell Signalling	Chronic Myelogenous Leukemia	5	20	35	1	LAMA-84	376	0.254838	149
Capivasertib;Selumetinib	Cell Signalling + Cell Signalling	Chronic Myelogenous Leukemia	10	20	22	2	KCL-22, EM-2	735	0.12476	111
Trametinib;Taselisib	Cell Signalling + Cell Signalling	Ewing's Sarcoma	20	20	40	4	EW-16, ES4, TC-71, A673	734	0.22898	406
Lapatinib;MK-2206	Cell Signalling + Cell Signalling	Head and Neck Carcinoma	5	20	15	1	SCC90	452	0.0977808	32
Palbociclib;Selumetinib	Cell Signalling + Cell Signalling	Head and Neck Carcinoma	10	20	9	2	SAT, NCI-H3118	735	0.0753381	50
Dasatinib;Trametinib	Cell Signalling + Cell Signalling	Melanoma	30	20	21	6	LOXIMVI, IST-MEL1, A101D, WM278, WM-115, SK-MEL-24	735	0.160873	117
Palbociclib;Selumetinib	Cell Signalling + Cell Signalling	Neuroblastoma	20	20	9	4	NB69, NB10, NH-12, KELLY	735	0.0753381	50
Lapatinib;Selumetinib	Cell Signalling + Cell Signalling	Oral Cavity Carcinoma	10	20	6	2	BICR22, HO-1-N-1	376	0.0823906	21
Dasatinib;Trametinib	Cell Signalling + Cell Signalling	Ovarian Carcinoma	30	20	21	6	OVCAR-5, TYK-nu, KURAMOCHI, OVISE, OVCA420, Hey	735	0.160873	117
Trametinib;Taselisib	Cell Signalling + Cell Signalling	Prostate Carcinoma	5	20	40	1	22RV1	734	0.22898	406
Capivasertib;Palbociclib	Cell Signalling + Cell Signalling	Prostate Carcinoma	5	20	6	1	22RV1	735	0.0624186	29
Capivasertib;Selumetinib	Cell Signalling + Cell Signalling	Rhabdomyosarcoma	5	20	22	1	RD	735	0.12476	111
Dasatinib;Trametinib	Cell Signalling + Cell Signalling	Rhabdomyosarcoma	5	20	21	1	RD	735	0.160873	117
Capivasertib;Selumetinib	Cell Signalling + Cell Signalling	T-Cell Non-Hodgkin's Lymphoma	5	20	22	1	KARPAS-299	735	0.12476	111
Venetoclax;Lapatinib	Cell Signalling + Cell Death	Acute Myeloid Leukemia	10	20	4	2	ML-2, NKM-1	376	0.0617984	10
AZD4320;Selumetinib	Cell Signalling + Cell Death	B-Lymphoblastic Leukemia	15	20	17	3	MHH-CALL-2, KOPN-8, 697	734	0.0836826	80
Venetoclax;AZD8186	Cell Signalling + Cell Death	B-Lymphoblastic Leukemia	15	20	6	3	ALL-PO, P30-OHK, LC4-1	734	0.0694446	25
Venetoclax;Selumetinib	Cell Signalling + Cell Death	B-Lymphoblastic Leukemia	15	20	3	3	NALM-6, KOPN-8, SUP-B15	734	0.0689776	17
AZD4320;Lapatinib	Cell Signalling + Cell Death	Chronic Myelogenous Leukemia	5	20	21	1	MEG-01	376	0.150647	55
AZD5991;Selumetinib	Cell Signalling + Cell Death	Chronic Myelogenous Leukemia	10	20	7	2	LAMA-84, MEG-01	735	0.0631068	38
AZD4320;Lapatinib	Cell Signalling + Cell Death	Glioblastoma	10	20	21	2	GI-1, GAMG	376	0.150647	55
AZD5991;Selumetinib	Cell Signalling + Cell Death	Head and Neck Carcinoma	10	20	7	2	SCC90, FADU	735	0.0631068	38
AZD4320;AZD8186	Cell Signalling + Cell Death	Other Blood Carcinomas	5	20	7	1	MLMA	734	0.0671984	33
AZD4320;AZD8186	Cell Signalling + Cell Death	Rhabdomyosarcoma	5	20	7	1	RH-41	734	0.0671984	33
AZD4320;Selumetinib	Cell Signalling + Cell Death	T-Cell Non-Hodgkin's Lymphoma	5	20	17	1	DEL	734	0.0836826	80
AZD5991;AZD8186	Cell Signalling + Cell Death	T-Cell Non-Hodgkin's Lymphoma	5	20	2	1	HH	735	0.0541335	15
AZD5153;Selumetinib	Cell Signalling + Chemotherapeutic Agents/Others	Chronic Myelogenous Leukemia	10	20	22	2	LAMA-84, KCL-22	736	0.135399	109
AZD5153;Selumetinib	Cell Signalling + Chemotherapeutic Agents/Others	Rhabdomyosarcoma	5	20	22	1	RD	736	0.135399	109
Selumetinib;AZD1775	Cell Signlling + DDR	B-Lymphoblastic Leukemia	15	20	4	3	NALM-6, KOPN-8, SUP-B15	736	0.0598776	24
Selumetinib;AZD2811	Cell Signlling + DDR	Chronic Myelogenous Leukemia	10	20	4	2	CML-T1, KCL-22	736	0.0584944	25
AZD1775;Capivasertib	Cell Signlling + DDR	Endometrial Carcinoma	10	20	5	2	AN3-CA, RL95-2	737	0.0674603	33
Selumetinib;AZD2811	Cell Signlling + DDR	Other Blood Carcinomas	5	20	4	1	HC-1	736	0.0584944	25
Selumetinib;AZD6738	Cell Signlling + DDR	Rhabdomyosarcoma	5	20	8	1	RD	736	0.0707283	48
Selumetinib;AZD2811	Cell Signlling + DDR	T-Cell Non-Hodgkin's Lymphoma	5	20	4	1	DEL	736	0.0584944	25
AZD1775;AZD6738	DDR + DDR	Endometrial Carcinoma	10	20	15	2	MFE-319, EN	731	0.084482	69
AZD2811;AZD1775	DDR + DDR	Other Blood Carcinomas	5	20	6	1	HC-1	731	0.0538995	31
AZD2811;Olaparib	DDR + DDR	Other Blood Carcinomas	5	20	2	1	HC-1	731	0.0451418	9
Prexasertib;AZD1775	DDR + DDR	Prostate Carcinoma	5	20	40	1	22RV1	732	0.174484	328
AZD0156;Olaparib	DDR + DDR	Prostate Carcinoma	5	20	16	1	LNCaP-Clone-FGC	737	0.19156	86
AZD0156;Olaparib	DDR + DDR	Rhabdomyosarcoma	5	20	16	1	KYM-1	737	0.19156	86
AZD0156;AZD2811	DDR + DDR	T-Cell Non-Hodgkin's Lymphoma	5	20	2	1	DEL	731	0.0402595	11
AZD6738;Gemcitabine	DDR + Chemotherapeutic Agents/Others	Acute Myeloid Leukemia	10	20	37	2	ME-1, ML-2	375	0.195572	133
AZD7648;Etoposide	DDR + Chemotherapeutic Agents/Others	Breast Carcinoma	20	20	38	4	Hs-578-T, MDA-MB-231, MRK-nu-1, CAL-148	376	0.266669	148
AZD1775;SN-38	DDR + Chemotherapeutic Agents/Others	Chronic Myelogenous Leukemia	5	20	13	1	K-562	376	0.0951857	33
AZD1775;SN-38	DDR + Chemotherapeutic Agents/Others	Esophageal Squamous Cell Carcinoma	10	20	13	2	TE-8, KYSE-450	376	0.0951857	33
SRA737;SN-38	DDR + Chemotherapeutic Agents/Others	Esophageal Squamous Cell Carcinoma	10	20	13	2	KYSE-70, KYSE-450	376	0.109068	38
AZD5153;AZD6738	DDR + Chemotherapeutic Agents/Others	Head and Neck Carcinoma	10	20	23	2	LB771-HNC, SAT	736	0.126781	101
SRA737;Gemcitabine	DDR + Chemotherapeutic Agents/Others	Pancreatic Carcinoma	15	20	33	3	PSN1, MIA-PaCa-2, HPAF-II	375	0.195246	108
AZD1775;Gemcitabine	DDR + Chemotherapeutic Agents/Others	Pancreatic Carcinoma	15	20	28	3	YAPC, PSN1, MIA-PaCa-2	375	0.188365	88
AZD5153;AZD2811	DDR + Chemotherapeutic Agents/Others	Rhabdomyosarcoma	5	20	3	1	SJRH30	736	0.0455631	16
Capivasertib;Selumetinib	Cell Signalling + Cell Signalling	Lung Adenocarcinoma	46	19.5652	22	9	NCI-H3122, PC-14, NCI-H1648, NCI-H1623, NCI-H1781, NCI-H1993, NCI-H1975, NCI-H1944, HCC-44	735	0.12476	111
Capivasertib;AZD5153	Cell Signalling + Chemotherapeutic Agents/Others	Breast Carcinoma	42	19.0476	15	8	Hs-578-T, MDA-MB-361, MDA-MB-415, CAMA-1, CAL-51, CAL-148, CAL-120, EFM-192A	735	0.0994319	71
AZD0156;Olaparib	DDR + DDR	Neuroblastoma	21	19.0476	16	4	NB14, NB10, CHP-212, IMR-5	737	0.19156	86
AZD1775;AZD6738	DDR + DDR	Neuroblastoma	21	19.0476	15	4	NB10, NB(TU)1-10, IMR-5, BE2-M17	731	0.084482	69
Doxorubicin;AZD7648	DDR + Chemotherapeutic Agents/Others	Glioblastoma	21	19.0476	28	4	CAS-1, GI-1, AM-38, A172	732	0.212499	149
AZD4320;AZD2811	Cell Death + DDR	Oral Cavity Carcinoma	16	18.75	23	3	HSC-2, HO-1-u-1, SCC-4	735	0.142955	117
AZD5991;AZD2811	Cell Death + DDR	Other Solid Carcinomas	32	18.75	18	6	MES-SA, SW13, G-402, EPLC-272H, SK-PN-DW, NTERA-2-cl-D1	735	0.114455	85
Trametinib;Taselisib	Cell Signalling + Cell Signalling	Kidney Carcinoma	16	18.75	40	3	TK10, ACHN, BFTC-909	734	0.22898	406
Dasatinib;Trametinib	Cell Signalling + Cell Signalling	Oral Cavity Carcinoma	16	18.75	21	3	DOK, HO-1-N-1, SCC-9	735	0.160873	117
AZD5153;Selumetinib	Cell Signalling + Chemotherapeutic Agents/Others	Oral Cavity Carcinoma	16	18.75	22	3	CAL-33, SCC-9, SCC-15	736	0.135399	109
Prexasertib;AZD1775	DDR + DDR	Mesothelioma	16	18.75	40	3	MPP-89, IST-MES1, NCI-H2452	732	0.174484	328
Prexasertib;AZD1775	DDR + DDR	T-Lymphoblastic Leukemia	16	18.75	40	3	LOUCY, MOLT-13, BE-13	732	0.174484	328
SN-38;Olaparib	DDR + Chemotherapeutic Agents/Others	Gastric Carcinoma	16	18.75	18	3	GCIY, ECC10, AGS	598	0.106078	70
SN-38;Olaparib	DDR + Chemotherapeutic Agents/Others	Non-Small Cell Lung Carcinoma	16	18.75	18	3	NCI-H1299, NCI-H2023, NCI-H810	598	0.106078	70
AZD4320;Selumetinib	Cell Signalling + Cell Death	Colorectal Carcinoma	43	18.6047	17	8	DiFi, HCC2998, MDST8, GP5d, SW1417, SW1116, COLO-678, SNU-C1	734	0.0836826	80
SN-38;AZD0156	DDR + Chemotherapeutic Agents/Others	Colorectal Carcinoma	43	18.6047	10	8	HCC2998, CCK-81, LS-1034, T84, SW948, SW48, SW620, CL-11	732	0.0872333	49
AZD5153;AZD4320	Cell death + Chemotherapeutic Agents/Others	Colorectal Carcinoma	22	18.1818	26	4	DiFi, MDST8, LS-411N, SW626	368	0.156495	67
AZD4320;Gemcitabine	Cell death + Chemotherapeutic Agents/Others	Ewing's Sarcoma	11	18.1818	15	2	EW-24, A673	376	0.107669	33
AZD5153;AZD5991	Cell death + Chemotherapeutic Agents/Others	Osteosarcoma	11	18.1818	9	2	NOS-1, HuO9	736	0.0681715	44
Olaparib;Venetoclax	Cell Death + DDR	B-Cell Non-Hodgkin's Lymphoma	11	18.1818	8	2	SU-DHL-6, RF-48	375	0.139353	18
AZD5991;AZD2811	Cell Death + DDR	Esophageal Squamous Cell Carcinoma	22	18.1818	18	4	EC-GI-10, TE-1, KYSE-270, KYSE-180	735	0.114455	85
Olaparib;AZD4320	Cell Death + DDR	Ewing's Sarcoma	11	18.1818	5	2	EW-7, MHH-ES-1	375	0.120403	11
Venetoclax;AZD1775	Cell Death + DDR	Gastric Carcinoma	22	18.1818	13	4	HSC-39, GCIY, ECC10, FU97	734	0.114132	65
AZD4320;AZD1775	Cell Death + DDR	Osteosarcoma	11	18.1818	22	2	NOS-1, HuO9	735	0.178775	118
Crizotinib;Dasatinib	Cell Signalling + Cell Signalling	Lung Adenocarcinoma	22	18.1818	17	4	NCI-H1755, NCI-H2009, HCC-78, HCC-44	376	0.218853	54
AZD8186;Palbociclib	Cell Signalling + Cell Signalling	Lung Adenocarcinoma	22	18.1818	14	4	NCI-H3122, NCI-H1755, NCI-H1648, NCI-H1993	375	0.133151	41
Taselisib;SCH772984	Cell Signalling + Cell Signalling	Mesothelioma	11	18.1818	35	2	NCI-H2795, MSTO-211H	376	0.254838	149
Lapatinib;MK-2206	Cell Signalling + Cell Signalling	Oral Cavity Carcinoma	11	18.1818	15	2	DOK, HSC-2	452	0.0977808	32
AZD4320;Selumetinib	Cell Signalling + Cell Death	Gastric Carcinoma	22	18.1818	17	4	NUGC-4, NUGC-3, AGS, SNU-5	734	0.0836826	80
SRA737;AZD1775	DDR + DDR	Lung Adenocarcinoma	22	18.1818	34	4	PC-14, NCI-H1651, NCI-H1993, NCI-H1792	376	0.270217	157
AZD6738;Gemcitabine	DDR + Chemotherapeutic Agents/Others	B-Cell Non-Hodgkin's Lymphoma	11	18.1818	37	2	SU-DHL-6, KARPAS-1106P	375	0.195572	133
SN-38;Olaparib	DDR + Chemotherapeutic Agents/Others	Burkitt's Lymphoma	11	18.1818	18	2	JiyoyeP-2003, Daudi	598	0.106078	70
AZD6738;Gemcitabine	DDR + Chemotherapeutic Agents/Others	Ewing's Sarcoma	11	18.1818	37	2	MHH-ES-1, A673	375	0.195572	133
SRA737;SN-38	DDR + Chemotherapeutic Agents/Others	Lung Adenocarcinoma	22	18.1818	13	4	VMRC-LCD, NCI-H1355, NCI-H1993, HCC-44	376	0.109068	38
AZD1775;Gemcitabine	DDR + Chemotherapeutic Agents/Others	Mesothelioma	11	18.1818	28	2	MPP-89, IST-MES1	375	0.188365	88
Doxorubicin;AZD7648	DDR + Chemotherapeutic Agents/Others	Osteosarcoma	11	18.1818	28	2	MG-63, HOS	732	0.212499	149
AZD5153;AZD6738	DDR + Chemotherapeutic Agents/Others	Osteosarcoma	11	18.1818	23	2	HuO9, Saos-2	736	0.126781	101
AZD4320;Selumetinib	Cell Signalling + Cell Death	Pancreatic Carcinoma	28	17.8571	17	5	PA-TU-8902, KP-2, AsPC-1, CAPAN-1, CAPAN-2	734	0.0836826	80
AZD5153;Venetoclax	Cell death + Chemotherapeutic Agents/Others	T-Lymphoblastic Leukemia	17	17.6471	2	3	LOUCY, MOLT-13, ALL-SIL	736	0.0391479	10
Venetoclax;Alisertib	Cell Death + DDR	T-Lymphoblastic Leukemia	17	17.6471	16	3	LOUCY, DND-41, Jurkat	734	0.191023	106
Capivasertib;Selumetinib	Cell Signalling + Cell Signalling	Bladder Carcinoma	17	17.6471	22	3	HT-1197, DSH1, UM-UC-3	735	0.12476	111
Lapatinib;MK-2206	Cell Signalling + Cell Signalling	Gastric Carcinoma	17	17.6471	15	3	HSC-39, NUGC-3, SNU-16	452	0.0977808	32
Capivasertib;Selumetinib	Cell Signalling + Cell Signalling	Other Solid Carcinomas	34	17.6471	22	6	ONS-76, SW13, G-401, D-283MED, EPLC-272H, SK-LMS-1	735	0.12476	111
Dasatinib;Trametinib	Cell Signalling + Cell Signalling	Other Solid Carcinomas	34	17.6471	21	6	RKN, Hs-633T, HT-1080, CAL-39, SW872, NTERA-2-cl-D1	735	0.160873	117
Capivasertib;Selumetinib	Cell Signalling + Cell Signalling	T-Lymphoblastic Leukemia	17	17.6471	22	3	LOUCY, P12-ICHIKAWA, CTV-1	735	0.12476	111
AZD4320;Selumetinib	Cell Signalling + Cell Death	Bladder Carcinoma	17	17.6471	17	3	RT-112, 639-V, RT4	734	0.0836826	80
Venetoclax;AZD8186	Cell Signalling + Cell Death	Small Cell Lung Carcinoma	34	17.6471	6	6	COR-L95, NCI-H1341, NCI-H209, NCI-H1963, NCI-H446, NCI-H847	734	0.0694446	25
AZD4320;AZD8186	Cell Signalling + Cell Death	T-Lymphoblastic Leukemia	17	17.6471	7	3	RPMI-8402, PF-382, KARPAS-45	734	0.0671984	33
AZD5153;Selumetinib	Cell Signalling + Chemotherapeutic Agents/Others	T-Lymphoblastic Leukemia	17	17.6471	22	3	MOLT-13, PF-382, P12-ICHIKAWA	736	0.135399	109
AZD1775;AZD6738	DDR + DDR	Bladder Carcinoma	17	17.6471	15	3	RT-112, SW1710, BFTC-905	731	0.084482	69
AZD1775;AZD6738	DDR + DDR	Small Cell Lung Carcinoma	34	17.6471	15	6	COLO-668, COR-L88, NCI-H1048, NCI-H1694, NCI-H446, NCI-H69	731	0.084482	69
SN-38;Olaparib	DDR + Chemotherapeutic Agents/Others	Breast Carcinoma	34	17.6471	18	6	MDA-MB-231, OCUB-M, MDA-MB-468, BT-20, CAL-51, CAL-148	598	0.106078	70
Prexasertib;SN-38	DDR + Chemotherapeutic Agents/Others	Small Cell Lung Carcinoma	34	17.6471	19	6	NCI-H2141, NCI-H1688, DMS-114, NCI-H446, SHP-77, NCI-H69	738	0.12083	103
AZD5153;AZD6738	DDR + Chemotherapeutic Agents/Others	T-Lymphoblastic Leukemia	17	17.6471	23	3	DND-41, ALL-SIL, Jurkat	736	0.126781	101
Dasatinib;Trametinib	Cell Signalling + Cell Signalling	Gastric Carcinoma	23	17.3913	21	4	GCIY, RERF-GC-1B, NUGC-3, AGS	735	0.160873	117
Capivasertib;Palbociclib	Cell Signalling + Cell Signalling	Gastric Carcinoma	23	17.3913	6	4	HSC-39, NUGC-3, AGS, SNU-1	735	0.0624186	29
Selumetinib;AZD6738	Cell Signlling + DDR	Gastric Carcinoma	23	17.3913	8	4	RERF-GC-1B, Hs-746T, AGS, SNU-5	736	0.0707283	48
AZD1775;SN-38	DDR + Chemotherapeutic Agents/Others	Colorectal Carcinoma	23	17.3913	13	4	HT-29, LS-1034, T84, SW948	376	0.0951857	33
AZD1775;AZD6738	DDR + DDR	Ovarian Carcinoma	29	17.2414	15	5	OVCAR-8, OVCAR-3, OC-314, DOV13, TOV-112D	731	0.084482	69
AZD5153;AZD5991	Cell death + Chemotherapeutic Agents/Others	Small Cell Lung Carcinoma	35	17.1429	9	6	COR-L88, COR-L279, NCI-H209, NCI-H1694, NCI-H1876, DMS-114	736	0.0681715	44
AZD5153;AZD4320	Cell death + Chemotherapeutic Agents/Others	Endometrial Carcinoma	6	16.6667	26	1	KLE	368	0.156495	67
AZD4320;Gemcitabine	Cell death + Chemotherapeutic Agents/Others	Neuroblastoma	12	16.6667	15	2	NB12, KP-N-YN	376	0.107669	33
AZD5153;AZD4320	Cell death + Chemotherapeutic Agents/Others	Oral Cavity Carcinoma	6	16.6667	26	1	HSC-3	368	0.156495	67
AZD4320;Gemcitabine	Cell death + Chemotherapeutic Agents/Others	Squamous Cell Lung Carcinoma	6	16.6667	15	1	LK-2	376	0.107669	33
AZD4320;AZD2811	Cell Death + DDR	Cervical Carcinoma	12	16.6667	23	2	DoTc2-4510, Ca-Ski	735	0.142955	117
AZD4320;AZD2811	Cell Death + DDR	Hodgkin's Lymphoma	6	16.6667	23	1	L-540	735	0.142955	117
AZD5991;AZD6738	Cell Death + DDR	Hodgkin's Lymphoma	6	16.6667	9	1	L-1236	735	0.0779067	49
AZD4320;AZD1775	Cell Death + DDR	Melanoma	30	16.6667	22	5	COLO-792, A101D, C32, WM278, IGR-1	735	0.178775	118
AZD5991;AZD6738	Cell Death + DDR	Melanoma	30	16.6667	9	5	A2058, A101D, IGR-1, IGR-37, CHL-1	735	0.0779067	49
AZD5991;AZD1775	Cell Death + DDR	Melanoma	30	16.6667	6	5	UACC-62, COLO-679, A2058, G-361, SH-4	735	0.0596575	28
Crizotinib;Dasatinib	Cell Signalling + Cell Signalling	Burkitt's Lymphoma	6	16.6667	17	1	ST486	376	0.218853	54
Dasatinib;Trametinib	Cell Signalling + Cell Signalling	Cervical Carcinoma	12	16.6667	21	2	C-33-A, Ca-Ski	735	0.160873	117
Lapatinib;MK-2206	Cell Signalling + Cell Signalling	Cervical Carcinoma	6	16.6667	15	1	ME-180	452	0.0977808	32
Crizotinib;Dasatinib	Cell Signalling + Cell Signalling	Gastric Carcinoma	12	16.6667	17	2	MKN1, GCIY	376	0.218853	54
Capivasertib;Palbociclib	Cell Signalling + Cell Signalling	Low Grade Glioma	12	16.6667	6	2	Becker, MOG-G-UVW	735	0.0624186	29
AZD8186;Palbociclib	Cell Signalling + Cell Signalling	Squamous Cell Lung Carcinoma	6	16.6667	14	1	NCI-H520	375	0.133151	41
Lapatinib;Selumetinib	Cell Signalling + Cell Signalling	Squamous Cell Lung Carcinoma	6	16.6667	6	1	KNS-62	376	0.0823906	21
AZD4320;Lapatinib	Cell Signalling + Cell Death	Burkitt's Lymphoma	6	16.6667	21	1	Ramos-2G6-4C10	376	0.150647	55
AZD5991;Selumetinib	Cell Signalling + Cell Death	Cervical Carcinoma	12	16.6667	7	2	HT-3, C-4-I	735	0.0631068	38
AZD4320;AZD8186	Cell Signalling + Cell Death	Melanoma	30	16.6667	7	5	UACC-62, COLO-792, A101D, WM278, WM-115	734	0.0671984	33
AZD4320;Lapatinib	Cell Signalling + Cell Death	Squamous Cell Lung Carcinoma	6	16.6667	21	1	LK-2	376	0.150647	55
Capivasertib;AZD5153	Cell Signalling + Chemotherapeutic Agents/Others	Low Grade Glioma	12	16.6667	15	2	SK-MG-1, U-118-MG	735	0.0994319	71
AZD1775;AZD6738	DDR + DDR	Cervical Carcinoma	12	16.6667	15	2	HeLa, C-33-A	731	0.084482	69
AZD2811;Olaparib	DDR + DDR	Hodgkin's Lymphoma	6	16.6667	2	1	SUP-HD1	731	0.0451418	9
AZD0156;Olaparib	DDR + DDR	Low Grade Glioma	12	16.6667	16	2	MOG-G-UVW, H4	737	0.19156	86
SN-38;Olaparib	DDR + Chemotherapeutic Agents/Others	Bladder Carcinoma	12	16.6667	18	2	RT-112, TCCSUP	598	0.106078	70
AZD6738;Gemcitabine	DDR + Chemotherapeutic Agents/Others	Burkitt's Lymphoma	6	16.6667	37	1	Ramos-2G6-4C10	375	0.195572	133
AZD1775;Gemcitabine	DDR + Chemotherapeutic Agents/Others	Burkitt's Lymphoma	6	16.6667	28	1	Ramos-2G6-4C10	375	0.188365	88
AZD1775;SN-38	DDR + Chemotherapeutic Agents/Others	Burkitt's Lymphoma	6	16.6667	13	1	Ramos-2G6-4C10	376	0.0951857	33
SRA737;SN-38	DDR + Chemotherapeutic Agents/Others	Burkitt's Lymphoma	6	16.6667	13	1	Ramos-2G6-4C10	376	0.109068	38
SN-38;AZD0156	DDR + Chemotherapeutic Agents/Others	Cervical Carcinoma	12	16.6667	10	2	SISO, C-4-I	732	0.0872333	49
AZD1775;Gemcitabine	DDR + Chemotherapeutic Agents/Others	Gastric Carcinoma	12	16.6667	28	2	MKN28, OCUM-1	375	0.188365	88
Doxorubicin;AZD7648	DDR + Chemotherapeutic Agents/Others	Hodgkin's Lymphoma	6	16.6667	28	1	KM-H2	732	0.212499	149
SN-38;Olaparib	DDR + Chemotherapeutic Agents/Others	Kidney Carcinoma	12	16.6667	18	2	786-0, RCC-JW	598	0.106078	70
AZD7648;Etoposide	DDR + Chemotherapeutic Agents/Others	Neuroblastoma	12	16.6667	38	2	NB12, SK-N-SH	376	0.266669	148
SRA737;SN-38	DDR + Chemotherapeutic Agents/Others	Neuroblastoma	12	16.6667	13	2	NB7, NB13	376	0.109068	38
AZD5153;AZD6738	DDR + Chemotherapeutic Agents/Others	Non-Small Cell Lung Carcinoma	18	16.6667	23	3	EMC-BAC-2, NCI-H2023, NCI-H661	736	0.126781	101
SN-38;Olaparib	DDR + Chemotherapeutic Agents/Others	Other Solid Carcinomas	30	16.6667	18	5	KGN, Hs-633T, GCT, G-402, Daoy	598	0.106078	70
Prexasertib;SN-38	DDR + Chemotherapeutic Agents/Others	Rhabdomyosarcoma	6	16.6667	19	1	RD	738	0.12083	103
SN-38;AZD0156	DDR + Chemotherapeutic Agents/Others	Rhabdomyosarcoma	6	16.6667	10	1	A204	732	0.0872333	49
AZD7648;Etoposide	DDR + Chemotherapeutic Agents/Others	Squamous Cell Lung Carcinoma	6	16.6667	38	1	HARA	376	0.266669	148
AZD1775;SN-38	DDR + Chemotherapeutic Agents/Others	Squamous Cell Lung Carcinoma	6	16.6667	13	1	LK-2	376	0.0951857	33
SRA737;SN-38	DDR + Chemotherapeutic Agents/Others	Squamous Cell Lung Carcinoma	6	16.6667	13	1	LK-2	376	0.109068	38
Palbociclib;Selumetinib	Cell Signalling + Cell Signalling	Colorectal Carcinoma	43	16.2791	9	7	SNU-407, SNU-175, HT55, HCT-116, SW48, SW620, RKO	735	0.0753381	50
AZD5153;AZD6738	DDR + Chemotherapeutic Agents/Others	Colorectal Carcinoma	43	16.2791	23	7	DiFi, HCC2998, KM12, SNU-C5, LS-411N, LoVo, SW626	736	0.126781	101
Venetoclax;AZD1775	Cell Death + DDR	Neuroblastoma	19	15.7895	13	3	NB14, NB13, KELLY	734	0.114132	65
Venetoclax;AZD2811	Cell Death + DDR	Neuroblastoma	19	15.7895	10	3	KP-N-YN, NH-12, BE2-M17	734	0.104081	43
Olaparib;Venetoclax	Cell Death + DDR	Small Cell Lung Carcinoma	19	15.7895	8	3	COR-L95, NCI-H211, NCI-H69	375	0.139353	18
AZD8186;Palbociclib	Cell Signalling + Cell Signalling	Small Cell Lung Carcinoma	19	15.7895	14	3	SBC-3, COR-L279, NCI-H211	375	0.133151	41
AZD4320;Selumetinib	Cell Signalling + Cell Death	Acute Myeloid Leukemia	19	15.7895	17	3	P31-FUJ, ML-2, NOMO-1	734	0.0836826	80
AZD4320;Selumetinib	Cell Signalling + Cell Death	Neuroblastoma	19	15.7895	17	3	GOTO, NH-12, BE2-M17	734	0.0836826	80
SN-38;Olaparib	DDR + Chemotherapeutic Agents/Others	Glioblastoma	19	15.7895	18	3	YH-13, GAMG, T98G	598	0.106078	70
SRA737;SN-38	DDR + Chemotherapeutic Agents/Others	Small Cell Lung Carcinoma	19	15.7895	13	3	CPC-N, SHP-77, NCI-H524	376	0.109068	38
AZD5991;Venetoclax	Cell Death + Cell Death	Plasma Cell Myeloma	13	15.3846	15	2	U-266, KARPAS-620	735	0.172671	93
AZD5153;AZD4320	Cell death + Chemotherapeutic Agents/Others	Other Solid Carcinomas	13	15.3846	26	2	Daoy, VA-ES-BJ	368	0.156495	67
AZD4320;AZD2811	Cell Death + DDR	Low Grade Glioma	13	15.3846	23	2	SK-MG-1, MOG-G-CCM	735	0.142955	117
AZD4320;AZD1775	Cell Death + DDR	Plasma Cell Myeloma	13	15.3846	22	2	U-266, MM1S	735	0.178775	118
AZD5991;AZD6738	Cell Death + DDR	Plasma Cell Myeloma	13	15.3846	9	2	U-266, MM1S	735	0.0779067	49
AZD4320;AZD2811	Cell Death + DDR	Squamous Cell Lung Carcinoma	13	15.3846	23	2	LOU-NH91, HARA	735	0.142955	117
Lapatinib;MK-2206	Cell Signalling + Cell Signalling	Colorectal Carcinoma	26	15.3846	15	4	SNU-407, CCK-81, SW1463, LoVo	452	0.0977808	32
Dasatinib;Trametinib	Cell Signalling + Cell Signalling	Plasma Cell Myeloma	13	15.3846	21	2	U-266, KARPAS-620	735	0.160873	117
Capivasertib;Selumetinib	Cell Signalling + Cell Signalling	Squamous Cell Lung Carcinoma	13	15.3846	22	2	KNS-62, SK-MES-1	735	0.12476	111
Dasatinib;Trametinib	Cell Signalling + Cell Signalling	Squamous Cell Lung Carcinoma	13	15.3846	21	2	HCC-15, SK-MES-1	735	0.160873	117
AZD4320;Selumetinib	Cell Signalling + Cell Death	Plasma Cell Myeloma	13	15.3846	17	2	U-266, JJN-3	734	0.0836826	80
Capivasertib;AZD5153	Cell Signalling + Chemotherapeutic Agents/Others	Burkitt's Lymphoma	13	15.3846	15	2	P32-ISH, Ramos-2G6-4C10	735	0.0994319	71
Selumetinib;AZD1775	Cell Signlling + DDR	Plasma Cell Myeloma	13	15.3846	4	2	U-266, KARPAS-620	736	0.0598776	24
AZD2811;AZD1775	DDR + DDR	Burkitt's Lymphoma	13	15.3846	6	2	DG-75, BL-41	731	0.0538995	31
AZD7648;AZD2811	DDR + DDR	Burkitt's Lymphoma	13	15.3846	2	2	GA-10, Ramos-2G6-4C10	732	0.0371455	14
SN-38;Olaparib	DDR + Chemotherapeutic Agents/Others	Acute Myeloid Leukemia	13	15.3846	18	2	EoL-1-cell, MONO-MAC-6	598	0.106078	70
AZD5153;AZD1775	DDR + Chemotherapeutic Agents/Others	Squamous Cell Lung Carcinoma	13	15.3846	2	2	LOU-NH91, NCI-H2170	736	0.0382096	16
Doxorubicin;AZD7648	DDR + Chemotherapeutic Agents/Others	Other Solid Carcinomas	33	15.1515	28	5	KGN, MES-SA, Hs-633T, HT-1080, SK-PN-DW	732	0.212499	149
AZD5153;AZD5991	Cell death + Chemotherapeutic Agents/Others	Acute Myeloid Leukemia	20	15	9	3	ML-2, OCI-AML5, NOMO-1	736	0.0681715	44
AZD5991;AZD2811	Cell Death + DDR	Neuroblastoma	20	15	18	3	NB7, NB69, NB13	735	0.114455	85
Crizotinib;Dasatinib	Cell Signalling + Cell Signalling	Breast Carcinoma	20	15	17	3	Hs-578-T, HCC1395, EFM-19	376	0.218853	54
Capivasertib;Palbociclib	Cell Signalling + Cell Signalling	Ewing's Sarcoma	20	15	6	3	ES8, ES1, SK-ES-1	735	0.0624186	29
Palbociclib;Venetoclax	Cell Signalling + Cell Death	Acute Myeloid Leukemia	20	15	4	3	KY821, NKM-1, KG-1	735	0.0473324	18
AZD5991;Lapatinib	Cell Signalling + Cell Death	Breast Carcinoma	20	15	4	3	OCUB-M, ZR-75-30, UACC-812	376	0.0849006	17
AZD5153;Selumetinib	Cell Signalling + Chemotherapeutic Agents/Others	Neuroblastoma	20	15	22	3	NB69, KELLY, SK-N-AS	736	0.135399	109
AZD1775;Capivasertib	Cell Signlling + DDR	Esophageal Squamous Cell Carcinoma	20	15	5	3	TE-15, TE-6, TE-5	737	0.0674603	33
AZD5153;AZD2811	DDR + Chemotherapeutic Agents/Others	Acute Myeloid Leukemia	20	15	3	3	OCI-AML3, KY821, TUR	736	0.0455631	16
AZD1775;SN-38	DDR + Chemotherapeutic Agents/Others	Breast Carcinoma	20	15	13	3	Hs-578-T, OCUB-M, MDA-MB-157	376	0.0951857	33
SRA737;SN-38	DDR + Chemotherapeutic Agents/Others	Breast Carcinoma	20	15	13	3	Hs-578-T, OCUB-M, EFM-19	376	0.109068	38
SRA737;5-Fluorouracil	DDR + Chemotherapeutic Agents/Others	Breast Carcinoma	20	15	7	3	MDA-MB-453, MDA-MB-157, HCC70	376	0.0974703	20
AZD5153;AZD5991	Cell death + Chemotherapeutic Agents/Others	Other Solid Carcinomas	34	14.7059	9	5	NEC8, SW13, SK-PN-DW, PFSK-1, NTERA-2-cl-D1	736	0.0681715	44
Venetoclax;AZD1775	Cell Death + DDR	Small Cell Lung Carcinoma	34	14.7059	13	5	COLO-668, COR-L88, NCI-H1341, NCI-H209, NCI-H1963	734	0.114132	65
AZD5991;AZ-3202	Cell Death + Cell Death	B-Lymphoblastic Leukemia	7	14.2857	40	1	NALM-6	375	0.257892	217
AZD5991;Paclitaxel	Cell death + Chemotherapeutic Agents/Others	Bladder Carcinoma	7	14.2857	7	1	DSH1	375	0.0871259	25
AZD5991;Gemcitabine	Cell death + Chemotherapeutic Agents/Others	Bladder Carcinoma	7	14.2857	5	1	DSH1	375	0.0786077	16
AZD4320;Paclitaxel	Cell death + Chemotherapeutic Agents/Others	B-Lymphoblastic Leukemia	7	14.2857	34	1	HAL-01	375	0.232591	148
AZD5153;AZD4320	Cell death + Chemotherapeutic Agents/Others	Hepatocellular Carcinoma	7	14.2857	26	1	HuH-7	368	0.156495	67
AZD5153;AZD4320	Cell death + Chemotherapeutic Agents/Others	Pancreatic Carcinoma	14	14.2857	26	2	PL4, PANC-08-13	368	0.156495	67
AZD4320;Gemcitabine	Cell death + Chemotherapeutic Agents/Others	Plasma Cell Myeloma	7	14.2857	15	1	U-266	376	0.107669	33
AZD4320;Gemcitabine	Cell death + Chemotherapeutic Agents/Others	Thyroid Gland Carcinoma	7	14.2857	15	1	8305C	376	0.107669	33
AZD4320;Paclitaxel	Cell death + Chemotherapeutic Agents/Others	T-Lymphoblastic Leukemia	7	14.2857	34	1	DND-41	375	0.232591	148
AZD5991;Gemcitabine	Cell death + Chemotherapeutic Agents/Others	T-Lymphoblastic Leukemia	7	14.2857	5	1	LOUCY	375	0.0786077	16
AZD4320;AZD2811	Cell Death + DDR	Hepatocellular Carcinoma	14	14.2857	23	2	JHH-1, SK-HEP-1	735	0.142955	117
AZD4320;AZD1775	Cell Death + DDR	Hepatocellular Carcinoma	14	14.2857	22	2	HLE, JHH-1	735	0.178775	118
AZD5991;AZD6738	Cell Death + DDR	Hepatocellular Carcinoma	14	14.2857	9	2	JHH-1, SNU-398	735	0.0779067	49
AZD4320;AZD1775	Cell Death + DDR	Thyroid Gland Carcinoma	14	14.2857	22	2	ASH-3, B-CPAP	735	0.178775	118
Olaparib;Venetoclax	Cell Death + DDR	T-Lymphoblastic Leukemia	7	14.2857	8	1	MOLT-4	375	0.139353	18
Taselisib;SCH772984	Cell Signalling + Cell Signalling	B-Lymphoblastic Leukemia	7	14.2857	35	1	A4-Fuk	376	0.254838	149
Lapatinib;Selumetinib	Cell Signalling + Cell Signalling	B-Lymphoblastic Leukemia	7	14.2857	6	1	HAL-01	376	0.0823906	21
Dasatinib;Trametinib	Cell Signalling + Cell Signalling	Hepatocellular Carcinoma	14	14.2857	21	2	JHH-6, JHH-1	735	0.160873	117
Crizotinib;Dasatinib	Cell Signalling + Cell Signalling	Hepatocellular Carcinoma	7	14.2857	17	1	SNU-449	376	0.218853	54
Crizotinib;Selumetinib	Cell Signalling + Cell Signalling	Plasma Cell Myeloma	7	14.2857	2	1	KARPAS-620	376	0.0345088	7
Crizotinib;Dasatinib	Cell Signalling + Cell Signalling	Thyroid Gland Carcinoma	7	14.2857	17	1	CGTH-W-1	376	0.218853	54
AZD8186;Palbociclib	Cell Signalling + Cell Signalling	T-Lymphoblastic Leukemia	7	14.2857	14	1	LOUCY	375	0.133151	41
AZD4320;Lapatinib	Cell Signalling + Cell Death	Bladder Carcinoma	7	14.2857	21	1	DSH1	376	0.150647	55
AZD4320;Lapatinib	Cell Signalling + Cell Death	B-Lymphoblastic Leukemia	7	14.2857	21	1	HAL-01	376	0.150647	55
AZD5991;Lapatinib	Cell Signalling + Cell Death	B-Lymphoblastic Leukemia	7	14.2857	4	1	HAL-01	376	0.0849006	17
Venetoclax;Lapatinib	Cell Signalling + Cell Death	B-Lymphoblastic Leukemia	7	14.2857	4	1	HAL-01	376	0.0617984	10
AZD4320;Lapatinib	Cell Signalling + Cell Death	Ovarian Carcinoma	14	14.2857	21	2	RMG-I, OVMIU	376	0.150647	55
AZD4320;Selumetinib	Cell Signalling + Cell Death	Thyroid Gland Carcinoma	14	14.2857	17	2	HTC-C3, 8305C	734	0.0836826	80
Capivasertib;AZD5153	Cell Signalling + Chemotherapeutic Agents/Others	Thyroid Gland Carcinoma	14	14.2857	15	2	FTC-133, B-CPAP	735	0.0994319	71
SRA737;AZD1775	DDR + DDR	Bladder Carcinoma	7	14.2857	34	1	RT-112	376	0.270217	157
Prexasertib;AZD1775	DDR + DDR	B-Lymphoblastic Leukemia	14	14.2857	40	2	HAL-01, REH	732	0.174484	328
AZD0156;AZD2811	DDR + DDR	B-Lymphoblastic Leukemia	14	14.2857	2	2	BALL-1, A4-Fuk	731	0.0402595	11
AZD7648;AZD2811	DDR + DDR	B-Lymphoblastic Leukemia	14	14.2857	2	2	BALL-1, A4-Fuk	732	0.0371455	14
SRA737;AZD1775	DDR + DDR	Hepatocellular Carcinoma	7	14.2857	34	1	SNU-423	376	0.270217	157
Prexasertib;AZD6738	DDR + DDR	Thyroid Gland Carcinoma	14	14.2857	1	2	TT, ASH-3	732	0.0326502	18
SRA737;5-Fluorouracil	DDR + Chemotherapeutic Agents/Others	Bladder Carcinoma	7	14.2857	7	1	RT-112	376	0.0974703	20
AZD6738;Gemcitabine	DDR + Chemotherapeutic Agents/Others	B-Lymphoblastic Leukemia	7	14.2857	37	1	LC4-1	375	0.195572	133
SRA737;Gemcitabine	DDR + Chemotherapeutic Agents/Others	B-Lymphoblastic Leukemia	7	14.2857	33	1	LC4-1	375	0.195246	108
AZD7648;Etoposide	DDR + Chemotherapeutic Agents/Others	Hepatocellular Carcinoma	7	14.2857	38	1	HLE	376	0.266669	148
Prexasertib;SN-38	DDR + Chemotherapeutic Agents/Others	Hepatocellular Carcinoma	14	14.2857	19	2	HuH-7, JHH-7	738	0.12083	103
AZD1775;SN-38	DDR + Chemotherapeutic Agents/Others	Hepatocellular Carcinoma	7	14.2857	13	1	JHH-2	376	0.0951857	33
SRA737;5-Fluorouracil	DDR + Chemotherapeutic Agents/Others	Hepatocellular Carcinoma	7	14.2857	7	1	JHH-2	376	0.0974703	20
SN-38;Olaparib	DDR + Chemotherapeutic Agents/Others	Ovarian Carcinoma	21	14.2857	18	3	OVCAR-3, OC-314, Caov-3	598	0.106078	70
AZD7648;Etoposide	DDR + Chemotherapeutic Agents/Others	Plasma Cell Myeloma	7	14.2857	38	1	AMO-1	376	0.266669	148
SRA737;Gemcitabine	DDR + Chemotherapeutic Agents/Others	Thyroid Gland Carcinoma	7	14.2857	33	1	CGTH-W-1	375	0.195246	108
AZD5153;AZD6738	DDR + Chemotherapeutic Agents/Others	Thyroid Gland Carcinoma	14	14.2857	23	2	FTC-133, 8505C	736	0.126781	101
SRA737;5-Fluorouracil	DDR + Chemotherapeutic Agents/Others	Thyroid Gland Carcinoma	7	14.2857	7	1	IHH-4	376	0.0974703	20
Capivasertib;Selumetinib	Cell Signalling + Cell Signalling	Colorectal Carcinoma	43	13.9535	22	6	SNU-407, CCK-81, LS-123, NCI-H716, HCT-116, RKO	735	0.12476	111
Selumetinib;AZD6738	Cell Signlling + DDR	Pancreatic Carcinoma	29	13.7931	8	4	PL4, MIA-PaCa-2, HuP-T4, HuP-T3	736	0.0707283	48
AZD5991;Venetoclax	Cell Death + Cell Death	Gastric Carcinoma	22	13.6364	15	3	ECC10, HGC-27, SNU-1	735	0.172671	93
AZD4320;AZD1775	Cell Death + DDR	Breast Carcinoma	44	13.6364	22	6	MDA-MB-468, HCC38, HCC1937, HCC1500, COLO-824, HDQ-P1	735	0.178775	118
AZD5991;AZD6738	Cell Death + DDR	Breast Carcinoma	44	13.6364	9	6	BT-549, MDA-MB-468, HCC1500, HCC1187, BT-20, JIMT-1	735	0.0779067	49
AZD5991;AZD2811	Cell Death + DDR	Glioblastoma	22	13.6364	18	3	GI-1, D-263MG, 8-MG-BA	735	0.114455	85
AZD5991;AZD1775	Cell Death + DDR	Glioblastoma	22	13.6364	6	3	CAS-1, LN-229, A172	735	0.0596575	28
AZD5991;Selumetinib	Cell Signalling + Cell Death	Gastric Carcinoma	22	13.6364	7	3	IM-95, AGS, SNU-1	735	0.0631068	38
AZD1775;AZD6738	DDR + DDR	Breast Carcinoma	44	13.6364	15	6	MDA-MB-231, OCUB-M, HCC1954, HCC1395, CAL-51, COLO-824	731	0.084482	69
AZD1775;AZD6738	DDR + DDR	Esophageal Squamous Cell Carcinoma	22	13.6364	15	3	KYSE-450, KYSE-270, KYSE-180	731	0.084482	69
Doxorubicin;AZD7648	DDR + Chemotherapeutic Agents/Others	Esophageal Squamous Cell Carcinoma	22	13.6364	28	3	EC-GI-10, TE-8, KYSE-150	732	0.212499	149
SN-38;AZD0156	DDR + Chemotherapeutic Agents/Others	Esophageal Squamous Cell Carcinoma	22	13.6364	10	3	TE-8, KYSE-450, KYSE-150	732	0.0872333	49
AZD5153;AZD6738	DDR + Chemotherapeutic Agents/Others	Glioblastoma	22	13.6364	23	3	SF539, CAS-1, U-87-MG	736	0.126781	101
AZD1775;SN-38	DDR + Chemotherapeutic Agents/Others	Lung Adenocarcinoma	22	13.6364	13	3	NCI-H522, NCI-H2009, HCC-44	376	0.0951857	33
SRA737;5-Fluorouracil	DDR + Chemotherapeutic Agents/Others	Lung Adenocarcinoma	22	13.6364	7	3	NCI-H1993, HCC-78, HCC-44	376	0.0974703	20
AZD5153;Venetoclax	Cell death + Chemotherapeutic Agents/Others	B-Lymphoblastic Leukemia	15	13.3333	2	2	P30-OHK, KOPN-8	736	0.0391479	10
Venetoclax;AZD2811	Cell Death + DDR	B-Lymphoblastic Leukemia	15	13.3333	10	2	NALM-6, REH	734	0.104081	43
Palbociclib;Venetoclax	Cell Signalling + Cell Death	B-Lymphoblastic Leukemia	15	13.3333	4	2	ALL-PO, P30-OHK	735	0.0473324	18
AZD5153;Selumetinib	Cell Signalling + Chemotherapeutic Agents/Others	B-Lymphoblastic Leukemia	15	13.3333	22	2	KOPN-8, SUP-B15	736	0.135399	109
Selumetinib;AZD2811	Cell Signlling + DDR	B-Lymphoblastic Leukemia	15	13.3333	4	2	MHH-CALL-2, A4-Fuk	736	0.0584944	25
Selumetinib;AZD6738	Cell Signlling + DDR	Melanoma	30	13.3333	8	4	LOXIMVI, MEL-JUSO, COLO-829, WM278	736	0.0707283	48
Selumetinib;AZD6738	Cell Signlling + DDR	Ovarian Carcinoma	30	13.3333	8	4	IGROV-1, A2780, TYK-nu, OVCA420	736	0.0707283	48
AZD7648;Etoposide	DDR + Chemotherapeutic Agents/Others	Pancreatic Carcinoma	15	13.3333	38	2	KP-4, PSN1	376	0.266669	148
AZD5153;AZD5991	Cell death + Chemotherapeutic Agents/Others	Gastric Carcinoma	23	13.0435	9	3	ECC10, RERF-GC-1B, FU97	736	0.0681715	44
Palbociclib;AZD5991	Cell Signalling + Cell Death	B-Cell Non-Hodgkin's Lymphoma	23	13.0435	1	3	SU-DHL-6, VAL, DB	735	0.0264756	9
AZD5153;AZD6738	DDR + Chemotherapeutic Agents/Others	Lung Adenocarcinoma	46	13.0435	23	6	LXF-289, NCI-H2405, NCI-H1573, NCI-H2009, HCC-827, SW1573	736	0.126781	101
AZD4320;Selumetinib	Cell Signalling + Cell Death	Ovarian Carcinoma	31	12.9032	17	4	Hey, FU-OV-1, PA-1, OV-90	734	0.0836826	80
Prexasertib;SN-38	DDR + Chemotherapeutic Agents/Others	Ovarian Carcinoma	31	12.9032	19	4	OVCAR-8, OVCAR-3, KURAMOCHI, FU-OV-1	738	0.12083	103
AZD5153;AZD4320	Cell death + Chemotherapeutic Agents/Others	B-Lymphoblastic Leukemia	8	12.5	26	1	KOPN-8	368	0.156495	67
AZD5153;AZD4320	Cell death + Chemotherapeutic Agents/Others	Kidney Carcinoma	8	12.5	26	1	A704	368	0.156495	67
AZD4320;Gemcitabine	Cell death + Chemotherapeutic Agents/Others	Kidney Carcinoma	8	12.5	15	1	ACHN	376	0.107669	33
AZD4320;Gemcitabine	Cell death + Chemotherapeutic Agents/Others	Low Grade Glioma	8	12.5	15	1	SW1783	376	0.107669	33
AZD5991;Paclitaxel	Cell death + Chemotherapeutic Agents/Others	Osteosarcoma	8	12.5	7	1	HOS	375	0.0871259	25
AZD5991;AZD1775	Cell Death + DDR	Mesothelioma	16	12.5	6	2	NCI-H2795, NCI-H2818	735	0.0596575	28
AZD4320;AZD1775	Cell Death + DDR	Oral Cavity Carcinoma	16	12.5	22	2	BICR22, SCC-4	735	0.178775	118
AZD5991;AZD6738	Cell Death + DDR	Other Solid Carcinomas	32	12.5	9	4	NEC8, NCCIT, G-402, NTERA-2-cl-D1	735	0.0779067	49
Taselisib;SCH772984	Cell Signalling + Cell Signalling	Kidney Carcinoma	8	12.5	35	1	769-P	376	0.254838	149
Dasatinib;Trametinib	Cell Signalling + Cell Signalling	Kidney Carcinoma	16	12.5	21	2	TK10, A704	735	0.160873	117
Crizotinib;Selumetinib	Cell Signalling + Cell Signalling	Low Grade Glioma	8	12.5	2	1	MOG-G-UVW	376	0.0345088	7
Palbociclib;Selumetinib	Cell Signalling + Cell Signalling	Oral Cavity Carcinoma	16	12.5	9	2	JHU-022, HO-1-N-1	735	0.0753381	50
Taselisib;SCH772984	Cell Signalling + Cell Signalling	Osteosarcoma	8	12.5	35	1	U-2-OS	376	0.254838	149
Lapatinib;MK-2206	Cell Signalling + Cell Signalling	T-Lymphoblastic Leukemia	8	12.5	15	1	MOLT-4	452	0.0977808	32
Savolitinib;AZD4320	Cell Signalling + Cell Death	B-Lymphoblastic Leukemia	8	12.5	1	1	KOPN-8	368	0.0213531	2
AZD4320;AZD8186	Cell Signalling + Cell Death	Kidney Carcinoma	16	12.5	7	2	A498, RCC-JW	734	0.0671984	33
Venetoclax;Lapatinib	Cell Signalling + Cell Death	Kidney Carcinoma	8	12.5	4	1	769-P	376	0.0617984	10
AZD4320;Lapatinib	Cell Signalling + Cell Death	Low Grade Glioma	8	12.5	21	1	SW1783	376	0.150647	55
AZD4320;Selumetinib	Cell Signalling + Cell Death	Oral Cavity Carcinoma	16	12.5	17	2	HSC-4, CAL-33	734	0.0836826	80
AZD5991;Capivasertib	Cell Signalling + Cell Death	Oral Cavity Carcinoma	16	12.5	2	2	BICR22, HSC-2	735	0.0533858	20
AZD4320;Lapatinib	Cell Signalling + Cell Death	Osteosarcoma	8	12.5	21	1	Saos-2	376	0.150647	55
Capivasertib;AZD5153	Cell Signalling + Chemotherapeutic Agents/Others	Kidney Carcinoma	16	12.5	15	2	A498, BFTC-909	735	0.0994319	71
Capivasertib;AZD5153	Cell Signalling + Chemotherapeutic Agents/Others	Oral Cavity Carcinoma	16	12.5	15	2	DOK, HSC-2	735	0.0994319	71
SRA737;AZD1775	DDR + DDR	Kidney Carcinoma	8	12.5	34	1	TK10	376	0.270217	157
AZD1775;AZD6738	DDR + DDR	Kidney Carcinoma	16	12.5	15	2	786-0, BFTC-909	731	0.084482	69
AZD1775;AZD6738	DDR + DDR	Other Solid Carcinomas	32	12.5	15	4	NEC8, NCCIT, Daoy, CAL-39	731	0.084482	69
SRA737;Gemcitabine	DDR + Chemotherapeutic Agents/Others	Kidney Carcinoma	8	12.5	33	1	SN12C	375	0.195246	108
AZD1775;Gemcitabine	DDR + Chemotherapeutic Agents/Others	Kidney Carcinoma	8	12.5	28	1	SN12C	375	0.188365	88
AZD1775;SN-38	DDR + Chemotherapeutic Agents/Others	Kidney Carcinoma	8	12.5	13	1	SN12C	376	0.0951857	33
AZD5153;AZD6738	DDR + Chemotherapeutic Agents/Others	Mesothelioma	16	12.5	23	2	NCI-H2722, NCI-H2591	736	0.126781	101
AZD7648;Etoposide	DDR + Chemotherapeutic Agents/Others	Osteosarcoma	8	12.5	38	1	MG-63	376	0.266669	148
AZD5991;AZD2811	Cell Death + DDR	B-Cell Non-Hodgkin's Lymphoma	25	12	18	3	SLVL, JSC-1, KARPAS-422	735	0.114455	85
Venetoclax;AZD1775	Cell Death + DDR	B-Cell Non-Hodgkin's Lymphoma	25	12	13	3	U-698-M, KARPAS-422, GRANTA-519	734	0.114132	65
Venetoclax;AZD8186	Cell Signalling + Cell Death	B-Cell Non-Hodgkin's Lymphoma	25	12	6	3	WSU-NHL, WSU-DLCL2, KARPAS-422	734	0.0694446	25
AZD4320;Gemcitabine	Cell death + Chemotherapeutic Agents/Others	Melanoma	17	11.7647	15	2	IST-MEL1, GAK	376	0.107669	33
AZD5991;Paclitaxel	Cell death + Chemotherapeutic Agents/Others	Melanoma	17	11.7647	7	2	UACC-62, GAK	375	0.0871259	25
AZD5991;AZD1775	Cell Death + DDR	Bladder Carcinoma	17	11.7647	6	2	RT-112, CAL-29	735	0.0596575	28
AZD5991;AZD6738	Cell Death + DDR	Small Cell Lung Carcinoma	34	11.7647	9	4	NCI-H209, NCI-H1963, NCI-H1876, NCI-H446	735	0.0779067	49
AZD4320;AZD2811	Cell Death + DDR	T-Lymphoblastic Leukemia	17	11.7647	23	2	SUP-T1, BE-13	735	0.142955	117
AZD8186;Palbociclib	Cell Signalling + Cell Signalling	Melanoma	17	11.7647	14	2	LOXIMVI, IST-MEL1	375	0.133151	41
Dasatinib;Trametinib	Cell Signalling + Cell Signalling	T-Lymphoblastic Leukemia	17	11.7647	21	2	PF-382, BE-13	735	0.160873	117
Palbociclib;Selumetinib	Cell Signalling + Cell Signalling	T-Lymphoblastic Leukemia	17	11.7647	9	2	MOLT-13, P12-ICHIKAWA	735	0.0753381	50
Capivasertib;Palbociclib	Cell Signalling + Cell Signalling	T-Lymphoblastic Leukemia	17	11.7647	6	2	CCRF-CEM, LOUCY	735	0.0624186	29
AZD5991;Selumetinib	Cell Signalling + Cell Death	Bladder Carcinoma	17	11.7647	7	2	RT-112, KU-19-19	735	0.0631068	38
Palbociclib;Venetoclax	Cell Signalling + Cell Death	T-Lymphoblastic Leukemia	17	11.7647	4	2	LOUCY, MOLT-13	735	0.0473324	18
Venetoclax;Capivasertib	Cell Signalling + Cell Death	T-Lymphoblastic Leukemia	17	11.7647	1	2	LOUCY, MOLT-16	734	0.0221127	4
Capivasertib;AZD5153	Cell Signalling + Chemotherapeutic Agents/Others	Bladder Carcinoma	17	11.7647	15	2	SW1710, CAL-29	735	0.0994319	71
AZD1775;Capivasertib	Cell Signlling + DDR	T-Lymphoblastic Leukemia	17	11.7647	5	2	PF-382, Jurkat	737	0.0674603	33
AZD0156;Olaparib	DDR + DDR	Small Cell Lung Carcinoma	34	11.7647	16	4	COR-L279, NCI-H209, NCI-H1876, NCI-H847	737	0.19156	86
AZD2811;AZD1775	DDR + DDR	Small Cell Lung Carcinoma	34	11.7647	6	4	SBC-3, SBC-5, NCI-H1048, NCI-H209	731	0.0538995	31
SN-38;Olaparib	DDR + Chemotherapeutic Agents/Others	B-Cell Non-Hodgkin's Lymphoma	17	11.7647	18	2	JVM-2, KARPAS-231	598	0.106078	70
SN-38;AZD0156	DDR + Chemotherapeutic Agents/Others	Bladder Carcinoma	17	11.7647	10	2	RT-112, TCCSUP	732	0.0872333	49
AZD1775;Gemcitabine	DDR + Chemotherapeutic Agents/Others	Melanoma	17	11.7647	28	2	UACC-62, A375	375	0.188365	88
SN-38;Olaparib	DDR + Chemotherapeutic Agents/Others	Neuroblastoma	17	11.7647	18	2	SK-N-SH, SK-N-AS	598	0.106078	70
AZD5153;AZD6738	DDR + Chemotherapeutic Agents/Others	Other Solid Carcinomas	34	11.7647	23	4	SKN, MES-SA, SK-UT-1, VA-ES-BJ	736	0.126781	101
AZD5153;AZD2811	DDR + Chemotherapeutic Agents/Others	T-Lymphoblastic Leukemia	17	11.7647	3	2	LOUCY, CTV-1	736	0.0455631	16
AZD5991;Venetoclax	Cell Death + Cell Death	Breast Carcinoma	44	11.3636	15	5	MDA-MB-468, MDA-MB-415, HCC1500, CAMA-1, COLO-824	735	0.172671	93
AZD4320;Selumetinib	Cell Signalling + Cell Death	Lung Adenocarcinoma	44	11.3636	17	5	NCI-H322M, NCI-H2405, NCI-H1666, NCI-H1623, NCI-H650	734	0.0836826	80
Doxorubicin;AZD7648	DDR + Chemotherapeutic Agents/Others	Breast Carcinoma	44	11.3636	28	5	HCC2157, HCC1187, CAL-51, CAL-148, DU-4475	732	0.212499	149
AZD5991;Venetoclax	Cell Death + Cell Death	Esophageal Adenocarcinoma	9	11.1111	15	1	OACp4C	735	0.172671	93
AZD5153;AZD5991	Cell death + Chemotherapeutic Agents/Others	Esophageal Adenocarcinoma	9	11.1111	9	1	OACM5-1	736	0.0681715	44
AZD4320;AZD2811	Cell Death + DDR	Esophageal Adenocarcinoma	9	11.1111	23	1	FLO-1	735	0.142955	117
Venetoclax;Alisertib	Cell Death + DDR	Esophageal Adenocarcinoma	9	11.1111	16	1	OACM5-1	734	0.191023	106
Lapatinib;MK-2206	Cell Signalling + Cell Signalling	Breast Carcinoma	27	11.1111	15	3	OCUB-M, MDA-MB-175-VII, HCC1954	452	0.0977808	32
Lapatinib;MK-2206	Cell Signalling + Cell Signalling	Kidney Carcinoma	9	11.1111	15	1	TK10	452	0.0977808	32
Lapatinib;MK-2206	Cell Signalling + Cell Signalling	Thyroid Gland Carcinoma	9	11.1111	15	1	8305C	452	0.0977808	32
AZD4320;Selumetinib	Cell Signalling + Cell Death	Esophageal Adenocarcinoma	9	11.1111	17	1	OACp4C	734	0.0836826	80
AZD5991;Selumetinib	Cell Signalling + Cell Death	Esophageal Adenocarcinoma	9	11.1111	7	1	OACp4C	735	0.0631068	38
AZD4320;Lapatinib	Cell Signalling + Cell Death	Non-Small Cell Lung Carcinoma	9	11.1111	21	1	NCI-H1435	376	0.150647	55
AZD5153;Selumetinib	Cell Signalling + Chemotherapeutic Agents/Others	Esophageal Adenocarcinoma	9	11.1111	22	1	OACp4C	736	0.135399	109
Capivasertib;AZD5153	Cell Signalling + Chemotherapeutic Agents/Others	Esophageal Adenocarcinoma	9	11.1111	15	1	OE19	735	0.0994319	71
AZD5153;Selumetinib	Cell Signalling + Chemotherapeutic Agents/Others	Non-Small Cell Lung Carcinoma	18	11.1111	22	2	HOP-92, LU-65	736	0.135399	109
Capivasertib;AZD6738	Cell Signlling + DDR	Esophageal Adenocarcinoma	9	11.1111	1	1	OACM5-1	735	0.0204674	3
AZD0156;Olaparib	DDR + DDR	Esophageal Adenocarcinoma	9	11.1111	16	1	OE19	737	0.19156	86
AZD1775;AZD6738	DDR + DDR	Esophageal Adenocarcinoma	9	11.1111	15	1	OACM5-1	731	0.084482	69
AZD5153;AZD6738	DDR + Chemotherapeutic Agents/Others	Esophageal Adenocarcinoma	9	11.1111	23	1	OACM5-1	736	0.126781	101
SN-38;AZD0156	DDR + Chemotherapeutic Agents/Others	Esophageal Adenocarcinoma	9	11.1111	10	1	OE19	732	0.0872333	49
AZD5153;AZD1775	DDR + Chemotherapeutic Agents/Others	Esophageal Adenocarcinoma	9	11.1111	2	1	FLO-1	736	0.0382096	16
AZD7648;Etoposide	DDR + Chemotherapeutic Agents/Others	Non-Small Cell Lung Carcinoma	9	11.1111	38	1	NCI-H1299	376	0.266669	148
AZD1775;SN-38	DDR + Chemotherapeutic Agents/Others	Non-Small Cell Lung Carcinoma	9	11.1111	13	1	NCI-H1581	376	0.0951857	33
Palbociclib;Selumetinib	Cell Signalling + Cell Signalling	Lung Adenocarcinoma	46	10.8696	9	5	NCI-H322M, NCI-H2122, NCI-H1648, NCI-H1993, NCI-H1792	735	0.0753381	50
AZD5153;Selumetinib	Cell Signalling + Chemotherapeutic Agents/Others	Lung Adenocarcinoma	46	10.8696	22	5	COR-L105, NCI-H2122, NCI-H1573, NCI-H1792, HCC-44	736	0.135399	109
Venetoclax;AZD6738	Cell Death + DDR	Acute Myeloid Leukemia	19	10.5263	3	2	ML-2, KG-1	734	0.0417225	10
Venetoclax;AZD8186	Cell Signalling + Cell Death	Neuroblastoma	19	10.5263	6	2	KP-N-YN, NH-12	734	0.0694446	25
AZD2811;AZD1775	DDR + DDR	Acute Myeloid Leukemia	19	10.5263	6	2	KY821, TUR	731	0.0538995	31
SN-38;AZD0156	DDR + Chemotherapeutic Agents/Others	Acute Myeloid Leukemia	19	10.5263	10	2	EoL-1-cell, HL-60	732	0.0872333	49
Doxorubicin;AZD7648	DDR + Chemotherapeutic Agents/Others	Non-Small Cell Lung Carcinoma	19	10.5263	28	2	NCI-H1155, Calu-6	732	0.212499	149
AZD2811;AZD1775	DDR + DDR	Ovarian Carcinoma	29	10.3448	6	3	A2780, OC-314, TOV-112D	731	0.0538995	31
Doxorubicin;AZD7648	DDR + Chemotherapeutic Agents/Others	Ovarian Carcinoma	29	10.3448	28	3	OC-314, Hey, TOV-112D	732	0.212499	149
AZD5153;AZD6738	DDR + Chemotherapeutic Agents/Others	Pancreatic Carcinoma	29	10.3448	23	3	PA-TU-8988T, KP-1N, HPAC	736	0.126781	101
AZD5991;Venetoclax	Cell Death + Cell Death	Endometrial Carcinoma	10	10	15	1	AN3-CA	735	0.172671	93
AZD5991;Venetoclax	Cell Death + Cell Death	Melanoma	30	10	15	3	A2058, IGR-1, CHL-1	735	0.172671	93
AZD4320;Paclitaxel	Cell death + Chemotherapeutic Agents/Others	Acute Myeloid Leukemia	10	10	34	1	ME-1	375	0.232591	148
AZD5153;AZD4320	Cell death + Chemotherapeutic Agents/Others	Acute Myeloid Leukemia	10	10	26	1	KG-1	368	0.156495	67
AZD5153;Venetoclax	Cell death + Chemotherapeutic Agents/Others	Acute Myeloid Leukemia	20	10	2	2	ME-1, KG-1	736	0.0391479	10
AZD5991;Paclitaxel	Cell death + Chemotherapeutic Agents/Others	Esophageal Squamous Cell Carcinoma	10	10	7	1	KYSE-70	375	0.0871259	25
AZD5991;Gemcitabine	Cell death + Chemotherapeutic Agents/Others	Esophageal Squamous Cell Carcinoma	10	10	5	1	KYSE-220	375	0.0786077	16
AZD5153;AZD5991	Cell death + Chemotherapeutic Agents/Others	Ewing's Sarcoma	20	10	9	2	EW-3, EW-11	736	0.0681715	44
AZD5991;Paclitaxel	Cell death + Chemotherapeutic Agents/Others	Glioblastoma	10	10	7	1	D-263MG	375	0.0871259	25
AZD5991;Gemcitabine	Cell death + Chemotherapeutic Agents/Others	Glioblastoma	10	10	5	1	D-263MG	375	0.0786077	16
AZD5153;Venetoclax	Cell death + Chemotherapeutic Agents/Others	Neuroblastoma	20	10	2	2	NB69, NB12	736	0.0391479	10
AZD4320;Gemcitabine	Cell death + Chemotherapeutic Agents/Others	Oral Cavity Carcinoma	10	10	15	1	DOK	376	0.107669	33
AZD5991;Paclitaxel	Cell death + Chemotherapeutic Agents/Others	Oral Cavity Carcinoma	10	10	7	1	HO-1-u-1	375	0.0871259	25
Olaparib;AZD5991	Cell Death + DDR	Acute Myeloid Leukemia	10	10	1	1	NKM-1	375	0.0547348	3
AZD4320;AZD2811	Cell Death + DDR	Chronic Myelogenous Leukemia	10	10	23	1	RPMI-8866	735	0.142955	117
Venetoclax;AZD1775	Cell Death + DDR	Chronic Myelogenous Leukemia	10	10	13	1	LAMA-84	734	0.114132	65
AZD4320;AZD6738	Cell Death + DDR	Chronic Myelogenous Leukemia	10	10	2	1	RPMI-8866	735	0.0602782	18
AZD5991;AZD2811	Cell Death + DDR	Endometrial Carcinoma	10	10	18	1	AN3-CA	735	0.114455	85
Venetoclax;AZD1775	Cell Death + DDR	Endometrial Carcinoma	10	10	13	1	EN	734	0.114132	65
AZD5991;AZD6738	Cell Death + DDR	Ewing's Sarcoma	20	10	9	2	EW-3, ES7	735	0.0779067	49
AZD4320;AZD2811	Cell Death + DDR	Head and Neck Carcinoma	10	10	23	1	SCC90	735	0.142955	117
Venetoclax;Alisertib	Cell Death + DDR	Head and Neck Carcinoma	10	10	16	1	SCC90	734	0.191023	106
Venetoclax;AZD1775	Cell Death + DDR	Head and Neck Carcinoma	10	10	13	1	PCI-30	734	0.114132	65
Venetoclax;AZD2811	Cell Death + DDR	Head and Neck Carcinoma	10	10	10	1	SCC90	734	0.104081	43
AZD5991;AZD6738	Cell Death + DDR	Head and Neck Carcinoma	10	10	9	1	NCI-H3118	735	0.0779067	49
AZD4320;AZD2811	Cell Death + DDR	Melanoma	30	10	23	3	C32, IGR-1, CHL-1	735	0.142955	117
AZD4320;AZD1775	Cell Death + DDR	Neuroblastoma	20	10	22	2	KP-N-YN, IMR-5	735	0.178775	118
AZD5991;AZD6738	Cell Death + DDR	Neuroblastoma	20	10	9	2	NB69, BE2-M17	735	0.0779067	49
AZD4320;AZD2811	Cell Death + DDR	Ovarian Carcinoma	30	10	23	3	OC-314, DOV13, PA-1	735	0.142955	117
AZD5991;AZD2811	Cell Death + DDR	Ovarian Carcinoma	30	10	18	3	OVCAR-4, A2780, TOV-112D	735	0.114455	85
AZD5991;AZD1775	Cell Death + DDR	Ovarian Carcinoma	30	10	6	3	SK-OV-3, IGROV-1, OVTOKO	735	0.0596575	28
Lapatinib;Selumetinib	Cell Signalling + Cell Signalling	Breast Carcinoma	20	10	6	2	MDA-MB-175-VII, CAL-85-1	376	0.0823906	21
Capivasertib;Selumetinib	Cell Signalling + Cell Signalling	Endometrial Carcinoma	10	10	22	1	RL95-2	735	0.12476	111
Crizotinib;Dasatinib	Cell Signalling + Cell Signalling	Esophageal Squamous Cell Carcinoma	10	10	17	1	TE-8	376	0.218853	54
AZD8186;Palbociclib	Cell Signalling + Cell Signalling	Glioblastoma	10	10	14	1	T98G	375	0.133151	41
Capivasertib;Palbociclib	Cell Signalling + Cell Signalling	Head and Neck Carcinoma	10	10	6	1	Detroit562	735	0.0624186	29
Lapatinib;Crizotinib	Cell Signalling + Cell Signalling	Head and Neck Carcinoma	10	10	1	1	SCC90	735	0.0405135	11
Crizotinib;Dasatinib	Cell Signalling + Cell Signalling	Oral Cavity Carcinoma	10	10	17	1	HO-1-N-1	376	0.218853	54
Palbociclib;AZD4320	Cell Signalling + Cell Death	Acute Myeloid Leukemia	10	10	2	1	KG-1	367	0.0699495	5
AZD4320;Lapatinib	Cell Signalling + Cell Death	Breast Carcinoma	20	10	21	2	OCUB-M, MDA-MB-175-VII	376	0.150647	55
AZD4320;Selumetinib	Cell Signalling + Cell Death	Chronic Myelogenous Leukemia	10	10	17	1	KU812	734	0.0836826	80
AZD4320;Selumetinib	Cell Signalling + Cell Death	Endometrial Carcinoma	10	10	17	1	RL95-2	734	0.0836826	80
AZD5991;AZD8186	Cell Signalling + Cell Death	Endometrial Carcinoma	10	10	2	1	AN3-CA	735	0.0541335	15
AZD5991;Lapatinib	Cell Signalling + Cell Death	Esophageal Squamous Cell Carcinoma	10	10	4	1	T-T	376	0.0849006	17
AZD4320;Selumetinib	Cell Signalling + Cell Death	Ewing's Sarcoma	20	10	17	2	EW-16, A673	734	0.0836826	80
AZD4320;AZD8186	Cell Signalling + Cell Death	Ewing's Sarcoma	20	10	7	2	EW-18, ES7	734	0.0671984	33
AZD5991;Selumetinib	Cell Signalling + Cell Death	Ewing's Sarcoma	20	10	7	2	TC-71, A673	735	0.0631068	38
Venetoclax;AZD8186	Cell Signalling + Cell Death	Ewing's Sarcoma	20	10	6	2	ES7, CADO-ES1	734	0.0694446	25
Palbociclib;Venetoclax	Cell Signalling + Cell Death	Ewing's Sarcoma	20	10	4	2	EW-3, SK-ES-1	735	0.0473324	18
Venetoclax;Selumetinib	Cell Signalling + Cell Death	Head and Neck Carcinoma	10	10	3	1	SCC90	734	0.0689776	17
AZD5991;Selumetinib	Cell Signalling + Cell Death	Melanoma	30	10	7	3	A2058, A101D, WM35	735	0.0631068	38
AZD5991;AZD8186	Cell Signalling + Cell Death	Melanoma	30	10	2	3	UACC-62, A2058, RPMI-7951	735	0.0541335	15
AZD5991;Selumetinib	Cell Signalling + Cell Death	Neuroblastoma	20	10	7	2	NB69, SIMA	735	0.0631068	38
Palbociclib;Venetoclax	Cell Signalling + Cell Death	Neuroblastoma	20	10	4	2	NH-12, IMR-5	735	0.0473324	18
Capivasertib;AZD5153	Cell Signalling + Chemotherapeutic Agents/Others	Head and Neck Carcinoma	10	10	15	1	A253	735	0.0994319	71
Capivasertib;AZD5153	Cell Signalling + Chemotherapeutic Agents/Others	Melanoma	30	10	15	3	COLO-792, HT-144, RPMI-7951	735	0.0994319	71
AZD5153;Selumetinib	Cell Signalling + Chemotherapeutic Agents/Others	Ovarian Carcinoma	30	10	22	3	ES-2, OVCA420, FU-OV-1	736	0.135399	109
Selumetinib;AZD1775	Cell Signlling + DDR	Chronic Myelogenous Leukemia	10	10	4	1	MEG-01	736	0.0598776	24
Selumetinib;AZD2811	Cell Signlling + DDR	Endometrial Carcinoma	10	10	4	1	RL95-2	736	0.0584944	25
Selumetinib;AZD6738	Cell Signlling + DDR	Head and Neck Carcinoma	10	10	8	1	SAT	736	0.0707283	48
Selumetinib;AZD1775	Cell Signlling + DDR	Head and Neck Carcinoma	10	10	4	1	NCI-H3118	736	0.0598776	24
Selumetinib;AZD2811	Cell Signlling + DDR	Head and Neck Carcinoma	10	10	4	1	Detroit562	736	0.0584944	25
AZD1775;AZD6738	DDR + DDR	Chronic Myelogenous Leukemia	10	10	15	1	KU812	731	0.084482	69
AZD2811;AZD1775	DDR + DDR	Chronic Myelogenous Leukemia	10	10	6	1	RPMI-8866	731	0.0538995	31
AZD2811;Olaparib	DDR + DDR	Chronic Myelogenous Leukemia	10	10	2	1	RPMI-8866	731	0.0451418	9
Prexasertib;AZD6738	DDR + DDR	Chronic Myelogenous Leukemia	10	10	1	1	RPMI-8866	732	0.0326502	18
AZD2811;AZD1775	DDR + DDR	Ewing's Sarcoma	20	10	6	2	EW-22, ES1	731	0.0538995	31
AZD2811;Olaparib	DDR + DDR	Ewing's Sarcoma	20	10	2	2	EW-16, ES1	731	0.0451418	9
AZD1775;AZD6738	DDR + DDR	Head and Neck Carcinoma	10	10	15	1	A253	731	0.084482	69
AZD0156;Olaparib	DDR + DDR	Ovarian Carcinoma	30	10	16	3	IGROV-1, A2780, TOV-112D	737	0.19156	86
SRA737;Gemcitabine	DDR + Chemotherapeutic Agents/Others	Acute Myeloid Leukemia	10	10	33	1	ME-1	375	0.195246	108
AZD1775;Gemcitabine	DDR + Chemotherapeutic Agents/Others	Acute Myeloid Leukemia	10	10	28	1	P31-FUJ	375	0.188365	88
Prexasertib;SN-38	DDR + Chemotherapeutic Agents/Others	Chronic Myelogenous Leukemia	10	10	19	1	K-562	738	0.12083	103
SN-38;AZD0156	DDR + Chemotherapeutic Agents/Others	Chronic Myelogenous Leukemia	10	10	10	1	RPMI-8866	732	0.0872333	49
AZD5153;AZD1775	DDR + Chemotherapeutic Agents/Others	Endometrial Carcinoma	10	10	2	1	SNG-M	736	0.0382096	16
AZD7648;Etoposide	DDR + Chemotherapeutic Agents/Others	Esophageal Squamous Cell Carcinoma	10	10	38	1	TE-15	376	0.266669	148
SRA737;5-Fluorouracil	DDR + Chemotherapeutic Agents/Others	Esophageal Squamous Cell Carcinoma	10	10	7	1	KYSE-270	376	0.0974703	20
AZD1775;SN-38	DDR + Chemotherapeutic Agents/Others	Glioblastoma	10	10	13	1	KALS-1	376	0.0951857	33
SN-38;AZD0156	DDR + Chemotherapeutic Agents/Others	Head and Neck Carcinoma	10	10	10	1	Detroit562	732	0.0872333	49
SN-38;Olaparib	DDR + Chemotherapeutic Agents/Others	Low Grade Glioma	10	10	18	1	H4	598	0.106078	70
SN-38;Olaparib	DDR + Chemotherapeutic Agents/Others	Lung Adenocarcinoma	30	10	18	3	PC-3_[JPC-3], NCI-H1666, NCI-H1781	598	0.106078	70
Prexasertib;SN-38	DDR + Chemotherapeutic Agents/Others	Melanoma	30	10	19	3	COLO-792, Mewo, A2058	738	0.12083	103
AZD1775;SN-38	DDR + Chemotherapeutic Agents/Others	Oral Cavity Carcinoma	10	10	13	1	HO-1-u-1	376	0.0951857	33
SRA737;SN-38	DDR + Chemotherapeutic Agents/Others	Oral Cavity Carcinoma	10	10	13	1	HO-1-u-1	376	0.109068	38
SN-38;Olaparib	DDR + Chemotherapeutic Agents/Others	Squamous Cell Lung Carcinoma	10	10	18	1	HARA	598	0.106078	70
