# Supplementary material for: Large-scale pan-cancer cell line screening identifies actionable and effective drug combinations
Source: Cancer Discov. Author manuscript; Available in PMC 2024 May 3. (PMC11061612; doi:10.1158/2159-8290.CD-23-0388)
Supplement: Table S4 [file EMS194010-supplement-Table_S4.xlsx]

## Sheet: Sheet1
Combination	Category	Cancer Type	Cancer Type Cell Lines	Pct Responders	number of cancer types with combination activity	Number Responders	Cell Lines >50% Emax & >10% HSA	Total Tested Cell Lines	Sd Pct Responders	Total Number Responders
AZD5991;Venetoclax	Cell Death + Cell Death	Biliary Tract Carcinoma	4	0	15	0		735	0.172671	93
AZD5991;Venetoclax	Cell Death + Cell Death	Burkitt's Lymphoma	13	0	15	0		735	0.172671	93
AZD5991;Venetoclax	Cell Death + Cell Death	Cervical Carcinoma	12	0	15	0		735	0.172671	93
AZD5991;Venetoclax	Cell Death + Cell Death	Chondrosarcoma	4	0	15	0		735	0.172671	93
AZD5991;Venetoclax	Cell Death + Cell Death	Esophageal Squamous Cell Carcinoma	22	0	15	0		735	0.172671	93
AZD5991;Venetoclax	Cell Death + Cell Death	Glioblastoma	22	0	15	0		735	0.172671	93
AZD5991;Venetoclax	Cell Death + Cell Death	Head and Neck Carcinoma	10	0	15	0		735	0.172671	93
AZD5991;Venetoclax	Cell Death + Cell Death	Kidney Carcinoma	16	0	15	0		735	0.172671	93
AZD5991;Venetoclax	Cell Death + Cell Death	Low Grade Glioma	13	0	15	0		735	0.172671	93
AZD5991;Venetoclax	Cell Death + Cell Death	Lung Adenocarcinoma	45	0	15	0		735	0.172671	93
AZD5991;Venetoclax	Cell Death + Cell Death	Mesothelioma	16	0	15	0		735	0.172671	93
AZD5991;Venetoclax	Cell Death + Cell Death	Non-Small Cell Lung Carcinoma	19	0	15	0		735	0.172671	93
AZD5991;Venetoclax	Cell Death + Cell Death	Oral Cavity Carcinoma	16	0	15	0		735	0.172671	93
AZD5991;Venetoclax	Cell Death + Cell Death	Osteosarcoma	11	0	15	0		735	0.172671	93
AZD5991;Venetoclax	Cell Death + Cell Death	Other Solid Carcinomas	32	0	15	0		735	0.172671	93
AZD5991;Venetoclax	Cell Death + Cell Death	Pancreatic Carcinoma	28	0	15	0		735	0.172671	93
AZD5991;AZ-3202	Cell Death + Cell Death	Prostate Carcinoma	3	0	40	0		375	0.257892	217
AZD5991;Venetoclax	Cell Death + Cell Death	Prostate Carcinoma	5	0	15	0		735	0.172671	93
AZD5991;Venetoclax	Cell Death + Cell Death	Rhabdomyosarcoma	5	0	15	0		735	0.172671	93
AZD5991;Venetoclax	Cell Death + Cell Death	Squamous Cell Lung Carcinoma	13	0	15	0		735	0.172671	93
AZD5991;Venetoclax	Cell Death + Cell Death	T-Cell Non-Hodgkin's Lymphoma	5	0	15	0		735	0.172671	93
AZD4320;Gemcitabine	Cell death + Chemotherapeutic Agents/Others	Acute Myeloid Leukemia	10	0	15	0		376	0.107669	33
AZD5991;Gemcitabine	Cell death + Chemotherapeutic Agents/Others	Acute Myeloid Leukemia	10	0	5	0		375	0.0786077	16
AZD5991;Paclitaxel	Cell death + Chemotherapeutic Agents/Others	Acute Myeloid Leukemia	10	0	7	0		375	0.0871259	25
AZD4320;Gemcitabine	Cell death + Chemotherapeutic Agents/Others	Biliary Tract Carcinoma	2	0	15	0		376	0.107669	33
AZD5991;Gemcitabine	Cell death + Chemotherapeutic Agents/Others	Biliary Tract Carcinoma	2	0	5	0		375	0.0786077	16
AZD5991;Paclitaxel	Cell death + Chemotherapeutic Agents/Others	Biliary Tract Carcinoma	2	0	7	0		375	0.0871259	25
AZD4320;Gemcitabine	Cell death + Chemotherapeutic Agents/Others	Bladder Carcinoma	7	0	15	0		376	0.107669	33
AZD4320;Gemcitabine	Cell death + Chemotherapeutic Agents/Others	B-Lymphoblastic Leukemia	7	0	15	0		376	0.107669	33
AZD5991;Gemcitabine	Cell death + Chemotherapeutic Agents/Others	B-Lymphoblastic Leukemia	7	0	5	0		375	0.0786077	16
AZD5991;Paclitaxel	Cell death + Chemotherapeutic Agents/Others	B-Lymphoblastic Leukemia	7	0	7	0		375	0.0871259	25
AZD4320;Gemcitabine	Cell death + Chemotherapeutic Agents/Others	Burkitt's Lymphoma	6	0	15	0		376	0.107669	33
AZD4320;Paclitaxel	Cell death + Chemotherapeutic Agents/Others	Burkitt's Lymphoma	6	0	34	0		375	0.232591	148
AZD5991;Gemcitabine	Cell death + Chemotherapeutic Agents/Others	Burkitt's Lymphoma	6	0	5	0		375	0.0786077	16
AZD5991;Paclitaxel	Cell death + Chemotherapeutic Agents/Others	Burkitt's Lymphoma	6	0	7	0		375	0.0871259	25
AZD5991;Gemcitabine	Cell death + Chemotherapeutic Agents/Others	Cervical Carcinoma	5	0	5	0		375	0.0786077	16
AZD5991;Paclitaxel	Cell death + Chemotherapeutic Agents/Others	Cervical Carcinoma	5	0	7	0		375	0.0871259	25
AZD4320;Gemcitabine	Cell death + Chemotherapeutic Agents/Others	Chondrosarcoma	2	0	15	0		376	0.107669	33
AZD5991;Gemcitabine	Cell death + Chemotherapeutic Agents/Others	Chondrosarcoma	2	0	5	0		375	0.0786077	16
AZD5991;Paclitaxel	Cell death + Chemotherapeutic Agents/Others	Chondrosarcoma	2	0	7	0		375	0.0871259	25
AZD4320;Gemcitabine	Cell death + Chemotherapeutic Agents/Others	Chronic Myelogenous Leukemia	5	0	15	0		376	0.107669	33
AZD4320;Paclitaxel	Cell death + Chemotherapeutic Agents/Others	Chronic Myelogenous Leukemia	5	0	34	0		375	0.232591	148
AZD5991;Gemcitabine	Cell death + Chemotherapeutic Agents/Others	Chronic Myelogenous Leukemia	5	0	5	0		375	0.0786077	16
AZD4320;Gemcitabine	Cell death + Chemotherapeutic Agents/Others	Colorectal Carcinoma	23	0	15	0		376	0.107669	33
AZD5991;Gemcitabine	Cell death + Chemotherapeutic Agents/Others	Colorectal Carcinoma	23	0	5	0		375	0.0786077	16
AZD5991;Paclitaxel	Cell death + Chemotherapeutic Agents/Others	Colorectal Carcinoma	23	0	7	0		375	0.0871259	25
AZD4320;Gemcitabine	Cell death + Chemotherapeutic Agents/Others	Endometrial Carcinoma	4	0	15	0		376	0.107669	33
AZD5991;Gemcitabine	Cell death + Chemotherapeutic Agents/Others	Endometrial Carcinoma	4	0	5	0		375	0.0786077	16
AZD4320;Gemcitabine	Cell death + Chemotherapeutic Agents/Others	Esophageal Adenocarcinoma	4	0	15	0		376	0.107669	33
AZD5991;Gemcitabine	Cell death + Chemotherapeutic Agents/Others	Esophageal Adenocarcinoma	4	0	5	0		375	0.0786077	16
AZD5991;Paclitaxel	Cell death + Chemotherapeutic Agents/Others	Esophageal Adenocarcinoma	4	0	7	0		375	0.0871259	25
AZD4320;Gemcitabine	Cell death + Chemotherapeutic Agents/Others	Esophageal Squamous Cell Carcinoma	10	0	15	0		376	0.107669	33
AZD5991;Gemcitabine	Cell death + Chemotherapeutic Agents/Others	Ewing's Sarcoma	11	0	5	0		375	0.0786077	16
AZD5991;Paclitaxel	Cell death + Chemotherapeutic Agents/Others	Ewing's Sarcoma	11	0	7	0		375	0.0871259	25
AZD4320;Gemcitabine	Cell death + Chemotherapeutic Agents/Others	Gastric Carcinoma	12	0	15	0		376	0.107669	33
AZD5991;Paclitaxel	Cell death + Chemotherapeutic Agents/Others	Gastric Carcinoma	12	0	7	0		375	0.0871259	25
AZD5991;Gemcitabine	Cell death + Chemotherapeutic Agents/Others	Head and Neck Carcinoma	3	0	5	0		375	0.0786077	16
AZD5991;Paclitaxel	Cell death + Chemotherapeutic Agents/Others	Head and Neck Carcinoma	3	0	7	0		375	0.0871259	25
AZD4320;Gemcitabine	Cell death + Chemotherapeutic Agents/Others	Hepatocellular Carcinoma	7	0	15	0		376	0.107669	33
AZD5991;Gemcitabine	Cell death + Chemotherapeutic Agents/Others	Hepatocellular Carcinoma	7	0	5	0		375	0.0786077	16
AZD5991;Paclitaxel	Cell death + Chemotherapeutic Agents/Others	Hepatocellular Carcinoma	7	0	7	0		375	0.0871259	25
AZD4320;Gemcitabine	Cell death + Chemotherapeutic Agents/Others	Hodgkin's Lymphoma	3	0	15	0		376	0.107669	33
AZD4320;Paclitaxel	Cell death + Chemotherapeutic Agents/Others	Hodgkin's Lymphoma	3	0	34	0		375	0.232591	148
AZD5991;Gemcitabine	Cell death + Chemotherapeutic Agents/Others	Hodgkin's Lymphoma	3	0	5	0		375	0.0786077	16
AZD5991;Paclitaxel	Cell death + Chemotherapeutic Agents/Others	Hodgkin's Lymphoma	3	0	7	0		375	0.0871259	25
AZD5991;Gemcitabine	Cell death + Chemotherapeutic Agents/Others	Kidney Carcinoma	8	0	5	0		375	0.0786077	16
AZD5991;Paclitaxel	Cell death + Chemotherapeutic Agents/Others	Kidney Carcinoma	8	0	7	0		375	0.0871259	25
AZD5991;Gemcitabine	Cell death + Chemotherapeutic Agents/Others	Low Grade Glioma	8	0	5	0		375	0.0786077	16
AZD5991;Paclitaxel	Cell death + Chemotherapeutic Agents/Others	Low Grade Glioma	8	0	7	0		375	0.0871259	25
AZD4320;Gemcitabine	Cell death + Chemotherapeutic Agents/Others	Lung Adenocarcinoma	22	0	15	0		376	0.107669	33
AZD5991;Paclitaxel	Cell death + Chemotherapeutic Agents/Others	Lung Adenocarcinoma	22	0	7	0		375	0.0871259	25
AZD4320;Gemcitabine	Cell death + Chemotherapeutic Agents/Others	Mesothelioma	11	0	15	0		376	0.107669	33
AZD5991;Gemcitabine	Cell death + Chemotherapeutic Agents/Others	Mesothelioma	11	0	5	0		375	0.0786077	16
AZD5991;Gemcitabine	Cell death + Chemotherapeutic Agents/Others	Neuroblastoma	11	0	5	0		375	0.0786077	16
AZD4320;Gemcitabine	Cell death + Chemotherapeutic Agents/Others	Non-Small Cell Lung Carcinoma	9	0	15	0		376	0.107669	33
AZD5991;Gemcitabine	Cell death + Chemotherapeutic Agents/Others	Non-Small Cell Lung Carcinoma	9	0	5	0		375	0.0786077	16
AZD5991;Gemcitabine	Cell death + Chemotherapeutic Agents/Others	Oral Cavity Carcinoma	10	0	5	0		375	0.0786077	16
AZD5991;Gemcitabine	Cell death + Chemotherapeutic Agents/Others	Osteosarcoma	8	0	5	0		375	0.0786077	16
AZD5991;Gemcitabine	Cell death + Chemotherapeutic Agents/Others	Other Blood Carcinomas	4	0	5	0		375	0.0786077	16
AZD5991;Paclitaxel	Cell death + Chemotherapeutic Agents/Others	Other Blood Carcinomas	4	0	7	0		375	0.0871259	25
AZD4320;Gemcitabine	Cell death + Chemotherapeutic Agents/Others	Other Solid Carcinomas	21	0	15	0		376	0.107669	33
AZD5991;Gemcitabine	Cell death + Chemotherapeutic Agents/Others	Other Solid Carcinomas	21	0	5	0		375	0.0786077	16
AZD5991;Gemcitabine	Cell death + Chemotherapeutic Agents/Others	Ovarian Carcinoma	14	0	5	0		375	0.0786077	16
AZD4320;Gemcitabine	Cell death + Chemotherapeutic Agents/Others	Pancreatic Carcinoma	15	0	15	0		376	0.107669	33
AZD5991;Gemcitabine	Cell death + Chemotherapeutic Agents/Others	Pancreatic Carcinoma	15	0	5	0		375	0.0786077	16
AZD5991;Paclitaxel	Cell death + Chemotherapeutic Agents/Others	Pancreatic Carcinoma	15	0	7	0		375	0.0871259	25
AZD4320;Paclitaxel	Cell death + Chemotherapeutic Agents/Others	Plasma Cell Myeloma	7	0	34	0		375	0.232591	148
AZD5991;Paclitaxel	Cell death + Chemotherapeutic Agents/Others	Plasma Cell Myeloma	7	0	7	0		375	0.0871259	25
AZD4320;Gemcitabine	Cell death + Chemotherapeutic Agents/Others	Prostate Carcinoma	3	0	15	0		376	0.107669	33
AZD4320;Paclitaxel	Cell death + Chemotherapeutic Agents/Others	Prostate Carcinoma	3	0	34	0		375	0.232591	148
AZD5991;Paclitaxel	Cell death + Chemotherapeutic Agents/Others	Prostate Carcinoma	3	0	7	0		375	0.0871259	25
AZD4320;Gemcitabine	Cell death + Chemotherapeutic Agents/Others	Rhabdomyosarcoma	1	0	15	0		376	0.107669	33
AZD4320;Paclitaxel	Cell death + Chemotherapeutic Agents/Others	Rhabdomyosarcoma	1	0	34	0		375	0.232591	148
AZD5991;Gemcitabine	Cell death + Chemotherapeutic Agents/Others	Rhabdomyosarcoma	1	0	5	0		375	0.0786077	16
AZD5991;Paclitaxel	Cell death + Chemotherapeutic Agents/Others	Rhabdomyosarcoma	1	0	7	0		375	0.0871259	25
AZD5991;Gemcitabine	Cell death + Chemotherapeutic Agents/Others	Squamous Cell Lung Carcinoma	6	0	5	0		375	0.0786077	16
AZD5991;Paclitaxel	Cell death + Chemotherapeutic Agents/Others	Squamous Cell Lung Carcinoma	6	0	7	0		375	0.0871259	25
AZD4320;Gemcitabine	Cell death + Chemotherapeutic Agents/Others	T-Cell Non-Hodgkin's Lymphoma	2	0	15	0		376	0.107669	33
AZD5991;Gemcitabine	Cell death + Chemotherapeutic Agents/Others	T-Cell Non-Hodgkin's Lymphoma	2	0	5	0		375	0.0786077	16
AZD5991;Paclitaxel	Cell death + Chemotherapeutic Agents/Others	T-Cell Non-Hodgkin's Lymphoma	2	0	7	0		375	0.0871259	25
AZD5991;Gemcitabine	Cell death + Chemotherapeutic Agents/Others	Thyroid Gland Carcinoma	7	0	5	0		375	0.0786077	16
AZD5991;Paclitaxel	Cell death + Chemotherapeutic Agents/Others	Thyroid Gland Carcinoma	7	0	7	0		375	0.0871259	25
AZD4320;Gemcitabine	Cell death + Chemotherapeutic Agents/Others	T-Lymphoblastic Leukemia	7	0	15	0		376	0.107669	33
AZD5991;Paclitaxel	Cell death + Chemotherapeutic Agents/Others	T-Lymphoblastic Leukemia	7	0	7	0		375	0.0871259	25
AZD5153;Venetoclax	Cell death + Chemotherapeutic Agents/Others	B-Cell Non-Hodgkin's Lymphoma	23	0	2	0		736	0.0391479	10
AZD5153;AZD4320	Cell death + Chemotherapeutic Agents/Others	Biliary Tract Carcinoma	2	0	26	0		368	0.156495	67
AZD5153;AZD5991	Cell death + Chemotherapeutic Agents/Others	Biliary Tract Carcinoma	4	0	9	0		736	0.0681715	44
AZD5153;Venetoclax	Cell death + Chemotherapeutic Agents/Others	Biliary Tract Carcinoma	4	0	2	0		736	0.0391479	10
AZD5153;Venetoclax	Cell death + Chemotherapeutic Agents/Others	Bladder Carcinoma	17	0	2	0		736	0.0391479	10
AZD5153;AZD5991	Cell death + Chemotherapeutic Agents/Others	B-Lymphoblastic Leukemia	15	0	9	0		736	0.0681715	44
AZD5153;Venetoclax	Cell death + Chemotherapeutic Agents/Others	Breast Carcinoma	43	0	2	0		736	0.0391479	10
AZD5153;AZD4320	Cell death + Chemotherapeutic Agents/Others	Burkitt's Lymphoma	7	0	26	0		368	0.156495	67
AZD5153;AZD5991	Cell death + Chemotherapeutic Agents/Others	Burkitt's Lymphoma	13	0	9	0		736	0.0681715	44
AZD5153;Venetoclax	Cell death + Chemotherapeutic Agents/Others	Burkitt's Lymphoma	13	0	2	0		736	0.0391479	10
AZD5153;Venetoclax	Cell death + Chemotherapeutic Agents/Others	Cervical Carcinoma	12	0	2	0		736	0.0391479	10
AZD5153;AZD5991	Cell death + Chemotherapeutic Agents/Others	Chondrosarcoma	4	0	9	0		736	0.0681715	44
AZD5153;Venetoclax	Cell death + Chemotherapeutic Agents/Others	Chondrosarcoma	4	0	2	0		736	0.0391479	10
AZD5153;AZD4320	Cell death + Chemotherapeutic Agents/Others	Chronic Myelogenous Leukemia	5	0	26	0		368	0.156495	67
AZD5153;AZD5991	Cell death + Chemotherapeutic Agents/Others	Chronic Myelogenous Leukemia	10	0	9	0		736	0.0681715	44
AZD5153;Venetoclax	Cell death + Chemotherapeutic Agents/Others	Chronic Myelogenous Leukemia	10	0	2	0		736	0.0391479	10
AZD5153;AZD5991	Cell death + Chemotherapeutic Agents/Others	Colorectal Carcinoma	43	0	9	0		736	0.0681715	44
AZD5153;Venetoclax	Cell death + Chemotherapeutic Agents/Others	Colorectal Carcinoma	43	0	2	0		736	0.0391479	10
AZD5153;AZD5991	Cell death + Chemotherapeutic Agents/Others	Endometrial Carcinoma	10	0	9	0		736	0.0681715	44
AZD5153;Venetoclax	Cell death + Chemotherapeutic Agents/Others	Endometrial Carcinoma	10	0	2	0		736	0.0391479	10
AZD5153;AZD4320	Cell death + Chemotherapeutic Agents/Others	Esophageal Adenocarcinoma	5	0	26	0		368	0.156495	67
AZD5153;Venetoclax	Cell death + Chemotherapeutic Agents/Others	Esophageal Adenocarcinoma	9	0	2	0		736	0.0391479	10
AZD5153;AZD5991	Cell death + Chemotherapeutic Agents/Others	Esophageal Squamous Cell Carcinoma	21	0	9	0		736	0.0681715	44
AZD5153;Venetoclax	Cell death + Chemotherapeutic Agents/Others	Esophageal Squamous Cell Carcinoma	21	0	2	0		736	0.0391479	10
AZD5153;Venetoclax	Cell death + Chemotherapeutic Agents/Others	Ewing's Sarcoma	20	0	2	0		736	0.0391479	10
AZD5153;AZD4320	Cell death + Chemotherapeutic Agents/Others	Gastric Carcinoma	11	0	26	0		368	0.156495	67
AZD5153;Venetoclax	Cell death + Chemotherapeutic Agents/Others	Gastric Carcinoma	23	0	2	0		736	0.0391479	10
AZD5153;Venetoclax	Cell death + Chemotherapeutic Agents/Others	Glioblastoma	22	0	2	0		736	0.0391479	10
AZD5153;AZD4320	Cell death + Chemotherapeutic Agents/Others	Head and Neck Carcinoma	7	0	26	0		368	0.156495	67
AZD5153;Venetoclax	Cell death + Chemotherapeutic Agents/Others	Head and Neck Carcinoma	10	0	2	0		736	0.0391479	10
AZD5153;Venetoclax	Cell death + Chemotherapeutic Agents/Others	Hepatocellular Carcinoma	14	0	2	0		736	0.0391479	10
AZD5153;AZD4320	Cell death + Chemotherapeutic Agents/Others	Hodgkin's Lymphoma	3	0	26	0		368	0.156495	67
AZD5153;AZD5991	Cell death + Chemotherapeutic Agents/Others	Hodgkin's Lymphoma	6	0	9	0		736	0.0681715	44
AZD5153;Venetoclax	Cell death + Chemotherapeutic Agents/Others	Hodgkin's Lymphoma	6	0	2	0		736	0.0391479	10
AZD5153;AZD5991	Cell death + Chemotherapeutic Agents/Others	Kidney Carcinoma	16	0	9	0		736	0.0681715	44
AZD5153;Venetoclax	Cell death + Chemotherapeutic Agents/Others	Kidney Carcinoma	16	0	2	0		736	0.0391479	10
AZD5153;AZD4320	Cell death + Chemotherapeutic Agents/Others	Low Grade Glioma	4	0	26	0		368	0.156495	67
AZD5153;AZD5991	Cell death + Chemotherapeutic Agents/Others	Low Grade Glioma	12	0	9	0		736	0.0681715	44
AZD5153;Venetoclax	Cell death + Chemotherapeutic Agents/Others	Low Grade Glioma	12	0	2	0		736	0.0391479	10
AZD5153;Venetoclax	Cell death + Chemotherapeutic Agents/Others	Lung Adenocarcinoma	46	0	2	0		736	0.0391479	10
AZD5153;Venetoclax	Cell death + Chemotherapeutic Agents/Others	Melanoma	30	0	2	0		736	0.0391479	10
AZD5153;AZD4320	Cell death + Chemotherapeutic Agents/Others	Mesothelioma	5	0	26	0		368	0.156495	67
AZD5153;AZD5991	Cell death + Chemotherapeutic Agents/Others	Mesothelioma	16	0	9	0		736	0.0681715	44
AZD5153;Venetoclax	Cell death + Chemotherapeutic Agents/Others	Mesothelioma	16	0	2	0		736	0.0391479	10
AZD5153;AZD5991	Cell death + Chemotherapeutic Agents/Others	Neuroblastoma	20	0	9	0		736	0.0681715	44
AZD5153;AZD5991	Cell death + Chemotherapeutic Agents/Others	Non-Small Cell Lung Carcinoma	18	0	9	0		736	0.0681715	44
AZD5153;Venetoclax	Cell death + Chemotherapeutic Agents/Others	Non-Small Cell Lung Carcinoma	18	0	2	0		736	0.0391479	10
AZD5153;AZD5991	Cell death + Chemotherapeutic Agents/Others	Oral Cavity Carcinoma	16	0	9	0		736	0.0681715	44
AZD5153;Venetoclax	Cell death + Chemotherapeutic Agents/Others	Oral Cavity Carcinoma	16	0	2	0		736	0.0391479	10
AZD5153;Venetoclax	Cell death + Chemotherapeutic Agents/Others	Osteosarcoma	11	0	2	0		736	0.0391479	10
AZD5153;AZD4320	Cell death + Chemotherapeutic Agents/Others	Other Blood Carcinomas	1	0	26	0		368	0.156495	67
AZD5153;AZD5991	Cell death + Chemotherapeutic Agents/Others	Other Blood Carcinomas	5	0	9	0		736	0.0681715	44
AZD5153;Venetoclax	Cell death + Chemotherapeutic Agents/Others	Other Blood Carcinomas	5	0	2	0		736	0.0391479	10
AZD5153;Venetoclax	Cell death + Chemotherapeutic Agents/Others	Other Solid Carcinomas	34	0	2	0		736	0.0391479	10
AZD5153;Venetoclax	Cell death + Chemotherapeutic Agents/Others	Ovarian Carcinoma	30	0	2	0		736	0.0391479	10
AZD5153;AZD5991	Cell death + Chemotherapeutic Agents/Others	Pancreatic Carcinoma	29	0	9	0		736	0.0681715	44
AZD5153;Venetoclax	Cell death + Chemotherapeutic Agents/Others	Pancreatic Carcinoma	29	0	2	0		736	0.0391479	10
AZD5153;Venetoclax	Cell death + Chemotherapeutic Agents/Others	Plasma Cell Myeloma	13	0	2	0		736	0.0391479	10
AZD5153;AZD4320	Cell death + Chemotherapeutic Agents/Others	Prostate Carcinoma	2	0	26	0		368	0.156495	67
AZD5153;AZD5991	Cell death + Chemotherapeutic Agents/Others	Prostate Carcinoma	5	0	9	0		736	0.0681715	44
AZD5153;Venetoclax	Cell death + Chemotherapeutic Agents/Others	Prostate Carcinoma	5	0	2	0		736	0.0391479	10
AZD5153;AZD5991	Cell death + Chemotherapeutic Agents/Others	Rhabdomyosarcoma	5	0	9	0		736	0.0681715	44
AZD5153;Venetoclax	Cell death + Chemotherapeutic Agents/Others	Rhabdomyosarcoma	5	0	2	0		736	0.0391479	10
AZD5153;AZD5991	Cell death + Chemotherapeutic Agents/Others	Squamous Cell Lung Carcinoma	13	0	9	0		736	0.0681715	44
AZD5153;Venetoclax	Cell death + Chemotherapeutic Agents/Others	Squamous Cell Lung Carcinoma	13	0	2	0		736	0.0391479	10
AZD5153;AZD4320	Cell death + Chemotherapeutic Agents/Others	T-Cell Non-Hodgkin's Lymphoma	3	0	26	0		368	0.156495	67
AZD5153;Venetoclax	Cell death + Chemotherapeutic Agents/Others	T-Cell Non-Hodgkin's Lymphoma	5	0	2	0		736	0.0391479	10
AZD5153;AZD5991	Cell death + Chemotherapeutic Agents/Others	Thyroid Gland Carcinoma	14	0	9	0		736	0.0681715	44
AZD5153;Venetoclax	Cell death + Chemotherapeutic Agents/Others	Thyroid Gland Carcinoma	14	0	2	0		736	0.0391479	10
AZD4320;AZD0156	Cell Death + DDR	Acute Myeloid Leukemia	19	0	0	0		735	0.00701379	1
AZD4320;AZD7648	Cell Death + DDR	Acute Myeloid Leukemia	19	0	0	0		735	0.0091675	2
AZD5991;AZD0156	Cell Death + DDR	Acute Myeloid Leukemia	19	0	1	0		735	0.0237804	3
AZD5991;AZD1775	Cell Death + DDR	Acute Myeloid Leukemia	19	0	6	0		735	0.0596575	28
AZD5991;AZD7648	Cell Death + DDR	Acute Myeloid Leukemia	19	0	0	0		735	0	0
Venetoclax;AZD0156	Cell Death + DDR	Acute Myeloid Leukemia	19	0	0	0		734	0.0135518	2
Venetoclax;AZD7648	Cell Death + DDR	Acute Myeloid Leukemia	19	0	0	0		734	0.0111418	2
AZD4320;AZD0156	Cell Death + DDR	B-Cell Non-Hodgkin's Lymphoma	25	0	0	0		735	0.00701379	1
AZD4320;AZD7648	Cell Death + DDR	B-Cell Non-Hodgkin's Lymphoma	25	0	0	0		735	0.0091675	2
AZD5991;AZD0156	Cell Death + DDR	B-Cell Non-Hodgkin's Lymphoma	25	0	1	0		735	0.0237804	3
AZD5991;AZD7648	Cell Death + DDR	B-Cell Non-Hodgkin's Lymphoma	25	0	0	0		735	0	0
Olaparib;AZD4320	Cell Death + DDR	B-Cell Non-Hodgkin's Lymphoma	11	0	5	0		375	0.120403	11
Olaparib;AZD5991	Cell Death + DDR	B-Cell Non-Hodgkin's Lymphoma	11	0	1	0		375	0.0547348	3
Venetoclax;AZD0156	Cell Death + DDR	B-Cell Non-Hodgkin's Lymphoma	25	0	0	0		734	0.0135518	2
Venetoclax;AZD6738	Cell Death + DDR	B-Cell Non-Hodgkin's Lymphoma	25	0	3	0		734	0.0417225	10
Venetoclax;AZD7648	Cell Death + DDR	B-Cell Non-Hodgkin's Lymphoma	25	0	0	0		734	0.0111418	2
AZD4320;AZD0156	Cell Death + DDR	Biliary Tract Carcinoma	4	0	0	0		735	0.00701379	1
AZD4320;AZD1775	Cell Death + DDR	Biliary Tract Carcinoma	4	0	22	0		735	0.178775	118
AZD4320;AZD2811	Cell Death + DDR	Biliary Tract Carcinoma	4	0	23	0		735	0.142955	117
AZD4320;AZD6738	Cell Death + DDR	Biliary Tract Carcinoma	4	0	2	0		735	0.0602782	18
AZD4320;AZD7648	Cell Death + DDR	Biliary Tract Carcinoma	4	0	0	0		735	0.0091675	2
AZD5991;AZD0156	Cell Death + DDR	Biliary Tract Carcinoma	4	0	1	0		735	0.0237804	3
AZD5991;AZD2811	Cell Death + DDR	Biliary Tract Carcinoma	4	0	18	0		735	0.114455	85
AZD5991;AZD6738	Cell Death + DDR	Biliary Tract Carcinoma	4	0	9	0		735	0.0779067	49
AZD5991;AZD7648	Cell Death + DDR	Biliary Tract Carcinoma	4	0	0	0		735	0	0
Olaparib;AZD4320	Cell Death + DDR	Biliary Tract Carcinoma	2	0	5	0		375	0.120403	11
Olaparib;AZD5991	Cell Death + DDR	Biliary Tract Carcinoma	2	0	1	0		375	0.0547348	3
Olaparib;Venetoclax	Cell Death + DDR	Biliary Tract Carcinoma	2	0	8	0		375	0.139353	18
Venetoclax;Alisertib	Cell Death + DDR	Biliary Tract Carcinoma	4	0	16	0		734	0.191023	106
Venetoclax;AZD0156	Cell Death + DDR	Biliary Tract Carcinoma	4	0	0	0		734	0.0135518	2
Venetoclax;AZD1775	Cell Death + DDR	Biliary Tract Carcinoma	4	0	13	0		734	0.114132	65
Venetoclax;AZD2811	Cell Death + DDR	Biliary Tract Carcinoma	4	0	10	0		734	0.104081	43
Venetoclax;AZD6738	Cell Death + DDR	Biliary Tract Carcinoma	4	0	3	0		734	0.0417225	10
Venetoclax;AZD7648	Cell Death + DDR	Biliary Tract Carcinoma	4	0	0	0		734	0.0111418	2
AZD4320;AZD0156	Cell Death + DDR	Bladder Carcinoma	17	0	0	0		735	0.00701379	1
AZD4320;AZD6738	Cell Death + DDR	Bladder Carcinoma	17	0	2	0		735	0.0602782	18
AZD4320;AZD7648	Cell Death + DDR	Bladder Carcinoma	17	0	0	0		735	0.0091675	2
AZD5991;AZD0156	Cell Death + DDR	Bladder Carcinoma	17	0	1	0		735	0.0237804	3
AZD5991;AZD7648	Cell Death + DDR	Bladder Carcinoma	17	0	0	0		735	0	0
Olaparib;AZD4320	Cell Death + DDR	Bladder Carcinoma	7	0	5	0		375	0.120403	11
Olaparib;AZD5991	Cell Death + DDR	Bladder Carcinoma	7	0	1	0		375	0.0547348	3
Olaparib;Venetoclax	Cell Death + DDR	Bladder Carcinoma	7	0	8	0		375	0.139353	18
Venetoclax;AZD0156	Cell Death + DDR	Bladder Carcinoma	17	0	0	0		734	0.0135518	2
Venetoclax;AZD2811	Cell Death + DDR	Bladder Carcinoma	17	0	10	0		734	0.104081	43
Venetoclax;AZD6738	Cell Death + DDR	Bladder Carcinoma	17	0	3	0		734	0.0417225	10
Venetoclax;AZD7648	Cell Death + DDR	Bladder Carcinoma	17	0	0	0		734	0.0111418	2
AZD4320;AZD0156	Cell Death + DDR	B-Lymphoblastic Leukemia	15	0	0	0		735	0.00701379	1
AZD4320;AZD6738	Cell Death + DDR	B-Lymphoblastic Leukemia	15	0	2	0		735	0.0602782	18
AZD4320;AZD7648	Cell Death + DDR	B-Lymphoblastic Leukemia	15	0	0	0		735	0.0091675	2
AZD5991;AZD0156	Cell Death + DDR	B-Lymphoblastic Leukemia	15	0	1	0		735	0.0237804	3
AZD5991;AZD1775	Cell Death + DDR	B-Lymphoblastic Leukemia	15	0	6	0		735	0.0596575	28
AZD5991;AZD6738	Cell Death + DDR	B-Lymphoblastic Leukemia	15	0	9	0		735	0.0779067	49
AZD5991;AZD7648	Cell Death + DDR	B-Lymphoblastic Leukemia	15	0	0	0		735	0	0
Olaparib;AZD4320	Cell Death + DDR	B-Lymphoblastic Leukemia	7	0	5	0		375	0.120403	11
Olaparib;AZD5991	Cell Death + DDR	B-Lymphoblastic Leukemia	7	0	1	0		375	0.0547348	3
AZD4320;AZD0156	Cell Death + DDR	Breast Carcinoma	44	0	0	0		735	0.00701379	1
AZD4320;AZD7648	Cell Death + DDR	Breast Carcinoma	44	0	0	0		735	0.0091675	2
AZD5991;AZD7648	Cell Death + DDR	Breast Carcinoma	44	0	0	0		735	0	0
Olaparib;AZD4320	Cell Death + DDR	Breast Carcinoma	20	0	5	0		375	0.120403	11
Olaparib;AZD5991	Cell Death + DDR	Breast Carcinoma	20	0	1	0		375	0.0547348	3
Olaparib;Venetoclax	Cell Death + DDR	Breast Carcinoma	20	0	8	0		375	0.139353	18
Venetoclax;AZD0156	Cell Death + DDR	Breast Carcinoma	44	0	0	0		734	0.0135518	2
Venetoclax;AZD6738	Cell Death + DDR	Breast Carcinoma	44	0	3	0		734	0.0417225	10
Venetoclax;AZD7648	Cell Death + DDR	Breast Carcinoma	44	0	0	0		734	0.0111418	2
AZD4320;AZD0156	Cell Death + DDR	Burkitt's Lymphoma	13	0	0	0		735	0.00701379	1
AZD4320;AZD6738	Cell Death + DDR	Burkitt's Lymphoma	13	0	2	0		735	0.0602782	18
AZD4320;AZD7648	Cell Death + DDR	Burkitt's Lymphoma	13	0	0	0		735	0.0091675	2
AZD5991;AZD0156	Cell Death + DDR	Burkitt's Lymphoma	13	0	1	0		735	0.0237804	3
AZD5991;AZD1775	Cell Death + DDR	Burkitt's Lymphoma	13	0	6	0		735	0.0596575	28
AZD5991;AZD7648	Cell Death + DDR	Burkitt's Lymphoma	13	0	0	0		735	0	0
Olaparib;AZD4320	Cell Death + DDR	Burkitt's Lymphoma	6	0	5	0		375	0.120403	11
Olaparib;AZD5991	Cell Death + DDR	Burkitt's Lymphoma	6	0	1	0		375	0.0547348	3
Olaparib;Venetoclax	Cell Death + DDR	Burkitt's Lymphoma	6	0	8	0		375	0.139353	18
Venetoclax;AZD0156	Cell Death + DDR	Burkitt's Lymphoma	13	0	0	0		734	0.0135518	2
Venetoclax;AZD2811	Cell Death + DDR	Burkitt's Lymphoma	13	0	10	0		734	0.104081	43
Venetoclax;AZD6738	Cell Death + DDR	Burkitt's Lymphoma	13	0	3	0		734	0.0417225	10
Venetoclax;AZD7648	Cell Death + DDR	Burkitt's Lymphoma	13	0	0	0		734	0.0111418	2
AZD4320;AZD0156	Cell Death + DDR	Cervical Carcinoma	12	0	0	0		735	0.00701379	1
AZD4320;AZD1775	Cell Death + DDR	Cervical Carcinoma	12	0	22	0		735	0.178775	118
AZD4320;AZD6738	Cell Death + DDR	Cervical Carcinoma	12	0	2	0		735	0.0602782	18
AZD4320;AZD7648	Cell Death + DDR	Cervical Carcinoma	12	0	0	0		735	0.0091675	2
AZD5991;AZD0156	Cell Death + DDR	Cervical Carcinoma	12	0	1	0		735	0.0237804	3
AZD5991;AZD1775	Cell Death + DDR	Cervical Carcinoma	12	0	6	0		735	0.0596575	28
AZD5991;AZD7648	Cell Death + DDR	Cervical Carcinoma	12	0	0	0		735	0	0
Olaparib;AZD4320	Cell Death + DDR	Cervical Carcinoma	5	0	5	0		375	0.120403	11
Olaparib;AZD5991	Cell Death + DDR	Cervical Carcinoma	5	0	1	0		375	0.0547348	3
Olaparib;Venetoclax	Cell Death + DDR	Cervical Carcinoma	5	0	8	0		375	0.139353	18
Venetoclax;Alisertib	Cell Death + DDR	Cervical Carcinoma	12	0	16	0		734	0.191023	106
Venetoclax;AZD0156	Cell Death + DDR	Cervical Carcinoma	12	0	0	0		734	0.0135518	2
Venetoclax;AZD1775	Cell Death + DDR	Cervical Carcinoma	12	0	13	0		734	0.114132	65
Venetoclax;AZD2811	Cell Death + DDR	Cervical Carcinoma	12	0	10	0		734	0.104081	43
Venetoclax;AZD6738	Cell Death + DDR	Cervical Carcinoma	12	0	3	0		734	0.0417225	10
Venetoclax;AZD7648	Cell Death + DDR	Cervical Carcinoma	12	0	0	0		734	0.0111418	2
AZD4320;AZD0156	Cell Death + DDR	Chondrosarcoma	4	0	0	0		735	0.00701379	1
AZD4320;AZD6738	Cell Death + DDR	Chondrosarcoma	4	0	2	0		735	0.0602782	18
AZD4320;AZD7648	Cell Death + DDR	Chondrosarcoma	4	0	0	0		735	0.0091675	2
AZD5991;AZD0156	Cell Death + DDR	Chondrosarcoma	4	0	1	0		735	0.0237804	3
AZD5991;AZD1775	Cell Death + DDR	Chondrosarcoma	4	0	6	0		735	0.0596575	28
AZD5991;AZD2811	Cell Death + DDR	Chondrosarcoma	4	0	18	0		735	0.114455	85
AZD5991;AZD6738	Cell Death + DDR	Chondrosarcoma	4	0	9	0		735	0.0779067	49
AZD5991;AZD7648	Cell Death + DDR	Chondrosarcoma	4	0	0	0		735	0	0
Olaparib;AZD4320	Cell Death + DDR	Chondrosarcoma	2	0	5	0		375	0.120403	11
Olaparib;AZD5991	Cell Death + DDR	Chondrosarcoma	2	0	1	0		375	0.0547348	3
Olaparib;Venetoclax	Cell Death + DDR	Chondrosarcoma	2	0	8	0		375	0.139353	18
Venetoclax;Alisertib	Cell Death + DDR	Chondrosarcoma	4	0	16	0		734	0.191023	106
Venetoclax;AZD0156	Cell Death + DDR	Chondrosarcoma	4	0	0	0		734	0.0135518	2
Venetoclax;AZD1775	Cell Death + DDR	Chondrosarcoma	4	0	13	0		734	0.114132	65
Venetoclax;AZD2811	Cell Death + DDR	Chondrosarcoma	4	0	10	0		734	0.104081	43
Venetoclax;AZD6738	Cell Death + DDR	Chondrosarcoma	4	0	3	0		734	0.0417225	10
Venetoclax;AZD7648	Cell Death + DDR	Chondrosarcoma	4	0	0	0		734	0.0111418	2
AZD4320;AZD0156	Cell Death + DDR	Chronic Myelogenous Leukemia	10	0	0	0		735	0.00701379	1
AZD4320;AZD7648	Cell Death + DDR	Chronic Myelogenous Leukemia	10	0	0	0		735	0.0091675	2
AZD5991;AZD0156	Cell Death + DDR	Chronic Myelogenous Leukemia	10	0	1	0		735	0.0237804	3
AZD5991;AZD1775	Cell Death + DDR	Chronic Myelogenous Leukemia	10	0	6	0		735	0.0596575	28
AZD5991;AZD6738	Cell Death + DDR	Chronic Myelogenous Leukemia	10	0	9	0		735	0.0779067	49
AZD5991;AZD7648	Cell Death + DDR	Chronic Myelogenous Leukemia	10	0	0	0		735	0	0
Olaparib;AZD4320	Cell Death + DDR	Chronic Myelogenous Leukemia	5	0	5	0		375	0.120403	11
Olaparib;AZD5991	Cell Death + DDR	Chronic Myelogenous Leukemia	5	0	1	0		375	0.0547348	3
Olaparib;Venetoclax	Cell Death + DDR	Chronic Myelogenous Leukemia	5	0	8	0		375	0.139353	18
Venetoclax;AZD0156	Cell Death + DDR	Chronic Myelogenous Leukemia	10	0	0	0		734	0.0135518	2
Venetoclax;AZD6738	Cell Death + DDR	Chronic Myelogenous Leukemia	10	0	3	0		734	0.0417225	10
Venetoclax;AZD7648	Cell Death + DDR	Chronic Myelogenous Leukemia	10	0	0	0		734	0.0111418	2
AZD4320;AZD0156	Cell Death + DDR	Colorectal Carcinoma	43	0	0	0		735	0.00701379	1
AZD4320;AZD6738	Cell Death + DDR	Colorectal Carcinoma	43	0	2	0		735	0.0602782	18
AZD4320;AZD7648	Cell Death + DDR	Colorectal Carcinoma	43	0	0	0		735	0.0091675	2
AZD5991;AZD0156	Cell Death + DDR	Colorectal Carcinoma	43	0	1	0		735	0.0237804	3
AZD5991;AZD1775	Cell Death + DDR	Colorectal Carcinoma	43	0	6	0		735	0.0596575	28
AZD5991;AZD2811	Cell Death + DDR	Colorectal Carcinoma	43	0	18	0		735	0.114455	85
AZD5991;AZD7648	Cell Death + DDR	Colorectal Carcinoma	43	0	0	0		735	0	0
Olaparib;AZD4320	Cell Death + DDR	Colorectal Carcinoma	23	0	5	0		375	0.120403	11
Olaparib;AZD5991	Cell Death + DDR	Colorectal Carcinoma	23	0	1	0		375	0.0547348	3
Olaparib;Venetoclax	Cell Death + DDR	Colorectal Carcinoma	23	0	8	0		375	0.139353	18
Venetoclax;AZD0156	Cell Death + DDR	Colorectal Carcinoma	43	0	0	0		734	0.0135518	2
Venetoclax;AZD1775	Cell Death + DDR	Colorectal Carcinoma	43	0	13	0		734	0.114132	65
Venetoclax;AZD2811	Cell Death + DDR	Colorectal Carcinoma	43	0	10	0		734	0.104081	43
Venetoclax;AZD6738	Cell Death + DDR	Colorectal Carcinoma	43	0	3	0		734	0.0417225	10
Venetoclax;AZD7648	Cell Death + DDR	Colorectal Carcinoma	43	0	0	0		734	0.0111418	2
AZD4320;AZD0156	Cell Death + DDR	Endometrial Carcinoma	10	0	0	0		735	0.00701379	1
AZD4320;AZD6738	Cell Death + DDR	Endometrial Carcinoma	10	0	2	0		735	0.0602782	18
AZD4320;AZD7648	Cell Death + DDR	Endometrial Carcinoma	10	0	0	0		735	0.0091675	2
AZD5991;AZD0156	Cell Death + DDR	Endometrial Carcinoma	10	0	1	0		735	0.0237804	3
AZD5991;AZD1775	Cell Death + DDR	Endometrial Carcinoma	10	0	6	0		735	0.0596575	28
AZD5991;AZD6738	Cell Death + DDR	Endometrial Carcinoma	10	0	9	0		735	0.0779067	49
AZD5991;AZD7648	Cell Death + DDR	Endometrial Carcinoma	10	0	0	0		735	0	0
Olaparib;AZD4320	Cell Death + DDR	Endometrial Carcinoma	4	0	5	0		375	0.120403	11
Olaparib;AZD5991	Cell Death + DDR	Endometrial Carcinoma	4	0	1	0		375	0.0547348	3
Olaparib;Venetoclax	Cell Death + DDR	Endometrial Carcinoma	4	0	8	0		375	0.139353	18
Venetoclax;Alisertib	Cell Death + DDR	Endometrial Carcinoma	10	0	16	0		734	0.191023	106
Venetoclax;AZD0156	Cell Death + DDR	Endometrial Carcinoma	10	0	0	0		734	0.0135518	2
Venetoclax;AZD2811	Cell Death + DDR	Endometrial Carcinoma	10	0	10	0		734	0.104081	43
Venetoclax;AZD6738	Cell Death + DDR	Endometrial Carcinoma	10	0	3	0		734	0.0417225	10
Venetoclax;AZD7648	Cell Death + DDR	Endometrial Carcinoma	10	0	0	0		734	0.0111418	2
AZD4320;AZD0156	Cell Death + DDR	Esophageal Adenocarcinoma	9	0	0	0		735	0.00701379	1
AZD4320;AZD1775	Cell Death + DDR	Esophageal Adenocarcinoma	9	0	22	0		735	0.178775	118
AZD4320;AZD6738	Cell Death + DDR	Esophageal Adenocarcinoma	9	0	2	0		735	0.0602782	18
AZD4320;AZD7648	Cell Death + DDR	Esophageal Adenocarcinoma	9	0	0	0		735	0.0091675	2
AZD5991;AZD0156	Cell Death + DDR	Esophageal Adenocarcinoma	9	0	1	0		735	0.0237804	3
AZD5991;AZD1775	Cell Death + DDR	Esophageal Adenocarcinoma	9	0	6	0		735	0.0596575	28
AZD5991;AZD2811	Cell Death + DDR	Esophageal Adenocarcinoma	9	0	18	0		735	0.114455	85
AZD5991;AZD6738	Cell Death + DDR	Esophageal Adenocarcinoma	9	0	9	0		735	0.0779067	49
AZD5991;AZD7648	Cell Death + DDR	Esophageal Adenocarcinoma	9	0	0	0		735	0	0
Olaparib;AZD4320	Cell Death + DDR	Esophageal Adenocarcinoma	4	0	5	0		375	0.120403	11
Olaparib;AZD5991	Cell Death + DDR	Esophageal Adenocarcinoma	4	0	1	0		375	0.0547348	3
Olaparib;Venetoclax	Cell Death + DDR	Esophageal Adenocarcinoma	4	0	8	0		375	0.139353	18
Venetoclax;AZD0156	Cell Death + DDR	Esophageal Adenocarcinoma	9	0	0	0		734	0.0135518	2
Venetoclax;AZD1775	Cell Death + DDR	Esophageal Adenocarcinoma	9	0	13	0		734	0.114132	65
Venetoclax;AZD2811	Cell Death + DDR	Esophageal Adenocarcinoma	9	0	10	0		734	0.104081	43
Venetoclax;AZD6738	Cell Death + DDR	Esophageal Adenocarcinoma	9	0	3	0		734	0.0417225	10
Venetoclax;AZD7648	Cell Death + DDR	Esophageal Adenocarcinoma	9	0	0	0		734	0.0111418	2
AZD4320;AZD0156	Cell Death + DDR	Esophageal Squamous Cell Carcinoma	22	0	0	0		735	0.00701379	1
AZD4320;AZD6738	Cell Death + DDR	Esophageal Squamous Cell Carcinoma	22	0	2	0		735	0.0602782	18
AZD4320;AZD7648	Cell Death + DDR	Esophageal Squamous Cell Carcinoma	22	0	0	0		735	0.0091675	2
AZD5991;AZD0156	Cell Death + DDR	Esophageal Squamous Cell Carcinoma	22	0	1	0		735	0.0237804	3
AZD5991;AZD1775	Cell Death + DDR	Esophageal Squamous Cell Carcinoma	22	0	6	0		735	0.0596575	28
AZD5991;AZD6738	Cell Death + DDR	Esophageal Squamous Cell Carcinoma	22	0	9	0		735	0.0779067	49
AZD5991;AZD7648	Cell Death + DDR	Esophageal Squamous Cell Carcinoma	22	0	0	0		735	0	0
Olaparib;AZD4320	Cell Death + DDR	Esophageal Squamous Cell Carcinoma	10	0	5	0		375	0.120403	11
Olaparib;AZD5991	Cell Death + DDR	Esophageal Squamous Cell Carcinoma	10	0	1	0		375	0.0547348	3
Olaparib;Venetoclax	Cell Death + DDR	Esophageal Squamous Cell Carcinoma	10	0	8	0		375	0.139353	18
Venetoclax;Alisertib	Cell Death + DDR	Esophageal Squamous Cell Carcinoma	22	0	16	0		734	0.191023	106
Venetoclax;AZD0156	Cell Death + DDR	Esophageal Squamous Cell Carcinoma	22	0	0	0		734	0.0135518	2
Venetoclax;AZD2811	Cell Death + DDR	Esophageal Squamous Cell Carcinoma	22	0	10	0		734	0.104081	43
Venetoclax;AZD6738	Cell Death + DDR	Esophageal Squamous Cell Carcinoma	22	0	3	0		734	0.0417225	10
Venetoclax;AZD7648	Cell Death + DDR	Esophageal Squamous Cell Carcinoma	22	0	0	0		734	0.0111418	2
AZD4320;AZD0156	Cell Death + DDR	Ewing's Sarcoma	20	0	0	0		735	0.00701379	1
AZD5991;AZD0156	Cell Death + DDR	Ewing's Sarcoma	20	0	1	0		735	0.0237804	3
AZD5991;AZD7648	Cell Death + DDR	Ewing's Sarcoma	20	0	0	0		735	0	0
Olaparib;AZD5991	Cell Death + DDR	Ewing's Sarcoma	11	0	1	0		375	0.0547348	3
Olaparib;Venetoclax	Cell Death + DDR	Ewing's Sarcoma	11	0	8	0		375	0.139353	18
Venetoclax;AZD0156	Cell Death + DDR	Ewing's Sarcoma	20	0	0	0		734	0.0135518	2
Venetoclax;AZD7648	Cell Death + DDR	Ewing's Sarcoma	20	0	0	0		734	0.0111418	2
AZD4320;AZD0156	Cell Death + DDR	Gastric Carcinoma	22	0	0	0		735	0.00701379	1
AZD4320;AZD7648	Cell Death + DDR	Gastric Carcinoma	22	0	0	0		735	0.0091675	2
AZD5991;AZD0156	Cell Death + DDR	Gastric Carcinoma	22	0	1	0		735	0.0237804	3
AZD5991;AZD6738	Cell Death + DDR	Gastric Carcinoma	22	0	9	0		735	0.0779067	49
AZD5991;AZD7648	Cell Death + DDR	Gastric Carcinoma	22	0	0	0		735	0	0
Olaparib;AZD4320	Cell Death + DDR	Gastric Carcinoma	12	0	5	0		375	0.120403	11
Olaparib;AZD5991	Cell Death + DDR	Gastric Carcinoma	12	0	1	0		375	0.0547348	3
Olaparib;Venetoclax	Cell Death + DDR	Gastric Carcinoma	12	0	8	0		375	0.139353	18
Venetoclax;Alisertib	Cell Death + DDR	Gastric Carcinoma	22	0	16	0		734	0.191023	106
Venetoclax;AZD0156	Cell Death + DDR	Gastric Carcinoma	22	0	0	0		734	0.0135518	2
Venetoclax;AZD2811	Cell Death + DDR	Gastric Carcinoma	22	0	10	0		734	0.104081	43
Venetoclax;AZD6738	Cell Death + DDR	Gastric Carcinoma	22	0	3	0		734	0.0417225	10
Venetoclax;AZD7648	Cell Death + DDR	Gastric Carcinoma	22	0	0	0		734	0.0111418	2
AZD4320;AZD6738	Cell Death + DDR	Glioblastoma	22	0	2	0		735	0.0602782	18
AZD4320;AZD7648	Cell Death + DDR	Glioblastoma	22	0	0	0		735	0.0091675	2
AZD5991;AZD0156	Cell Death + DDR	Glioblastoma	22	0	1	0		735	0.0237804	3
AZD5991;AZD7648	Cell Death + DDR	Glioblastoma	22	0	0	0		735	0	0
Olaparib;AZD4320	Cell Death + DDR	Glioblastoma	10	0	5	0		375	0.120403	11
Olaparib;AZD5991	Cell Death + DDR	Glioblastoma	10	0	1	0		375	0.0547348	3
Olaparib;Venetoclax	Cell Death + DDR	Glioblastoma	10	0	8	0		375	0.139353	18
Venetoclax;AZD0156	Cell Death + DDR	Glioblastoma	22	0	0	0		734	0.0135518	2
Venetoclax;AZD2811	Cell Death + DDR	Glioblastoma	22	0	10	0		734	0.104081	43
Venetoclax;AZD6738	Cell Death + DDR	Glioblastoma	22	0	3	0		734	0.0417225	10
Venetoclax;AZD7648	Cell Death + DDR	Glioblastoma	22	0	0	0		734	0.0111418	2
AZD4320;AZD0156	Cell Death + DDR	Head and Neck Carcinoma	10	0	0	0		735	0.00701379	1
AZD4320;AZD1775	Cell Death + DDR	Head and Neck Carcinoma	10	0	22	0		735	0.178775	118
AZD4320;AZD6738	Cell Death + DDR	Head and Neck Carcinoma	10	0	2	0		735	0.0602782	18
AZD4320;AZD7648	Cell Death + DDR	Head and Neck Carcinoma	10	0	0	0		735	0.0091675	2
AZD5991;AZD0156	Cell Death + DDR	Head and Neck Carcinoma	10	0	1	0		735	0.0237804	3
AZD5991;AZD1775	Cell Death + DDR	Head and Neck Carcinoma	10	0	6	0		735	0.0596575	28
AZD5991;AZD7648	Cell Death + DDR	Head and Neck Carcinoma	10	0	0	0		735	0	0
Olaparib;AZD4320	Cell Death + DDR	Head and Neck Carcinoma	3	0	5	0		375	0.120403	11
Olaparib;AZD5991	Cell Death + DDR	Head and Neck Carcinoma	3	0	1	0		375	0.0547348	3
Olaparib;Venetoclax	Cell Death + DDR	Head and Neck Carcinoma	3	0	8	0		375	0.139353	18
Venetoclax;AZD0156	Cell Death + DDR	Head and Neck Carcinoma	10	0	0	0		734	0.0135518	2
Venetoclax;AZD6738	Cell Death + DDR	Head and Neck Carcinoma	10	0	3	0		734	0.0417225	10
Venetoclax;AZD7648	Cell Death + DDR	Head and Neck Carcinoma	10	0	0	0		734	0.0111418	2
AZD4320;AZD0156	Cell Death + DDR	Hepatocellular Carcinoma	14	0	0	0		735	0.00701379	1
AZD4320;AZD6738	Cell Death + DDR	Hepatocellular Carcinoma	14	0	2	0		735	0.0602782	18
AZD4320;AZD7648	Cell Death + DDR	Hepatocellular Carcinoma	14	0	0	0		735	0.0091675	2
AZD5991;AZD0156	Cell Death + DDR	Hepatocellular Carcinoma	14	0	1	0		735	0.0237804	3
AZD5991;AZD1775	Cell Death + DDR	Hepatocellular Carcinoma	14	0	6	0		735	0.0596575	28
AZD5991;AZD2811	Cell Death + DDR	Hepatocellular Carcinoma	14	0	18	0		735	0.114455	85
AZD5991;AZD7648	Cell Death + DDR	Hepatocellular Carcinoma	14	0	0	0		735	0	0
Olaparib;AZD4320	Cell Death + DDR	Hepatocellular Carcinoma	7	0	5	0		375	0.120403	11
Olaparib;AZD5991	Cell Death + DDR	Hepatocellular Carcinoma	7	0	1	0		375	0.0547348	3
Olaparib;Venetoclax	Cell Death + DDR	Hepatocellular Carcinoma	7	0	8	0		375	0.139353	18
Venetoclax;Alisertib	Cell Death + DDR	Hepatocellular Carcinoma	14	0	16	0		734	0.191023	106
Venetoclax;AZD0156	Cell Death + DDR	Hepatocellular Carcinoma	14	0	0	0		734	0.0135518	2
Venetoclax;AZD2811	Cell Death + DDR	Hepatocellular Carcinoma	14	0	10	0		734	0.104081	43
Venetoclax;AZD6738	Cell Death + DDR	Hepatocellular Carcinoma	14	0	3	0		734	0.0417225	10
Venetoclax;AZD7648	Cell Death + DDR	Hepatocellular Carcinoma	14	0	0	0		734	0.0111418	2
AZD4320;AZD0156	Cell Death + DDR	Hodgkin's Lymphoma	6	0	0	0		735	0.00701379	1
AZD4320;AZD6738	Cell Death + DDR	Hodgkin's Lymphoma	6	0	2	0		735	0.0602782	18
AZD4320;AZD7648	Cell Death + DDR	Hodgkin's Lymphoma	6	0	0	0		735	0.0091675	2
AZD5991;AZD0156	Cell Death + DDR	Hodgkin's Lymphoma	6	0	1	0		735	0.0237804	3
AZD5991;AZD1775	Cell Death + DDR	Hodgkin's Lymphoma	6	0	6	0		735	0.0596575	28
AZD5991;AZD2811	Cell Death + DDR	Hodgkin's Lymphoma	6	0	18	0		735	0.114455	85
AZD5991;AZD7648	Cell Death + DDR	Hodgkin's Lymphoma	6	0	0	0		735	0	0
Olaparib;AZD4320	Cell Death + DDR	Hodgkin's Lymphoma	3	0	5	0		375	0.120403	11
Olaparib;AZD5991	Cell Death + DDR	Hodgkin's Lymphoma	3	0	1	0		375	0.0547348	3
Olaparib;Venetoclax	Cell Death + DDR	Hodgkin's Lymphoma	3	0	8	0		375	0.139353	18
Venetoclax;AZD0156	Cell Death + DDR	Hodgkin's Lymphoma	6	0	0	0		734	0.0135518	2
Venetoclax;AZD2811	Cell Death + DDR	Hodgkin's Lymphoma	6	0	10	0		734	0.104081	43
Venetoclax;AZD6738	Cell Death + DDR	Hodgkin's Lymphoma	6	0	3	0		734	0.0417225	10
Venetoclax;AZD7648	Cell Death + DDR	Hodgkin's Lymphoma	6	0	0	0		734	0.0111418	2
AZD4320;AZD0156	Cell Death + DDR	Kidney Carcinoma	16	0	0	0		735	0.00701379	1
AZD4320;AZD2811	Cell Death + DDR	Kidney Carcinoma	16	0	23	0		735	0.142955	117
AZD4320;AZD6738	Cell Death + DDR	Kidney Carcinoma	16	0	2	0		735	0.0602782	18
AZD4320;AZD7648	Cell Death + DDR	Kidney Carcinoma	16	0	0	0		735	0.0091675	2
AZD5991;AZD0156	Cell Death + DDR	Kidney Carcinoma	16	0	1	0		735	0.0237804	3
AZD5991;AZD1775	Cell Death + DDR	Kidney Carcinoma	16	0	6	0		735	0.0596575	28
AZD5991;AZD2811	Cell Death + DDR	Kidney Carcinoma	16	0	18	0		735	0.114455	85
AZD5991;AZD7648	Cell Death + DDR	Kidney Carcinoma	16	0	0	0		735	0	0
Olaparib;AZD4320	Cell Death + DDR	Kidney Carcinoma	8	0	5	0		375	0.120403	11
Olaparib;AZD5991	Cell Death + DDR	Kidney Carcinoma	8	0	1	0		375	0.0547348	3
Olaparib;Venetoclax	Cell Death + DDR	Kidney Carcinoma	8	0	8	0		375	0.139353	18
Venetoclax;Alisertib	Cell Death + DDR	Kidney Carcinoma	16	0	16	0		734	0.191023	106
Venetoclax;AZD0156	Cell Death + DDR	Kidney Carcinoma	16	0	0	0		734	0.0135518	2
Venetoclax;AZD2811	Cell Death + DDR	Kidney Carcinoma	16	0	10	0		734	0.104081	43
Venetoclax;AZD6738	Cell Death + DDR	Kidney Carcinoma	16	0	3	0		734	0.0417225	10
Venetoclax;AZD7648	Cell Death + DDR	Kidney Carcinoma	16	0	0	0		734	0.0111418	2
AZD4320;AZD0156	Cell Death + DDR	Low Grade Glioma	13	0	0	0		735	0.00701379	1
AZD4320;AZD1775	Cell Death + DDR	Low Grade Glioma	13	0	22	0		735	0.178775	118
AZD4320;AZD6738	Cell Death + DDR	Low Grade Glioma	13	0	2	0		735	0.0602782	18
AZD4320;AZD7648	Cell Death + DDR	Low Grade Glioma	13	0	0	0		735	0.0091675	2
AZD5991;AZD0156	Cell Death + DDR	Low Grade Glioma	13	0	1	0		735	0.0237804	3
AZD5991;AZD1775	Cell Death + DDR	Low Grade Glioma	13	0	6	0		735	0.0596575	28
AZD5991;AZD2811	Cell Death + DDR	Low Grade Glioma	13	0	18	0		735	0.114455	85
AZD5991;AZD7648	Cell Death + DDR	Low Grade Glioma	13	0	0	0		735	0	0
Olaparib;AZD4320	Cell Death + DDR	Low Grade Glioma	8	0	5	0		375	0.120403	11
Olaparib;AZD5991	Cell Death + DDR	Low Grade Glioma	8	0	1	0		375	0.0547348	3
Olaparib;Venetoclax	Cell Death + DDR	Low Grade Glioma	8	0	8	0		375	0.139353	18
Venetoclax;Alisertib	Cell Death + DDR	Low Grade Glioma	13	0	16	0		734	0.191023	106
Venetoclax;AZD0156	Cell Death + DDR	Low Grade Glioma	13	0	0	0		734	0.0135518	2
Venetoclax;AZD1775	Cell Death + DDR	Low Grade Glioma	13	0	13	0		734	0.114132	65
Venetoclax;AZD2811	Cell Death + DDR	Low Grade Glioma	13	0	10	0		734	0.104081	43
Venetoclax;AZD6738	Cell Death + DDR	Low Grade Glioma	13	0	3	0		734	0.0417225	10
Venetoclax;AZD7648	Cell Death + DDR	Low Grade Glioma	13	0	0	0		734	0.0111418	2
AZD4320;AZD0156	Cell Death + DDR	Lung Adenocarcinoma	45	0	0	0		735	0.00701379	1
AZD4320;AZD2811	Cell Death + DDR	Lung Adenocarcinoma	45	0	23	0		735	0.142955	117
AZD4320;AZD6738	Cell Death + DDR	Lung Adenocarcinoma	45	0	2	0		735	0.0602782	18
AZD4320;AZD7648	Cell Death + DDR	Lung Adenocarcinoma	45	0	0	0		735	0.0091675	2
AZD5991;AZD0156	Cell Death + DDR	Lung Adenocarcinoma	45	0	1	0		735	0.0237804	3
AZD5991;AZD1775	Cell Death + DDR	Lung Adenocarcinoma	45	0	6	0		735	0.0596575	28
AZD5991;AZD7648	Cell Death + DDR	Lung Adenocarcinoma	45	0	0	0		735	0	0
Olaparib;AZD4320	Cell Death + DDR	Lung Adenocarcinoma	22	0	5	0		375	0.120403	11
Olaparib;AZD5991	Cell Death + DDR	Lung Adenocarcinoma	22	0	1	0		375	0.0547348	3
Olaparib;Venetoclax	Cell Death + DDR	Lung Adenocarcinoma	22	0	8	0		375	0.139353	18
Venetoclax;Alisertib	Cell Death + DDR	Lung Adenocarcinoma	44	0	16	0		734	0.191023	106
Venetoclax;AZD0156	Cell Death + DDR	Lung Adenocarcinoma	44	0	0	0		734	0.0135518	2
Venetoclax;AZD2811	Cell Death + DDR	Lung Adenocarcinoma	44	0	10	0		734	0.104081	43
Venetoclax;AZD6738	Cell Death + DDR	Lung Adenocarcinoma	44	0	3	0		734	0.0417225	10
Venetoclax;AZD7648	Cell Death + DDR	Lung Adenocarcinoma	44	0	0	0		734	0.0111418	2
AZD4320;AZD0156	Cell Death + DDR	Melanoma	30	0	0	0		735	0.00701379	1
AZD5991;AZD0156	Cell Death + DDR	Melanoma	30	0	1	0		735	0.0237804	3
AZD5991;AZD7648	Cell Death + DDR	Melanoma	30	0	0	0		735	0	0
Olaparib;AZD4320	Cell Death + DDR	Melanoma	17	0	5	0		375	0.120403	11
Olaparib;AZD5991	Cell Death + DDR	Melanoma	17	0	1	0		375	0.0547348	3
Olaparib;Venetoclax	Cell Death + DDR	Melanoma	17	0	8	0		375	0.139353	18
Venetoclax;AZD0156	Cell Death + DDR	Melanoma	30	0	0	0		734	0.0135518	2
Venetoclax;AZD1775	Cell Death + DDR	Melanoma	30	0	13	0		734	0.114132	65
Venetoclax;AZD2811	Cell Death + DDR	Melanoma	30	0	10	0		734	0.104081	43
Venetoclax;AZD6738	Cell Death + DDR	Melanoma	30	0	3	0		734	0.0417225	10
Venetoclax;AZD7648	Cell Death + DDR	Melanoma	30	0	0	0		734	0.0111418	2
AZD4320;AZD0156	Cell Death + DDR	Mesothelioma	16	0	0	0		735	0.00701379	1
AZD4320;AZD1775	Cell Death + DDR	Mesothelioma	16	0	22	0		735	0.178775	118
AZD4320;AZD2811	Cell Death + DDR	Mesothelioma	16	0	23	0		735	0.142955	117
AZD4320;AZD6738	Cell Death + DDR	Mesothelioma	16	0	2	0		735	0.0602782	18
AZD4320;AZD7648	Cell Death + DDR	Mesothelioma	16	0	0	0		735	0.0091675	2
AZD5991;AZD0156	Cell Death + DDR	Mesothelioma	16	0	1	0		735	0.0237804	3
AZD5991;AZD2811	Cell Death + DDR	Mesothelioma	16	0	18	0		735	0.114455	85
AZD5991;AZD7648	Cell Death + DDR	Mesothelioma	16	0	0	0		735	0	0
Olaparib;AZD4320	Cell Death + DDR	Mesothelioma	11	0	5	0		375	0.120403	11
Olaparib;AZD5991	Cell Death + DDR	Mesothelioma	11	0	1	0		375	0.0547348	3
Olaparib;Venetoclax	Cell Death + DDR	Mesothelioma	11	0	8	0		375	0.139353	18
Venetoclax;Alisertib	Cell Death + DDR	Mesothelioma	16	0	16	0		734	0.191023	106
Venetoclax;AZD0156	Cell Death + DDR	Mesothelioma	16	0	0	0		734	0.0135518	2
Venetoclax;AZD2811	Cell Death + DDR	Mesothelioma	16	0	10	0		734	0.104081	43
Venetoclax;AZD6738	Cell Death + DDR	Mesothelioma	16	0	3	0		734	0.0417225	10
Venetoclax;AZD7648	Cell Death + DDR	Mesothelioma	16	0	0	0		734	0.0111418	2
AZD4320;AZD0156	Cell Death + DDR	Neuroblastoma	20	0	0	0		735	0.00701379	1
AZD4320;AZD7648	Cell Death + DDR	Neuroblastoma	20	0	0	0		735	0.0091675	2
AZD5991;AZD0156	Cell Death + DDR	Neuroblastoma	20	0	1	0		735	0.0237804	3
AZD5991;AZD1775	Cell Death + DDR	Neuroblastoma	20	0	6	0		735	0.0596575	28
AZD5991;AZD7648	Cell Death + DDR	Neuroblastoma	20	0	0	0		735	0	0
Venetoclax;AZD0156	Cell Death + DDR	Neuroblastoma	19	0	0	0		734	0.0135518	2
Venetoclax;AZD7648	Cell Death + DDR	Neuroblastoma	19	0	0	0		734	0.0111418	2
AZD4320;AZD0156	Cell Death + DDR	Non-Small Cell Lung Carcinoma	19	0	0	0		735	0.00701379	1
AZD4320;AZD6738	Cell Death + DDR	Non-Small Cell Lung Carcinoma	19	0	2	0		735	0.0602782	18
AZD4320;AZD7648	Cell Death + DDR	Non-Small Cell Lung Carcinoma	19	0	0	0		735	0.0091675	2
AZD5991;AZD0156	Cell Death + DDR	Non-Small Cell Lung Carcinoma	19	0	1	0		735	0.0237804	3
AZD5991;AZD1775	Cell Death + DDR	Non-Small Cell Lung Carcinoma	19	0	6	0		735	0.0596575	28
AZD5991;AZD7648	Cell Death + DDR	Non-Small Cell Lung Carcinoma	19	0	0	0		735	0	0
Olaparib;AZD4320	Cell Death + DDR	Non-Small Cell Lung Carcinoma	9	0	5	0		375	0.120403	11
Olaparib;AZD5991	Cell Death + DDR	Non-Small Cell Lung Carcinoma	9	0	1	0		375	0.0547348	3
Olaparib;Venetoclax	Cell Death + DDR	Non-Small Cell Lung Carcinoma	9	0	8	0		375	0.139353	18
Venetoclax;AZD0156	Cell Death + DDR	Non-Small Cell Lung Carcinoma	19	0	0	0		734	0.0135518	2
Venetoclax;AZD1775	Cell Death + DDR	Non-Small Cell Lung Carcinoma	19	0	13	0		734	0.114132	65
Venetoclax;AZD6738	Cell Death + DDR	Non-Small Cell Lung Carcinoma	19	0	3	0		734	0.0417225	10
Venetoclax;AZD7648	Cell Death + DDR	Non-Small Cell Lung Carcinoma	19	0	0	0		734	0.0111418	2
AZD4320;AZD0156	Cell Death + DDR	Oral Cavity Carcinoma	16	0	0	0		735	0.00701379	1
AZD4320;AZD7648	Cell Death + DDR	Oral Cavity Carcinoma	16	0	0	0		735	0.0091675	2
AZD5991;AZD0156	Cell Death + DDR	Oral Cavity Carcinoma	16	0	1	0		735	0.0237804	3
AZD5991;AZD2811	Cell Death + DDR	Oral Cavity Carcinoma	16	0	18	0		735	0.114455	85
AZD5991;AZD6738	Cell Death + DDR	Oral Cavity Carcinoma	16	0	9	0		735	0.0779067	49
AZD5991;AZD7648	Cell Death + DDR	Oral Cavity Carcinoma	16	0	0	0		735	0	0
Olaparib;AZD4320	Cell Death + DDR	Oral Cavity Carcinoma	10	0	5	0		375	0.120403	11
Olaparib;AZD5991	Cell Death + DDR	Oral Cavity Carcinoma	10	0	1	0		375	0.0547348	3
Olaparib;Venetoclax	Cell Death + DDR	Oral Cavity Carcinoma	10	0	8	0		375	0.139353	18
Venetoclax;AZD0156	Cell Death + DDR	Oral Cavity Carcinoma	16	0	0	0		734	0.0135518	2
Venetoclax;AZD2811	Cell Death + DDR	Oral Cavity Carcinoma	16	0	10	0		734	0.104081	43
Venetoclax;AZD6738	Cell Death + DDR	Oral Cavity Carcinoma	16	0	3	0		734	0.0417225	10
Venetoclax;AZD7648	Cell Death + DDR	Oral Cavity Carcinoma	16	0	0	0		734	0.0111418	2
AZD4320;AZD0156	Cell Death + DDR	Osteosarcoma	11	0	0	0		735	0.00701379	1
AZD4320;AZD6738	Cell Death + DDR	Osteosarcoma	11	0	2	0		735	0.0602782	18
AZD4320;AZD7648	Cell Death + DDR	Osteosarcoma	11	0	0	0		735	0.0091675	2
AZD5991;AZD0156	Cell Death + DDR	Osteosarcoma	11	0	1	0		735	0.0237804	3
AZD5991;AZD1775	Cell Death + DDR	Osteosarcoma	11	0	6	0		735	0.0596575	28
AZD5991;AZD2811	Cell Death + DDR	Osteosarcoma	11	0	18	0		735	0.114455	85
AZD5991;AZD7648	Cell Death + DDR	Osteosarcoma	11	0	0	0		735	0	0
Olaparib;AZD4320	Cell Death + DDR	Osteosarcoma	8	0	5	0		375	0.120403	11
Olaparib;AZD5991	Cell Death + DDR	Osteosarcoma	8	0	1	0		375	0.0547348	3
Olaparib;Venetoclax	Cell Death + DDR	Osteosarcoma	8	0	8	0		375	0.139353	18
Venetoclax;AZD0156	Cell Death + DDR	Osteosarcoma	11	0	0	0		734	0.0135518	2
Venetoclax;AZD1775	Cell Death + DDR	Osteosarcoma	11	0	13	0		734	0.114132	65
Venetoclax;AZD6738	Cell Death + DDR	Osteosarcoma	11	0	3	0		734	0.0417225	10
Venetoclax;AZD7648	Cell Death + DDR	Osteosarcoma	11	0	0	0		734	0.0111418	2
AZD4320;AZD0156	Cell Death + DDR	Other Blood Carcinomas	5	0	0	0		735	0.00701379	1
AZD4320;AZD6738	Cell Death + DDR	Other Blood Carcinomas	5	0	2	0		735	0.0602782	18
AZD4320;AZD7648	Cell Death + DDR	Other Blood Carcinomas	5	0	0	0		735	0.0091675	2
AZD5991;AZD0156	Cell Death + DDR	Other Blood Carcinomas	5	0	1	0		735	0.0237804	3
AZD5991;AZD1775	Cell Death + DDR	Other Blood Carcinomas	5	0	6	0		735	0.0596575	28
AZD5991;AZD7648	Cell Death + DDR	Other Blood Carcinomas	5	0	0	0		735	0	0
Olaparib;AZD5991	Cell Death + DDR	Other Blood Carcinomas	4	0	1	0		375	0.0547348	3
Venetoclax;AZD0156	Cell Death + DDR	Other Blood Carcinomas	5	0	0	0		734	0.0135518	2
Venetoclax;AZD1775	Cell Death + DDR	Other Blood Carcinomas	5	0	13	0		734	0.114132	65
Venetoclax;AZD6738	Cell Death + DDR	Other Blood Carcinomas	5	0	3	0		734	0.0417225	10
Venetoclax;AZD7648	Cell Death + DDR	Other Blood Carcinomas	5	0	0	0		734	0.0111418	2
AZD4320;AZD0156	Cell Death + DDR	Other Solid Carcinomas	32	0	0	0		735	0.00701379	1
AZD4320;AZD6738	Cell Death + DDR	Other Solid Carcinomas	32	0	2	0		735	0.0602782	18
AZD4320;AZD7648	Cell Death + DDR	Other Solid Carcinomas	32	0	0	0		735	0.0091675	2
AZD5991;AZD0156	Cell Death + DDR	Other Solid Carcinomas	32	0	1	0		735	0.0237804	3
AZD5991;AZD7648	Cell Death + DDR	Other Solid Carcinomas	32	0	0	0		735	0	0
Olaparib;AZD4320	Cell Death + DDR	Other Solid Carcinomas	21	0	5	0		375	0.120403	11
Olaparib;AZD5991	Cell Death + DDR	Other Solid Carcinomas	21	0	1	0		375	0.0547348	3
Olaparib;Venetoclax	Cell Death + DDR	Other Solid Carcinomas	21	0	8	0		375	0.139353	18
Venetoclax;AZD0156	Cell Death + DDR	Other Solid Carcinomas	32	0	0	0		734	0.0135518	2
Venetoclax;AZD6738	Cell Death + DDR	Other Solid Carcinomas	32	0	3	0		734	0.0417225	10
Venetoclax;AZD7648	Cell Death + DDR	Other Solid Carcinomas	32	0	0	0		734	0.0111418	2
AZD4320;AZD0156	Cell Death + DDR	Ovarian Carcinoma	30	0	0	0		735	0.00701379	1
AZD4320;AZD6738	Cell Death + DDR	Ovarian Carcinoma	30	0	2	0		735	0.0602782	18
AZD4320;AZD7648	Cell Death + DDR	Ovarian Carcinoma	30	0	0	0		735	0.0091675	2
AZD5991;AZD0156	Cell Death + DDR	Ovarian Carcinoma	30	0	1	0		735	0.0237804	3
AZD5991;AZD7648	Cell Death + DDR	Ovarian Carcinoma	30	0	0	0		735	0	0
Olaparib;AZD4320	Cell Death + DDR	Ovarian Carcinoma	14	0	5	0		375	0.120403	11
Olaparib;AZD5991	Cell Death + DDR	Ovarian Carcinoma	14	0	1	0		375	0.0547348	3
Olaparib;Venetoclax	Cell Death + DDR	Ovarian Carcinoma	14	0	8	0		375	0.139353	18
Venetoclax;AZD0156	Cell Death + DDR	Ovarian Carcinoma	31	0	0	0		734	0.0135518	2
Venetoclax;AZD2811	Cell Death + DDR	Ovarian Carcinoma	31	0	10	0		734	0.104081	43
Venetoclax;AZD6738	Cell Death + DDR	Ovarian Carcinoma	31	0	3	0		734	0.0417225	10
Venetoclax;AZD7648	Cell Death + DDR	Ovarian Carcinoma	31	0	0	0		734	0.0111418	2
AZD4320;AZD0156	Cell Death + DDR	Pancreatic Carcinoma	28	0	0	0		735	0.00701379	1
AZD4320;AZD2811	Cell Death + DDR	Pancreatic Carcinoma	28	0	23	0		735	0.142955	117
AZD4320;AZD6738	Cell Death + DDR	Pancreatic Carcinoma	28	0	2	0		735	0.0602782	18
AZD4320;AZD7648	Cell Death + DDR	Pancreatic Carcinoma	28	0	0	0		735	0.0091675	2
AZD5991;AZD0156	Cell Death + DDR	Pancreatic Carcinoma	28	0	1	0		735	0.0237804	3
AZD5991;AZD1775	Cell Death + DDR	Pancreatic Carcinoma	28	0	6	0		735	0.0596575	28
AZD5991;AZD6738	Cell Death + DDR	Pancreatic Carcinoma	28	0	9	0		735	0.0779067	49
AZD5991;AZD7648	Cell Death + DDR	Pancreatic Carcinoma	28	0	0	0		735	0	0
Olaparib;AZD4320	Cell Death + DDR	Pancreatic Carcinoma	15	0	5	0		375	0.120403	11
Olaparib;AZD5991	Cell Death + DDR	Pancreatic Carcinoma	15	0	1	0		375	0.0547348	3
Olaparib;Venetoclax	Cell Death + DDR	Pancreatic Carcinoma	15	0	8	0		375	0.139353	18
Venetoclax;Alisertib	Cell Death + DDR	Pancreatic Carcinoma	28	0	16	0		734	0.191023	106
Venetoclax;AZD0156	Cell Death + DDR	Pancreatic Carcinoma	28	0	0	0		734	0.0135518	2
Venetoclax;AZD2811	Cell Death + DDR	Pancreatic Carcinoma	28	0	10	0		734	0.104081	43
Venetoclax;AZD6738	Cell Death + DDR	Pancreatic Carcinoma	28	0	3	0		734	0.0417225	10
Venetoclax;AZD7648	Cell Death + DDR	Pancreatic Carcinoma	28	0	0	0		734	0.0111418	2
AZD4320;AZD0156	Cell Death + DDR	Plasma Cell Myeloma	13	0	0	0		735	0.00701379	1
AZD4320;AZD6738	Cell Death + DDR	Plasma Cell Myeloma	13	0	2	0		735	0.0602782	18
AZD4320;AZD7648	Cell Death + DDR	Plasma Cell Myeloma	13	0	0	0		735	0.0091675	2
AZD5991;AZD0156	Cell Death + DDR	Plasma Cell Myeloma	13	0	1	0		735	0.0237804	3
AZD5991;AZD1775	Cell Death + DDR	Plasma Cell Myeloma	13	0	6	0		735	0.0596575	28
AZD5991;AZD7648	Cell Death + DDR	Plasma Cell Myeloma	13	0	0	0		735	0	0
Olaparib;AZD4320	Cell Death + DDR	Plasma Cell Myeloma	7	0	5	0		375	0.120403	11
Olaparib;AZD5991	Cell Death + DDR	Plasma Cell Myeloma	7	0	1	0		375	0.0547348	3
Olaparib;Venetoclax	Cell Death + DDR	Plasma Cell Myeloma	7	0	8	0		375	0.139353	18
Venetoclax;AZD0156	Cell Death + DDR	Plasma Cell Myeloma	13	0	0	0		734	0.0135518	2
Venetoclax;AZD6738	Cell Death + DDR	Plasma Cell Myeloma	13	0	3	0		734	0.0417225	10
Venetoclax;AZD7648	Cell Death + DDR	Plasma Cell Myeloma	13	0	0	0		734	0.0111418	2
AZD4320;AZD0156	Cell Death + DDR	Prostate Carcinoma	5	0	0	0		735	0.00701379	1
AZD4320;AZD1775	Cell Death + DDR	Prostate Carcinoma	5	0	22	0		735	0.178775	118
AZD4320;AZD2811	Cell Death + DDR	Prostate Carcinoma	5	0	23	0		735	0.142955	117
AZD4320;AZD6738	Cell Death + DDR	Prostate Carcinoma	5	0	2	0		735	0.0602782	18
AZD4320;AZD7648	Cell Death + DDR	Prostate Carcinoma	5	0	0	0		735	0.0091675	2
AZD5991;AZD0156	Cell Death + DDR	Prostate Carcinoma	5	0	1	0		735	0.0237804	3
AZD5991;AZD1775	Cell Death + DDR	Prostate Carcinoma	5	0	6	0		735	0.0596575	28
AZD5991;AZD2811	Cell Death + DDR	Prostate Carcinoma	5	0	18	0		735	0.114455	85
AZD5991;AZD6738	Cell Death + DDR	Prostate Carcinoma	5	0	9	0		735	0.0779067	49
AZD5991;AZD7648	Cell Death + DDR	Prostate Carcinoma	5	0	0	0		735	0	0
Olaparib;AZD4320	Cell Death + DDR	Prostate Carcinoma	3	0	5	0		375	0.120403	11
Olaparib;AZD5991	Cell Death + DDR	Prostate Carcinoma	3	0	1	0		375	0.0547348	3
Olaparib;Venetoclax	Cell Death + DDR	Prostate Carcinoma	3	0	8	0		375	0.139353	18
Venetoclax;Alisertib	Cell Death + DDR	Prostate Carcinoma	5	0	16	0		734	0.191023	106
Venetoclax;AZD0156	Cell Death + DDR	Prostate Carcinoma	5	0	0	0		734	0.0135518	2
Venetoclax;AZD1775	Cell Death + DDR	Prostate Carcinoma	5	0	13	0		734	0.114132	65
Venetoclax;AZD2811	Cell Death + DDR	Prostate Carcinoma	5	0	10	0		734	0.104081	43
Venetoclax;AZD6738	Cell Death + DDR	Prostate Carcinoma	5	0	3	0		734	0.0417225	10
Venetoclax;AZD7648	Cell Death + DDR	Prostate Carcinoma	5	0	0	0		734	0.0111418	2
AZD4320;AZD0156	Cell Death + DDR	Rhabdomyosarcoma	5	0	0	0		735	0.00701379	1
AZD4320;AZD6738	Cell Death + DDR	Rhabdomyosarcoma	5	0	2	0		735	0.0602782	18
AZD4320;AZD7648	Cell Death + DDR	Rhabdomyosarcoma	5	0	0	0		735	0.0091675	2
AZD5991;AZD0156	Cell Death + DDR	Rhabdomyosarcoma	5	0	1	0		735	0.0237804	3
AZD5991;AZD1775	Cell Death + DDR	Rhabdomyosarcoma	5	0	6	0		735	0.0596575	28
AZD5991;AZD7648	Cell Death + DDR	Rhabdomyosarcoma	5	0	0	0		735	0	0
Olaparib;AZD4320	Cell Death + DDR	Rhabdomyosarcoma	1	0	5	0		375	0.120403	11
Olaparib;AZD5991	Cell Death + DDR	Rhabdomyosarcoma	1	0	1	0		375	0.0547348	3
Olaparib;Venetoclax	Cell Death + DDR	Rhabdomyosarcoma	1	0	8	0		375	0.139353	18
Venetoclax;AZD0156	Cell Death + DDR	Rhabdomyosarcoma	5	0	0	0		734	0.0135518	2
Venetoclax;AZD2811	Cell Death + DDR	Rhabdomyosarcoma	5	0	10	0		734	0.104081	43
Venetoclax;AZD6738	Cell Death + DDR	Rhabdomyosarcoma	5	0	3	0		734	0.0417225	10
Venetoclax;AZD7648	Cell Death + DDR	Rhabdomyosarcoma	5	0	0	0		734	0.0111418	2
AZD4320;AZD0156	Cell Death + DDR	Small Cell Lung Carcinoma	34	0	0	0		735	0.00701379	1
AZD4320;AZD7648	Cell Death + DDR	Small Cell Lung Carcinoma	34	0	0	0		735	0.0091675	2
AZD5991;AZD0156	Cell Death + DDR	Small Cell Lung Carcinoma	34	0	1	0		735	0.0237804	3
AZD5991;AZD1775	Cell Death + DDR	Small Cell Lung Carcinoma	34	0	6	0		735	0.0596575	28
AZD5991;AZD7648	Cell Death + DDR	Small Cell Lung Carcinoma	34	0	0	0		735	0	0
Olaparib;AZD5991	Cell Death + DDR	Small Cell Lung Carcinoma	19	0	1	0		375	0.0547348	3
Venetoclax;AZD0156	Cell Death + DDR	Small Cell Lung Carcinoma	34	0	0	0		734	0.0135518	2
AZD4320;AZD0156	Cell Death + DDR	Squamous Cell Lung Carcinoma	13	0	0	0		735	0.00701379	1
AZD4320;AZD6738	Cell Death + DDR	Squamous Cell Lung Carcinoma	13	0	2	0		735	0.0602782	18
AZD4320;AZD7648	Cell Death + DDR	Squamous Cell Lung Carcinoma	13	0	0	0		735	0.0091675	2
AZD5991;AZD0156	Cell Death + DDR	Squamous Cell Lung Carcinoma	13	0	1	0		735	0.0237804	3
AZD5991;AZD1775	Cell Death + DDR	Squamous Cell Lung Carcinoma	13	0	6	0		735	0.0596575	28
AZD5991;AZD2811	Cell Death + DDR	Squamous Cell Lung Carcinoma	13	0	18	0		735	0.114455	85
AZD5991;AZD6738	Cell Death + DDR	Squamous Cell Lung Carcinoma	13	0	9	0		735	0.0779067	49
AZD5991;AZD7648	Cell Death + DDR	Squamous Cell Lung Carcinoma	13	0	0	0		735	0	0
Olaparib;AZD4320	Cell Death + DDR	Squamous Cell Lung Carcinoma	6	0	5	0		375	0.120403	11
Olaparib;AZD5991	Cell Death + DDR	Squamous Cell Lung Carcinoma	6	0	1	0		375	0.0547348	3
Olaparib;Venetoclax	Cell Death + DDR	Squamous Cell Lung Carcinoma	6	0	8	0		375	0.139353	18
Venetoclax;Alisertib	Cell Death + DDR	Squamous Cell Lung Carcinoma	13	0	16	0		734	0.191023	106
Venetoclax;AZD0156	Cell Death + DDR	Squamous Cell Lung Carcinoma	13	0	0	0		734	0.0135518	2
Venetoclax;AZD1775	Cell Death + DDR	Squamous Cell Lung Carcinoma	13	0	13	0		734	0.114132	65
Venetoclax;AZD2811	Cell Death + DDR	Squamous Cell Lung Carcinoma	13	0	10	0		734	0.104081	43
Venetoclax;AZD6738	Cell Death + DDR	Squamous Cell Lung Carcinoma	13	0	3	0		734	0.0417225	10
Venetoclax;AZD7648	Cell Death + DDR	Squamous Cell Lung Carcinoma	13	0	0	0		734	0.0111418	2
AZD4320;AZD0156	Cell Death + DDR	T-Cell Non-Hodgkin's Lymphoma	5	0	0	0		735	0.00701379	1
AZD4320;AZD2811	Cell Death + DDR	T-Cell Non-Hodgkin's Lymphoma	5	0	23	0		735	0.142955	117
AZD4320;AZD6738	Cell Death + DDR	T-Cell Non-Hodgkin's Lymphoma	5	0	2	0		735	0.0602782	18
AZD4320;AZD7648	Cell Death + DDR	T-Cell Non-Hodgkin's Lymphoma	5	0	0	0		735	0.0091675	2
AZD5991;AZD0156	Cell Death + DDR	T-Cell Non-Hodgkin's Lymphoma	5	0	1	0		735	0.0237804	3
AZD5991;AZD1775	Cell Death + DDR	T-Cell Non-Hodgkin's Lymphoma	5	0	6	0		735	0.0596575	28
AZD5991;AZD2811	Cell Death + DDR	T-Cell Non-Hodgkin's Lymphoma	5	0	18	0		735	0.114455	85
AZD5991;AZD6738	Cell Death + DDR	T-Cell Non-Hodgkin's Lymphoma	5	0	9	0		735	0.0779067	49
AZD5991;AZD7648	Cell Death + DDR	T-Cell Non-Hodgkin's Lymphoma	5	0	0	0		735	0	0
Olaparib;AZD4320	Cell Death + DDR	T-Cell Non-Hodgkin's Lymphoma	2	0	5	0		375	0.120403	11
Olaparib;AZD5991	Cell Death + DDR	T-Cell Non-Hodgkin's Lymphoma	2	0	1	0		375	0.0547348	3
Olaparib;Venetoclax	Cell Death + DDR	T-Cell Non-Hodgkin's Lymphoma	2	0	8	0		375	0.139353	18
Venetoclax;AZD0156	Cell Death + DDR	T-Cell Non-Hodgkin's Lymphoma	5	0	0	0		734	0.0135518	2
Venetoclax;AZD1775	Cell Death + DDR	T-Cell Non-Hodgkin's Lymphoma	5	0	13	0		734	0.114132	65
Venetoclax;AZD2811	Cell Death + DDR	T-Cell Non-Hodgkin's Lymphoma	5	0	10	0		734	0.104081	43
Venetoclax;AZD6738	Cell Death + DDR	T-Cell Non-Hodgkin's Lymphoma	5	0	3	0		734	0.0417225	10
Venetoclax;AZD7648	Cell Death + DDR	T-Cell Non-Hodgkin's Lymphoma	5	0	0	0		734	0.0111418	2
AZD4320;AZD0156	Cell Death + DDR	Thyroid Gland Carcinoma	14	0	0	0		735	0.00701379	1
AZD4320;AZD2811	Cell Death + DDR	Thyroid Gland Carcinoma	14	0	23	0		735	0.142955	117
AZD4320;AZD6738	Cell Death + DDR	Thyroid Gland Carcinoma	14	0	2	0		735	0.0602782	18
AZD4320;AZD7648	Cell Death + DDR	Thyroid Gland Carcinoma	14	0	0	0		735	0.0091675	2
AZD5991;AZD0156	Cell Death + DDR	Thyroid Gland Carcinoma	14	0	1	0		735	0.0237804	3
AZD5991;AZD7648	Cell Death + DDR	Thyroid Gland Carcinoma	14	0	0	0		735	0	0
Olaparib;AZD4320	Cell Death + DDR	Thyroid Gland Carcinoma	7	0	5	0		375	0.120403	11
Olaparib;AZD5991	Cell Death + DDR	Thyroid Gland Carcinoma	7	0	1	0		375	0.0547348	3
Olaparib;Venetoclax	Cell Death + DDR	Thyroid Gland Carcinoma	7	0	8	0		375	0.139353	18
Venetoclax;Alisertib	Cell Death + DDR	Thyroid Gland Carcinoma	14	0	16	0		734	0.191023	106
Venetoclax;AZD0156	Cell Death + DDR	Thyroid Gland Carcinoma	14	0	0	0		734	0.0135518	2
Venetoclax;AZD1775	Cell Death + DDR	Thyroid Gland Carcinoma	14	0	13	0		734	0.114132	65
Venetoclax;AZD2811	Cell Death + DDR	Thyroid Gland Carcinoma	14	0	10	0		734	0.104081	43
Venetoclax;AZD6738	Cell Death + DDR	Thyroid Gland Carcinoma	14	0	3	0		734	0.0417225	10
Venetoclax;AZD7648	Cell Death + DDR	Thyroid Gland Carcinoma	14	0	0	0		734	0.0111418	2
AZD4320;AZD0156	Cell Death + DDR	T-Lymphoblastic Leukemia	17	0	0	0		735	0.00701379	1
AZD4320;AZD6738	Cell Death + DDR	T-Lymphoblastic Leukemia	17	0	2	0		735	0.0602782	18
AZD4320;AZD7648	Cell Death + DDR	T-Lymphoblastic Leukemia	17	0	0	0		735	0.0091675	2
AZD5991;AZD1775	Cell Death + DDR	T-Lymphoblastic Leukemia	17	0	6	0		735	0.0596575	28
AZD5991;AZD2811	Cell Death + DDR	T-Lymphoblastic Leukemia	17	0	18	0		735	0.114455	85
AZD5991;AZD6738	Cell Death + DDR	T-Lymphoblastic Leukemia	17	0	9	0		735	0.0779067	49
AZD5991;AZD7648	Cell Death + DDR	T-Lymphoblastic Leukemia	17	0	0	0		735	0	0
Olaparib;AZD4320	Cell Death + DDR	T-Lymphoblastic Leukemia	7	0	5	0		375	0.120403	11
Olaparib;AZD5991	Cell Death + DDR	T-Lymphoblastic Leukemia	7	0	1	0		375	0.0547348	3
Venetoclax;AZD2811	Cell Death + DDR	T-Lymphoblastic Leukemia	17	0	10	0		734	0.104081	43
Venetoclax;AZD6738	Cell Death + DDR	T-Lymphoblastic Leukemia	17	0	3	0		734	0.0417225	10
Venetoclax;AZD7648	Cell Death + DDR	T-Lymphoblastic Leukemia	17	0	0	0		734	0.0111418	2
AZD8186;Capivasertib	Cell Signalling + Cell Signalling	Acute Myeloid Leukemia	10	0	1	0		375	0.0771517	1
Crizotinib;Dasatinib	Cell Signalling + Cell Signalling	Acute Myeloid Leukemia	10	0	17	0		376	0.218853	54
Crizotinib;Selumetinib	Cell Signalling + Cell Signalling	Acute Myeloid Leukemia	10	0	2	0		376	0.0345088	7
Lapatinib;Crizotinib	Cell Signalling + Cell Signalling	Acute Myeloid Leukemia	20	0	1	0		735	0.0405135	11
Lapatinib;MK-2206	Cell Signalling + Cell Signalling	Acute Myeloid Leukemia	12	0	15	0		452	0.0977808	32
Lapatinib;Selumetinib	Cell Signalling + Cell Signalling	Acute Myeloid Leukemia	10	0	6	0		376	0.0823906	21
AZD8186;Capivasertib	Cell Signalling + Cell Signalling	B-Cell Non-Hodgkin's Lymphoma	11	0	1	0		375	0.0771517	1
AZD8186;Palbociclib	Cell Signalling + Cell Signalling	B-Cell Non-Hodgkin's Lymphoma	11	0	14	0		375	0.133151	41
Capivasertib;Palbociclib	Cell Signalling + Cell Signalling	B-Cell Non-Hodgkin's Lymphoma	23	0	6	0		735	0.0624186	29
Crizotinib;Dasatinib	Cell Signalling + Cell Signalling	B-Cell Non-Hodgkin's Lymphoma	11	0	17	0		376	0.218853	54
Crizotinib;Selumetinib	Cell Signalling + Cell Signalling	B-Cell Non-Hodgkin's Lymphoma	11	0	2	0		376	0.0345088	7
Lapatinib;Crizotinib	Cell Signalling + Cell Signalling	B-Cell Non-Hodgkin's Lymphoma	23	0	1	0		735	0.0405135	11
Lapatinib;MK-2206	Cell Signalling + Cell Signalling	B-Cell Non-Hodgkin's Lymphoma	11	0	15	0		452	0.0977808	32
Lapatinib;Selumetinib	Cell Signalling + Cell Signalling	B-Cell Non-Hodgkin's Lymphoma	11	0	6	0		376	0.0823906	21
AZD8186;Palbociclib	Cell Signalling + Cell Signalling	Biliary Tract Carcinoma	2	0	14	0		375	0.133151	41
Capivasertib;Palbociclib	Cell Signalling + Cell Signalling	Biliary Tract Carcinoma	4	0	6	0		735	0.0624186	29
Crizotinib;Dasatinib	Cell Signalling + Cell Signalling	Biliary Tract Carcinoma	2	0	17	0		376	0.218853	54
Crizotinib;Selumetinib	Cell Signalling + Cell Signalling	Biliary Tract Carcinoma	2	0	2	0		376	0.0345088	7
Lapatinib;Crizotinib	Cell Signalling + Cell Signalling	Biliary Tract Carcinoma	4	0	1	0		735	0.0405135	11
Lapatinib;Selumetinib	Cell Signalling + Cell Signalling	Biliary Tract Carcinoma	2	0	6	0		376	0.0823906	21
Palbociclib;Selumetinib	Cell Signalling + Cell Signalling	Biliary Tract Carcinoma	4	0	9	0		735	0.0753381	50
AZD8186;Capivasertib	Cell Signalling + Cell Signalling	Bladder Carcinoma	7	0	1	0		375	0.0771517	1
Capivasertib;Palbociclib	Cell Signalling + Cell Signalling	Bladder Carcinoma	17	0	6	0		735	0.0624186	29
Crizotinib;Dasatinib	Cell Signalling + Cell Signalling	Bladder Carcinoma	7	0	17	0		376	0.218853	54
Crizotinib;Selumetinib	Cell Signalling + Cell Signalling	Bladder Carcinoma	7	0	2	0		376	0.0345088	7
Lapatinib;Selumetinib	Cell Signalling + Cell Signalling	Bladder Carcinoma	7	0	6	0		376	0.0823906	21
AZD8186;Capivasertib	Cell Signalling + Cell Signalling	B-Lymphoblastic Leukemia	7	0	1	0		375	0.0771517	1
Capivasertib;Palbociclib	Cell Signalling + Cell Signalling	B-Lymphoblastic Leukemia	15	0	6	0		735	0.0624186	29
Crizotinib;Dasatinib	Cell Signalling + Cell Signalling	B-Lymphoblastic Leukemia	7	0	17	0		376	0.218853	54
Crizotinib;Selumetinib	Cell Signalling + Cell Signalling	B-Lymphoblastic Leukemia	7	0	2	0		376	0.0345088	7
Dasatinib;Trametinib	Cell Signalling + Cell Signalling	B-Lymphoblastic Leukemia	15	0	21	0		735	0.160873	117
Lapatinib;Crizotinib	Cell Signalling + Cell Signalling	B-Lymphoblastic Leukemia	15	0	1	0		735	0.0405135	11
AZD8186;Capivasertib	Cell Signalling + Cell Signalling	Breast Carcinoma	20	0	1	0		375	0.0771517	1
AZD8186;Palbociclib	Cell Signalling + Cell Signalling	Breast Carcinoma	20	0	14	0		375	0.133151	41
Crizotinib;Selumetinib	Cell Signalling + Cell Signalling	Breast Carcinoma	20	0	2	0		376	0.0345088	7
Lapatinib;Crizotinib	Cell Signalling + Cell Signalling	Breast Carcinoma	42	0	1	0		735	0.0405135	11
AZD8186;Capivasertib	Cell Signalling + Cell Signalling	Burkitt's Lymphoma	6	0	1	0		375	0.0771517	1
AZD8186;Palbociclib	Cell Signalling + Cell Signalling	Burkitt's Lymphoma	6	0	14	0		375	0.133151	41
Capivasertib;Palbociclib	Cell Signalling + Cell Signalling	Burkitt's Lymphoma	13	0	6	0		735	0.0624186	29
Crizotinib;Selumetinib	Cell Signalling + Cell Signalling	Burkitt's Lymphoma	6	0	2	0		376	0.0345088	7
Lapatinib;Crizotinib	Cell Signalling + Cell Signalling	Burkitt's Lymphoma	13	0	1	0		735	0.0405135	11
Lapatinib;MK-2206	Cell Signalling + Cell Signalling	Burkitt's Lymphoma	6	0	15	0		452	0.0977808	32
Lapatinib;Selumetinib	Cell Signalling + Cell Signalling	Burkitt's Lymphoma	6	0	6	0		376	0.0823906	21
Taselisib;SCH772984	Cell Signalling + Cell Signalling	Burkitt's Lymphoma	6	0	35	0		376	0.254838	149
AZD8186;Capivasertib	Cell Signalling + Cell Signalling	Cervical Carcinoma	5	0	1	0		375	0.0771517	1
AZD8186;Palbociclib	Cell Signalling + Cell Signalling	Cervical Carcinoma	5	0	14	0		375	0.133151	41
Capivasertib;Palbociclib	Cell Signalling + Cell Signalling	Cervical Carcinoma	12	0	6	0		735	0.0624186	29
Crizotinib;Dasatinib	Cell Signalling + Cell Signalling	Cervical Carcinoma	5	0	17	0		376	0.218853	54
Crizotinib;Selumetinib	Cell Signalling + Cell Signalling	Cervical Carcinoma	5	0	2	0		376	0.0345088	7
Lapatinib;Crizotinib	Cell Signalling + Cell Signalling	Cervical Carcinoma	12	0	1	0		735	0.0405135	11
Lapatinib;Selumetinib	Cell Signalling + Cell Signalling	Cervical Carcinoma	5	0	6	0		376	0.0823906	21
Palbociclib;Selumetinib	Cell Signalling + Cell Signalling	Cervical Carcinoma	12	0	9	0		735	0.0753381	50
AZD8186;Capivasertib	Cell Signalling + Cell Signalling	Chondrosarcoma	2	0	1	0		375	0.0771517	1
AZD8186;Palbociclib	Cell Signalling + Cell Signalling	Chondrosarcoma	2	0	14	0		375	0.133151	41
Capivasertib;Palbociclib	Cell Signalling + Cell Signalling	Chondrosarcoma	4	0	6	0		735	0.0624186	29
Crizotinib;Selumetinib	Cell Signalling + Cell Signalling	Chondrosarcoma	2	0	2	0		376	0.0345088	7
Dasatinib;Trametinib	Cell Signalling + Cell Signalling	Chondrosarcoma	4	0	21	0		735	0.160873	117
Lapatinib;Crizotinib	Cell Signalling + Cell Signalling	Chondrosarcoma	4	0	1	0		735	0.0405135	11
Lapatinib;MK-2206	Cell Signalling + Cell Signalling	Chondrosarcoma	2	0	15	0		452	0.0977808	32
Lapatinib;Selumetinib	Cell Signalling + Cell Signalling	Chondrosarcoma	2	0	6	0		376	0.0823906	21
Palbociclib;Selumetinib	Cell Signalling + Cell Signalling	Chondrosarcoma	4	0	9	0		735	0.0753381	50
AZD8186;Capivasertib	Cell Signalling + Cell Signalling	Chronic Myelogenous Leukemia	5	0	1	0		375	0.0771517	1
AZD8186;Palbociclib	Cell Signalling + Cell Signalling	Chronic Myelogenous Leukemia	5	0	14	0		375	0.133151	41
Capivasertib;Palbociclib	Cell Signalling + Cell Signalling	Chronic Myelogenous Leukemia	10	0	6	0		735	0.0624186	29
Crizotinib;Dasatinib	Cell Signalling + Cell Signalling	Chronic Myelogenous Leukemia	5	0	17	0		376	0.218853	54
Crizotinib;Selumetinib	Cell Signalling + Cell Signalling	Chronic Myelogenous Leukemia	5	0	2	0		376	0.0345088	7
Dasatinib;Trametinib	Cell Signalling + Cell Signalling	Chronic Myelogenous Leukemia	10	0	21	0		735	0.160873	117
Lapatinib;Crizotinib	Cell Signalling + Cell Signalling	Chronic Myelogenous Leukemia	10	0	1	0		735	0.0405135	11
Lapatinib;MK-2206	Cell Signalling + Cell Signalling	Chronic Myelogenous Leukemia	5	0	15	0		452	0.0977808	32
Lapatinib;Selumetinib	Cell Signalling + Cell Signalling	Chronic Myelogenous Leukemia	5	0	6	0		376	0.0823906	21
Palbociclib;Selumetinib	Cell Signalling + Cell Signalling	Chronic Myelogenous Leukemia	10	0	9	0		735	0.0753381	50
AZD8186;Capivasertib	Cell Signalling + Cell Signalling	Colorectal Carcinoma	23	0	1	0		375	0.0771517	1
Lapatinib;Crizotinib	Cell Signalling + Cell Signalling	Colorectal Carcinoma	43	0	1	0		735	0.0405135	11
AZD8186;Capivasertib	Cell Signalling + Cell Signalling	Endometrial Carcinoma	4	0	1	0		375	0.0771517	1
AZD8186;Palbociclib	Cell Signalling + Cell Signalling	Endometrial Carcinoma	4	0	14	0		375	0.133151	41
Capivasertib;Palbociclib	Cell Signalling + Cell Signalling	Endometrial Carcinoma	10	0	6	0		735	0.0624186	29
Crizotinib;Selumetinib	Cell Signalling + Cell Signalling	Endometrial Carcinoma	4	0	2	0		376	0.0345088	7
Dasatinib;Trametinib	Cell Signalling + Cell Signalling	Endometrial Carcinoma	10	0	21	0		735	0.160873	117
Lapatinib;Crizotinib	Cell Signalling + Cell Signalling	Endometrial Carcinoma	10	0	1	0		735	0.0405135	11
Lapatinib;MK-2206	Cell Signalling + Cell Signalling	Endometrial Carcinoma	6	0	15	0		452	0.0977808	32
Lapatinib;Selumetinib	Cell Signalling + Cell Signalling	Endometrial Carcinoma	4	0	6	0		376	0.0823906	21
Palbociclib;Selumetinib	Cell Signalling + Cell Signalling	Endometrial Carcinoma	10	0	9	0		735	0.0753381	50
Taselisib;SCH772984	Cell Signalling + Cell Signalling	Endometrial Carcinoma	4	0	35	0		376	0.254838	149
AZD8186;Capivasertib	Cell Signalling + Cell Signalling	Esophageal Adenocarcinoma	4	0	1	0		375	0.0771517	1
Capivasertib;Palbociclib	Cell Signalling + Cell Signalling	Esophageal Adenocarcinoma	9	0	6	0		735	0.0624186	29
Crizotinib;Selumetinib	Cell Signalling + Cell Signalling	Esophageal Adenocarcinoma	4	0	2	0		376	0.0345088	7
Palbociclib;Selumetinib	Cell Signalling + Cell Signalling	Esophageal Adenocarcinoma	9	0	9	0		735	0.0753381	50
AZD8186;Capivasertib	Cell Signalling + Cell Signalling	Esophageal Squamous Cell Carcinoma	10	0	1	0		375	0.0771517	1
AZD8186;Palbociclib	Cell Signalling + Cell Signalling	Esophageal Squamous Cell Carcinoma	10	0	14	0		375	0.133151	41
Crizotinib;Selumetinib	Cell Signalling + Cell Signalling	Esophageal Squamous Cell Carcinoma	10	0	2	0		376	0.0345088	7
Dasatinib;Trametinib	Cell Signalling + Cell Signalling	Esophageal Squamous Cell Carcinoma	21	0	21	0		735	0.160873	117
Lapatinib;Crizotinib	Cell Signalling + Cell Signalling	Esophageal Squamous Cell Carcinoma	21	0	1	0		735	0.0405135	11
Lapatinib;Selumetinib	Cell Signalling + Cell Signalling	Esophageal Squamous Cell Carcinoma	10	0	6	0		376	0.0823906	21
AZD8186;Capivasertib	Cell Signalling + Cell Signalling	Ewing's Sarcoma	11	0	1	0		375	0.0771517	1
Capivasertib;Selumetinib	Cell Signalling + Cell Signalling	Ewing's Sarcoma	20	0	22	0		735	0.12476	111
Crizotinib;Dasatinib	Cell Signalling + Cell Signalling	Ewing's Sarcoma	11	0	17	0		376	0.218853	54
Crizotinib;Selumetinib	Cell Signalling + Cell Signalling	Ewing's Sarcoma	11	0	2	0		376	0.0345088	7
Dasatinib;Trametinib	Cell Signalling + Cell Signalling	Ewing's Sarcoma	20	0	21	0		735	0.160873	117
Lapatinib;Crizotinib	Cell Signalling + Cell Signalling	Ewing's Sarcoma	20	0	1	0		735	0.0405135	11
Lapatinib;MK-2206	Cell Signalling + Cell Signalling	Ewing's Sarcoma	13	0	15	0		452	0.0977808	32
Lapatinib;Selumetinib	Cell Signalling + Cell Signalling	Ewing's Sarcoma	11	0	6	0		376	0.0823906	21
Palbociclib;Selumetinib	Cell Signalling + Cell Signalling	Ewing's Sarcoma	20	0	9	0		735	0.0753381	50
AZD8186;Capivasertib	Cell Signalling + Cell Signalling	Gastric Carcinoma	12	0	1	0		375	0.0771517	1
AZD8186;Palbociclib	Cell Signalling + Cell Signalling	Gastric Carcinoma	12	0	14	0		375	0.133151	41
Crizotinib;Selumetinib	Cell Signalling + Cell Signalling	Gastric Carcinoma	12	0	2	0		376	0.0345088	7
Palbociclib;Selumetinib	Cell Signalling + Cell Signalling	Gastric Carcinoma	23	0	9	0		735	0.0753381	50
AZD8186;Capivasertib	Cell Signalling + Cell Signalling	Glioblastoma	10	0	1	0		375	0.0771517	1
Capivasertib;Palbociclib	Cell Signalling + Cell Signalling	Glioblastoma	22	0	6	0		735	0.0624186	29
Crizotinib;Selumetinib	Cell Signalling + Cell Signalling	Glioblastoma	10	0	2	0		376	0.0345088	7
Lapatinib;Crizotinib	Cell Signalling + Cell Signalling	Glioblastoma	22	0	1	0		735	0.0405135	11
Lapatinib;MK-2206	Cell Signalling + Cell Signalling	Glioblastoma	12	0	15	0		452	0.0977808	32
Lapatinib;Selumetinib	Cell Signalling + Cell Signalling	Glioblastoma	10	0	6	0		376	0.0823906	21
Palbociclib;Selumetinib	Cell Signalling + Cell Signalling	Glioblastoma	22	0	9	0		735	0.0753381	50
AZD8186;Capivasertib	Cell Signalling + Cell Signalling	Head and Neck Carcinoma	3	0	1	0		375	0.0771517	1
AZD8186;Palbociclib	Cell Signalling + Cell Signalling	Head and Neck Carcinoma	3	0	14	0		375	0.133151	41
Crizotinib;Selumetinib	Cell Signalling + Cell Signalling	Head and Neck Carcinoma	3	0	2	0		376	0.0345088	7
Dasatinib;Trametinib	Cell Signalling + Cell Signalling	Head and Neck Carcinoma	10	0	21	0		735	0.160873	117
Lapatinib;Selumetinib	Cell Signalling + Cell Signalling	Head and Neck Carcinoma	3	0	6	0		376	0.0823906	21
AZD8186;Capivasertib	Cell Signalling + Cell Signalling	Hepatocellular Carcinoma	7	0	1	0		375	0.0771517	1
AZD8186;Palbociclib	Cell Signalling + Cell Signalling	Hepatocellular Carcinoma	7	0	14	0		375	0.133151	41
Capivasertib;Palbociclib	Cell Signalling + Cell Signalling	Hepatocellular Carcinoma	14	0	6	0		735	0.0624186	29
Capivasertib;Selumetinib	Cell Signalling + Cell Signalling	Hepatocellular Carcinoma	14	0	22	0		735	0.12476	111
Crizotinib;Selumetinib	Cell Signalling + Cell Signalling	Hepatocellular Carcinoma	7	0	2	0		376	0.0345088	7
Lapatinib;Crizotinib	Cell Signalling + Cell Signalling	Hepatocellular Carcinoma	14	0	1	0		735	0.0405135	11
Lapatinib;MK-2206	Cell Signalling + Cell Signalling	Hepatocellular Carcinoma	7	0	15	0		452	0.0977808	32
Lapatinib;Selumetinib	Cell Signalling + Cell Signalling	Hepatocellular Carcinoma	7	0	6	0		376	0.0823906	21
Palbociclib;Selumetinib	Cell Signalling + Cell Signalling	Hepatocellular Carcinoma	14	0	9	0		735	0.0753381	50
AZD8186;Capivasertib	Cell Signalling + Cell Signalling	Hodgkin's Lymphoma	3	0	1	0		375	0.0771517	1
AZD8186;Palbociclib	Cell Signalling + Cell Signalling	Hodgkin's Lymphoma	3	0	14	0		375	0.133151	41
Capivasertib;Palbociclib	Cell Signalling + Cell Signalling	Hodgkin's Lymphoma	6	0	6	0		735	0.0624186	29
Capivasertib;Selumetinib	Cell Signalling + Cell Signalling	Hodgkin's Lymphoma	6	0	22	0		735	0.12476	111
Crizotinib;Dasatinib	Cell Signalling + Cell Signalling	Hodgkin's Lymphoma	3	0	17	0		376	0.218853	54
Crizotinib;Selumetinib	Cell Signalling + Cell Signalling	Hodgkin's Lymphoma	3	0	2	0		376	0.0345088	7
Dasatinib;Trametinib	Cell Signalling + Cell Signalling	Hodgkin's Lymphoma	6	0	21	0		735	0.160873	117
Lapatinib;Crizotinib	Cell Signalling + Cell Signalling	Hodgkin's Lymphoma	6	0	1	0		735	0.0405135	11
Lapatinib;MK-2206	Cell Signalling + Cell Signalling	Hodgkin's Lymphoma	4	0	15	0		452	0.0977808	32
Lapatinib;Selumetinib	Cell Signalling + Cell Signalling	Hodgkin's Lymphoma	3	0	6	0		376	0.0823906	21
Palbociclib;Selumetinib	Cell Signalling + Cell Signalling	Hodgkin's Lymphoma	6	0	9	0		735	0.0753381	50
Taselisib;SCH772984	Cell Signalling + Cell Signalling	Hodgkin's Lymphoma	3	0	35	0		376	0.254838	149
Trametinib;Taselisib	Cell Signalling + Cell Signalling	Hodgkin's Lymphoma	6	0	40	0		734	0.22898	406
AZD8186;Capivasertib	Cell Signalling + Cell Signalling	Kidney Carcinoma	8	0	1	0		375	0.0771517	1
AZD8186;Palbociclib	Cell Signalling + Cell Signalling	Kidney Carcinoma	8	0	14	0		375	0.133151	41
Crizotinib;Dasatinib	Cell Signalling + Cell Signalling	Kidney Carcinoma	8	0	17	0		376	0.218853	54
Crizotinib;Selumetinib	Cell Signalling + Cell Signalling	Kidney Carcinoma	8	0	2	0		376	0.0345088	7
Lapatinib;Crizotinib	Cell Signalling + Cell Signalling	Kidney Carcinoma	16	0	1	0		735	0.0405135	11
Lapatinib;Selumetinib	Cell Signalling + Cell Signalling	Kidney Carcinoma	8	0	6	0		376	0.0823906	21
Palbociclib;Selumetinib	Cell Signalling + Cell Signalling	Kidney Carcinoma	16	0	9	0		735	0.0753381	50
AZD8186;Capivasertib	Cell Signalling + Cell Signalling	Low Grade Glioma	8	0	1	0		375	0.0771517	1
Dasatinib;Trametinib	Cell Signalling + Cell Signalling	Low Grade Glioma	12	0	21	0		735	0.160873	117
Lapatinib;Crizotinib	Cell Signalling + Cell Signalling	Low Grade Glioma	12	0	1	0		735	0.0405135	11
Lapatinib;MK-2206	Cell Signalling + Cell Signalling	Low Grade Glioma	9	0	15	0		452	0.0977808	32
Lapatinib;Selumetinib	Cell Signalling + Cell Signalling	Low Grade Glioma	8	0	6	0		376	0.0823906	21
AZD8186;Capivasertib	Cell Signalling + Cell Signalling	Lung Adenocarcinoma	22	0	1	0		375	0.0771517	1
Crizotinib;Selumetinib	Cell Signalling + Cell Signalling	Lung Adenocarcinoma	22	0	2	0		376	0.0345088	7
AZD8186;Capivasertib	Cell Signalling + Cell Signalling	Melanoma	17	0	1	0		375	0.0771517	1
Capivasertib;Palbociclib	Cell Signalling + Cell Signalling	Melanoma	30	0	6	0		735	0.0624186	29
Crizotinib;Selumetinib	Cell Signalling + Cell Signalling	Melanoma	17	0	2	0		376	0.0345088	7
Lapatinib;Crizotinib	Cell Signalling + Cell Signalling	Melanoma	30	0	1	0		735	0.0405135	11
Lapatinib;MK-2206	Cell Signalling + Cell Signalling	Melanoma	20	0	15	0		452	0.0977808	32
Lapatinib;Selumetinib	Cell Signalling + Cell Signalling	Melanoma	17	0	6	0		376	0.0823906	21
AZD8186;Capivasertib	Cell Signalling + Cell Signalling	Mesothelioma	11	0	1	0		375	0.0771517	1
Capivasertib;Palbociclib	Cell Signalling + Cell Signalling	Mesothelioma	16	0	6	0		735	0.0624186	29
Capivasertib;Selumetinib	Cell Signalling + Cell Signalling	Mesothelioma	16	0	22	0		735	0.12476	111
Crizotinib;Selumetinib	Cell Signalling + Cell Signalling	Mesothelioma	11	0	2	0		376	0.0345088	7
Lapatinib;Crizotinib	Cell Signalling + Cell Signalling	Mesothelioma	16	0	1	0		735	0.0405135	11
Lapatinib;MK-2206	Cell Signalling + Cell Signalling	Mesothelioma	13	0	15	0		452	0.0977808	32
Lapatinib;Selumetinib	Cell Signalling + Cell Signalling	Mesothelioma	11	0	6	0		376	0.0823906	21
Palbociclib;Selumetinib	Cell Signalling + Cell Signalling	Mesothelioma	16	0	9	0		735	0.0753381	50
AZD8186;Capivasertib	Cell Signalling + Cell Signalling	Neuroblastoma	11	0	1	0		375	0.0771517	1
Crizotinib;Selumetinib	Cell Signalling + Cell Signalling	Neuroblastoma	12	0	2	0		376	0.0345088	7
Dasatinib;Trametinib	Cell Signalling + Cell Signalling	Neuroblastoma	20	0	21	0		735	0.160873	117
Lapatinib;Crizotinib	Cell Signalling + Cell Signalling	Neuroblastoma	20	0	1	0		735	0.0405135	11
Lapatinib;Selumetinib	Cell Signalling + Cell Signalling	Neuroblastoma	12	0	6	0		376	0.0823906	21
AZD8186;Capivasertib	Cell Signalling + Cell Signalling	Non-Small Cell Lung Carcinoma	9	0	1	0		375	0.0771517	1
AZD8186;Palbociclib	Cell Signalling + Cell Signalling	Non-Small Cell Lung Carcinoma	9	0	14	0		375	0.133151	41
Capivasertib;Palbociclib	Cell Signalling + Cell Signalling	Non-Small Cell Lung Carcinoma	18	0	6	0		735	0.0624186	29
Crizotinib;Selumetinib	Cell Signalling + Cell Signalling	Non-Small Cell Lung Carcinoma	9	0	2	0		376	0.0345088	7
Lapatinib;Crizotinib	Cell Signalling + Cell Signalling	Non-Small Cell Lung Carcinoma	18	0	1	0		735	0.0405135	11
Lapatinib;MK-2206	Cell Signalling + Cell Signalling	Non-Small Cell Lung Carcinoma	10	0	15	0		452	0.0977808	32
Lapatinib;Selumetinib	Cell Signalling + Cell Signalling	Non-Small Cell Lung Carcinoma	9	0	6	0		376	0.0823906	21
Palbociclib;Selumetinib	Cell Signalling + Cell Signalling	Non-Small Cell Lung Carcinoma	18	0	9	0		735	0.0753381	50
AZD8186;Capivasertib	Cell Signalling + Cell Signalling	Oral Cavity Carcinoma	10	0	1	0		375	0.0771517	1
AZD8186;Palbociclib	Cell Signalling + Cell Signalling	Oral Cavity Carcinoma	10	0	14	0		375	0.133151	41
Capivasertib;Palbociclib	Cell Signalling + Cell Signalling	Oral Cavity Carcinoma	16	0	6	0		735	0.0624186	29
Crizotinib;Selumetinib	Cell Signalling + Cell Signalling	Oral Cavity Carcinoma	10	0	2	0		376	0.0345088	7
Lapatinib;Crizotinib	Cell Signalling + Cell Signalling	Oral Cavity Carcinoma	16	0	1	0		735	0.0405135	11
AZD8186;Capivasertib	Cell Signalling + Cell Signalling	Osteosarcoma	8	0	1	0		375	0.0771517	1
AZD8186;Palbociclib	Cell Signalling + Cell Signalling	Osteosarcoma	8	0	14	0		375	0.133151	41
Capivasertib;Palbociclib	Cell Signalling + Cell Signalling	Osteosarcoma	11	0	6	0		735	0.0624186	29
Capivasertib;Selumetinib	Cell Signalling + Cell Signalling	Osteosarcoma	11	0	22	0		735	0.12476	111
Crizotinib;Selumetinib	Cell Signalling + Cell Signalling	Osteosarcoma	8	0	2	0		376	0.0345088	7
Lapatinib;Crizotinib	Cell Signalling + Cell Signalling	Osteosarcoma	11	0	1	0		735	0.0405135	11
Lapatinib;MK-2206	Cell Signalling + Cell Signalling	Osteosarcoma	10	0	15	0		452	0.0977808	32
Lapatinib;Selumetinib	Cell Signalling + Cell Signalling	Osteosarcoma	8	0	6	0		376	0.0823906	21
Palbociclib;Selumetinib	Cell Signalling + Cell Signalling	Osteosarcoma	11	0	9	0		735	0.0753381	50
AZD8186;Capivasertib	Cell Signalling + Cell Signalling	Other Blood Carcinomas	4	0	1	0		375	0.0771517	1
AZD8186;Palbociclib	Cell Signalling + Cell Signalling	Other Blood Carcinomas	4	0	14	0		375	0.133151	41
Capivasertib;Palbociclib	Cell Signalling + Cell Signalling	Other Blood Carcinomas	5	0	6	0		735	0.0624186	29
Capivasertib;Selumetinib	Cell Signalling + Cell Signalling	Other Blood Carcinomas	5	0	22	0		735	0.12476	111
Crizotinib;Dasatinib	Cell Signalling + Cell Signalling	Other Blood Carcinomas	4	0	17	0		376	0.218853	54
Crizotinib;Selumetinib	Cell Signalling + Cell Signalling	Other Blood Carcinomas	4	0	2	0		376	0.0345088	7
Dasatinib;Trametinib	Cell Signalling + Cell Signalling	Other Blood Carcinomas	5	0	21	0		735	0.160873	117
Lapatinib;Crizotinib	Cell Signalling + Cell Signalling	Other Blood Carcinomas	5	0	1	0		735	0.0405135	11
Lapatinib;Selumetinib	Cell Signalling + Cell Signalling	Other Blood Carcinomas	4	0	6	0		376	0.0823906	21
Palbociclib;Selumetinib	Cell Signalling + Cell Signalling	Other Blood Carcinomas	5	0	9	0		735	0.0753381	50
AZD8186;Capivasertib	Cell Signalling + Cell Signalling	Other Solid Carcinomas	21	0	1	0		375	0.0771517	1
Capivasertib;Palbociclib	Cell Signalling + Cell Signalling	Other Solid Carcinomas	34	0	6	0		735	0.0624186	29
Crizotinib;Selumetinib	Cell Signalling + Cell Signalling	Other Solid Carcinomas	21	0	2	0		376	0.0345088	7
Lapatinib;Selumetinib	Cell Signalling + Cell Signalling	Other Solid Carcinomas	21	0	6	0		376	0.0823906	21
AZD8186;Capivasertib	Cell Signalling + Cell Signalling	Ovarian Carcinoma	14	0	1	0		375	0.0771517	1
AZD8186;Palbociclib	Cell Signalling + Cell Signalling	Ovarian Carcinoma	14	0	14	0		375	0.133151	41
Lapatinib;Crizotinib	Cell Signalling + Cell Signalling	Ovarian Carcinoma	30	0	1	0		735	0.0405135	11
Lapatinib;Selumetinib	Cell Signalling + Cell Signalling	Ovarian Carcinoma	14	0	6	0		376	0.0823906	21
AZD8186;Capivasertib	Cell Signalling + Cell Signalling	Pancreatic Carcinoma	15	0	1	0		375	0.0771517	1
Capivasertib;Palbociclib	Cell Signalling + Cell Signalling	Pancreatic Carcinoma	29	0	6	0		735	0.0624186	29
Lapatinib;Crizotinib	Cell Signalling + Cell Signalling	Pancreatic Carcinoma	29	0	1	0		735	0.0405135	11
Lapatinib;MK-2206	Cell Signalling + Cell Signalling	Pancreatic Carcinoma	17	0	15	0		452	0.0977808	32
Palbociclib;Selumetinib	Cell Signalling + Cell Signalling	Pancreatic Carcinoma	29	0	9	0		735	0.0753381	50
AZD8186;Capivasertib	Cell Signalling + Cell Signalling	Plasma Cell Myeloma	7	0	1	0		375	0.0771517	1
Crizotinib;Dasatinib	Cell Signalling + Cell Signalling	Plasma Cell Myeloma	7	0	17	0		376	0.218853	54
Lapatinib;Crizotinib	Cell Signalling + Cell Signalling	Plasma Cell Myeloma	13	0	1	0		735	0.0405135	11
Lapatinib;MK-2206	Cell Signalling + Cell Signalling	Plasma Cell Myeloma	8	0	15	0		452	0.0977808	32
Lapatinib;Selumetinib	Cell Signalling + Cell Signalling	Plasma Cell Myeloma	7	0	6	0		376	0.0823906	21
AZD8186;Capivasertib	Cell Signalling + Cell Signalling	Prostate Carcinoma	3	0	1	0		375	0.0771517	1
AZD8186;Palbociclib	Cell Signalling + Cell Signalling	Prostate Carcinoma	3	0	14	0		375	0.133151	41
Capivasertib;Selumetinib	Cell Signalling + Cell Signalling	Prostate Carcinoma	5	0	22	0		735	0.12476	111
Crizotinib;Dasatinib	Cell Signalling + Cell Signalling	Prostate Carcinoma	3	0	17	0		376	0.218853	54
Crizotinib;Selumetinib	Cell Signalling + Cell Signalling	Prostate Carcinoma	3	0	2	0		376	0.0345088	7
Dasatinib;Trametinib	Cell Signalling + Cell Signalling	Prostate Carcinoma	5	0	21	0		735	0.160873	117
Lapatinib;Crizotinib	Cell Signalling + Cell Signalling	Prostate Carcinoma	5	0	1	0		735	0.0405135	11
Lapatinib;MK-2206	Cell Signalling + Cell Signalling	Prostate Carcinoma	3	0	15	0		452	0.0977808	32
Lapatinib;Selumetinib	Cell Signalling + Cell Signalling	Prostate Carcinoma	3	0	6	0		376	0.0823906	21
Palbociclib;Selumetinib	Cell Signalling + Cell Signalling	Prostate Carcinoma	5	0	9	0		735	0.0753381	50
AZD8186;Capivasertib	Cell Signalling + Cell Signalling	Rhabdomyosarcoma	1	0	1	0		375	0.0771517	1
AZD8186;Palbociclib	Cell Signalling + Cell Signalling	Rhabdomyosarcoma	1	0	14	0		375	0.133151	41
Capivasertib;Palbociclib	Cell Signalling + Cell Signalling	Rhabdomyosarcoma	5	0	6	0		735	0.0624186	29
Crizotinib;Dasatinib	Cell Signalling + Cell Signalling	Rhabdomyosarcoma	1	0	17	0		376	0.218853	54
Crizotinib;Selumetinib	Cell Signalling + Cell Signalling	Rhabdomyosarcoma	1	0	2	0		376	0.0345088	7
Lapatinib;Crizotinib	Cell Signalling + Cell Signalling	Rhabdomyosarcoma	5	0	1	0		735	0.0405135	11
Lapatinib;MK-2206	Cell Signalling + Cell Signalling	Rhabdomyosarcoma	2	0	15	0		452	0.0977808	32
Lapatinib;Selumetinib	Cell Signalling + Cell Signalling	Rhabdomyosarcoma	1	0	6	0		376	0.0823906	21
Palbociclib;Selumetinib	Cell Signalling + Cell Signalling	Rhabdomyosarcoma	5	0	9	0		735	0.0753381	50
Taselisib;SCH772984	Cell Signalling + Cell Signalling	Rhabdomyosarcoma	1	0	35	0		376	0.254838	149
AZD8186;Capivasertib	Cell Signalling + Cell Signalling	Small Cell Lung Carcinoma	19	0	1	0		375	0.0771517	1
Lapatinib;Selumetinib	Cell Signalling + Cell Signalling	Small Cell Lung Carcinoma	19	0	6	0		376	0.0823906	21
AZD8186;Capivasertib	Cell Signalling + Cell Signalling	Squamous Cell Lung Carcinoma	6	0	1	0		375	0.0771517	1
Crizotinib;Dasatinib	Cell Signalling + Cell Signalling	Squamous Cell Lung Carcinoma	6	0	17	0		376	0.218853	54
Crizotinib;Selumetinib	Cell Signalling + Cell Signalling	Squamous Cell Lung Carcinoma	6	0	2	0		376	0.0345088	7
Taselisib;SCH772984	Cell Signalling + Cell Signalling	Squamous Cell Lung Carcinoma	6	0	35	0		376	0.254838	149
AZD8186;Capivasertib	Cell Signalling + Cell Signalling	T-Cell Non-Hodgkin's Lymphoma	2	0	1	0		375	0.0771517	1
AZD8186;Palbociclib	Cell Signalling + Cell Signalling	T-Cell Non-Hodgkin's Lymphoma	2	0	14	0		375	0.133151	41
Capivasertib;Palbociclib	Cell Signalling + Cell Signalling	T-Cell Non-Hodgkin's Lymphoma	5	0	6	0		735	0.0624186	29
Crizotinib;Dasatinib	Cell Signalling + Cell Signalling	T-Cell Non-Hodgkin's Lymphoma	2	0	17	0		376	0.218853	54
Crizotinib;Selumetinib	Cell Signalling + Cell Signalling	T-Cell Non-Hodgkin's Lymphoma	2	0	2	0		376	0.0345088	7
Dasatinib;Trametinib	Cell Signalling + Cell Signalling	T-Cell Non-Hodgkin's Lymphoma	5	0	21	0		735	0.160873	117
Lapatinib;Crizotinib	Cell Signalling + Cell Signalling	T-Cell Non-Hodgkin's Lymphoma	5	0	1	0		735	0.0405135	11
Lapatinib;MK-2206	Cell Signalling + Cell Signalling	T-Cell Non-Hodgkin's Lymphoma	3	0	15	0		452	0.0977808	32
Lapatinib;Selumetinib	Cell Signalling + Cell Signalling	T-Cell Non-Hodgkin's Lymphoma	2	0	6	0		376	0.0823906	21
Palbociclib;Selumetinib	Cell Signalling + Cell Signalling	T-Cell Non-Hodgkin's Lymphoma	5	0	9	0		735	0.0753381	50
Taselisib;SCH772984	Cell Signalling + Cell Signalling	T-Cell Non-Hodgkin's Lymphoma	2	0	35	0		376	0.254838	149
AZD8186;Capivasertib	Cell Signalling + Cell Signalling	Thyroid Gland Carcinoma	7	0	1	0		375	0.0771517	1
AZD8186;Palbociclib	Cell Signalling + Cell Signalling	Thyroid Gland Carcinoma	7	0	14	0		375	0.133151	41
Crizotinib;Selumetinib	Cell Signalling + Cell Signalling	Thyroid Gland Carcinoma	7	0	2	0		376	0.0345088	7
Lapatinib;Crizotinib	Cell Signalling + Cell Signalling	Thyroid Gland Carcinoma	14	0	1	0		735	0.0405135	11
Lapatinib;Selumetinib	Cell Signalling + Cell Signalling	Thyroid Gland Carcinoma	7	0	6	0		376	0.0823906	21
Palbociclib;Selumetinib	Cell Signalling + Cell Signalling	Thyroid Gland Carcinoma	14	0	9	0		735	0.0753381	50
AZD8186;Capivasertib	Cell Signalling + Cell Signalling	T-Lymphoblastic Leukemia	7	0	1	0		375	0.0771517	1
Crizotinib;Dasatinib	Cell Signalling + Cell Signalling	T-Lymphoblastic Leukemia	7	0	17	0		376	0.218853	54
Crizotinib;Selumetinib	Cell Signalling + Cell Signalling	T-Lymphoblastic Leukemia	7	0	2	0		376	0.0345088	7
Lapatinib;Crizotinib	Cell Signalling + Cell Signalling	T-Lymphoblastic Leukemia	17	0	1	0		735	0.0405135	11
Lapatinib;Selumetinib	Cell Signalling + Cell Signalling	T-Lymphoblastic Leukemia	7	0	6	0		376	0.0823906	21
AZD4320;Capivasertib	Cell Signalling + Cell Death	Acute Myeloid Leukemia	19	0	1	0		735	0.0255197	4
AZD5991;AZD8186	Cell Signalling + Cell Death	Acute Myeloid Leukemia	19	0	2	0		735	0.0541335	15
AZD5991;Lapatinib	Cell Signalling + Cell Death	Acute Myeloid Leukemia	10	0	4	0		376	0.0849006	17
Savolitinib;AZD4320	Cell Signalling + Cell Death	Acute Myeloid Leukemia	10	0	1	0		368	0.0213531	2
Savolitinib;AZD5991	Cell Signalling + Cell Death	Acute Myeloid Leukemia	20	0	0	0		736	0	0
Venetoclax;Capivasertib	Cell Signalling + Cell Death	Acute Myeloid Leukemia	19	0	1	0		734	0.0221127	4
AZD4320;Capivasertib	Cell Signalling + Cell Death	B-Cell Non-Hodgkin's Lymphoma	25	0	1	0		735	0.0255197	4
AZD4320;Selumetinib	Cell Signalling + Cell Death	B-Cell Non-Hodgkin's Lymphoma	25	0	17	0		734	0.0836826	80
AZD5991;AZD8186	Cell Signalling + Cell Death	B-Cell Non-Hodgkin's Lymphoma	25	0	2	0		735	0.0541335	15
AZD5991;Capivasertib	Cell Signalling + Cell Death	B-Cell Non-Hodgkin's Lymphoma	25	0	2	0		735	0.0533858	20
AZD5991;Lapatinib	Cell Signalling + Cell Death	B-Cell Non-Hodgkin's Lymphoma	11	0	4	0		376	0.0849006	17
AZD5991;Selumetinib	Cell Signalling + Cell Death	B-Cell Non-Hodgkin's Lymphoma	25	0	7	0		735	0.0631068	38
Palbociclib;AZD4320	Cell Signalling + Cell Death	B-Cell Non-Hodgkin's Lymphoma	12	0	2	0		367	0.0699495	5
Savolitinib;AZD4320	Cell Signalling + Cell Death	B-Cell Non-Hodgkin's Lymphoma	12	0	1	0		368	0.0213531	2
Savolitinib;AZD5991	Cell Signalling + Cell Death	B-Cell Non-Hodgkin's Lymphoma	23	0	0	0		736	0	0
Savolitinib;Venetoclax	Cell Signalling + Cell Death	B-Cell Non-Hodgkin's Lymphoma	23	0	0	0		736	0.00771517	1
Venetoclax;Selumetinib	Cell Signalling + Cell Death	B-Cell Non-Hodgkin's Lymphoma	25	0	3	0		734	0.0689776	17
AZD4320;AZD8186	Cell Signalling + Cell Death	Biliary Tract Carcinoma	4	0	7	0		734	0.0671984	33
AZD4320;Capivasertib	Cell Signalling + Cell Death	Biliary Tract Carcinoma	4	0	1	0		735	0.0255197	4
AZD4320;Lapatinib	Cell Signalling + Cell Death	Biliary Tract Carcinoma	2	0	21	0		376	0.150647	55
AZD4320;Selumetinib	Cell Signalling + Cell Death	Biliary Tract Carcinoma	4	0	17	0		734	0.0836826	80
AZD5991;AZD8186	Cell Signalling + Cell Death	Biliary Tract Carcinoma	4	0	2	0		735	0.0541335	15
AZD5991;Capivasertib	Cell Signalling + Cell Death	Biliary Tract Carcinoma	4	0	2	0		735	0.0533858	20
AZD5991;Lapatinib	Cell Signalling + Cell Death	Biliary Tract Carcinoma	2	0	4	0		376	0.0849006	17
AZD5991;Selumetinib	Cell Signalling + Cell Death	Biliary Tract Carcinoma	4	0	7	0		735	0.0631068	38
Palbociclib;AZD4320	Cell Signalling + Cell Death	Biliary Tract Carcinoma	2	0	2	0		367	0.0699495	5
Palbociclib;AZD5991	Cell Signalling + Cell Death	Biliary Tract Carcinoma	4	0	1	0		735	0.0264756	9
Palbociclib;Venetoclax	Cell Signalling + Cell Death	Biliary Tract Carcinoma	4	0	4	0		735	0.0473324	18
Savolitinib;AZD4320	Cell Signalling + Cell Death	Biliary Tract Carcinoma	2	0	1	0		368	0.0213531	2
Savolitinib;AZD5991	Cell Signalling + Cell Death	Biliary Tract Carcinoma	4	0	0	0		736	0	0
Savolitinib;Venetoclax	Cell Signalling + Cell Death	Biliary Tract Carcinoma	4	0	0	0		736	0.00771517	1
Venetoclax;AZD8186	Cell Signalling + Cell Death	Biliary Tract Carcinoma	4	0	6	0		734	0.0694446	25
Venetoclax;Capivasertib	Cell Signalling + Cell Death	Biliary Tract Carcinoma	4	0	1	0		734	0.0221127	4
Venetoclax;Lapatinib	Cell Signalling + Cell Death	Biliary Tract Carcinoma	2	0	4	0		376	0.0617984	10
Venetoclax;Selumetinib	Cell Signalling + Cell Death	Biliary Tract Carcinoma	4	0	3	0		734	0.0689776	17
AZD4320;Capivasertib	Cell Signalling + Cell Death	Bladder Carcinoma	17	0	1	0		735	0.0255197	4
AZD5991;AZD8186	Cell Signalling + Cell Death	Bladder Carcinoma	17	0	2	0		735	0.0541335	15
AZD5991;Capivasertib	Cell Signalling + Cell Death	Bladder Carcinoma	17	0	2	0		735	0.0533858	20
AZD5991;Lapatinib	Cell Signalling + Cell Death	Bladder Carcinoma	7	0	4	0		376	0.0849006	17
Palbociclib;AZD4320	Cell Signalling + Cell Death	Bladder Carcinoma	10	0	2	0		367	0.0699495	5
Palbociclib;AZD5991	Cell Signalling + Cell Death	Bladder Carcinoma	17	0	1	0		735	0.0264756	9
Palbociclib;Venetoclax	Cell Signalling + Cell Death	Bladder Carcinoma	17	0	4	0		735	0.0473324	18
Savolitinib;AZD4320	Cell Signalling + Cell Death	Bladder Carcinoma	10	0	1	0		368	0.0213531	2
Savolitinib;AZD5991	Cell Signalling + Cell Death	Bladder Carcinoma	17	0	0	0		736	0	0
Savolitinib;Venetoclax	Cell Signalling + Cell Death	Bladder Carcinoma	17	0	0	0		736	0.00771517	1
Venetoclax;AZD8186	Cell Signalling + Cell Death	Bladder Carcinoma	17	0	6	0		734	0.0694446	25
Venetoclax;Capivasertib	Cell Signalling + Cell Death	Bladder Carcinoma	17	0	1	0		734	0.0221127	4
Venetoclax;Lapatinib	Cell Signalling + Cell Death	Bladder Carcinoma	7	0	4	0		376	0.0617984	10
Venetoclax;Selumetinib	Cell Signalling + Cell Death	Bladder Carcinoma	17	0	3	0		734	0.0689776	17
AZD4320;AZD8186	Cell Signalling + Cell Death	B-Lymphoblastic Leukemia	15	0	7	0		734	0.0671984	33
AZD4320;Capivasertib	Cell Signalling + Cell Death	B-Lymphoblastic Leukemia	15	0	1	0		735	0.0255197	4
AZD5991;AZD8186	Cell Signalling + Cell Death	B-Lymphoblastic Leukemia	15	0	2	0		735	0.0541335	15
AZD5991;Capivasertib	Cell Signalling + Cell Death	B-Lymphoblastic Leukemia	15	0	2	0		735	0.0533858	20
Palbociclib;AZD4320	Cell Signalling + Cell Death	B-Lymphoblastic Leukemia	8	0	2	0		367	0.0699495	5
Savolitinib;AZD5991	Cell Signalling + Cell Death	B-Lymphoblastic Leukemia	15	0	0	0		736	0	0
Savolitinib;Venetoclax	Cell Signalling + Cell Death	B-Lymphoblastic Leukemia	15	0	0	0		736	0.00771517	1
Venetoclax;Capivasertib	Cell Signalling + Cell Death	B-Lymphoblastic Leukemia	15	0	1	0		734	0.0221127	4
AZD4320;Capivasertib	Cell Signalling + Cell Death	Breast Carcinoma	44	0	1	0		735	0.0255197	4
Palbociclib;AZD4320	Cell Signalling + Cell Death	Breast Carcinoma	23	0	2	0		367	0.0699495	5
Palbociclib;AZD5991	Cell Signalling + Cell Death	Breast Carcinoma	42	0	1	0		735	0.0264756	9
Palbociclib;Venetoclax	Cell Signalling + Cell Death	Breast Carcinoma	42	0	4	0		735	0.0473324	18
Savolitinib;AZD4320	Cell Signalling + Cell Death	Breast Carcinoma	24	0	1	0		368	0.0213531	2
Savolitinib;AZD5991	Cell Signalling + Cell Death	Breast Carcinoma	43	0	0	0		736	0	0
Savolitinib;Venetoclax	Cell Signalling + Cell Death	Breast Carcinoma	43	0	0	0		736	0.00771517	1
Venetoclax;Capivasertib	Cell Signalling + Cell Death	Breast Carcinoma	44	0	1	0		734	0.0221127	4
Venetoclax;Lapatinib	Cell Signalling + Cell Death	Breast Carcinoma	20	0	4	0		376	0.0617984	10
Venetoclax;Selumetinib	Cell Signalling + Cell Death	Breast Carcinoma	44	0	3	0		734	0.0689776	17
AZD4320;Capivasertib	Cell Signalling + Cell Death	Burkitt's Lymphoma	13	0	1	0		735	0.0255197	4
AZD4320;Selumetinib	Cell Signalling + Cell Death	Burkitt's Lymphoma	13	0	17	0		734	0.0836826	80
AZD5991;AZD8186	Cell Signalling + Cell Death	Burkitt's Lymphoma	13	0	2	0		735	0.0541335	15
AZD5991;Capivasertib	Cell Signalling + Cell Death	Burkitt's Lymphoma	13	0	2	0		735	0.0533858	20
AZD5991;Lapatinib	Cell Signalling + Cell Death	Burkitt's Lymphoma	6	0	4	0		376	0.0849006	17
AZD5991;Selumetinib	Cell Signalling + Cell Death	Burkitt's Lymphoma	13	0	7	0		735	0.0631068	38
Palbociclib;AZD4320	Cell Signalling + Cell Death	Burkitt's Lymphoma	7	0	2	0		367	0.0699495	5
Palbociclib;AZD5991	Cell Signalling + Cell Death	Burkitt's Lymphoma	13	0	1	0		735	0.0264756	9
Savolitinib;AZD4320	Cell Signalling + Cell Death	Burkitt's Lymphoma	7	0	1	0		368	0.0213531	2
Savolitinib;AZD5991	Cell Signalling + Cell Death	Burkitt's Lymphoma	13	0	0	0		736	0	0
Savolitinib;Venetoclax	Cell Signalling + Cell Death	Burkitt's Lymphoma	13	0	0	0		736	0.00771517	1
Venetoclax;AZD8186	Cell Signalling + Cell Death	Burkitt's Lymphoma	13	0	6	0		734	0.0694446	25
Venetoclax;Capivasertib	Cell Signalling + Cell Death	Burkitt's Lymphoma	13	0	1	0		734	0.0221127	4
Venetoclax;Lapatinib	Cell Signalling + Cell Death	Burkitt's Lymphoma	6	0	4	0		376	0.0617984	10
Venetoclax;Selumetinib	Cell Signalling + Cell Death	Burkitt's Lymphoma	13	0	3	0		734	0.0689776	17
AZD4320;AZD8186	Cell Signalling + Cell Death	Cervical Carcinoma	12	0	7	0		734	0.0671984	33
AZD4320;Capivasertib	Cell Signalling + Cell Death	Cervical Carcinoma	12	0	1	0		735	0.0255197	4
AZD5991;AZD8186	Cell Signalling + Cell Death	Cervical Carcinoma	12	0	2	0		735	0.0541335	15
AZD5991;Capivasertib	Cell Signalling + Cell Death	Cervical Carcinoma	12	0	2	0		735	0.0533858	20
AZD5991;Lapatinib	Cell Signalling + Cell Death	Cervical Carcinoma	5	0	4	0		376	0.0849006	17
Palbociclib;AZD4320	Cell Signalling + Cell Death	Cervical Carcinoma	7	0	2	0		367	0.0699495	5
Palbociclib;AZD5991	Cell Signalling + Cell Death	Cervical Carcinoma	12	0	1	0		735	0.0264756	9
Palbociclib;Venetoclax	Cell Signalling + Cell Death	Cervical Carcinoma	12	0	4	0		735	0.0473324	18
Savolitinib;AZD4320	Cell Signalling + Cell Death	Cervical Carcinoma	7	0	1	0		368	0.0213531	2
Savolitinib;AZD5991	Cell Signalling + Cell Death	Cervical Carcinoma	12	0	0	0		736	0	0
Savolitinib;Venetoclax	Cell Signalling + Cell Death	Cervical Carcinoma	12	0	0	0		736	0.00771517	1
Venetoclax;AZD8186	Cell Signalling + Cell Death	Cervical Carcinoma	12	0	6	0		734	0.0694446	25
Venetoclax;Capivasertib	Cell Signalling + Cell Death	Cervical Carcinoma	12	0	1	0		734	0.0221127	4
Venetoclax;Lapatinib	Cell Signalling + Cell Death	Cervical Carcinoma	5	0	4	0		376	0.0617984	10
Venetoclax;Selumetinib	Cell Signalling + Cell Death	Cervical Carcinoma	12	0	3	0		734	0.0689776	17
AZD4320;Capivasertib	Cell Signalling + Cell Death	Chondrosarcoma	4	0	1	0		735	0.0255197	4
AZD4320;Lapatinib	Cell Signalling + Cell Death	Chondrosarcoma	2	0	21	0		376	0.150647	55
AZD4320;Selumetinib	Cell Signalling + Cell Death	Chondrosarcoma	4	0	17	0		734	0.0836826	80
AZD5991;Capivasertib	Cell Signalling + Cell Death	Chondrosarcoma	4	0	2	0		735	0.0533858	20
AZD5991;Lapatinib	Cell Signalling + Cell Death	Chondrosarcoma	2	0	4	0		376	0.0849006	17
AZD5991;Selumetinib	Cell Signalling + Cell Death	Chondrosarcoma	4	0	7	0		735	0.0631068	38
Palbociclib;AZD4320	Cell Signalling + Cell Death	Chondrosarcoma	2	0	2	0		367	0.0699495	5
Palbociclib;AZD5991	Cell Signalling + Cell Death	Chondrosarcoma	4	0	1	0		735	0.0264756	9
Palbociclib;Venetoclax	Cell Signalling + Cell Death	Chondrosarcoma	4	0	4	0		735	0.0473324	18
Savolitinib;AZD4320	Cell Signalling + Cell Death	Chondrosarcoma	2	0	1	0		368	0.0213531	2
Savolitinib;AZD5991	Cell Signalling + Cell Death	Chondrosarcoma	4	0	0	0		736	0	0
Savolitinib;Venetoclax	Cell Signalling + Cell Death	Chondrosarcoma	4	0	0	0		736	0.00771517	1
Venetoclax;AZD8186	Cell Signalling + Cell Death	Chondrosarcoma	4	0	6	0		734	0.0694446	25
Venetoclax;Capivasertib	Cell Signalling + Cell Death	Chondrosarcoma	4	0	1	0		734	0.0221127	4
Venetoclax;Lapatinib	Cell Signalling + Cell Death	Chondrosarcoma	2	0	4	0		376	0.0617984	10
Venetoclax;Selumetinib	Cell Signalling + Cell Death	Chondrosarcoma	4	0	3	0		734	0.0689776	17
AZD4320;AZD8186	Cell Signalling + Cell Death	Chronic Myelogenous Leukemia	10	0	7	0		734	0.0671984	33
AZD4320;Capivasertib	Cell Signalling + Cell Death	Chronic Myelogenous Leukemia	10	0	1	0		735	0.0255197	4
AZD5991;AZD8186	Cell Signalling + Cell Death	Chronic Myelogenous Leukemia	10	0	2	0		735	0.0541335	15
AZD5991;Capivasertib	Cell Signalling + Cell Death	Chronic Myelogenous Leukemia	10	0	2	0		735	0.0533858	20
AZD5991;Lapatinib	Cell Signalling + Cell Death	Chronic Myelogenous Leukemia	5	0	4	0		376	0.0849006	17
Palbociclib;AZD4320	Cell Signalling + Cell Death	Chronic Myelogenous Leukemia	5	0	2	0		367	0.0699495	5
Palbociclib;AZD5991	Cell Signalling + Cell Death	Chronic Myelogenous Leukemia	10	0	1	0		735	0.0264756	9
Palbociclib;Venetoclax	Cell Signalling + Cell Death	Chronic Myelogenous Leukemia	10	0	4	0		735	0.0473324	18
Savolitinib;AZD4320	Cell Signalling + Cell Death	Chronic Myelogenous Leukemia	5	0	1	0		368	0.0213531	2
Savolitinib;AZD5991	Cell Signalling + Cell Death	Chronic Myelogenous Leukemia	10	0	0	0		736	0	0
Savolitinib;Venetoclax	Cell Signalling + Cell Death	Chronic Myelogenous Leukemia	10	0	0	0		736	0.00771517	1
Venetoclax;AZD8186	Cell Signalling + Cell Death	Chronic Myelogenous Leukemia	10	0	6	0		734	0.0694446	25
Venetoclax;Capivasertib	Cell Signalling + Cell Death	Chronic Myelogenous Leukemia	10	0	1	0		734	0.0221127	4
Venetoclax;Lapatinib	Cell Signalling + Cell Death	Chronic Myelogenous Leukemia	5	0	4	0		376	0.0617984	10
Venetoclax;Selumetinib	Cell Signalling + Cell Death	Chronic Myelogenous Leukemia	10	0	3	0		734	0.0689776	17
AZD4320;AZD8186	Cell Signalling + Cell Death	Colorectal Carcinoma	43	0	7	0		734	0.0671984	33
AZD4320;Capivasertib	Cell Signalling + Cell Death	Colorectal Carcinoma	43	0	1	0		735	0.0255197	4
AZD5991;AZD8186	Cell Signalling + Cell Death	Colorectal Carcinoma	43	0	2	0		735	0.0541335	15
AZD5991;Capivasertib	Cell Signalling + Cell Death	Colorectal Carcinoma	43	0	2	0		735	0.0533858	20
Palbociclib;AZD4320	Cell Signalling + Cell Death	Colorectal Carcinoma	22	0	2	0		367	0.0699495	5
Palbociclib;AZD5991	Cell Signalling + Cell Death	Colorectal Carcinoma	43	0	1	0		735	0.0264756	9
Palbociclib;Venetoclax	Cell Signalling + Cell Death	Colorectal Carcinoma	43	0	4	0		735	0.0473324	18
Savolitinib;AZD4320	Cell Signalling + Cell Death	Colorectal Carcinoma	22	0	1	0		368	0.0213531	2
Savolitinib;AZD5991	Cell Signalling + Cell Death	Colorectal Carcinoma	43	0	0	0		736	0	0
Savolitinib;Venetoclax	Cell Signalling + Cell Death	Colorectal Carcinoma	43	0	0	0		736	0.00771517	1
Venetoclax;AZD8186	Cell Signalling + Cell Death	Colorectal Carcinoma	43	0	6	0		734	0.0694446	25
Venetoclax;Capivasertib	Cell Signalling + Cell Death	Colorectal Carcinoma	43	0	1	0		734	0.0221127	4
Venetoclax;Lapatinib	Cell Signalling + Cell Death	Colorectal Carcinoma	23	0	4	0		376	0.0617984	10
Venetoclax;Selumetinib	Cell Signalling + Cell Death	Colorectal Carcinoma	43	0	3	0		734	0.0689776	17
AZD4320;AZD8186	Cell Signalling + Cell Death	Endometrial Carcinoma	10	0	7	0		734	0.0671984	33
AZD4320;Capivasertib	Cell Signalling + Cell Death	Endometrial Carcinoma	10	0	1	0		735	0.0255197	4
AZD4320;Lapatinib	Cell Signalling + Cell Death	Endometrial Carcinoma	4	0	21	0		376	0.150647	55
AZD5991;Lapatinib	Cell Signalling + Cell Death	Endometrial Carcinoma	4	0	4	0		376	0.0849006	17
AZD5991;Selumetinib	Cell Signalling + Cell Death	Endometrial Carcinoma	10	0	7	0		735	0.0631068	38
Palbociclib;AZD4320	Cell Signalling + Cell Death	Endometrial Carcinoma	6	0	2	0		367	0.0699495	5
Palbociclib;AZD5991	Cell Signalling + Cell Death	Endometrial Carcinoma	10	0	1	0		735	0.0264756	9
Palbociclib;Venetoclax	Cell Signalling + Cell Death	Endometrial Carcinoma	10	0	4	0		735	0.0473324	18
Savolitinib;AZD4320	Cell Signalling + Cell Death	Endometrial Carcinoma	6	0	1	0		368	0.0213531	2
Savolitinib;AZD5991	Cell Signalling + Cell Death	Endometrial Carcinoma	10	0	0	0		736	0	0
Savolitinib;Venetoclax	Cell Signalling + Cell Death	Endometrial Carcinoma	10	0	0	0		736	0.00771517	1
Venetoclax;AZD8186	Cell Signalling + Cell Death	Endometrial Carcinoma	10	0	6	0		734	0.0694446	25
Venetoclax;Capivasertib	Cell Signalling + Cell Death	Endometrial Carcinoma	10	0	1	0		734	0.0221127	4
Venetoclax;Lapatinib	Cell Signalling + Cell Death	Endometrial Carcinoma	4	0	4	0		376	0.0617984	10
Venetoclax;Selumetinib	Cell Signalling + Cell Death	Endometrial Carcinoma	10	0	3	0		734	0.0689776	17
AZD4320;AZD8186	Cell Signalling + Cell Death	Esophageal Adenocarcinoma	9	0	7	0		734	0.0671984	33
AZD4320;Capivasertib	Cell Signalling + Cell Death	Esophageal Adenocarcinoma	9	0	1	0		735	0.0255197	4
AZD4320;Lapatinib	Cell Signalling + Cell Death	Esophageal Adenocarcinoma	4	0	21	0		376	0.150647	55
AZD5991;AZD8186	Cell Signalling + Cell Death	Esophageal Adenocarcinoma	9	0	2	0		735	0.0541335	15
AZD5991;Capivasertib	Cell Signalling + Cell Death	Esophageal Adenocarcinoma	9	0	2	0		735	0.0533858	20
AZD5991;Lapatinib	Cell Signalling + Cell Death	Esophageal Adenocarcinoma	4	0	4	0		376	0.0849006	17
Palbociclib;AZD4320	Cell Signalling + Cell Death	Esophageal Adenocarcinoma	5	0	2	0		367	0.0699495	5
Palbociclib;AZD5991	Cell Signalling + Cell Death	Esophageal Adenocarcinoma	9	0	1	0		735	0.0264756	9
Palbociclib;Venetoclax	Cell Signalling + Cell Death	Esophageal Adenocarcinoma	9	0	4	0		735	0.0473324	18
Savolitinib;AZD4320	Cell Signalling + Cell Death	Esophageal Adenocarcinoma	5	0	1	0		368	0.0213531	2
Savolitinib;AZD5991	Cell Signalling + Cell Death	Esophageal Adenocarcinoma	9	0	0	0		736	0	0
Savolitinib;Venetoclax	Cell Signalling + Cell Death	Esophageal Adenocarcinoma	9	0	0	0		736	0.00771517	1
Venetoclax;AZD8186	Cell Signalling + Cell Death	Esophageal Adenocarcinoma	9	0	6	0		734	0.0694446	25
Venetoclax;Capivasertib	Cell Signalling + Cell Death	Esophageal Adenocarcinoma	9	0	1	0		734	0.0221127	4
Venetoclax;Lapatinib	Cell Signalling + Cell Death	Esophageal Adenocarcinoma	4	0	4	0		376	0.0617984	10
Venetoclax;Selumetinib	Cell Signalling + Cell Death	Esophageal Adenocarcinoma	9	0	3	0		734	0.0689776	17
AZD4320;AZD8186	Cell Signalling + Cell Death	Esophageal Squamous Cell Carcinoma	22	0	7	0		734	0.0671984	33
AZD4320;Capivasertib	Cell Signalling + Cell Death	Esophageal Squamous Cell Carcinoma	22	0	1	0		735	0.0255197	4
AZD4320;Lapatinib	Cell Signalling + Cell Death	Esophageal Squamous Cell Carcinoma	10	0	21	0		376	0.150647	55
AZD5991;AZD8186	Cell Signalling + Cell Death	Esophageal Squamous Cell Carcinoma	22	0	2	0		735	0.0541335	15
AZD5991;Capivasertib	Cell Signalling + Cell Death	Esophageal Squamous Cell Carcinoma	22	0	2	0		735	0.0533858	20
AZD5991;Selumetinib	Cell Signalling + Cell Death	Esophageal Squamous Cell Carcinoma	22	0	7	0		735	0.0631068	38
Palbociclib;AZD4320	Cell Signalling + Cell Death	Esophageal Squamous Cell Carcinoma	11	0	2	0		367	0.0699495	5
Palbociclib;AZD5991	Cell Signalling + Cell Death	Esophageal Squamous Cell Carcinoma	21	0	1	0		735	0.0264756	9
Palbociclib;Venetoclax	Cell Signalling + Cell Death	Esophageal Squamous Cell Carcinoma	21	0	4	0		735	0.0473324	18
Savolitinib;AZD4320	Cell Signalling + Cell Death	Esophageal Squamous Cell Carcinoma	11	0	1	0		368	0.0213531	2
Savolitinib;AZD5991	Cell Signalling + Cell Death	Esophageal Squamous Cell Carcinoma	21	0	0	0		736	0	0
Savolitinib;Venetoclax	Cell Signalling + Cell Death	Esophageal Squamous Cell Carcinoma	21	0	0	0		736	0.00771517	1
Venetoclax;AZD8186	Cell Signalling + Cell Death	Esophageal Squamous Cell Carcinoma	22	0	6	0		734	0.0694446	25
Venetoclax;Capivasertib	Cell Signalling + Cell Death	Esophageal Squamous Cell Carcinoma	22	0	1	0		734	0.0221127	4
Venetoclax;Lapatinib	Cell Signalling + Cell Death	Esophageal Squamous Cell Carcinoma	10	0	4	0		376	0.0617984	10
Venetoclax;Selumetinib	Cell Signalling + Cell Death	Esophageal Squamous Cell Carcinoma	22	0	3	0		734	0.0689776	17
Palbociclib;AZD4320	Cell Signalling + Cell Death	Ewing's Sarcoma	10	0	2	0		367	0.0699495	5
Savolitinib;AZD4320	Cell Signalling + Cell Death	Ewing's Sarcoma	10	0	1	0		368	0.0213531	2
Savolitinib;AZD5991	Cell Signalling + Cell Death	Ewing's Sarcoma	20	0	0	0		736	0	0
Savolitinib;Venetoclax	Cell Signalling + Cell Death	Ewing's Sarcoma	20	0	0	0		736	0.00771517	1
Venetoclax;Capivasertib	Cell Signalling + Cell Death	Ewing's Sarcoma	20	0	1	0		734	0.0221127	4
Venetoclax;Selumetinib	Cell Signalling + Cell Death	Ewing's Sarcoma	20	0	3	0		734	0.0689776	17
AZD4320;Capivasertib	Cell Signalling + Cell Death	Gastric Carcinoma	22	0	1	0		735	0.0255197	4
AZD4320;Lapatinib	Cell Signalling + Cell Death	Gastric Carcinoma	12	0	21	0		376	0.150647	55
AZD5991;AZD8186	Cell Signalling + Cell Death	Gastric Carcinoma	22	0	2	0		735	0.0541335	15
AZD5991;Lapatinib	Cell Signalling + Cell Death	Gastric Carcinoma	12	0	4	0		376	0.0849006	17
Palbociclib;AZD4320	Cell Signalling + Cell Death	Gastric Carcinoma	11	0	2	0		367	0.0699495	5
Palbociclib;AZD5991	Cell Signalling + Cell Death	Gastric Carcinoma	23	0	1	0		735	0.0264756	9
Palbociclib;Venetoclax	Cell Signalling + Cell Death	Gastric Carcinoma	23	0	4	0		735	0.0473324	18
Savolitinib;AZD4320	Cell Signalling + Cell Death	Gastric Carcinoma	11	0	1	0		368	0.0213531	2
Savolitinib;AZD5991	Cell Signalling + Cell Death	Gastric Carcinoma	23	0	0	0		736	0	0
Savolitinib;Venetoclax	Cell Signalling + Cell Death	Gastric Carcinoma	23	0	0	0		736	0.00771517	1
Venetoclax;AZD8186	Cell Signalling + Cell Death	Gastric Carcinoma	22	0	6	0		734	0.0694446	25
Venetoclax;Capivasertib	Cell Signalling + Cell Death	Gastric Carcinoma	22	0	1	0		734	0.0221127	4
Venetoclax;Lapatinib	Cell Signalling + Cell Death	Gastric Carcinoma	12	0	4	0		376	0.0617984	10
Venetoclax;Selumetinib	Cell Signalling + Cell Death	Gastric Carcinoma	22	0	3	0		734	0.0689776	17
AZD4320;Capivasertib	Cell Signalling + Cell Death	Glioblastoma	22	0	1	0		735	0.0255197	4
AZD5991;Lapatinib	Cell Signalling + Cell Death	Glioblastoma	10	0	4	0		376	0.0849006	17
Palbociclib;AZD4320	Cell Signalling + Cell Death	Glioblastoma	12	0	2	0		367	0.0699495	5
Palbociclib;AZD5991	Cell Signalling + Cell Death	Glioblastoma	22	0	1	0		735	0.0264756	9
Palbociclib;Venetoclax	Cell Signalling + Cell Death	Glioblastoma	22	0	4	0		735	0.0473324	18
Savolitinib;AZD4320	Cell Signalling + Cell Death	Glioblastoma	12	0	1	0		368	0.0213531	2
Savolitinib;AZD5991	Cell Signalling + Cell Death	Glioblastoma	22	0	0	0		736	0	0
Savolitinib;Venetoclax	Cell Signalling + Cell Death	Glioblastoma	22	0	0	0		736	0.00771517	1
Venetoclax;AZD8186	Cell Signalling + Cell Death	Glioblastoma	22	0	6	0		734	0.0694446	25
Venetoclax;Capivasertib	Cell Signalling + Cell Death	Glioblastoma	22	0	1	0		734	0.0221127	4
Venetoclax;Lapatinib	Cell Signalling + Cell Death	Glioblastoma	10	0	4	0		376	0.0617984	10
Venetoclax;Selumetinib	Cell Signalling + Cell Death	Glioblastoma	22	0	3	0		734	0.0689776	17
AZD4320;AZD8186	Cell Signalling + Cell Death	Head and Neck Carcinoma	10	0	7	0		734	0.0671984	33
AZD4320;Capivasertib	Cell Signalling + Cell Death	Head and Neck Carcinoma	10	0	1	0		735	0.0255197	4
AZD4320;Lapatinib	Cell Signalling + Cell Death	Head and Neck Carcinoma	3	0	21	0		376	0.150647	55
AZD5991;AZD8186	Cell Signalling + Cell Death	Head and Neck Carcinoma	10	0	2	0		735	0.0541335	15
AZD5991;Capivasertib	Cell Signalling + Cell Death	Head and Neck Carcinoma	10	0	2	0		735	0.0533858	20
AZD5991;Lapatinib	Cell Signalling + Cell Death	Head and Neck Carcinoma	3	0	4	0		376	0.0849006	17
Palbociclib;AZD4320	Cell Signalling + Cell Death	Head and Neck Carcinoma	7	0	2	0		367	0.0699495	5
Palbociclib;AZD5991	Cell Signalling + Cell Death	Head and Neck Carcinoma	10	0	1	0		735	0.0264756	9
Palbociclib;Venetoclax	Cell Signalling + Cell Death	Head and Neck Carcinoma	10	0	4	0		735	0.0473324	18
Savolitinib;AZD4320	Cell Signalling + Cell Death	Head and Neck Carcinoma	7	0	1	0		368	0.0213531	2
Savolitinib;AZD5991	Cell Signalling + Cell Death	Head and Neck Carcinoma	10	0	0	0		736	0	0
Savolitinib;Venetoclax	Cell Signalling + Cell Death	Head and Neck Carcinoma	10	0	0	0		736	0.00771517	1
Venetoclax;AZD8186	Cell Signalling + Cell Death	Head and Neck Carcinoma	10	0	6	0		734	0.0694446	25
Venetoclax;Capivasertib	Cell Signalling + Cell Death	Head and Neck Carcinoma	10	0	1	0		734	0.0221127	4
Venetoclax;Lapatinib	Cell Signalling + Cell Death	Head and Neck Carcinoma	3	0	4	0		376	0.0617984	10
AZD4320;AZD8186	Cell Signalling + Cell Death	Hepatocellular Carcinoma	14	0	7	0		734	0.0671984	33
AZD4320;Capivasertib	Cell Signalling + Cell Death	Hepatocellular Carcinoma	14	0	1	0		735	0.0255197	4
AZD4320;Lapatinib	Cell Signalling + Cell Death	Hepatocellular Carcinoma	7	0	21	0		376	0.150647	55
AZD5991;AZD8186	Cell Signalling + Cell Death	Hepatocellular Carcinoma	14	0	2	0		735	0.0541335	15
AZD5991;Capivasertib	Cell Signalling + Cell Death	Hepatocellular Carcinoma	14	0	2	0		735	0.0533858	20
AZD5991;Lapatinib	Cell Signalling + Cell Death	Hepatocellular Carcinoma	7	0	4	0		376	0.0849006	17
Palbociclib;AZD4320	Cell Signalling + Cell Death	Hepatocellular Carcinoma	7	0	2	0		367	0.0699495	5
Palbociclib;AZD5991	Cell Signalling + Cell Death	Hepatocellular Carcinoma	14	0	1	0		735	0.0264756	9
Palbociclib;Venetoclax	Cell Signalling + Cell Death	Hepatocellular Carcinoma	14	0	4	0		735	0.0473324	18
Savolitinib;AZD4320	Cell Signalling + Cell Death	Hepatocellular Carcinoma	7	0	1	0		368	0.0213531	2
Savolitinib;AZD5991	Cell Signalling + Cell Death	Hepatocellular Carcinoma	14	0	0	0		736	0	0
Savolitinib;Venetoclax	Cell Signalling + Cell Death	Hepatocellular Carcinoma	14	0	0	0		736	0.00771517	1
Venetoclax;AZD8186	Cell Signalling + Cell Death	Hepatocellular Carcinoma	14	0	6	0		734	0.0694446	25
Venetoclax;Capivasertib	Cell Signalling + Cell Death	Hepatocellular Carcinoma	14	0	1	0		734	0.0221127	4
Venetoclax;Lapatinib	Cell Signalling + Cell Death	Hepatocellular Carcinoma	7	0	4	0		376	0.0617984	10
Venetoclax;Selumetinib	Cell Signalling + Cell Death	Hepatocellular Carcinoma	14	0	3	0		734	0.0689776	17
AZD4320;AZD8186	Cell Signalling + Cell Death	Hodgkin's Lymphoma	6	0	7	0		734	0.0671984	33
AZD4320;Capivasertib	Cell Signalling + Cell Death	Hodgkin's Lymphoma	6	0	1	0		735	0.0255197	4
AZD4320;Selumetinib	Cell Signalling + Cell Death	Hodgkin's Lymphoma	6	0	17	0		734	0.0836826	80
AZD5991;AZD8186	Cell Signalling + Cell Death	Hodgkin's Lymphoma	6	0	2	0		735	0.0541335	15
AZD5991;Capivasertib	Cell Signalling + Cell Death	Hodgkin's Lymphoma	6	0	2	0		735	0.0533858	20
AZD5991;Selumetinib	Cell Signalling + Cell Death	Hodgkin's Lymphoma	6	0	7	0		735	0.0631068	38
Palbociclib;AZD4320	Cell Signalling + Cell Death	Hodgkin's Lymphoma	3	0	2	0		367	0.0699495	5
Palbociclib;AZD5991	Cell Signalling + Cell Death	Hodgkin's Lymphoma	6	0	1	0		735	0.0264756	9
Palbociclib;Venetoclax	Cell Signalling + Cell Death	Hodgkin's Lymphoma	6	0	4	0		735	0.0473324	18
Savolitinib;AZD4320	Cell Signalling + Cell Death	Hodgkin's Lymphoma	3	0	1	0		368	0.0213531	2
Savolitinib;AZD5991	Cell Signalling + Cell Death	Hodgkin's Lymphoma	6	0	0	0		736	0	0
Savolitinib;Venetoclax	Cell Signalling + Cell Death	Hodgkin's Lymphoma	6	0	0	0		736	0.00771517	1
Venetoclax;AZD8186	Cell Signalling + Cell Death	Hodgkin's Lymphoma	6	0	6	0		734	0.0694446	25
Venetoclax;Capivasertib	Cell Signalling + Cell Death	Hodgkin's Lymphoma	6	0	1	0		734	0.0221127	4
Venetoclax;Lapatinib	Cell Signalling + Cell Death	Hodgkin's Lymphoma	3	0	4	0		376	0.0617984	10
Venetoclax;Selumetinib	Cell Signalling + Cell Death	Hodgkin's Lymphoma	6	0	3	0		734	0.0689776	17
AZD4320;Capivasertib	Cell Signalling + Cell Death	Kidney Carcinoma	16	0	1	0		735	0.0255197	4
AZD4320;Lapatinib	Cell Signalling + Cell Death	Kidney Carcinoma	8	0	21	0		376	0.150647	55
AZD4320;Selumetinib	Cell Signalling + Cell Death	Kidney Carcinoma	16	0	17	0		734	0.0836826	80
AZD5991;AZD8186	Cell Signalling + Cell Death	Kidney Carcinoma	16	0	2	0		735	0.0541335	15
AZD5991;Capivasertib	Cell Signalling + Cell Death	Kidney Carcinoma	16	0	2	0		735	0.0533858	20
AZD5991;Lapatinib	Cell Signalling + Cell Death	Kidney Carcinoma	8	0	4	0		376	0.0849006	17
AZD5991;Selumetinib	Cell Signalling + Cell Death	Kidney Carcinoma	16	0	7	0		735	0.0631068	38
Palbociclib;AZD4320	Cell Signalling + Cell Death	Kidney Carcinoma	8	0	2	0		367	0.0699495	5
Palbociclib;AZD5991	Cell Signalling + Cell Death	Kidney Carcinoma	16	0	1	0		735	0.0264756	9
Palbociclib;Venetoclax	Cell Signalling + Cell Death	Kidney Carcinoma	16	0	4	0		735	0.0473324	18
Savolitinib;AZD4320	Cell Signalling + Cell Death	Kidney Carcinoma	8	0	1	0		368	0.0213531	2
Savolitinib;AZD5991	Cell Signalling + Cell Death	Kidney Carcinoma	16	0	0	0		736	0	0
Savolitinib;Venetoclax	Cell Signalling + Cell Death	Kidney Carcinoma	16	0	0	0		736	0.00771517	1
Venetoclax;AZD8186	Cell Signalling + Cell Death	Kidney Carcinoma	16	0	6	0		734	0.0694446	25
Venetoclax;Capivasertib	Cell Signalling + Cell Death	Kidney Carcinoma	16	0	1	0		734	0.0221127	4
Venetoclax;Selumetinib	Cell Signalling + Cell Death	Kidney Carcinoma	16	0	3	0		734	0.0689776	17
AZD4320;Capivasertib	Cell Signalling + Cell Death	Low Grade Glioma	13	0	1	0		735	0.0255197	4
AZD4320;Selumetinib	Cell Signalling + Cell Death	Low Grade Glioma	13	0	17	0		734	0.0836826	80
AZD5991;AZD8186	Cell Signalling + Cell Death	Low Grade Glioma	13	0	2	0		735	0.0541335	15
AZD5991;Capivasertib	Cell Signalling + Cell Death	Low Grade Glioma	13	0	2	0		735	0.0533858	20
AZD5991;Lapatinib	Cell Signalling + Cell Death	Low Grade Glioma	8	0	4	0		376	0.0849006	17
AZD5991;Selumetinib	Cell Signalling + Cell Death	Low Grade Glioma	13	0	7	0		735	0.0631068	38
Palbociclib;AZD4320	Cell Signalling + Cell Death	Low Grade Glioma	4	0	2	0		367	0.0699495	5
Palbociclib;AZD5991	Cell Signalling + Cell Death	Low Grade Glioma	12	0	1	0		735	0.0264756	9
Palbociclib;Venetoclax	Cell Signalling + Cell Death	Low Grade Glioma	12	0	4	0		735	0.0473324	18
Savolitinib;AZD4320	Cell Signalling + Cell Death	Low Grade Glioma	4	0	1	0		368	0.0213531	2
Savolitinib;AZD5991	Cell Signalling + Cell Death	Low Grade Glioma	12	0	0	0		736	0	0
Savolitinib;Venetoclax	Cell Signalling + Cell Death	Low Grade Glioma	12	0	0	0		736	0.00771517	1
Venetoclax;AZD8186	Cell Signalling + Cell Death	Low Grade Glioma	13	0	6	0		734	0.0694446	25
Venetoclax;Capivasertib	Cell Signalling + Cell Death	Low Grade Glioma	13	0	1	0		734	0.0221127	4
Venetoclax;Lapatinib	Cell Signalling + Cell Death	Low Grade Glioma	8	0	4	0		376	0.0617984	10
Venetoclax;Selumetinib	Cell Signalling + Cell Death	Low Grade Glioma	13	0	3	0		734	0.0689776	17
AZD4320;Capivasertib	Cell Signalling + Cell Death	Lung Adenocarcinoma	45	0	1	0		735	0.0255197	4
AZD5991;AZD8186	Cell Signalling + Cell Death	Lung Adenocarcinoma	45	0	2	0		735	0.0541335	15
Palbociclib;AZD4320	Cell Signalling + Cell Death	Lung Adenocarcinoma	25	0	2	0		367	0.0699495	5
Palbociclib;AZD5991	Cell Signalling + Cell Death	Lung Adenocarcinoma	46	0	1	0		735	0.0264756	9
Palbociclib;Venetoclax	Cell Signalling + Cell Death	Lung Adenocarcinoma	46	0	4	0		735	0.0473324	18
Savolitinib;AZD4320	Cell Signalling + Cell Death	Lung Adenocarcinoma	25	0	1	0		368	0.0213531	2
Savolitinib;AZD5991	Cell Signalling + Cell Death	Lung Adenocarcinoma	46	0	0	0		736	0	0
Savolitinib;Venetoclax	Cell Signalling + Cell Death	Lung Adenocarcinoma	46	0	0	0		736	0.00771517	1
Venetoclax;AZD8186	Cell Signalling + Cell Death	Lung Adenocarcinoma	44	0	6	0		734	0.0694446	25
Venetoclax;Capivasertib	Cell Signalling + Cell Death	Lung Adenocarcinoma	44	0	1	0		734	0.0221127	4
Venetoclax;Lapatinib	Cell Signalling + Cell Death	Lung Adenocarcinoma	22	0	4	0		376	0.0617984	10
Venetoclax;Selumetinib	Cell Signalling + Cell Death	Lung Adenocarcinoma	44	0	3	0		734	0.0689776	17
AZD4320;Capivasertib	Cell Signalling + Cell Death	Melanoma	30	0	1	0		735	0.0255197	4
Palbociclib;AZD4320	Cell Signalling + Cell Death	Melanoma	15	0	2	0		367	0.0699495	5
Palbociclib;AZD5991	Cell Signalling + Cell Death	Melanoma	30	0	1	0		735	0.0264756	9
Palbociclib;Venetoclax	Cell Signalling + Cell Death	Melanoma	30	0	4	0		735	0.0473324	18
Savolitinib;AZD4320	Cell Signalling + Cell Death	Melanoma	15	0	1	0		368	0.0213531	2
Savolitinib;AZD5991	Cell Signalling + Cell Death	Melanoma	30	0	0	0		736	0	0
Savolitinib;Venetoclax	Cell Signalling + Cell Death	Melanoma	30	0	0	0		736	0.00771517	1
Venetoclax;AZD8186	Cell Signalling + Cell Death	Melanoma	30	0	6	0		734	0.0694446	25
Venetoclax;Capivasertib	Cell Signalling + Cell Death	Melanoma	30	0	1	0		734	0.0221127	4
Venetoclax;Lapatinib	Cell Signalling + Cell Death	Melanoma	17	0	4	0		376	0.0617984	10
Venetoclax;Selumetinib	Cell Signalling + Cell Death	Melanoma	30	0	3	0		734	0.0689776	17
AZD4320;Capivasertib	Cell Signalling + Cell Death	Mesothelioma	16	0	1	0		735	0.0255197	4
AZD4320;Lapatinib	Cell Signalling + Cell Death	Mesothelioma	11	0	21	0		376	0.150647	55
AZD4320;Selumetinib	Cell Signalling + Cell Death	Mesothelioma	16	0	17	0		734	0.0836826	80
AZD5991;Lapatinib	Cell Signalling + Cell Death	Mesothelioma	11	0	4	0		376	0.0849006	17
AZD5991;Selumetinib	Cell Signalling + Cell Death	Mesothelioma	16	0	7	0		735	0.0631068	38
Palbociclib;AZD4320	Cell Signalling + Cell Death	Mesothelioma	5	0	2	0		367	0.0699495	5
Palbociclib;AZD5991	Cell Signalling + Cell Death	Mesothelioma	16	0	1	0		735	0.0264756	9
Palbociclib;Venetoclax	Cell Signalling + Cell Death	Mesothelioma	16	0	4	0		735	0.0473324	18
Savolitinib;AZD4320	Cell Signalling + Cell Death	Mesothelioma	5	0	1	0		368	0.0213531	2
Savolitinib;AZD5991	Cell Signalling + Cell Death	Mesothelioma	16	0	0	0		736	0	0
Savolitinib;Venetoclax	Cell Signalling + Cell Death	Mesothelioma	16	0	0	0		736	0.00771517	1
Venetoclax;AZD8186	Cell Signalling + Cell Death	Mesothelioma	16	0	6	0		734	0.0694446	25
Venetoclax;Capivasertib	Cell Signalling + Cell Death	Mesothelioma	16	0	1	0		734	0.0221127	4
Venetoclax;Lapatinib	Cell Signalling + Cell Death	Mesothelioma	11	0	4	0		376	0.0617984	10
Venetoclax;Selumetinib	Cell Signalling + Cell Death	Mesothelioma	16	0	3	0		734	0.0689776	17
AZD4320;AZD8186	Cell Signalling + Cell Death	Neuroblastoma	19	0	7	0		734	0.0671984	33
AZD5991;AZD8186	Cell Signalling + Cell Death	Neuroblastoma	20	0	2	0		735	0.0541335	15
AZD5991;Capivasertib	Cell Signalling + Cell Death	Neuroblastoma	20	0	2	0		735	0.0533858	20
Savolitinib;AZD4320	Cell Signalling + Cell Death	Neuroblastoma	8	0	1	0		368	0.0213531	2
Savolitinib;AZD5991	Cell Signalling + Cell Death	Neuroblastoma	20	0	0	0		736	0	0
Savolitinib;Venetoclax	Cell Signalling + Cell Death	Neuroblastoma	20	0	0	0		736	0.00771517	1
Venetoclax;Capivasertib	Cell Signalling + Cell Death	Neuroblastoma	19	0	1	0		734	0.0221127	4
AZD4320;Capivasertib	Cell Signalling + Cell Death	Non-Small Cell Lung Carcinoma	19	0	1	0		735	0.0255197	4
AZD5991;AZD8186	Cell Signalling + Cell Death	Non-Small Cell Lung Carcinoma	19	0	2	0		735	0.0541335	15
AZD5991;Capivasertib	Cell Signalling + Cell Death	Non-Small Cell Lung Carcinoma	19	0	2	0		735	0.0533858	20
AZD5991;Lapatinib	Cell Signalling + Cell Death	Non-Small Cell Lung Carcinoma	9	0	4	0		376	0.0849006	17
AZD5991;Selumetinib	Cell Signalling + Cell Death	Non-Small Cell Lung Carcinoma	19	0	7	0		735	0.0631068	38
Palbociclib;AZD4320	Cell Signalling + Cell Death	Non-Small Cell Lung Carcinoma	9	0	2	0		367	0.0699495	5
Palbociclib;AZD5991	Cell Signalling + Cell Death	Non-Small Cell Lung Carcinoma	18	0	1	0		735	0.0264756	9
Palbociclib;Venetoclax	Cell Signalling + Cell Death	Non-Small Cell Lung Carcinoma	18	0	4	0		735	0.0473324	18
Savolitinib;AZD4320	Cell Signalling + Cell Death	Non-Small Cell Lung Carcinoma	9	0	1	0		368	0.0213531	2
Savolitinib;AZD5991	Cell Signalling + Cell Death	Non-Small Cell Lung Carcinoma	18	0	0	0		736	0	0
Savolitinib;Venetoclax	Cell Signalling + Cell Death	Non-Small Cell Lung Carcinoma	18	0	0	0		736	0.00771517	1
Venetoclax;AZD8186	Cell Signalling + Cell Death	Non-Small Cell Lung Carcinoma	19	0	6	0		734	0.0694446	25
Venetoclax;Capivasertib	Cell Signalling + Cell Death	Non-Small Cell Lung Carcinoma	19	0	1	0		734	0.0221127	4
Venetoclax;Lapatinib	Cell Signalling + Cell Death	Non-Small Cell Lung Carcinoma	9	0	4	0		376	0.0617984	10
Venetoclax;Selumetinib	Cell Signalling + Cell Death	Non-Small Cell Lung Carcinoma	19	0	3	0		734	0.0689776	17
AZD4320;AZD8186	Cell Signalling + Cell Death	Oral Cavity Carcinoma	16	0	7	0		734	0.0671984	33
AZD4320;Capivasertib	Cell Signalling + Cell Death	Oral Cavity Carcinoma	16	0	1	0		735	0.0255197	4
Palbociclib;AZD4320	Cell Signalling + Cell Death	Oral Cavity Carcinoma	6	0	2	0		367	0.0699495	5
Palbociclib;AZD5991	Cell Signalling + Cell Death	Oral Cavity Carcinoma	16	0	1	0		735	0.0264756	9
Palbociclib;Venetoclax	Cell Signalling + Cell Death	Oral Cavity Carcinoma	16	0	4	0		735	0.0473324	18
Savolitinib;AZD4320	Cell Signalling + Cell Death	Oral Cavity Carcinoma	6	0	1	0		368	0.0213531	2
Savolitinib;AZD5991	Cell Signalling + Cell Death	Oral Cavity Carcinoma	16	0	0	0		736	0	0
Savolitinib;Venetoclax	Cell Signalling + Cell Death	Oral Cavity Carcinoma	16	0	0	0		736	0.00771517	1
Venetoclax;AZD8186	Cell Signalling + Cell Death	Oral Cavity Carcinoma	16	0	6	0		734	0.0694446	25
Venetoclax;Capivasertib	Cell Signalling + Cell Death	Oral Cavity Carcinoma	16	0	1	0		734	0.0221127	4
Venetoclax;Lapatinib	Cell Signalling + Cell Death	Oral Cavity Carcinoma	10	0	4	0		376	0.0617984	10
Venetoclax;Selumetinib	Cell Signalling + Cell Death	Oral Cavity Carcinoma	16	0	3	0		734	0.0689776	17
AZD4320;AZD8186	Cell Signalling + Cell Death	Osteosarcoma	11	0	7	0		734	0.0671984	33
AZD4320;Capivasertib	Cell Signalling + Cell Death	Osteosarcoma	11	0	1	0		735	0.0255197	4
AZD4320;Selumetinib	Cell Signalling + Cell Death	Osteosarcoma	11	0	17	0		734	0.0836826	80
AZD5991;AZD8186	Cell Signalling + Cell Death	Osteosarcoma	11	0	2	0		735	0.0541335	15
AZD5991;Capivasertib	Cell Signalling + Cell Death	Osteosarcoma	11	0	2	0		735	0.0533858	20
AZD5991;Lapatinib	Cell Signalling + Cell Death	Osteosarcoma	8	0	4	0		376	0.0849006	17
Palbociclib;AZD4320	Cell Signalling + Cell Death	Osteosarcoma	4	0	2	0		367	0.0699495	5
Palbociclib;AZD5991	Cell Signalling + Cell Death	Osteosarcoma	11	0	1	0		735	0.0264756	9
Palbociclib;Venetoclax	Cell Signalling + Cell Death	Osteosarcoma	11	0	4	0		735	0.0473324	18
Savolitinib;AZD4320	Cell Signalling + Cell Death	Osteosarcoma	4	0	1	0		368	0.0213531	2
Savolitinib;AZD5991	Cell Signalling + Cell Death	Osteosarcoma	11	0	0	0		736	0	0
Savolitinib;Venetoclax	Cell Signalling + Cell Death	Osteosarcoma	11	0	0	0		736	0.00771517	1
Venetoclax;AZD8186	Cell Signalling + Cell Death	Osteosarcoma	11	0	6	0		734	0.0694446	25
Venetoclax;Capivasertib	Cell Signalling + Cell Death	Osteosarcoma	11	0	1	0		734	0.0221127	4
Venetoclax;Lapatinib	Cell Signalling + Cell Death	Osteosarcoma	8	0	4	0		376	0.0617984	10
Venetoclax;Selumetinib	Cell Signalling + Cell Death	Osteosarcoma	11	0	3	0		734	0.0689776	17
AZD4320;Capivasertib	Cell Signalling + Cell Death	Other Blood Carcinomas	5	0	1	0		735	0.0255197	4
AZD4320;Lapatinib	Cell Signalling + Cell Death	Other Blood Carcinomas	4	0	21	0		376	0.150647	55
AZD4320;Selumetinib	Cell Signalling + Cell Death	Other Blood Carcinomas	5	0	17	0		734	0.0836826	80
AZD5991;AZD8186	Cell Signalling + Cell Death	Other Blood Carcinomas	5	0	2	0		735	0.0541335	15
AZD5991;Capivasertib	Cell Signalling + Cell Death	Other Blood Carcinomas	5	0	2	0		735	0.0533858	20
AZD5991;Lapatinib	Cell Signalling + Cell Death	Other Blood Carcinomas	4	0	4	0		376	0.0849006	17
AZD5991;Selumetinib	Cell Signalling + Cell Death	Other Blood Carcinomas	5	0	7	0		735	0.0631068	38
Palbociclib;AZD4320	Cell Signalling + Cell Death	Other Blood Carcinomas	1	0	2	0		367	0.0699495	5
Palbociclib;AZD5991	Cell Signalling + Cell Death	Other Blood Carcinomas	5	0	1	0		735	0.0264756	9
Palbociclib;Venetoclax	Cell Signalling + Cell Death	Other Blood Carcinomas	5	0	4	0		735	0.0473324	18
Savolitinib;AZD4320	Cell Signalling + Cell Death	Other Blood Carcinomas	1	0	1	0		368	0.0213531	2
Savolitinib;AZD5991	Cell Signalling + Cell Death	Other Blood Carcinomas	5	0	0	0		736	0	0
Savolitinib;Venetoclax	Cell Signalling + Cell Death	Other Blood Carcinomas	5	0	0	0		736	0.00771517	1
Venetoclax;AZD8186	Cell Signalling + Cell Death	Other Blood Carcinomas	5	0	6	0		734	0.0694446	25
Venetoclax;Capivasertib	Cell Signalling + Cell Death	Other Blood Carcinomas	5	0	1	0		734	0.0221127	4
Venetoclax;Lapatinib	Cell Signalling + Cell Death	Other Blood Carcinomas	4	0	4	0		376	0.0617984	10
Venetoclax;Selumetinib	Cell Signalling + Cell Death	Other Blood Carcinomas	5	0	3	0		734	0.0689776	17
AZD4320;Capivasertib	Cell Signalling + Cell Death	Other Solid Carcinomas	32	0	1	0		735	0.0255197	4
AZD5991;AZD8186	Cell Signalling + Cell Death	Other Solid Carcinomas	32	0	2	0		735	0.0541335	15
AZD5991;Selumetinib	Cell Signalling + Cell Death	Other Solid Carcinomas	32	0	7	0		735	0.0631068	38
Palbociclib;AZD4320	Cell Signalling + Cell Death	Other Solid Carcinomas	13	0	2	0		367	0.0699495	5
Palbociclib;AZD5991	Cell Signalling + Cell Death	Other Solid Carcinomas	34	0	1	0		735	0.0264756	9
Palbociclib;Venetoclax	Cell Signalling + Cell Death	Other Solid Carcinomas	34	0	4	0		735	0.0473324	18
Savolitinib;AZD4320	Cell Signalling + Cell Death	Other Solid Carcinomas	13	0	1	0		368	0.0213531	2
Savolitinib;AZD5991	Cell Signalling + Cell Death	Other Solid Carcinomas	34	0	0	0		736	0	0
Savolitinib;Venetoclax	Cell Signalling + Cell Death	Other Solid Carcinomas	34	0	0	0		736	0.00771517	1
Venetoclax;AZD8186	Cell Signalling + Cell Death	Other Solid Carcinomas	32	0	6	0		734	0.0694446	25
Venetoclax;Capivasertib	Cell Signalling + Cell Death	Other Solid Carcinomas	32	0	1	0		734	0.0221127	4
Venetoclax;Lapatinib	Cell Signalling + Cell Death	Other Solid Carcinomas	21	0	4	0		376	0.0617984	10
Venetoclax;Selumetinib	Cell Signalling + Cell Death	Other Solid Carcinomas	32	0	3	0		734	0.0689776	17
AZD4320;AZD8186	Cell Signalling + Cell Death	Ovarian Carcinoma	31	0	7	0		734	0.0671984	33
AZD4320;Capivasertib	Cell Signalling + Cell Death	Ovarian Carcinoma	30	0	1	0		735	0.0255197	4
AZD5991;Capivasertib	Cell Signalling + Cell Death	Ovarian Carcinoma	30	0	2	0		735	0.0533858	20
Palbociclib;AZD4320	Cell Signalling + Cell Death	Ovarian Carcinoma	16	0	2	0		367	0.0699495	5
Palbociclib;AZD5991	Cell Signalling + Cell Death	Ovarian Carcinoma	30	0	1	0		735	0.0264756	9
Palbociclib;Venetoclax	Cell Signalling + Cell Death	Ovarian Carcinoma	30	0	4	0		735	0.0473324	18
Savolitinib;AZD4320	Cell Signalling + Cell Death	Ovarian Carcinoma	16	0	1	0		368	0.0213531	2
Savolitinib;AZD5991	Cell Signalling + Cell Death	Ovarian Carcinoma	30	0	0	0		736	0	0
Savolitinib;Venetoclax	Cell Signalling + Cell Death	Ovarian Carcinoma	30	0	0	0		736	0.00771517	1
Venetoclax;AZD8186	Cell Signalling + Cell Death	Ovarian Carcinoma	31	0	6	0		734	0.0694446	25
Venetoclax;Capivasertib	Cell Signalling + Cell Death	Ovarian Carcinoma	31	0	1	0		734	0.0221127	4
Venetoclax;Lapatinib	Cell Signalling + Cell Death	Ovarian Carcinoma	14	0	4	0		376	0.0617984	10
Venetoclax;Selumetinib	Cell Signalling + Cell Death	Ovarian Carcinoma	31	0	3	0		734	0.0689776	17
AZD4320;AZD8186	Cell Signalling + Cell Death	Pancreatic Carcinoma	28	0	7	0		734	0.0671984	33
AZD4320;Capivasertib	Cell Signalling + Cell Death	Pancreatic Carcinoma	28	0	1	0		735	0.0255197	4
AZD4320;Lapatinib	Cell Signalling + Cell Death	Pancreatic Carcinoma	15	0	21	0		376	0.150647	55
AZD5991;AZD8186	Cell Signalling + Cell Death	Pancreatic Carcinoma	28	0	2	0		735	0.0541335	15
AZD5991;Capivasertib	Cell Signalling + Cell Death	Pancreatic Carcinoma	28	0	2	0		735	0.0533858	20
AZD5991;Lapatinib	Cell Signalling + Cell Death	Pancreatic Carcinoma	15	0	4	0		376	0.0849006	17
Palbociclib;AZD4320	Cell Signalling + Cell Death	Pancreatic Carcinoma	14	0	2	0		367	0.0699495	5
Palbociclib;AZD5991	Cell Signalling + Cell Death	Pancreatic Carcinoma	29	0	1	0		735	0.0264756	9
Palbociclib;Venetoclax	Cell Signalling + Cell Death	Pancreatic Carcinoma	29	0	4	0		735	0.0473324	18
Savolitinib;AZD4320	Cell Signalling + Cell Death	Pancreatic Carcinoma	14	0	1	0		368	0.0213531	2
Savolitinib;AZD5991	Cell Signalling + Cell Death	Pancreatic Carcinoma	29	0	0	0		736	0	0
Savolitinib;Venetoclax	Cell Signalling + Cell Death	Pancreatic Carcinoma	29	0	0	0		736	0.00771517	1
Venetoclax;AZD8186	Cell Signalling + Cell Death	Pancreatic Carcinoma	28	0	6	0		734	0.0694446	25
Venetoclax;Capivasertib	Cell Signalling + Cell Death	Pancreatic Carcinoma	28	0	1	0		734	0.0221127	4
Venetoclax;Lapatinib	Cell Signalling + Cell Death	Pancreatic Carcinoma	15	0	4	0		376	0.0617984	10
Venetoclax;Selumetinib	Cell Signalling + Cell Death	Pancreatic Carcinoma	28	0	3	0		734	0.0689776	17
AZD4320;AZD8186	Cell Signalling + Cell Death	Plasma Cell Myeloma	13	0	7	0		734	0.0671984	33
AZD4320;Capivasertib	Cell Signalling + Cell Death	Plasma Cell Myeloma	13	0	1	0		735	0.0255197	4
AZD4320;Lapatinib	Cell Signalling + Cell Death	Plasma Cell Myeloma	7	0	21	0		376	0.150647	55
AZD5991;AZD8186	Cell Signalling + Cell Death	Plasma Cell Myeloma	13	0	2	0		735	0.0541335	15
AZD5991;Capivasertib	Cell Signalling + Cell Death	Plasma Cell Myeloma	13	0	2	0		735	0.0533858	20
AZD5991;Lapatinib	Cell Signalling + Cell Death	Plasma Cell Myeloma	7	0	4	0		376	0.0849006	17
Palbociclib;AZD4320	Cell Signalling + Cell Death	Plasma Cell Myeloma	6	0	2	0		367	0.0699495	5
Palbociclib;AZD5991	Cell Signalling + Cell Death	Plasma Cell Myeloma	13	0	1	0		735	0.0264756	9
Palbociclib;Venetoclax	Cell Signalling + Cell Death	Plasma Cell Myeloma	13	0	4	0		735	0.0473324	18
Savolitinib;AZD4320	Cell Signalling + Cell Death	Plasma Cell Myeloma	6	0	1	0		368	0.0213531	2
Savolitinib;AZD5991	Cell Signalling + Cell Death	Plasma Cell Myeloma	13	0	0	0		736	0	0
Savolitinib;Venetoclax	Cell Signalling + Cell Death	Plasma Cell Myeloma	13	0	0	0		736	0.00771517	1
Venetoclax;AZD8186	Cell Signalling + Cell Death	Plasma Cell Myeloma	13	0	6	0		734	0.0694446	25
Venetoclax;Lapatinib	Cell Signalling + Cell Death	Plasma Cell Myeloma	7	0	4	0		376	0.0617984	10
AZD4320;AZD8186	Cell Signalling + Cell Death	Prostate Carcinoma	5	0	7	0		734	0.0671984	33
AZD4320;Capivasertib	Cell Signalling + Cell Death	Prostate Carcinoma	5	0	1	0		735	0.0255197	4
AZD4320;Lapatinib	Cell Signalling + Cell Death	Prostate Carcinoma	3	0	21	0		376	0.150647	55
AZD4320;Selumetinib	Cell Signalling + Cell Death	Prostate Carcinoma	5	0	17	0		734	0.0836826	80
AZD5991;AZD8186	Cell Signalling + Cell Death	Prostate Carcinoma	5	0	2	0		735	0.0541335	15
AZD5991;Capivasertib	Cell Signalling + Cell Death	Prostate Carcinoma	5	0	2	0		735	0.0533858	20
AZD5991;Lapatinib	Cell Signalling + Cell Death	Prostate Carcinoma	3	0	4	0		376	0.0849006	17
AZD5991;Selumetinib	Cell Signalling + Cell Death	Prostate Carcinoma	5	0	7	0		735	0.0631068	38
Palbociclib;AZD4320	Cell Signalling + Cell Death	Prostate Carcinoma	2	0	2	0		367	0.0699495	5
Palbociclib;AZD5991	Cell Signalling + Cell Death	Prostate Carcinoma	5	0	1	0		735	0.0264756	9
Palbociclib;Venetoclax	Cell Signalling + Cell Death	Prostate Carcinoma	5	0	4	0		735	0.0473324	18
Savolitinib;AZD4320	Cell Signalling + Cell Death	Prostate Carcinoma	2	0	1	0		368	0.0213531	2
Savolitinib;AZD5991	Cell Signalling + Cell Death	Prostate Carcinoma	5	0	0	0		736	0	0
Savolitinib;Venetoclax	Cell Signalling + Cell Death	Prostate Carcinoma	5	0	0	0		736	0.00771517	1
Venetoclax;AZD8186	Cell Signalling + Cell Death	Prostate Carcinoma	5	0	6	0		734	0.0694446	25
Venetoclax;Capivasertib	Cell Signalling + Cell Death	Prostate Carcinoma	5	0	1	0		734	0.0221127	4
Venetoclax;Lapatinib	Cell Signalling + Cell Death	Prostate Carcinoma	3	0	4	0		376	0.0617984	10
Venetoclax;Selumetinib	Cell Signalling + Cell Death	Prostate Carcinoma	5	0	3	0		734	0.0689776	17
AZD4320;Capivasertib	Cell Signalling + Cell Death	Rhabdomyosarcoma	5	0	1	0		735	0.0255197	4
AZD4320;Lapatinib	Cell Signalling + Cell Death	Rhabdomyosarcoma	1	0	21	0		376	0.150647	55
AZD4320;Selumetinib	Cell Signalling + Cell Death	Rhabdomyosarcoma	5	0	17	0		734	0.0836826	80
AZD5991;AZD8186	Cell Signalling + Cell Death	Rhabdomyosarcoma	5	0	2	0		735	0.0541335	15
AZD5991;Capivasertib	Cell Signalling + Cell Death	Rhabdomyosarcoma	5	0	2	0		735	0.0533858	20
AZD5991;Lapatinib	Cell Signalling + Cell Death	Rhabdomyosarcoma	1	0	4	0		376	0.0849006	17
AZD5991;Selumetinib	Cell Signalling + Cell Death	Rhabdomyosarcoma	5	0	7	0		735	0.0631068	38
Palbociclib;AZD4320	Cell Signalling + Cell Death	Rhabdomyosarcoma	4	0	2	0		367	0.0699495	5
Palbociclib;AZD5991	Cell Signalling + Cell Death	Rhabdomyosarcoma	5	0	1	0		735	0.0264756	9
Palbociclib;Venetoclax	Cell Signalling + Cell Death	Rhabdomyosarcoma	5	0	4	0		735	0.0473324	18
Savolitinib;AZD4320	Cell Signalling + Cell Death	Rhabdomyosarcoma	4	0	1	0		368	0.0213531	2
Savolitinib;AZD5991	Cell Signalling + Cell Death	Rhabdomyosarcoma	5	0	0	0		736	0	0
Savolitinib;Venetoclax	Cell Signalling + Cell Death	Rhabdomyosarcoma	5	0	0	0		736	0.00771517	1
Venetoclax;AZD8186	Cell Signalling + Cell Death	Rhabdomyosarcoma	5	0	6	0		734	0.0694446	25
Venetoclax;Capivasertib	Cell Signalling + Cell Death	Rhabdomyosarcoma	5	0	1	0		734	0.0221127	4
Venetoclax;Lapatinib	Cell Signalling + Cell Death	Rhabdomyosarcoma	1	0	4	0		376	0.0617984	10
Venetoclax;Selumetinib	Cell Signalling + Cell Death	Rhabdomyosarcoma	5	0	3	0		734	0.0689776	17
AZD4320;Capivasertib	Cell Signalling + Cell Death	Small Cell Lung Carcinoma	34	0	1	0		735	0.0255197	4
AZD5991;Lapatinib	Cell Signalling + Cell Death	Small Cell Lung Carcinoma	19	0	4	0		376	0.0849006	17
Palbociclib;AZD4320	Cell Signalling + Cell Death	Small Cell Lung Carcinoma	16	0	2	0		367	0.0699495	5
Savolitinib;AZD5991	Cell Signalling + Cell Death	Small Cell Lung Carcinoma	35	0	0	0		736	0	0
Savolitinib;Venetoclax	Cell Signalling + Cell Death	Small Cell Lung Carcinoma	35	0	0	0		736	0.00771517	1
Venetoclax;Capivasertib	Cell Signalling + Cell Death	Small Cell Lung Carcinoma	34	0	1	0		734	0.0221127	4
AZD4320;AZD8186	Cell Signalling + Cell Death	Squamous Cell Lung Carcinoma	13	0	7	0		734	0.0671984	33
AZD4320;Capivasertib	Cell Signalling + Cell Death	Squamous Cell Lung Carcinoma	13	0	1	0		735	0.0255197	4
AZD5991;AZD8186	Cell Signalling + Cell Death	Squamous Cell Lung Carcinoma	13	0	2	0		735	0.0541335	15
AZD5991;Capivasertib	Cell Signalling + Cell Death	Squamous Cell Lung Carcinoma	13	0	2	0		735	0.0533858	20
AZD5991;Lapatinib	Cell Signalling + Cell Death	Squamous Cell Lung Carcinoma	6	0	4	0		376	0.0849006	17
AZD5991;Selumetinib	Cell Signalling + Cell Death	Squamous Cell Lung Carcinoma	13	0	7	0		735	0.0631068	38
Palbociclib;AZD4320	Cell Signalling + Cell Death	Squamous Cell Lung Carcinoma	7	0	2	0		367	0.0699495	5
Palbociclib;AZD5991	Cell Signalling + Cell Death	Squamous Cell Lung Carcinoma	13	0	1	0		735	0.0264756	9
Palbociclib;Venetoclax	Cell Signalling + Cell Death	Squamous Cell Lung Carcinoma	13	0	4	0		735	0.0473324	18
Savolitinib;AZD4320	Cell Signalling + Cell Death	Squamous Cell Lung Carcinoma	7	0	1	0		368	0.0213531	2
Savolitinib;AZD5991	Cell Signalling + Cell Death	Squamous Cell Lung Carcinoma	13	0	0	0		736	0	0
Savolitinib;Venetoclax	Cell Signalling + Cell Death	Squamous Cell Lung Carcinoma	13	0	0	0		736	0.00771517	1
Venetoclax;AZD8186	Cell Signalling + Cell Death	Squamous Cell Lung Carcinoma	13	0	6	0		734	0.0694446	25
Venetoclax;Capivasertib	Cell Signalling + Cell Death	Squamous Cell Lung Carcinoma	13	0	1	0		734	0.0221127	4
Venetoclax;Lapatinib	Cell Signalling + Cell Death	Squamous Cell Lung Carcinoma	6	0	4	0		376	0.0617984	10
Venetoclax;Selumetinib	Cell Signalling + Cell Death	Squamous Cell Lung Carcinoma	13	0	3	0		734	0.0689776	17
AZD4320;AZD8186	Cell Signalling + Cell Death	T-Cell Non-Hodgkin's Lymphoma	5	0	7	0		734	0.0671984	33
AZD4320;Capivasertib	Cell Signalling + Cell Death	T-Cell Non-Hodgkin's Lymphoma	5	0	1	0		735	0.0255197	4
AZD4320;Lapatinib	Cell Signalling + Cell Death	T-Cell Non-Hodgkin's Lymphoma	2	0	21	0		376	0.150647	55
AZD5991;Capivasertib	Cell Signalling + Cell Death	T-Cell Non-Hodgkin's Lymphoma	5	0	2	0		735	0.0533858	20
AZD5991;Lapatinib	Cell Signalling + Cell Death	T-Cell Non-Hodgkin's Lymphoma	2	0	4	0		376	0.0849006	17
AZD5991;Selumetinib	Cell Signalling + Cell Death	T-Cell Non-Hodgkin's Lymphoma	5	0	7	0		735	0.0631068	38
Palbociclib;AZD4320	Cell Signalling + Cell Death	T-Cell Non-Hodgkin's Lymphoma	3	0	2	0		367	0.0699495	5
Palbociclib;AZD5991	Cell Signalling + Cell Death	T-Cell Non-Hodgkin's Lymphoma	5	0	1	0		735	0.0264756	9
Palbociclib;Venetoclax	Cell Signalling + Cell Death	T-Cell Non-Hodgkin's Lymphoma	5	0	4	0		735	0.0473324	18
Savolitinib;AZD4320	Cell Signalling + Cell Death	T-Cell Non-Hodgkin's Lymphoma	3	0	1	0		368	0.0213531	2
Savolitinib;AZD5991	Cell Signalling + Cell Death	T-Cell Non-Hodgkin's Lymphoma	5	0	0	0		736	0	0
Savolitinib;Venetoclax	Cell Signalling + Cell Death	T-Cell Non-Hodgkin's Lymphoma	5	0	0	0		736	0.00771517	1
Venetoclax;AZD8186	Cell Signalling + Cell Death	T-Cell Non-Hodgkin's Lymphoma	5	0	6	0		734	0.0694446	25
Venetoclax;Capivasertib	Cell Signalling + Cell Death	T-Cell Non-Hodgkin's Lymphoma	5	0	1	0		734	0.0221127	4
Venetoclax;Lapatinib	Cell Signalling + Cell Death	T-Cell Non-Hodgkin's Lymphoma	2	0	4	0		376	0.0617984	10
Venetoclax;Selumetinib	Cell Signalling + Cell Death	T-Cell Non-Hodgkin's Lymphoma	5	0	3	0		734	0.0689776	17
AZD4320;Capivasertib	Cell Signalling + Cell Death	Thyroid Gland Carcinoma	14	0	1	0		735	0.0255197	4
AZD4320;Lapatinib	Cell Signalling + Cell Death	Thyroid Gland Carcinoma	7	0	21	0		376	0.150647	55
AZD5991;AZD8186	Cell Signalling + Cell Death	Thyroid Gland Carcinoma	14	0	2	0		735	0.0541335	15
AZD5991;Capivasertib	Cell Signalling + Cell Death	Thyroid Gland Carcinoma	14	0	2	0		735	0.0533858	20
AZD5991;Lapatinib	Cell Signalling + Cell Death	Thyroid Gland Carcinoma	7	0	4	0		376	0.0849006	17
AZD5991;Selumetinib	Cell Signalling + Cell Death	Thyroid Gland Carcinoma	14	0	7	0		735	0.0631068	38
Palbociclib;AZD4320	Cell Signalling + Cell Death	Thyroid Gland Carcinoma	7	0	2	0		367	0.0699495	5
Palbociclib;AZD5991	Cell Signalling + Cell Death	Thyroid Gland Carcinoma	14	0	1	0		735	0.0264756	9
Palbociclib;Venetoclax	Cell Signalling + Cell Death	Thyroid Gland Carcinoma	14	0	4	0		735	0.0473324	18
Savolitinib;AZD4320	Cell Signalling + Cell Death	Thyroid Gland Carcinoma	7	0	1	0		368	0.0213531	2
Savolitinib;AZD5991	Cell Signalling + Cell Death	Thyroid Gland Carcinoma	14	0	0	0		736	0	0
Savolitinib;Venetoclax	Cell Signalling + Cell Death	Thyroid Gland Carcinoma	14	0	0	0		736	0.00771517	1
Venetoclax;AZD8186	Cell Signalling + Cell Death	Thyroid Gland Carcinoma	14	0	6	0		734	0.0694446	25
Venetoclax;Capivasertib	Cell Signalling + Cell Death	Thyroid Gland Carcinoma	14	0	1	0		734	0.0221127	4
Venetoclax;Lapatinib	Cell Signalling + Cell Death	Thyroid Gland Carcinoma	7	0	4	0		376	0.0617984	10
Venetoclax;Selumetinib	Cell Signalling + Cell Death	Thyroid Gland Carcinoma	14	0	3	0		734	0.0689776	17
AZD5991;AZD8186	Cell Signalling + Cell Death	T-Lymphoblastic Leukemia	17	0	2	0		735	0.0541335	15
AZD5991;Lapatinib	Cell Signalling + Cell Death	T-Lymphoblastic Leukemia	7	0	4	0		376	0.0849006	17
AZD5991;Selumetinib	Cell Signalling + Cell Death	T-Lymphoblastic Leukemia	17	0	7	0		735	0.0631068	38
Palbociclib;AZD4320	Cell Signalling + Cell Death	T-Lymphoblastic Leukemia	10	0	2	0		367	0.0699495	5
Savolitinib;AZD4320	Cell Signalling + Cell Death	T-Lymphoblastic Leukemia	10	0	1	0		368	0.0213531	2
Savolitinib;AZD5991	Cell Signalling + Cell Death	T-Lymphoblastic Leukemia	17	0	0	0		736	0	0
Savolitinib;Venetoclax	Cell Signalling + Cell Death	T-Lymphoblastic Leukemia	17	0	0	0		736	0.00771517	1
AZD5153;Selumetinib	Cell Signalling + Chemotherapeutic Agents/Others	Burkitt's Lymphoma	13	0	22	0		736	0.135399	109
Capivasertib;AZD5153	Cell Signalling + Chemotherapeutic Agents/Others	Cervical Carcinoma	12	0	15	0		735	0.0994319	71
AZD5153;Selumetinib	Cell Signalling + Chemotherapeutic Agents/Others	Chondrosarcoma	4	0	22	0		736	0.135399	109
Capivasertib;AZD5153	Cell Signalling + Chemotherapeutic Agents/Others	Chondrosarcoma	4	0	15	0		735	0.0994319	71
Capivasertib;AZD5153	Cell Signalling + Chemotherapeutic Agents/Others	Chronic Myelogenous Leukemia	10	0	15	0		735	0.0994319	71
AZD5153;Selumetinib	Cell Signalling + Chemotherapeutic Agents/Others	Endometrial Carcinoma	10	0	22	0		736	0.135399	109
AZD5153;Selumetinib	Cell Signalling + Chemotherapeutic Agents/Others	Hepatocellular Carcinoma	14	0	22	0		736	0.135399	109
Capivasertib;AZD5153	Cell Signalling + Chemotherapeutic Agents/Others	Hepatocellular Carcinoma	14	0	15	0		735	0.0994319	71
AZD5153;Selumetinib	Cell Signalling + Chemotherapeutic Agents/Others	Hodgkin's Lymphoma	6	0	22	0		736	0.135399	109
Capivasertib;AZD5153	Cell Signalling + Chemotherapeutic Agents/Others	Hodgkin's Lymphoma	6	0	15	0		735	0.0994319	71
AZD5153;Selumetinib	Cell Signalling + Chemotherapeutic Agents/Others	Kidney Carcinoma	16	0	22	0		736	0.135399	109
AZD5153;Selumetinib	Cell Signalling + Chemotherapeutic Agents/Others	Low Grade Glioma	12	0	22	0		736	0.135399	109
AZD5153;Selumetinib	Cell Signalling + Chemotherapeutic Agents/Others	Mesothelioma	16	0	22	0		736	0.135399	109
Capivasertib;AZD5153	Cell Signalling + Chemotherapeutic Agents/Others	Neuroblastoma	20	0	15	0		735	0.0994319	71
AZD5153;Selumetinib	Cell Signalling + Chemotherapeutic Agents/Others	Osteosarcoma	11	0	22	0		736	0.135399	109
Capivasertib;AZD5153	Cell Signalling + Chemotherapeutic Agents/Others	Osteosarcoma	11	0	15	0		735	0.0994319	71
AZD5153;Selumetinib	Cell Signalling + Chemotherapeutic Agents/Others	Other Blood Carcinomas	5	0	22	0		736	0.135399	109
Capivasertib;AZD5153	Cell Signalling + Chemotherapeutic Agents/Others	Other Blood Carcinomas	5	0	15	0		735	0.0994319	71
Capivasertib;AZD5153	Cell Signalling + Chemotherapeutic Agents/Others	Pancreatic Carcinoma	29	0	15	0		735	0.0994319	71
AZD5153;Selumetinib	Cell Signalling + Chemotherapeutic Agents/Others	Prostate Carcinoma	5	0	22	0		736	0.135399	109
Capivasertib;AZD5153	Cell Signalling + Chemotherapeutic Agents/Others	Prostate Carcinoma	5	0	15	0		735	0.0994319	71
Capivasertib;AZD5153	Cell Signalling + Chemotherapeutic Agents/Others	Rhabdomyosarcoma	5	0	15	0		735	0.0994319	71
AZD5153;Selumetinib	Cell Signalling + Chemotherapeutic Agents/Others	T-Cell Non-Hodgkin's Lymphoma	5	0	22	0		736	0.135399	109
Capivasertib;AZD5153	Cell Signalling + Chemotherapeutic Agents/Others	T-Cell Non-Hodgkin's Lymphoma	5	0	15	0		735	0.0994319	71
AZD5153;Selumetinib	Cell Signalling + Chemotherapeutic Agents/Others	Thyroid Gland Carcinoma	14	0	22	0		736	0.135399	109
Gefitinib;AZD1390	Cell Signlling + DDR	Acute Myeloid Leukemia	20	0	0	0		736	0	0
Gefitinib;AZD1390	Cell Signlling + DDR	B-Cell Non-Hodgkin's Lymphoma	23	0	0	0		736	0	0
Gefitinib;AZD1390	Cell Signlling + DDR	Biliary Tract Carcinoma	4	0	0	0		736	0	0
Gefitinib;AZD1390	Cell Signlling + DDR	Bladder Carcinoma	17	0	0	0		736	0	0
Gefitinib;AZD1390	Cell Signlling + DDR	B-Lymphoblastic Leukemia	15	0	0	0		736	0	0
Gefitinib;AZD1390	Cell Signlling + DDR	Breast Carcinoma	43	0	0	0		736	0	0
Gefitinib;AZD1390	Cell Signlling + DDR	Burkitt's Lymphoma	13	0	0	0		736	0	0
Gefitinib;AZD1390	Cell Signlling + DDR	Cervical Carcinoma	12	0	0	0		736	0	0
Gefitinib;AZD1390	Cell Signlling + DDR	Chondrosarcoma	4	0	0	0		736	0	0
Gefitinib;AZD1390	Cell Signlling + DDR	Chronic Myelogenous Leukemia	10	0	0	0		736	0	0
Gefitinib;AZD1390	Cell Signlling + DDR	Colorectal Carcinoma	43	0	0	0		736	0	0
Gefitinib;AZD1390	Cell Signlling + DDR	Endometrial Carcinoma	10	0	0	0		736	0	0
Gefitinib;AZD1390	Cell Signlling + DDR	Esophageal Adenocarcinoma	9	0	0	0		736	0	0
Gefitinib;AZD1390	Cell Signlling + DDR	Esophageal Squamous Cell Carcinoma	21	0	0	0		736	0	0
Gefitinib;AZD1390	Cell Signlling + DDR	Ewing's Sarcoma	20	0	0	0		736	0	0
Gefitinib;AZD1390	Cell Signlling + DDR	Gastric Carcinoma	23	0	0	0		736	0	0
Gefitinib;AZD1390	Cell Signlling + DDR	Glioblastoma	22	0	0	0		736	0	0
Gefitinib;AZD1390	Cell Signlling + DDR	Head and Neck Carcinoma	10	0	0	0		736	0	0
Gefitinib;AZD1390	Cell Signlling + DDR	Hepatocellular Carcinoma	14	0	0	0		736	0	0
Gefitinib;AZD1390	Cell Signlling + DDR	Hodgkin's Lymphoma	6	0	0	0		736	0	0
Gefitinib;AZD1390	Cell Signlling + DDR	Kidney Carcinoma	16	0	0	0		736	0	0
Gefitinib;AZD1390	Cell Signlling + DDR	Low Grade Glioma	12	0	0	0		736	0	0
Gefitinib;AZD1390	Cell Signlling + DDR	Lung Adenocarcinoma	46	0	0	0		736	0	0
Gefitinib;AZD1390	Cell Signlling + DDR	Melanoma	30	0	0	0		736	0	0
Gefitinib;AZD1390	Cell Signlling + DDR	Mesothelioma	16	0	0	0		736	0	0
Gefitinib;AZD1390	Cell Signlling + DDR	Neuroblastoma	20	0	0	0		736	0	0
Gefitinib;AZD1390	Cell Signlling + DDR	Non-Small Cell Lung Carcinoma	18	0	0	0		736	0	0
Gefitinib;AZD1390	Cell Signlling + DDR	Oral Cavity Carcinoma	16	0	0	0		736	0	0
Gefitinib;AZD1390	Cell Signlling + DDR	Osteosarcoma	11	0	0	0		736	0	0
Gefitinib;AZD1390	Cell Signlling + DDR	Other Blood Carcinomas	5	0	0	0		736	0	0
Gefitinib;AZD1390	Cell Signlling + DDR	Other Solid Carcinomas	34	0	0	0		736	0	0
Gefitinib;AZD1390	Cell Signlling + DDR	Ovarian Carcinoma	30	0	0	0		736	0	0
Gefitinib;AZD1390	Cell Signlling + DDR	Pancreatic Carcinoma	29	0	0	0		736	0	0
Gefitinib;AZD1390	Cell Signlling + DDR	Plasma Cell Myeloma	13	0	0	0		736	0	0
Gefitinib;AZD1390	Cell Signlling + DDR	Prostate Carcinoma	5	0	0	0		736	0	0
Gefitinib;AZD1390	Cell Signlling + DDR	Rhabdomyosarcoma	5	0	0	0		736	0	0
Gefitinib;AZD1390	Cell Signlling + DDR	Small Cell Lung Carcinoma	35	0	0	0		736	0	0
Gefitinib;AZD1390	Cell Signlling + DDR	Squamous Cell Lung Carcinoma	13	0	0	0		736	0	0
Gefitinib;AZD1390	Cell Signlling + DDR	T-Cell Non-Hodgkin's Lymphoma	5	0	0	0		736	0	0
Gefitinib;AZD1390	Cell Signlling + DDR	Thyroid Gland Carcinoma	14	0	0	0		736	0	0
Gefitinib;AZD1390	Cell Signlling + DDR	T-Lymphoblastic Leukemia	17	0	0	0		736	0	0
AZD1775;Capivasertib	Cell Signlling + DDR	Acute Myeloid Leukemia	19	0	5	0		737	0.0674603	33
Capivasertib;AZD1390	Cell Signlling + DDR	Acute Myeloid Leukemia	20	0	0	0		735	0	0
Capivasertib;AZD2811	Cell Signlling + DDR	Acute Myeloid Leukemia	20	0	1	0		735	0.0408866	15
Capivasertib;AZD6738	Cell Signlling + DDR	Acute Myeloid Leukemia	20	0	1	0		735	0.0204674	3
Selumetinib;AZD1390	Cell Signlling + DDR	Acute Myeloid Leukemia	20	0	0	0		736	0	0
Selumetinib;AZD1775	Cell Signlling + DDR	Acute Myeloid Leukemia	20	0	4	0		736	0.0598776	24
Selumetinib;AZD6738	Cell Signlling + DDR	Acute Myeloid Leukemia	20	0	8	0		736	0.0707283	48
AZD1775;Capivasertib	Cell Signlling + DDR	B-Cell Non-Hodgkin's Lymphoma	24	0	5	0		737	0.0674603	33
Capivasertib;AZD1390	Cell Signlling + DDR	B-Cell Non-Hodgkin's Lymphoma	23	0	0	0		735	0	0
Capivasertib;AZD2811	Cell Signlling + DDR	B-Cell Non-Hodgkin's Lymphoma	23	0	1	0		735	0.0408866	15
Capivasertib;AZD6738	Cell Signlling + DDR	B-Cell Non-Hodgkin's Lymphoma	23	0	1	0		735	0.0204674	3
Selumetinib;AZD1390	Cell Signlling + DDR	B-Cell Non-Hodgkin's Lymphoma	23	0	0	0		736	0	0
Selumetinib;AZD1775	Cell Signlling + DDR	B-Cell Non-Hodgkin's Lymphoma	23	0	4	0		736	0.0598776	24
Selumetinib;AZD6738	Cell Signlling + DDR	B-Cell Non-Hodgkin's Lymphoma	23	0	8	0		736	0.0707283	48
AZD1775;Capivasertib	Cell Signlling + DDR	Biliary Tract Carcinoma	4	0	5	0		737	0.0674603	33
Capivasertib;AZD1390	Cell Signlling + DDR	Biliary Tract Carcinoma	4	0	0	0		735	0	0
Capivasertib;AZD2811	Cell Signlling + DDR	Biliary Tract Carcinoma	4	0	1	0		735	0.0408866	15
Capivasertib;AZD6738	Cell Signlling + DDR	Biliary Tract Carcinoma	4	0	1	0		735	0.0204674	3
Selumetinib;AZD1390	Cell Signlling + DDR	Biliary Tract Carcinoma	4	0	0	0		736	0	0
Selumetinib;AZD1775	Cell Signlling + DDR	Biliary Tract Carcinoma	4	0	4	0		736	0.0598776	24
Selumetinib;AZD2811	Cell Signlling + DDR	Biliary Tract Carcinoma	4	0	4	0		736	0.0584944	25
Selumetinib;AZD6738	Cell Signlling + DDR	Biliary Tract Carcinoma	4	0	8	0		736	0.0707283	48
Capivasertib;AZD1390	Cell Signlling + DDR	Bladder Carcinoma	17	0	0	0		735	0	0
Capivasertib;AZD2811	Cell Signlling + DDR	Bladder Carcinoma	17	0	1	0		735	0.0408866	15
Capivasertib;AZD6738	Cell Signlling + DDR	Bladder Carcinoma	17	0	1	0		735	0.0204674	3
Selumetinib;AZD1390	Cell Signlling + DDR	Bladder Carcinoma	17	0	0	0		736	0	0
Selumetinib;AZD1775	Cell Signlling + DDR	Bladder Carcinoma	17	0	4	0		736	0.0598776	24
Selumetinib;AZD2811	Cell Signlling + DDR	Bladder Carcinoma	17	0	4	0		736	0.0584944	25
Selumetinib;AZD6738	Cell Signlling + DDR	Bladder Carcinoma	17	0	8	0		736	0.0707283	48
AZD1775;Capivasertib	Cell Signlling + DDR	B-Lymphoblastic Leukemia	15	0	5	0		737	0.0674603	33
Capivasertib;AZD1390	Cell Signlling + DDR	B-Lymphoblastic Leukemia	15	0	0	0		735	0	0
Capivasertib;AZD2811	Cell Signlling + DDR	B-Lymphoblastic Leukemia	15	0	1	0		735	0.0408866	15
Capivasertib;AZD6738	Cell Signlling + DDR	B-Lymphoblastic Leukemia	15	0	1	0		735	0.0204674	3
Selumetinib;AZD1390	Cell Signlling + DDR	B-Lymphoblastic Leukemia	15	0	0	0		736	0	0
Capivasertib;AZD1390	Cell Signlling + DDR	Breast Carcinoma	42	0	0	0		735	0	0
Capivasertib;AZD6738	Cell Signlling + DDR	Breast Carcinoma	42	0	1	0		735	0.0204674	3
Selumetinib;AZD1390	Cell Signlling + DDR	Breast Carcinoma	43	0	0	0		736	0	0
Selumetinib;AZD1775	Cell Signlling + DDR	Breast Carcinoma	43	0	4	0		736	0.0598776	24
Selumetinib;AZD2811	Cell Signlling + DDR	Breast Carcinoma	43	0	4	0		736	0.0584944	25
AZD1775;Capivasertib	Cell Signlling + DDR	Burkitt's Lymphoma	13	0	5	0		737	0.0674603	33
Capivasertib;AZD1390	Cell Signlling + DDR	Burkitt's Lymphoma	13	0	0	0		735	0	0
Capivasertib;AZD6738	Cell Signlling + DDR	Burkitt's Lymphoma	13	0	1	0		735	0.0204674	3
Selumetinib;AZD1390	Cell Signlling + DDR	Burkitt's Lymphoma	13	0	0	0		736	0	0
Selumetinib;AZD1775	Cell Signlling + DDR	Burkitt's Lymphoma	13	0	4	0		736	0.0598776	24
Selumetinib;AZD6738	Cell Signlling + DDR	Burkitt's Lymphoma	13	0	8	0		736	0.0707283	48
Capivasertib;AZD1390	Cell Signlling + DDR	Cervical Carcinoma	12	0	0	0		735	0	0
Capivasertib;AZD2811	Cell Signlling + DDR	Cervical Carcinoma	12	0	1	0		735	0.0408866	15
Capivasertib;AZD6738	Cell Signlling + DDR	Cervical Carcinoma	12	0	1	0		735	0.0204674	3
Selumetinib;AZD1390	Cell Signlling + DDR	Cervical Carcinoma	12	0	0	0		736	0	0
Selumetinib;AZD1775	Cell Signlling + DDR	Cervical Carcinoma	12	0	4	0		736	0.0598776	24
Selumetinib;AZD6738	Cell Signlling + DDR	Cervical Carcinoma	12	0	8	0		736	0.0707283	48
AZD1775;Capivasertib	Cell Signlling + DDR	Chondrosarcoma	4	0	5	0		737	0.0674603	33
Capivasertib;AZD1390	Cell Signlling + DDR	Chondrosarcoma	4	0	0	0		735	0	0
Capivasertib;AZD2811	Cell Signlling + DDR	Chondrosarcoma	4	0	1	0		735	0.0408866	15
Capivasertib;AZD6738	Cell Signlling + DDR	Chondrosarcoma	4	0	1	0		735	0.0204674	3
Selumetinib;AZD1390	Cell Signlling + DDR	Chondrosarcoma	4	0	0	0		736	0	0
Selumetinib;AZD1775	Cell Signlling + DDR	Chondrosarcoma	4	0	4	0		736	0.0598776	24
Selumetinib;AZD2811	Cell Signlling + DDR	Chondrosarcoma	4	0	4	0		736	0.0584944	25
Selumetinib;AZD6738	Cell Signlling + DDR	Chondrosarcoma	4	0	8	0		736	0.0707283	48
AZD1775;Capivasertib	Cell Signlling + DDR	Chronic Myelogenous Leukemia	10	0	5	0		737	0.0674603	33
Capivasertib;AZD1390	Cell Signlling + DDR	Chronic Myelogenous Leukemia	10	0	0	0		735	0	0
Capivasertib;AZD2811	Cell Signlling + DDR	Chronic Myelogenous Leukemia	10	0	1	0		735	0.0408866	15
Capivasertib;AZD6738	Cell Signlling + DDR	Chronic Myelogenous Leukemia	10	0	1	0		735	0.0204674	3
Selumetinib;AZD1390	Cell Signlling + DDR	Chronic Myelogenous Leukemia	10	0	0	0		736	0	0
Selumetinib;AZD6738	Cell Signlling + DDR	Chronic Myelogenous Leukemia	10	0	8	0		736	0.0707283	48
Capivasertib;AZD1390	Cell Signlling + DDR	Colorectal Carcinoma	43	0	0	0		735	0	0
Capivasertib;AZD2811	Cell Signlling + DDR	Colorectal Carcinoma	43	0	1	0		735	0.0408866	15
Capivasertib;AZD6738	Cell Signlling + DDR	Colorectal Carcinoma	43	0	1	0		735	0.0204674	3
Selumetinib;AZD1390	Cell Signlling + DDR	Colorectal Carcinoma	43	0	0	0		736	0	0
Capivasertib;AZD1390	Cell Signlling + DDR	Endometrial Carcinoma	10	0	0	0		735	0	0
Capivasertib;AZD2811	Cell Signlling + DDR	Endometrial Carcinoma	10	0	1	0		735	0.0408866	15
Capivasertib;AZD6738	Cell Signlling + DDR	Endometrial Carcinoma	10	0	1	0		735	0.0204674	3
Selumetinib;AZD1390	Cell Signlling + DDR	Endometrial Carcinoma	10	0	0	0		736	0	0
Selumetinib;AZD1775	Cell Signlling + DDR	Endometrial Carcinoma	10	0	4	0		736	0.0598776	24
Selumetinib;AZD6738	Cell Signlling + DDR	Endometrial Carcinoma	10	0	8	0		736	0.0707283	48
AZD1775;Capivasertib	Cell Signlling + DDR	Esophageal Adenocarcinoma	9	0	5	0		737	0.0674603	33
Capivasertib;AZD1390	Cell Signlling + DDR	Esophageal Adenocarcinoma	9	0	0	0		735	0	0
Capivasertib;AZD2811	Cell Signlling + DDR	Esophageal Adenocarcinoma	9	0	1	0		735	0.0408866	15
Selumetinib;AZD1390	Cell Signlling + DDR	Esophageal Adenocarcinoma	9	0	0	0		736	0	0
Selumetinib;AZD1775	Cell Signlling + DDR	Esophageal Adenocarcinoma	9	0	4	0		736	0.0598776	24
Selumetinib;AZD2811	Cell Signlling + DDR	Esophageal Adenocarcinoma	9	0	4	0		736	0.0584944	25
Selumetinib;AZD6738	Cell Signlling + DDR	Esophageal Adenocarcinoma	9	0	8	0		736	0.0707283	48
Capivasertib;AZD1390	Cell Signlling + DDR	Esophageal Squamous Cell Carcinoma	21	0	0	0		735	0	0
Capivasertib;AZD6738	Cell Signlling + DDR	Esophageal Squamous Cell Carcinoma	21	0	1	0		735	0.0204674	3
Selumetinib;AZD1390	Cell Signlling + DDR	Esophageal Squamous Cell Carcinoma	21	0	0	0		736	0	0
Selumetinib;AZD1775	Cell Signlling + DDR	Esophageal Squamous Cell Carcinoma	21	0	4	0		736	0.0598776	24
Selumetinib;AZD2811	Cell Signlling + DDR	Esophageal Squamous Cell Carcinoma	21	0	4	0		736	0.0584944	25
Capivasertib;AZD1390	Cell Signlling + DDR	Ewing's Sarcoma	20	0	0	0		735	0	0
Capivasertib;AZD2811	Cell Signlling + DDR	Ewing's Sarcoma	20	0	1	0		735	0.0408866	15
Capivasertib;AZD6738	Cell Signlling + DDR	Ewing's Sarcoma	20	0	1	0		735	0.0204674	3
Selumetinib;AZD1390	Cell Signlling + DDR	Ewing's Sarcoma	20	0	0	0		736	0	0
Selumetinib;AZD1775	Cell Signlling + DDR	Ewing's Sarcoma	20	0	4	0		736	0.0598776	24
Selumetinib;AZD2811	Cell Signlling + DDR	Ewing's Sarcoma	20	0	4	0		736	0.0584944	25
Selumetinib;AZD6738	Cell Signlling + DDR	Ewing's Sarcoma	20	0	8	0		736	0.0707283	48
Capivasertib;AZD1390	Cell Signlling + DDR	Gastric Carcinoma	23	0	0	0		735	0	0
Capivasertib;AZD2811	Cell Signlling + DDR	Gastric Carcinoma	23	0	1	0		735	0.0408866	15
Capivasertib;AZD6738	Cell Signlling + DDR	Gastric Carcinoma	23	0	1	0		735	0.0204674	3
Selumetinib;AZD1390	Cell Signlling + DDR	Gastric Carcinoma	23	0	0	0		736	0	0
Selumetinib;AZD1775	Cell Signlling + DDR	Gastric Carcinoma	23	0	4	0		736	0.0598776	24
Capivasertib;AZD1390	Cell Signlling + DDR	Glioblastoma	22	0	0	0		735	0	0
Capivasertib;AZD2811	Cell Signlling + DDR	Glioblastoma	22	0	1	0		735	0.0408866	15
Selumetinib;AZD1390	Cell Signlling + DDR	Glioblastoma	22	0	0	0		736	0	0
Selumetinib;AZD1775	Cell Signlling + DDR	Glioblastoma	22	0	4	0		736	0.0598776	24
Selumetinib;AZD2811	Cell Signlling + DDR	Glioblastoma	22	0	4	0		736	0.0584944	25
AZD1775;Capivasertib	Cell Signlling + DDR	Head and Neck Carcinoma	11	0	5	0		737	0.0674603	33
Capivasertib;AZD1390	Cell Signlling + DDR	Head and Neck Carcinoma	10	0	0	0		735	0	0
Capivasertib;AZD2811	Cell Signlling + DDR	Head and Neck Carcinoma	10	0	1	0		735	0.0408866	15
Capivasertib;AZD6738	Cell Signlling + DDR	Head and Neck Carcinoma	10	0	1	0		735	0.0204674	3
Selumetinib;AZD1390	Cell Signlling + DDR	Head and Neck Carcinoma	10	0	0	0		736	0	0
Capivasertib;AZD1390	Cell Signlling + DDR	Hepatocellular Carcinoma	14	0	0	0		735	0	0
Capivasertib;AZD2811	Cell Signlling + DDR	Hepatocellular Carcinoma	14	0	1	0		735	0.0408866	15
Capivasertib;AZD6738	Cell Signlling + DDR	Hepatocellular Carcinoma	14	0	1	0		735	0.0204674	3
Selumetinib;AZD1390	Cell Signlling + DDR	Hepatocellular Carcinoma	14	0	0	0		736	0	0
Selumetinib;AZD1775	Cell Signlling + DDR	Hepatocellular Carcinoma	14	0	4	0		736	0.0598776	24
Selumetinib;AZD2811	Cell Signlling + DDR	Hepatocellular Carcinoma	14	0	4	0		736	0.0584944	25
AZD1775;Capivasertib	Cell Signlling + DDR	Hodgkin's Lymphoma	6	0	5	0		737	0.0674603	33
Capivasertib;AZD1390	Cell Signlling + DDR	Hodgkin's Lymphoma	6	0	0	0		735	0	0
Capivasertib;AZD2811	Cell Signlling + DDR	Hodgkin's Lymphoma	6	0	1	0		735	0.0408866	15
Capivasertib;AZD6738	Cell Signlling + DDR	Hodgkin's Lymphoma	6	0	1	0		735	0.0204674	3
Selumetinib;AZD1390	Cell Signlling + DDR	Hodgkin's Lymphoma	6	0	0	0		736	0	0
Selumetinib;AZD1775	Cell Signlling + DDR	Hodgkin's Lymphoma	6	0	4	0		736	0.0598776	24
Selumetinib;AZD2811	Cell Signlling + DDR	Hodgkin's Lymphoma	6	0	4	0		736	0.0584944	25
Selumetinib;AZD6738	Cell Signlling + DDR	Hodgkin's Lymphoma	6	0	8	0		736	0.0707283	48
AZD1775;Capivasertib	Cell Signlling + DDR	Kidney Carcinoma	16	0	5	0		737	0.0674603	33
Capivasertib;AZD1390	Cell Signlling + DDR	Kidney Carcinoma	16	0	0	0		735	0	0
Capivasertib;AZD2811	Cell Signlling + DDR	Kidney Carcinoma	16	0	1	0		735	0.0408866	15
Selumetinib;AZD1390	Cell Signlling + DDR	Kidney Carcinoma	16	0	0	0		736	0	0
Selumetinib;AZD1775	Cell Signlling + DDR	Kidney Carcinoma	16	0	4	0		736	0.0598776	24
Selumetinib;AZD2811	Cell Signlling + DDR	Kidney Carcinoma	16	0	4	0		736	0.0584944	25
AZD1775;Capivasertib	Cell Signlling + DDR	Low Grade Glioma	12	0	5	0		737	0.0674603	33
Capivasertib;AZD1390	Cell Signlling + DDR	Low Grade Glioma	12	0	0	0		735	0	0
Capivasertib;AZD6738	Cell Signlling + DDR	Low Grade Glioma	12	0	1	0		735	0.0204674	3
Selumetinib;AZD1390	Cell Signlling + DDR	Low Grade Glioma	12	0	0	0		736	0	0
Selumetinib;AZD1775	Cell Signlling + DDR	Low Grade Glioma	12	0	4	0		736	0.0598776	24
Selumetinib;AZD2811	Cell Signlling + DDR	Low Grade Glioma	12	0	4	0		736	0.0584944	25
Selumetinib;AZD6738	Cell Signlling + DDR	Low Grade Glioma	12	0	8	0		736	0.0707283	48
AZD1775;Capivasertib	Cell Signlling + DDR	Lung Adenocarcinoma	46	0	5	0		737	0.0674603	33
Capivasertib;AZD1390	Cell Signlling + DDR	Lung Adenocarcinoma	46	0	0	0		735	0	0
Capivasertib;AZD6738	Cell Signlling + DDR	Lung Adenocarcinoma	46	0	1	0		735	0.0204674	3
Selumetinib;AZD1390	Cell Signlling + DDR	Lung Adenocarcinoma	46	0	0	0		736	0	0
Selumetinib;AZD2811	Cell Signlling + DDR	Lung Adenocarcinoma	46	0	4	0		736	0.0584944	25
Capivasertib;AZD1390	Cell Signlling + DDR	Melanoma	30	0	0	0		735	0	0
Capivasertib;AZD2811	Cell Signlling + DDR	Melanoma	30	0	1	0		735	0.0408866	15
Capivasertib;AZD6738	Cell Signlling + DDR	Melanoma	30	0	1	0		735	0.0204674	3
Selumetinib;AZD1390	Cell Signlling + DDR	Melanoma	30	0	0	0		736	0	0
AZD1775;Capivasertib	Cell Signlling + DDR	Mesothelioma	16	0	5	0		737	0.0674603	33
Capivasertib;AZD1390	Cell Signlling + DDR	Mesothelioma	16	0	0	0		735	0	0
Capivasertib;AZD2811	Cell Signlling + DDR	Mesothelioma	16	0	1	0		735	0.0408866	15
Capivasertib;AZD6738	Cell Signlling + DDR	Mesothelioma	16	0	1	0		735	0.0204674	3
Selumetinib;AZD1390	Cell Signlling + DDR	Mesothelioma	16	0	0	0		736	0	0
Selumetinib;AZD1775	Cell Signlling + DDR	Mesothelioma	16	0	4	0		736	0.0598776	24
Selumetinib;AZD2811	Cell Signlling + DDR	Mesothelioma	16	0	4	0		736	0.0584944	25
Selumetinib;AZD6738	Cell Signlling + DDR	Mesothelioma	16	0	8	0		736	0.0707283	48
AZD1775;Capivasertib	Cell Signlling + DDR	Neuroblastoma	21	0	5	0		737	0.0674603	33
Capivasertib;AZD1390	Cell Signlling + DDR	Neuroblastoma	20	0	0	0		735	0	0
Capivasertib;AZD2811	Cell Signlling + DDR	Neuroblastoma	20	0	1	0		735	0.0408866	15
Capivasertib;AZD6738	Cell Signlling + DDR	Neuroblastoma	20	0	1	0		735	0.0204674	3
Selumetinib;AZD1390	Cell Signlling + DDR	Neuroblastoma	20	0	0	0		736	0	0
Selumetinib;AZD1775	Cell Signlling + DDR	Neuroblastoma	20	0	4	0		736	0.0598776	24
Selumetinib;AZD2811	Cell Signlling + DDR	Neuroblastoma	20	0	4	0		736	0.0584944	25
Selumetinib;AZD6738	Cell Signlling + DDR	Neuroblastoma	20	0	8	0		736	0.0707283	48
Capivasertib;AZD1390	Cell Signlling + DDR	Non-Small Cell Lung Carcinoma	18	0	0	0		735	0	0
Capivasertib;AZD2811	Cell Signlling + DDR	Non-Small Cell Lung Carcinoma	18	0	1	0		735	0.0408866	15
Capivasertib;AZD6738	Cell Signlling + DDR	Non-Small Cell Lung Carcinoma	18	0	1	0		735	0.0204674	3
Selumetinib;AZD1390	Cell Signlling + DDR	Non-Small Cell Lung Carcinoma	18	0	0	0		736	0	0
Capivasertib;AZD1390	Cell Signlling + DDR	Oral Cavity Carcinoma	16	0	0	0		735	0	0
Capivasertib;AZD2811	Cell Signlling + DDR	Oral Cavity Carcinoma	16	0	1	0		735	0.0408866	15
Capivasertib;AZD6738	Cell Signlling + DDR	Oral Cavity Carcinoma	16	0	1	0		735	0.0204674	3
Selumetinib;AZD1390	Cell Signlling + DDR	Oral Cavity Carcinoma	16	0	0	0		736	0	0
Selumetinib;AZD2811	Cell Signlling + DDR	Oral Cavity Carcinoma	16	0	4	0		736	0.0584944	25
AZD1775;Capivasertib	Cell Signlling + DDR	Osteosarcoma	11	0	5	0		737	0.0674603	33
Capivasertib;AZD1390	Cell Signlling + DDR	Osteosarcoma	11	0	0	0		735	0	0
Capivasertib;AZD2811	Cell Signlling + DDR	Osteosarcoma	11	0	1	0		735	0.0408866	15
Capivasertib;AZD6738	Cell Signlling + DDR	Osteosarcoma	11	0	1	0		735	0.0204674	3
Selumetinib;AZD1390	Cell Signlling + DDR	Osteosarcoma	11	0	0	0		736	0	0
Selumetinib;AZD1775	Cell Signlling + DDR	Osteosarcoma	11	0	4	0		736	0.0598776	24
Selumetinib;AZD2811	Cell Signlling + DDR	Osteosarcoma	11	0	4	0		736	0.0584944	25
Selumetinib;AZD6738	Cell Signlling + DDR	Osteosarcoma	11	0	8	0		736	0.0707283	48
AZD1775;Capivasertib	Cell Signlling + DDR	Other Blood Carcinomas	5	0	5	0		737	0.0674603	33
Capivasertib;AZD1390	Cell Signlling + DDR	Other Blood Carcinomas	5	0	0	0		735	0	0
Capivasertib;AZD2811	Cell Signlling + DDR	Other Blood Carcinomas	5	0	1	0		735	0.0408866	15
Capivasertib;AZD6738	Cell Signlling + DDR	Other Blood Carcinomas	5	0	1	0		735	0.0204674	3
Selumetinib;AZD1390	Cell Signlling + DDR	Other Blood Carcinomas	5	0	0	0		736	0	0
Selumetinib;AZD1775	Cell Signlling + DDR	Other Blood Carcinomas	5	0	4	0		736	0.0598776	24
Selumetinib;AZD6738	Cell Signlling + DDR	Other Blood Carcinomas	5	0	8	0		736	0.0707283	48
AZD1775;Capivasertib	Cell Signlling + DDR	Other Solid Carcinomas	35	0	5	0		737	0.0674603	33
Capivasertib;AZD1390	Cell Signlling + DDR	Other Solid Carcinomas	34	0	0	0		735	0	0
Capivasertib;AZD6738	Cell Signlling + DDR	Other Solid Carcinomas	34	0	1	0		735	0.0204674	3
Selumetinib;AZD1390	Cell Signlling + DDR	Other Solid Carcinomas	34	0	0	0		736	0	0
Selumetinib;AZD1775	Cell Signlling + DDR	Other Solid Carcinomas	34	0	4	0		736	0.0598776	24
Selumetinib;AZD2811	Cell Signlling + DDR	Other Solid Carcinomas	34	0	4	0		736	0.0584944	25
Selumetinib;AZD6738	Cell Signlling + DDR	Other Solid Carcinomas	34	0	8	0		736	0.0707283	48
Capivasertib;AZD1390	Cell Signlling + DDR	Ovarian Carcinoma	30	0	0	0		735	0	0
Capivasertib;AZD6738	Cell Signlling + DDR	Ovarian Carcinoma	30	0	1	0		735	0.0204674	3
Selumetinib;AZD1390	Cell Signlling + DDR	Ovarian Carcinoma	30	0	0	0		736	0	0
Capivasertib;AZD1390	Cell Signlling + DDR	Pancreatic Carcinoma	29	0	0	0		735	0	0
Capivasertib;AZD6738	Cell Signlling + DDR	Pancreatic Carcinoma	29	0	1	0		735	0.0204674	3
Selumetinib;AZD1390	Cell Signlling + DDR	Pancreatic Carcinoma	29	0	0	0		736	0	0
AZD1775;Capivasertib	Cell Signlling + DDR	Plasma Cell Myeloma	13	0	5	0		737	0.0674603	33
Capivasertib;AZD1390	Cell Signlling + DDR	Plasma Cell Myeloma	13	0	0	0		735	0	0
Capivasertib;AZD6738	Cell Signlling + DDR	Plasma Cell Myeloma	13	0	1	0		735	0.0204674	3
Selumetinib;AZD1390	Cell Signlling + DDR	Plasma Cell Myeloma	13	0	0	0		736	0	0
Selumetinib;AZD6738	Cell Signlling + DDR	Plasma Cell Myeloma	13	0	8	0		736	0.0707283	48
AZD1775;Capivasertib	Cell Signlling + DDR	Prostate Carcinoma	5	0	5	0		737	0.0674603	33
Capivasertib;AZD1390	Cell Signlling + DDR	Prostate Carcinoma	5	0	0	0		735	0	0
Capivasertib;AZD2811	Cell Signlling + DDR	Prostate Carcinoma	5	0	1	0		735	0.0408866	15
Capivasertib;AZD6738	Cell Signlling + DDR	Prostate Carcinoma	5	0	1	0		735	0.0204674	3
Selumetinib;AZD1390	Cell Signlling + DDR	Prostate Carcinoma	5	0	0	0		736	0	0
Selumetinib;AZD1775	Cell Signlling + DDR	Prostate Carcinoma	5	0	4	0		736	0.0598776	24
Selumetinib;AZD2811	Cell Signlling + DDR	Prostate Carcinoma	5	0	4	0		736	0.0584944	25
Selumetinib;AZD6738	Cell Signlling + DDR	Prostate Carcinoma	5	0	8	0		736	0.0707283	48
AZD1775;Capivasertib	Cell Signlling + DDR	Rhabdomyosarcoma	5	0	5	0		737	0.0674603	33
Capivasertib;AZD1390	Cell Signlling + DDR	Rhabdomyosarcoma	5	0	0	0		735	0	0
Capivasertib;AZD2811	Cell Signlling + DDR	Rhabdomyosarcoma	5	0	1	0		735	0.0408866	15
Capivasertib;AZD6738	Cell Signlling + DDR	Rhabdomyosarcoma	5	0	1	0		735	0.0204674	3
Selumetinib;AZD1390	Cell Signlling + DDR	Rhabdomyosarcoma	5	0	0	0		736	0	0
Selumetinib;AZD1775	Cell Signlling + DDR	Rhabdomyosarcoma	5	0	4	0		736	0.0598776	24
Selumetinib;AZD2811	Cell Signlling + DDR	Rhabdomyosarcoma	5	0	4	0		736	0.0584944	25
AZD1775;Capivasertib	Cell Signlling + DDR	Small Cell Lung Carcinoma	34	0	5	0		737	0.0674603	33
Capivasertib;AZD1390	Cell Signlling + DDR	Small Cell Lung Carcinoma	35	0	0	0		735	0	0
Capivasertib;AZD6738	Cell Signlling + DDR	Small Cell Lung Carcinoma	35	0	1	0		735	0.0204674	3
Selumetinib;AZD1390	Cell Signlling + DDR	Small Cell Lung Carcinoma	35	0	0	0		736	0	0
Selumetinib;AZD1775	Cell Signlling + DDR	Small Cell Lung Carcinoma	35	0	4	0		736	0.0598776	24
Capivasertib;AZD1390	Cell Signlling + DDR	Squamous Cell Lung Carcinoma	13	0	0	0		735	0	0
Capivasertib;AZD2811	Cell Signlling + DDR	Squamous Cell Lung Carcinoma	13	0	1	0		735	0.0408866	15
Capivasertib;AZD6738	Cell Signlling + DDR	Squamous Cell Lung Carcinoma	13	0	1	0		735	0.0204674	3
Selumetinib;AZD1390	Cell Signlling + DDR	Squamous Cell Lung Carcinoma	13	0	0	0		736	0	0
Selumetinib;AZD1775	Cell Signlling + DDR	Squamous Cell Lung Carcinoma	13	0	4	0		736	0.0598776	24
Selumetinib;AZD2811	Cell Signlling + DDR	Squamous Cell Lung Carcinoma	13	0	4	0		736	0.0584944	25
AZD1775;Capivasertib	Cell Signlling + DDR	T-Cell Non-Hodgkin's Lymphoma	5	0	5	0		737	0.0674603	33
Capivasertib;AZD1390	Cell Signlling + DDR	T-Cell Non-Hodgkin's Lymphoma	5	0	0	0		735	0	0
Capivasertib;AZD2811	Cell Signlling + DDR	T-Cell Non-Hodgkin's Lymphoma	5	0	1	0		735	0.0408866	15
Capivasertib;AZD6738	Cell Signlling + DDR	T-Cell Non-Hodgkin's Lymphoma	5	0	1	0		735	0.0204674	3
Selumetinib;AZD1390	Cell Signlling + DDR	T-Cell Non-Hodgkin's Lymphoma	5	0	0	0		736	0	0
Selumetinib;AZD1775	Cell Signlling + DDR	T-Cell Non-Hodgkin's Lymphoma	5	0	4	0		736	0.0598776	24
Selumetinib;AZD6738	Cell Signlling + DDR	T-Cell Non-Hodgkin's Lymphoma	5	0	8	0		736	0.0707283	48
Capivasertib;AZD1390	Cell Signlling + DDR	Thyroid Gland Carcinoma	14	0	0	0		735	0	0
Capivasertib;AZD2811	Cell Signlling + DDR	Thyroid Gland Carcinoma	14	0	1	0		735	0.0408866	15
Capivasertib;AZD6738	Cell Signlling + DDR	Thyroid Gland Carcinoma	14	0	1	0		735	0.0204674	3
Selumetinib;AZD1390	Cell Signlling + DDR	Thyroid Gland Carcinoma	14	0	0	0		736	0	0
Selumetinib;AZD1775	Cell Signlling + DDR	Thyroid Gland Carcinoma	14	0	4	0		736	0.0598776	24
Selumetinib;AZD2811	Cell Signlling + DDR	Thyroid Gland Carcinoma	14	0	4	0		736	0.0584944	25
Capivasertib;AZD1390	Cell Signlling + DDR	T-Lymphoblastic Leukemia	17	0	0	0		735	0	0
Capivasertib;AZD2811	Cell Signlling + DDR	T-Lymphoblastic Leukemia	17	0	1	0		735	0.0408866	15
Capivasertib;AZD6738	Cell Signlling + DDR	T-Lymphoblastic Leukemia	17	0	1	0		735	0.0204674	3
Selumetinib;AZD1390	Cell Signlling + DDR	T-Lymphoblastic Leukemia	17	0	0	0		736	0	0
AZD0156;AZD1775	DDR + DDR	Acute Myeloid Leukemia	19	0	0	0		731	0.0128204	2
AZD1775;Olaparib	DDR + DDR	Acute Myeloid Leukemia	19	0	0	0		731	0.0145856	4
AZD2811;Olaparib	DDR + DDR	Acute Myeloid Leukemia	19	0	2	0		731	0.0451418	9
AZD6738;Olaparib	DDR + DDR	Acute Myeloid Leukemia	19	0	0	0		731	0.0159543	6
AZD7648;AZD0156	DDR + DDR	Acute Myeloid Leukemia	19	0	0	0		732	0.0172854	3
AZD7648;AZD1775	DDR + DDR	Acute Myeloid Leukemia	19	0	0	0		732	0.0204905	7
AZD7648;AZD6738	DDR + DDR	Acute Myeloid Leukemia	19	0	0	0		732	0.0197149	6
AZD7648;Olaparib	DDR + DDR	Acute Myeloid Leukemia	19	0	0	0		731	0.00964396	1
Prexasertib;AZD0156	DDR + DDR	Acute Myeloid Leukemia	19	0	0	0		732	0.00806419	2
Prexasertib;AZD6738	DDR + DDR	Acute Myeloid Leukemia	19	0	1	0		732	0.0326502	18
Prexasertib;AZD7648	DDR + DDR	Acute Myeloid Leukemia	19	0	0	0		732	0.00806419	2
Prexasertib;Olaparib	DDR + DDR	Acute Myeloid Leukemia	19	0	0	0		732	0.0115379	2
AZD0156;AZD1775	DDR + DDR	B-Cell Non-Hodgkin's Lymphoma	24	0	0	0		731	0.0128204	2
AZD1775;Olaparib	DDR + DDR	B-Cell Non-Hodgkin's Lymphoma	24	0	0	0		731	0.0145856	4
AZD6738;Olaparib	DDR + DDR	B-Cell Non-Hodgkin's Lymphoma	24	0	0	0		731	0.0159543	6
AZD7648;AZD6738	DDR + DDR	B-Cell Non-Hodgkin's Lymphoma	24	0	0	0		732	0.0197149	6
AZD7648;Olaparib	DDR + DDR	B-Cell Non-Hodgkin's Lymphoma	24	0	0	0		731	0.00964396	1
Prexasertib;AZD0156	DDR + DDR	B-Cell Non-Hodgkin's Lymphoma	24	0	0	0		732	0.00806419	2
Prexasertib;AZD6738	DDR + DDR	B-Cell Non-Hodgkin's Lymphoma	24	0	1	0		732	0.0326502	18
Prexasertib;AZD7648	DDR + DDR	B-Cell Non-Hodgkin's Lymphoma	24	0	0	0		732	0.00806419	2
Prexasertib;Olaparib	DDR + DDR	B-Cell Non-Hodgkin's Lymphoma	24	0	0	0		732	0.0115379	2
AZD0156;AZD1775	DDR + DDR	Biliary Tract Carcinoma	4	0	0	0		731	0.0128204	2
AZD0156;AZD2811	DDR + DDR	Biliary Tract Carcinoma	4	0	2	0		731	0.0402595	11
AZD0156;AZD6738	DDR + DDR	Biliary Tract Carcinoma	4	0	1	0		731	0.0422048	11
AZD0156;Olaparib	DDR + DDR	Biliary Tract Carcinoma	4	0	16	0		737	0.19156	86
AZD1775;AZD6738	DDR + DDR	Biliary Tract Carcinoma	4	0	15	0		731	0.084482	69
AZD1775;Olaparib	DDR + DDR	Biliary Tract Carcinoma	4	0	0	0		731	0.0145856	4
AZD2811;AZD1775	DDR + DDR	Biliary Tract Carcinoma	4	0	6	0		731	0.0538995	31
AZD2811;AZD6738	DDR + DDR	Biliary Tract Carcinoma	4	0	0	0		731	0.0110507	3
AZD2811;Olaparib	DDR + DDR	Biliary Tract Carcinoma	4	0	2	0		731	0.0451418	9
AZD6738;Olaparib	DDR + DDR	Biliary Tract Carcinoma	4	0	0	0		731	0.0159543	6
AZD7648;AZD0156	DDR + DDR	Biliary Tract Carcinoma	4	0	0	0		732	0.0172854	3
AZD7648;AZD1775	DDR + DDR	Biliary Tract Carcinoma	4	0	0	0		732	0.0204905	7
AZD7648;AZD2811	DDR + DDR	Biliary Tract Carcinoma	4	0	2	0		732	0.0371455	14
AZD7648;AZD6738	DDR + DDR	Biliary Tract Carcinoma	4	0	0	0		732	0.0197149	6
AZD7648;Olaparib	DDR + DDR	Biliary Tract Carcinoma	4	0	0	0		731	0.00964396	1
Prexasertib;AZD0156	DDR + DDR	Biliary Tract Carcinoma	4	0	0	0		732	0.00806419	2
Prexasertib;AZD6738	DDR + DDR	Biliary Tract Carcinoma	4	0	1	0		732	0.0326502	18
Prexasertib;AZD7648	DDR + DDR	Biliary Tract Carcinoma	4	0	0	0		732	0.00806419	2
Prexasertib;Olaparib	DDR + DDR	Biliary Tract Carcinoma	4	0	0	0		732	0.0115379	2
SRA737;AZD1775	DDR + DDR	Biliary Tract Carcinoma	2	0	34	0		376	0.270217	157
AZD0156;AZD1775	DDR + DDR	Bladder Carcinoma	17	0	0	0		731	0.0128204	2
AZD0156;AZD2811	DDR + DDR	Bladder Carcinoma	17	0	2	0		731	0.0402595	11
AZD0156;AZD6738	DDR + DDR	Bladder Carcinoma	17	0	1	0		731	0.0422048	11
AZD1775;Olaparib	DDR + DDR	Bladder Carcinoma	17	0	0	0		731	0.0145856	4
AZD2811;AZD1775	DDR + DDR	Bladder Carcinoma	17	0	6	0		731	0.0538995	31
AZD2811;AZD6738	DDR + DDR	Bladder Carcinoma	17	0	0	0		731	0.0110507	3
AZD2811;Olaparib	DDR + DDR	Bladder Carcinoma	17	0	2	0		731	0.0451418	9
AZD6738;Olaparib	DDR + DDR	Bladder Carcinoma	17	0	0	0		731	0.0159543	6
AZD7648;AZD0156	DDR + DDR	Bladder Carcinoma	17	0	0	0		732	0.0172854	3
AZD7648;AZD1775	DDR + DDR	Bladder Carcinoma	17	0	0	0		732	0.0204905	7
AZD7648;AZD2811	DDR + DDR	Bladder Carcinoma	17	0	2	0		732	0.0371455	14
AZD7648;Olaparib	DDR + DDR	Bladder Carcinoma	17	0	0	0		731	0.00964396	1
Prexasertib;AZD0156	DDR + DDR	Bladder Carcinoma	17	0	0	0		732	0.00806419	2
Prexasertib;AZD6738	DDR + DDR	Bladder Carcinoma	17	0	1	0		732	0.0326502	18
Prexasertib;AZD7648	DDR + DDR	Bladder Carcinoma	17	0	0	0		732	0.00806419	2
AZD0156;AZD1775	DDR + DDR	B-Lymphoblastic Leukemia	14	0	0	0		731	0.0128204	2
AZD0156;AZD6738	DDR + DDR	B-Lymphoblastic Leukemia	14	0	1	0		731	0.0422048	11
AZD2811;AZD1775	DDR + DDR	B-Lymphoblastic Leukemia	14	0	6	0		731	0.0538995	31
AZD2811;AZD6738	DDR + DDR	B-Lymphoblastic Leukemia	14	0	0	0		731	0.0110507	3
AZD6738;Olaparib	DDR + DDR	B-Lymphoblastic Leukemia	14	0	0	0		731	0.0159543	6
AZD7648;AZD0156	DDR + DDR	B-Lymphoblastic Leukemia	14	0	0	0		732	0.0172854	3
AZD7648;AZD6738	DDR + DDR	B-Lymphoblastic Leukemia	14	0	0	0		732	0.0197149	6
AZD7648;Olaparib	DDR + DDR	B-Lymphoblastic Leukemia	14	0	0	0		731	0.00964396	1
Prexasertib;AZD0156	DDR + DDR	B-Lymphoblastic Leukemia	14	0	0	0		732	0.00806419	2
Prexasertib;AZD6738	DDR + DDR	B-Lymphoblastic Leukemia	14	0	1	0		732	0.0326502	18
Prexasertib;AZD7648	DDR + DDR	B-Lymphoblastic Leukemia	14	0	0	0		732	0.00806419	2
Prexasertib;Olaparib	DDR + DDR	B-Lymphoblastic Leukemia	14	0	0	0		732	0.0115379	2
AZD0156;AZD1775	DDR + DDR	Breast Carcinoma	44	0	0	0		731	0.0128204	2
AZD0156;AZD6738	DDR + DDR	Breast Carcinoma	44	0	1	0		731	0.0422048	11
AZD1775;Olaparib	DDR + DDR	Breast Carcinoma	44	0	0	0		731	0.0145856	4
AZD2811;AZD1775	DDR + DDR	Breast Carcinoma	44	0	6	0		731	0.0538995	31
AZD2811;AZD6738	DDR + DDR	Breast Carcinoma	44	0	0	0		731	0.0110507	3
AZD2811;Olaparib	DDR + DDR	Breast Carcinoma	44	0	2	0		731	0.0451418	9
AZD6738;Olaparib	DDR + DDR	Breast Carcinoma	44	0	0	0		731	0.0159543	6
AZD7648;AZD0156	DDR + DDR	Breast Carcinoma	44	0	0	0		732	0.0172854	3
AZD7648;AZD6738	DDR + DDR	Breast Carcinoma	44	0	0	0		732	0.0197149	6
AZD7648;Olaparib	DDR + DDR	Breast Carcinoma	44	0	0	0		731	0.00964396	1
Prexasertib;Olaparib	DDR + DDR	Breast Carcinoma	44	0	0	0		732	0.0115379	2
AZD0156;AZD1775	DDR + DDR	Burkitt's Lymphoma	13	0	0	0		731	0.0128204	2
AZD0156;AZD2811	DDR + DDR	Burkitt's Lymphoma	13	0	2	0		731	0.0402595	11
AZD1775;Olaparib	DDR + DDR	Burkitt's Lymphoma	13	0	0	0		731	0.0145856	4
AZD2811;AZD6738	DDR + DDR	Burkitt's Lymphoma	13	0	0	0		731	0.0110507	3
AZD2811;Olaparib	DDR + DDR	Burkitt's Lymphoma	13	0	2	0		731	0.0451418	9
AZD6738;Olaparib	DDR + DDR	Burkitt's Lymphoma	13	0	0	0		731	0.0159543	6
AZD7648;AZD0156	DDR + DDR	Burkitt's Lymphoma	13	0	0	0		732	0.0172854	3
AZD7648;AZD1775	DDR + DDR	Burkitt's Lymphoma	13	0	0	0		732	0.0204905	7
AZD7648;AZD6738	DDR + DDR	Burkitt's Lymphoma	13	0	0	0		732	0.0197149	6
AZD7648;Olaparib	DDR + DDR	Burkitt's Lymphoma	13	0	0	0		731	0.00964396	1
Prexasertib;AZD0156	DDR + DDR	Burkitt's Lymphoma	13	0	0	0		732	0.00806419	2
Prexasertib;AZD6738	DDR + DDR	Burkitt's Lymphoma	13	0	1	0		732	0.0326502	18
Prexasertib;AZD7648	DDR + DDR	Burkitt's Lymphoma	13	0	0	0		732	0.00806419	2
Prexasertib;Olaparib	DDR + DDR	Burkitt's Lymphoma	13	0	0	0		732	0.0115379	2
AZD0156;AZD1775	DDR + DDR	Cervical Carcinoma	12	0	0	0		731	0.0128204	2
AZD0156;AZD2811	DDR + DDR	Cervical Carcinoma	12	0	2	0		731	0.0402595	11
AZD0156;AZD6738	DDR + DDR	Cervical Carcinoma	12	0	1	0		731	0.0422048	11
AZD0156;Olaparib	DDR + DDR	Cervical Carcinoma	12	0	16	0		737	0.19156	86
AZD1775;Olaparib	DDR + DDR	Cervical Carcinoma	12	0	0	0		731	0.0145856	4
AZD2811;AZD1775	DDR + DDR	Cervical Carcinoma	12	0	6	0		731	0.0538995	31
AZD2811;AZD6738	DDR + DDR	Cervical Carcinoma	12	0	0	0		731	0.0110507	3
AZD2811;Olaparib	DDR + DDR	Cervical Carcinoma	12	0	2	0		731	0.0451418	9
AZD6738;Olaparib	DDR + DDR	Cervical Carcinoma	12	0	0	0		731	0.0159543	6
AZD7648;AZD0156	DDR + DDR	Cervical Carcinoma	12	0	0	0		732	0.0172854	3
AZD7648;AZD1775	DDR + DDR	Cervical Carcinoma	12	0	0	0		732	0.0204905	7
AZD7648;AZD2811	DDR + DDR	Cervical Carcinoma	12	0	2	0		732	0.0371455	14
AZD7648;AZD6738	DDR + DDR	Cervical Carcinoma	12	0	0	0		732	0.0197149	6
AZD7648;Olaparib	DDR + DDR	Cervical Carcinoma	12	0	0	0		731	0.00964396	1
Prexasertib;AZD0156	DDR + DDR	Cervical Carcinoma	12	0	0	0		732	0.00806419	2
Prexasertib;AZD6738	DDR + DDR	Cervical Carcinoma	12	0	1	0		732	0.0326502	18
Prexasertib;AZD7648	DDR + DDR	Cervical Carcinoma	12	0	0	0		732	0.00806419	2
Prexasertib;Olaparib	DDR + DDR	Cervical Carcinoma	12	0	0	0		732	0.0115379	2
AZD0156;AZD1775	DDR + DDR	Chondrosarcoma	4	0	0	0		731	0.0128204	2
AZD0156;AZD2811	DDR + DDR	Chondrosarcoma	4	0	2	0		731	0.0402595	11
AZD0156;AZD6738	DDR + DDR	Chondrosarcoma	4	0	1	0		731	0.0422048	11
AZD0156;Olaparib	DDR + DDR	Chondrosarcoma	4	0	16	0		737	0.19156	86
AZD1775;AZD6738	DDR + DDR	Chondrosarcoma	4	0	15	0		731	0.084482	69
AZD1775;Olaparib	DDR + DDR	Chondrosarcoma	4	0	0	0		731	0.0145856	4
AZD2811;AZD1775	DDR + DDR	Chondrosarcoma	4	0	6	0		731	0.0538995	31
AZD2811;AZD6738	DDR + DDR	Chondrosarcoma	4	0	0	0		731	0.0110507	3
AZD2811;Olaparib	DDR + DDR	Chondrosarcoma	4	0	2	0		731	0.0451418	9
AZD6738;Olaparib	DDR + DDR	Chondrosarcoma	4	0	0	0		731	0.0159543	6
AZD7648;AZD0156	DDR + DDR	Chondrosarcoma	4	0	0	0		732	0.0172854	3
AZD7648;AZD1775	DDR + DDR	Chondrosarcoma	4	0	0	0		732	0.0204905	7
AZD7648;AZD2811	DDR + DDR	Chondrosarcoma	4	0	2	0		732	0.0371455	14
AZD7648;AZD6738	DDR + DDR	Chondrosarcoma	4	0	0	0		732	0.0197149	6
AZD7648;Olaparib	DDR + DDR	Chondrosarcoma	4	0	0	0		731	0.00964396	1
Prexasertib;AZD0156	DDR + DDR	Chondrosarcoma	4	0	0	0		732	0.00806419	2
Prexasertib;AZD6738	DDR + DDR	Chondrosarcoma	4	0	1	0		732	0.0326502	18
Prexasertib;AZD7648	DDR + DDR	Chondrosarcoma	4	0	0	0		732	0.00806419	2
Prexasertib;Olaparib	DDR + DDR	Chondrosarcoma	4	0	0	0		732	0.0115379	2
SRA737;AZD1775	DDR + DDR	Chondrosarcoma	2	0	34	0		376	0.270217	157
AZD0156;AZD1775	DDR + DDR	Chronic Myelogenous Leukemia	10	0	0	0		731	0.0128204	2
AZD0156;AZD2811	DDR + DDR	Chronic Myelogenous Leukemia	10	0	2	0		731	0.0402595	11
AZD0156;AZD6738	DDR + DDR	Chronic Myelogenous Leukemia	10	0	1	0		731	0.0422048	11
AZD1775;Olaparib	DDR + DDR	Chronic Myelogenous Leukemia	10	0	0	0		731	0.0145856	4
AZD2811;AZD6738	DDR + DDR	Chronic Myelogenous Leukemia	10	0	0	0		731	0.0110507	3
AZD6738;Olaparib	DDR + DDR	Chronic Myelogenous Leukemia	10	0	0	0		731	0.0159543	6
AZD7648;AZD0156	DDR + DDR	Chronic Myelogenous Leukemia	10	0	0	0		732	0.0172854	3
AZD7648;AZD1775	DDR + DDR	Chronic Myelogenous Leukemia	10	0	0	0		732	0.0204905	7
AZD7648;AZD2811	DDR + DDR	Chronic Myelogenous Leukemia	10	0	2	0		732	0.0371455	14
AZD7648;AZD6738	DDR + DDR	Chronic Myelogenous Leukemia	10	0	0	0		732	0.0197149	6
AZD7648;Olaparib	DDR + DDR	Chronic Myelogenous Leukemia	10	0	0	0		731	0.00964396	1
Prexasertib;AZD0156	DDR + DDR	Chronic Myelogenous Leukemia	10	0	0	0		732	0.00806419	2
Prexasertib;AZD7648	DDR + DDR	Chronic Myelogenous Leukemia	10	0	0	0		732	0.00806419	2
Prexasertib;Olaparib	DDR + DDR	Chronic Myelogenous Leukemia	10	0	0	0		732	0.0115379	2
[truncated: 1,414 more rows]
