# Supplementary material for: Large-scale pan-cancer cell line screening identifies actionable and effective drug combinations
Source: Cancer Discov. Author manuscript; Available in PMC 2024 May 3. (PMC11061612; doi:10.1158/2159-8290.CD-23-0388)
Supplement: Table S6 [file EMS194010-supplement-Table_S6.xlsx]

## Sheet: Sheet1
Combination	Category	Cancer Type	Cancer Type Cell Lines	Pct Responders	number of cancer types with combination activity	Number Responders	Cell Lines >50% Emax & >10% HSA	Total Tested Cell Lines	Sd Pct Responders	Total Number Responders
AZD8186;Capivasertib	Cell Signalling	Biliary Tract Carcinoma	2	50	1	1	TGBC1TKB	375	0.0771517	1
Capivasertib;AZD2811	Cell Signlling + DDR	Burkitt's Lymphoma	13	23.0769	1	3	NAMALWA, Daudi, Ramos-2G6-4C10	735	0.0408866	15
AZD0156;AZD6738	DDR	Plasma Cell Myeloma	13	23.0769	1	3	RPMI-8226, KMS-12-BM, JJN-3	731	0.0422048	11
Lapatinib;Crizotinib	Cell Signalling	Esophageal Adenocarcinoma	9	22.2222	1	2	OE33, ESO51	735	0.0405135	11
Prexasertib;AZD6738	DDR	Thyroid Gland Carcinoma	14	14.2857	1	2	TT, ASH-3	732	0.0326502	18
Palbociclib;AZD5991	Cell Signalling + Cell Death	B-Cell Non-Hodgkin's Lymphoma	23	13.0435	1	3	SU-DHL-6, VAL, DB	735	0.0264756	9
Savolitinib;AZD4320	Cell Signalling + Cell Death	B-Lymphoblastic Leukemia	8	12.5	1	1	KOPN-8	368	0.0213531	2
Venetoclax;Capivasertib	Cell Signalling + Cell Death	T-Lymphoblastic Leukemia	17	11.7647	1	2	LOUCY, MOLT-16	734	0.0221127	4
Capivasertib;AZD6738	Cell Signlling + DDR	Esophageal Adenocarcinoma	9	11.1111	1	1	OACM5-1	735	0.0204674	3
Olaparib;AZD5991	Cell Death + DDR	Acute Myeloid Leukemia	10	10	1	1	NKM-1	375	0.0547348	3
Prexasertib;AZD6738	DDR	Chronic Myelogenous Leukemia	10	10	1	1	RPMI-8866	732	0.0326502	18
Lapatinib;Crizotinib	Cell Signalling	Head and Neck Carcinoma	10	10	1	1	SCC90	735	0.0405135	11
Palbociclib;AZD4320	Cell Signalling + Cell Death	Neuroblastoma	8	37.5	2	3	NH-12, SK-N-DZ, IMR-5	367	0.0699495	5
AZD4320;AZD6738	Cell Death + DDR	Ewing's Sarcoma	20	35	2	7	EW-22, EW-7, EW-1, ES8, ES4, ES7, TC-71	735	0.0602782	18
AZD5991;Capivasertib	Cell Signalling + Cell Death	Endometrial Carcinoma	10	30	2	3	MFE-319, MFE-296, AN3-CA	735	0.0533858	20
AZD5991;AZD8186	Cell Signalling + Cell Death	Chondrosarcoma	4	25	2	1	CHSA8926	735	0.0541335	15
AZD2811;Olaparib	DDR	Other Blood Carcinomas	5	20	2	1	HC-1	731	0.0451418	9
AZD0156;AZD2811	DDR	T-Cell Non-Hodgkin's Lymphoma	5	20	2	1	DEL	731	0.0402595	11
AZD5991;AZD8186	Cell Signalling + Cell Death	T-Cell Non-Hodgkin's Lymphoma	5	20	2	1	HH	735	0.0541335	15
AZD5153;Venetoclax	Cell death + Chemotherapeutic Agents/Others	T-Lymphoblastic Leukemia	17	17.6471	2	3	LOUCY, MOLT-13, ALL-SIL	736	0.0391479	10
AZD2811;Olaparib	DDR	Hodgkin's Lymphoma	6	16.6667	2	1	SUP-HD1	731	0.0451418	9
AZD7648;AZD2811	DDR	Burkitt's Lymphoma	13	15.3846	2	2	GA-10, Ramos-2G6-4C10	732	0.0371455	14
AZD5153;AZD1775	DDR + Chemotherapeutic Agents/Others	Squamous Cell Lung Carcinoma	13	15.3846	2	2	LOU-NH91, NCI-H2170	736	0.0382096	16
AZD0156;AZD2811	DDR	B-Lymphoblastic Leukemia	14	14.2857	2	2	BALL-1, A4-Fuk	731	0.0402595	11
AZD7648;AZD2811	DDR	B-Lymphoblastic Leukemia	14	14.2857	2	2	BALL-1, A4-Fuk	732	0.0371455	14
Crizotinib;Selumetinib	Cell Signalling	Plasma Cell Myeloma	7	14.2857	2	1	KARPAS-620	376	0.0345088	7
AZD5153;Venetoclax	Cell death + Chemotherapeutic Agents/Others	B-Lymphoblastic Leukemia	15	13.3333	2	2	P30-OHK, KOPN-8	736	0.0391479	10
Crizotinib;Selumetinib	Cell Signalling	Low Grade Glioma	8	12.5	2	1	MOG-G-UVW	376	0.0345088	7
AZD5991;Capivasertib	Cell Signalling + Cell Death	Oral Cavity Carcinoma	16	12.5	2	2	BICR22, HSC-2	735	0.0533858	20
AZD5153;AZD1775	DDR + Chemotherapeutic Agents/Others	Esophageal Adenocarcinoma	9	11.1111	2	1	FLO-1	736	0.0382096	16
AZD5153;Venetoclax	Cell death + Chemotherapeutic Agents/Others	Acute Myeloid Leukemia	20	10	2	2	ME-1, KG-1	736	0.0391479	10
Palbociclib;AZD4320	Cell Signalling + Cell Death	Acute Myeloid Leukemia	10	10	2	1	KG-1	367	0.0699495	5
AZD2811;Olaparib	DDR	Chronic Myelogenous Leukemia	10	10	2	1	RPMI-8866	731	0.0451418	9
AZD4320;AZD6738	Cell Death + DDR	Chronic Myelogenous Leukemia	10	10	2	1	RPMI-8866	735	0.0602782	18
AZD5153;AZD1775	DDR + Chemotherapeutic Agents/Others	Endometrial Carcinoma	10	10	2	1	SNG-M	736	0.0382096	16
AZD5991;AZD8186	Cell Signalling + Cell Death	Endometrial Carcinoma	10	10	2	1	AN3-CA	735	0.0541335	15
AZD2811;Olaparib	DDR	Ewing's Sarcoma	20	10	2	2	EW-16, ES1	731	0.0451418	9
AZD5991;AZD8186	Cell Signalling + Cell Death	Melanoma	30	10	2	3	UACC-62, A2058, RPMI-7951	735	0.0541335	15
AZD5153;Venetoclax	Cell death + Chemotherapeutic Agents/Others	Neuroblastoma	20	10	2	2	NB69, NB12	736	0.0391479	10
Venetoclax;Selumetinib	Cell Signalling + Cell Death	Acute Myeloid Leukemia	19	36.8421	3	7	EoL-1-cell, MOLM-13, ML-2, OCI-AML5, NOMO-1, KG-1, HL-60	734	0.0689776	17
Venetoclax;AZD6738	Cell Death + DDR	B-Lymphoblastic Leukemia	15	20	3	3	HAL-01, P30-OHK, KOPN-8	734	0.0417225	10
Venetoclax;Selumetinib	Cell Signalling + Cell Death	B-Lymphoblastic Leukemia	15	20	3	3	NALM-6, KOPN-8, SUP-B15	734	0.0689776	17
AZD5153;AZD2811	DDR + Chemotherapeutic Agents/Others	Rhabdomyosarcoma	5	20	3	1	SJRH30	736	0.0455631	16
AZD5153;AZD2811	DDR + Chemotherapeutic Agents/Others	Acute Myeloid Leukemia	20	15	3	3	OCI-AML3, KY821, TUR	736	0.0455631	16
AZD5153;AZD2811	DDR + Chemotherapeutic Agents/Others	T-Lymphoblastic Leukemia	17	11.7647	3	2	LOUCY, CTV-1	736	0.0455631	16
Venetoclax;AZD6738	Cell Death + DDR	Acute Myeloid Leukemia	19	10.5263	3	2	ML-2, KG-1	734	0.0417225	10
Venetoclax;Selumetinib	Cell Signalling + Cell Death	Head and Neck Carcinoma	10	10	3	1	SCC90	734	0.0689776	17
AZD5991;Lapatinib	Cell Signalling + Cell Death	Oral Cavity Carcinoma	10	40	4	4	JHU-022, BICR22, DOK, HO-1-N-1	376	0.0849006	17
AZD5991;Lapatinib	Cell Signalling + Cell Death	Hodgkin's Lymphoma	3	33.3333	4	1	L-1236	376	0.0849006	17
Venetoclax;Lapatinib	Cell Signalling + Cell Death	T-Lymphoblastic Leukemia	7	28.5714	4	2	MOLT-4, LOUCY	376	0.0617984	10
Selumetinib;AZD1775	Cell Signlling + DDR	Oral Cavity Carcinoma	16	25	4	4	JHU-022, SAS, CAL-27, SCC-9	736	0.0598776	24
Venetoclax;Lapatinib	Cell Signalling + Cell Death	Acute Myeloid Leukemia	10	20	4	2	ML-2, NKM-1	376	0.0617984	10
Selumetinib;AZD1775	Cell Signlling + DDR	B-Lymphoblastic Leukemia	15	20	4	3	NALM-6, KOPN-8, SUP-B15	736	0.0598776	24
Selumetinib;AZD2811	Cell Signlling + DDR	Chronic Myelogenous Leukemia	10	20	4	2	CML-T1, KCL-22	736	0.0584944	25
Selumetinib;AZD2811	Cell Signlling + DDR	Other Blood Carcinomas	5	20	4	1	HC-1	736	0.0584944	25
Selumetinib;AZD2811	Cell Signlling + DDR	T-Cell Non-Hodgkin's Lymphoma	5	20	4	1	DEL	736	0.0584944	25
Selumetinib;AZD1775	Cell Signlling + DDR	Plasma Cell Myeloma	13	15.3846	4	2	U-266, KARPAS-620	736	0.0598776	24
Palbociclib;Venetoclax	Cell Signalling + Cell Death	Acute Myeloid Leukemia	20	15	4	3	KY821, NKM-1, KG-1	735	0.0473324	18
AZD5991;Lapatinib	Cell Signalling + Cell Death	Breast Carcinoma	20	15	4	3	OCUB-M, ZR-75-30, UACC-812	376	0.0849006	17
AZD5991;Lapatinib	Cell Signalling + Cell Death	B-Lymphoblastic Leukemia	7	14.2857	4	1	HAL-01	376	0.0849006	17
Venetoclax;Lapatinib	Cell Signalling + Cell Death	B-Lymphoblastic Leukemia	7	14.2857	4	1	HAL-01	376	0.0617984	10
Palbociclib;Venetoclax	Cell Signalling + Cell Death	B-Lymphoblastic Leukemia	15	13.3333	4	2	ALL-PO, P30-OHK	735	0.0473324	18
Selumetinib;AZD2811	Cell Signlling + DDR	B-Lymphoblastic Leukemia	15	13.3333	4	2	MHH-CALL-2, A4-Fuk	736	0.0584944	25
Venetoclax;Lapatinib	Cell Signalling + Cell Death	Kidney Carcinoma	8	12.5	4	1	769-P	376	0.0617984	10
Palbociclib;Venetoclax	Cell Signalling + Cell Death	T-Lymphoblastic Leukemia	17	11.7647	4	2	LOUCY, MOLT-13	735	0.0473324	18
Selumetinib;AZD1775	Cell Signlling + DDR	Chronic Myelogenous Leukemia	10	10	4	1	MEG-01	736	0.0598776	24
Selumetinib;AZD2811	Cell Signlling + DDR	Endometrial Carcinoma	10	10	4	1	RL95-2	736	0.0584944	25
AZD5991;Lapatinib	Cell Signalling + Cell Death	Esophageal Squamous Cell Carcinoma	10	10	4	1	T-T	376	0.0849006	17
Palbociclib;Venetoclax	Cell Signalling + Cell Death	Ewing's Sarcoma	20	10	4	2	EW-3, SK-ES-1	735	0.0473324	18
Selumetinib;AZD1775	Cell Signlling + DDR	Head and Neck Carcinoma	10	10	4	1	NCI-H3118	736	0.0598776	24
Selumetinib;AZD2811	Cell Signlling + DDR	Head and Neck Carcinoma	10	10	4	1	Detroit562	736	0.0584944	25
Palbociclib;Venetoclax	Cell Signalling + Cell Death	Neuroblastoma	20	10	4	2	NH-12, IMR-5	735	0.0473324	18
AZD5991;Gemcitabine	Cell death + Chemotherapeutic Agents/Others	Prostate Carcinoma	3	33.3333	5	1	VCaP	375	0.0786077	16
AZD1775;Capivasertib	Cell Signlling + DDR	Oral Cavity Carcinoma	17	29.4118	5	5	HSC-3, HSC-2, HO-1-u-1, HO-1-N-1, CAL-33	737	0.0674603	33
AZD5991;Gemcitabine	Cell death + Chemotherapeutic Agents/Others	Plasma Cell Myeloma	7	28.5714	5	2	L-363, U-266	375	0.0786077	16
Olaparib;AZD4320	Cell Death + DDR	Neuroblastoma	11	27.2727	5	3	NB69, KP-N-YN, KELLY	375	0.120403	11
Olaparib;AZD4320	Cell Death + DDR	Other Blood Carcinomas	4	25	5	1	SR	375	0.120403	11
AZD1775;Capivasertib	Cell Signlling + DDR	Ewing's Sarcoma	19	21.0526	5	4	EW-22, EW-11, ES4, SK-ES-1	737	0.0674603	33
Olaparib;AZD4320	Cell Death + DDR	Acute Myeloid Leukemia	10	20	5	2	ML-2, NKM-1	375	0.120403	11
AZD5991;Gemcitabine	Cell death + Chemotherapeutic Agents/Others	Breast Carcinoma	20	20	5	4	MRK-nu-1, CAMA-1, CAL-148, EFM-19	375	0.0786077	16
AZD1775;Capivasertib	Cell Signlling + DDR	Endometrial Carcinoma	10	20	5	2	AN3-CA, RL95-2	737	0.0674603	33
Olaparib;AZD4320	Cell Death + DDR	Ewing's Sarcoma	11	18.1818	5	2	EW-7, MHH-ES-1	375	0.120403	11
AZD1775;Capivasertib	Cell Signlling + DDR	Esophageal Squamous Cell Carcinoma	20	15	5	3	TE-15, TE-6, TE-5	737	0.0674603	33
AZD5991;Gemcitabine	Cell death + Chemotherapeutic Agents/Others	Bladder Carcinoma	7	14.2857	5	1	DSH1	375	0.0786077	16
AZD5991;Gemcitabine	Cell death + Chemotherapeutic Agents/Others	T-Lymphoblastic Leukemia	7	14.2857	5	1	LOUCY	375	0.0786077	16
AZD1775;Capivasertib	Cell Signlling + DDR	T-Lymphoblastic Leukemia	17	11.7647	5	2	PF-382, Jurkat	737	0.0674603	33
AZD5991;Gemcitabine	Cell death + Chemotherapeutic Agents/Others	Esophageal Squamous Cell Carcinoma	10	10	5	1	KYSE-220	375	0.0786077	16
AZD5991;Gemcitabine	Cell death + Chemotherapeutic Agents/Others	Glioblastoma	10	10	5	1	D-263MG	375	0.0786077	16
Lapatinib;Selumetinib	Cell Signalling	Colorectal Carcinoma	23	30.4348	6	7	RCM-1, LS-180, SW1417, SW1463, SW1116, SW48, LoVo	376	0.0823906	21
Lapatinib;Selumetinib	Cell Signalling	Pancreatic Carcinoma	15	26.6667	6	4	BxPC-3, HPAF-II, PANC-03-27, PANC-02-03	376	0.0823906	21
AZD5991;AZD1775	Cell Death + DDR	Biliary Tract Carcinoma	4	25	6	1	HuCCT1	735	0.0596575	28
Lapatinib;Selumetinib	Cell Signalling	Esophageal Adenocarcinoma	4	25	6	1	SK-GT-4	376	0.0823906	21
Capivasertib;Palbociclib	Cell Signalling	Squamous Cell Lung Carcinoma	13	23.0769	6	3	RERF-LC-Sq1, EBC-1, NCI-H520	735	0.0624186	29
Venetoclax;AZD8186	Cell Signalling + Cell Death	Acute Myeloid Leukemia	19	21.0526	6	4	EoL-1-cell, NKM-1, KG-1, GDM-1	734	0.0694446	25
Venetoclax;AZD8186	Cell Signalling + Cell Death	B-Lymphoblastic Leukemia	15	20	6	3	ALL-PO, P30-OHK, LC4-1	734	0.0694446	25
Lapatinib;Selumetinib	Cell Signalling	Oral Cavity Carcinoma	10	20	6	2	BICR22, HO-1-N-1	376	0.0823906	21
AZD2811;AZD1775	DDR	Other Blood Carcinomas	5	20	6	1	HC-1	731	0.0538995	31
Capivasertib;Palbociclib	Cell Signalling	Prostate Carcinoma	5	20	6	1	22RV1	735	0.0624186	29
Venetoclax;AZD8186	Cell Signalling + Cell Death	Small Cell Lung Carcinoma	34	17.6471	6	6	COR-L95, NCI-H1341, NCI-H209, NCI-H1963, NCI-H446, NCI-H847	734	0.0694446	25
Capivasertib;Palbociclib	Cell Signalling	Gastric Carcinoma	23	17.3913	6	4	HSC-39, NUGC-3, AGS, SNU-1	735	0.0624186	29
Capivasertib;Palbociclib	Cell Signalling	Low Grade Glioma	12	16.6667	6	2	Becker, MOG-G-UVW	735	0.0624186	29
AZD5991;AZD1775	Cell Death + DDR	Melanoma	30	16.6667	6	5	UACC-62, COLO-679, A2058, G-361, SH-4	735	0.0596575	28
Lapatinib;Selumetinib	Cell Signalling	Squamous Cell Lung Carcinoma	6	16.6667	6	1	KNS-62	376	0.0823906	21
AZD2811;AZD1775	DDR	Burkitt's Lymphoma	13	15.3846	6	2	DG-75, BL-41	731	0.0538995	31
Capivasertib;Palbociclib	Cell Signalling	Ewing's Sarcoma	20	15	6	3	ES8, ES1, SK-ES-1	735	0.0624186	29
Lapatinib;Selumetinib	Cell Signalling	B-Lymphoblastic Leukemia	7	14.2857	6	1	HAL-01	376	0.0823906	21
AZD5991;AZD1775	Cell Death + DDR	Glioblastoma	22	13.6364	6	3	CAS-1, LN-229, A172	735	0.0596575	28
AZD5991;AZD1775	Cell Death + DDR	Mesothelioma	16	12.5	6	2	NCI-H2795, NCI-H2818	735	0.0596575	28
Venetoclax;AZD8186	Cell Signalling + Cell Death	B-Cell Non-Hodgkin's Lymphoma	25	12	6	3	WSU-NHL, WSU-DLCL2, KARPAS-422	734	0.0694446	25
AZD5991;AZD1775	Cell Death + DDR	Bladder Carcinoma	17	11.7647	6	2	RT-112, CAL-29	735	0.0596575	28
AZD2811;AZD1775	DDR	Small Cell Lung Carcinoma	34	11.7647	6	4	SBC-3, SBC-5, NCI-H1048, NCI-H209	731	0.0538995	31
Capivasertib;Palbociclib	Cell Signalling	T-Lymphoblastic Leukemia	17	11.7647	6	2	CCRF-CEM, LOUCY	735	0.0624186	29
AZD2811;AZD1775	DDR	Acute Myeloid Leukemia	19	10.5263	6	2	KY821, TUR	731	0.0538995	31
Venetoclax;AZD8186	Cell Signalling + Cell Death	Neuroblastoma	19	10.5263	6	2	KP-N-YN, NH-12	734	0.0694446	25
AZD2811;AZD1775	DDR	Ovarian Carcinoma	29	10.3448	6	3	A2780, OC-314, TOV-112D	731	0.0538995	31
Lapatinib;Selumetinib	Cell Signalling	Breast Carcinoma	20	10	6	2	MDA-MB-175-VII, CAL-85-1	376	0.0823906	21
AZD2811;AZD1775	DDR	Chronic Myelogenous Leukemia	10	10	6	1	RPMI-8866	731	0.0538995	31
AZD2811;AZD1775	DDR	Ewing's Sarcoma	20	10	6	2	EW-22, ES1	731	0.0538995	31
Venetoclax;AZD8186	Cell Signalling + Cell Death	Ewing's Sarcoma	20	10	6	2	ES7, CADO-ES1	734	0.0694446	25
Capivasertib;Palbociclib	Cell Signalling	Head and Neck Carcinoma	10	10	6	1	Detroit562	735	0.0624186	29
AZD5991;AZD1775	Cell Death + DDR	Ovarian Carcinoma	30	10	6	3	SK-OV-3, IGROV-1, OVTOKO	735	0.0596575	28
SRA737;5-Fluorouracil	DDR + Chemotherapeutic Agents/Others	Biliary Tract Carcinoma	2	50	7	1	HuCCT1	376	0.0974703	20
AZD5991;Paclitaxel	Cell death + Chemotherapeutic Agents/Others	Breast Carcinoma	20	40	7	8	MDA-MB-453, MDA-MB-157, MDA-MB-175-VII, HCC70, HCC1395, CAMA-1, EFM-19, UACC-812	375	0.0871259	25
SRA737;5-Fluorouracil	DDR + Chemotherapeutic Agents/Others	Oral Cavity Carcinoma	10	30	7	3	BICR22, BICR78, SCC-4	376	0.0974703	20
AZD4320;AZD8186	Cell Signalling + Cell Death	Chondrosarcoma	4	25	7	1	CHSA8926	734	0.0671984	33
AZD5991;Paclitaxel	Cell death + Chemotherapeutic Agents/Others	Endometrial Carcinoma	4	25	7	1	EN	375	0.0871259	25
AZD5991;Paclitaxel	Cell death + Chemotherapeutic Agents/Others	Non-Small Cell Lung Carcinoma	9	22.2222	7	2	NCI-H2085, NCI-H810	375	0.0871259	25
AZD5991;Selumetinib	Cell Signalling + Cell Death	Acute Myeloid Leukemia	19	21.0526	7	4	ME-1, ML-2, NOMO-1, HL-60	735	0.0631068	38
AZD5991;Paclitaxel	Cell death + Chemotherapeutic Agents/Others	Chronic Myelogenous Leukemia	5	20	7	1	MEG-01	375	0.0871259	25
AZD5991;Selumetinib	Cell Signalling + Cell Death	Chronic Myelogenous Leukemia	10	20	7	2	LAMA-84, MEG-01	735	0.0631068	38
AZD5991;Selumetinib	Cell Signalling + Cell Death	Head and Neck Carcinoma	10	20	7	2	SCC90, FADU	735	0.0631068	38
AZD4320;AZD8186	Cell Signalling + Cell Death	Other Blood Carcinomas	5	20	7	1	MLMA	734	0.0671984	33
AZD4320;AZD8186	Cell Signalling + Cell Death	Rhabdomyosarcoma	5	20	7	1	RH-41	734	0.0671984	33
AZD4320;AZD8186	Cell Signalling + Cell Death	T-Lymphoblastic Leukemia	17	17.6471	7	3	RPMI-8402, PF-382, KARPAS-45	734	0.0671984	33
AZD5991;Selumetinib	Cell Signalling + Cell Death	Cervical Carcinoma	12	16.6667	7	2	HT-3, C-4-I	735	0.0631068	38
AZD4320;AZD8186	Cell Signalling + Cell Death	Melanoma	30	16.6667	7	5	UACC-62, COLO-792, A101D, WM278, WM-115	734	0.0671984	33
SRA737;5-Fluorouracil	DDR + Chemotherapeutic Agents/Others	Breast Carcinoma	20	15	7	3	MDA-MB-453, MDA-MB-157, HCC70	376	0.0974703	20
AZD5991;Paclitaxel	Cell death + Chemotherapeutic Agents/Others	Bladder Carcinoma	7	14.2857	7	1	DSH1	375	0.0871259	25
SRA737;5-Fluorouracil	DDR + Chemotherapeutic Agents/Others	Bladder Carcinoma	7	14.2857	7	1	RT-112	376	0.0974703	20
SRA737;5-Fluorouracil	DDR + Chemotherapeutic Agents/Others	Hepatocellular Carcinoma	7	14.2857	7	1	JHH-2	376	0.0974703	20
SRA737;5-Fluorouracil	DDR + Chemotherapeutic Agents/Others	Thyroid Gland Carcinoma	7	14.2857	7	1	IHH-4	376	0.0974703	20
AZD5991;Selumetinib	Cell Signalling + Cell Death	Gastric Carcinoma	22	13.6364	7	3	IM-95, AGS, SNU-1	735	0.0631068	38
SRA737;5-Fluorouracil	DDR + Chemotherapeutic Agents/Others	Lung Adenocarcinoma	22	13.6364	7	3	NCI-H1993, HCC-78, HCC-44	376	0.0974703	20
AZD4320;AZD8186	Cell Signalling + Cell Death	Kidney Carcinoma	16	12.5	7	2	A498, RCC-JW	734	0.0671984	33
AZD5991;Paclitaxel	Cell death + Chemotherapeutic Agents/Others	Osteosarcoma	8	12.5	7	1	HOS	375	0.0871259	25
AZD5991;Selumetinib	Cell Signalling + Cell Death	Bladder Carcinoma	17	11.7647	7	2	RT-112, KU-19-19	735	0.0631068	38
AZD5991;Paclitaxel	Cell death + Chemotherapeutic Agents/Others	Melanoma	17	11.7647	7	2	UACC-62, GAK	375	0.0871259	25
AZD5991;Selumetinib	Cell Signalling + Cell Death	Esophageal Adenocarcinoma	9	11.1111	7	1	OACp4C	735	0.0631068	38
AZD5991;Paclitaxel	Cell death + Chemotherapeutic Agents/Others	Esophageal Squamous Cell Carcinoma	10	10	7	1	KYSE-70	375	0.0871259	25
SRA737;5-Fluorouracil	DDR + Chemotherapeutic Agents/Others	Esophageal Squamous Cell Carcinoma	10	10	7	1	KYSE-270	376	0.0974703	20
AZD4320;AZD8186	Cell Signalling + Cell Death	Ewing's Sarcoma	20	10	7	2	EW-18, ES7	734	0.0671984	33
AZD5991;Selumetinib	Cell Signalling + Cell Death	Ewing's Sarcoma	20	10	7	2	TC-71, A673	735	0.0631068	38
AZD5991;Paclitaxel	Cell death + Chemotherapeutic Agents/Others	Glioblastoma	10	10	7	1	D-263MG	375	0.0871259	25
AZD5991;Selumetinib	Cell Signalling + Cell Death	Melanoma	30	10	7	3	A2058, A101D, WM35	735	0.0631068	38
AZD5991;Selumetinib	Cell Signalling + Cell Death	Neuroblastoma	20	10	7	2	NB69, SIMA	735	0.0631068	38
AZD5991;Paclitaxel	Cell death + Chemotherapeutic Agents/Others	Oral Cavity Carcinoma	10	10	7	1	HO-1-u-1	375	0.0871259	25
Olaparib;Venetoclax	Cell Death + DDR	B-Lymphoblastic Leukemia	7	42.8571	8	3	HAL-01, NALM-6, REH	375	0.139353	18
Olaparib;Venetoclax	Cell Death + DDR	Acute Myeloid Leukemia	10	30	8	3	ML-2, OCI-AML2, NKM-1	375	0.139353	18
Selumetinib;AZD6738	Cell Signlling + DDR	Colorectal Carcinoma	43	27.907	8	12	HCC2998, SNU-61, SNU-407, SNU-175, SNU-C5, MDST8, GP5d, LS-123, T84, SW620, CL-11, SW626	736	0.0707283	48
Olaparib;Venetoclax	Cell Death + DDR	Neuroblastoma	11	27.2727	8	3	NB69, NB12, KP-N-YN	375	0.139353	18
Olaparib;Venetoclax	Cell Death + DDR	Other Blood Carcinomas	4	25	8	1	SR	375	0.139353	18
Selumetinib;AZD6738	Cell Signlling + DDR	Thyroid Gland Carcinoma	14	21.4286	8	3	TT2609-C02, ASH-3, 8505C	736	0.0707283	48
Selumetinib;AZD6738	Cell Signlling + DDR	Rhabdomyosarcoma	5	20	8	1	RD	736	0.0707283	48
Olaparib;Venetoclax	Cell Death + DDR	B-Cell Non-Hodgkin's Lymphoma	11	18.1818	8	2	SU-DHL-6, RF-48	375	0.139353	18
Selumetinib;AZD6738	Cell Signlling + DDR	Gastric Carcinoma	23	17.3913	8	4	RERF-GC-1B, Hs-746T, AGS, SNU-5	736	0.0707283	48
Olaparib;Venetoclax	Cell Death + DDR	Small Cell Lung Carcinoma	19	15.7895	8	3	COR-L95, NCI-H211, NCI-H69	375	0.139353	18
Olaparib;Venetoclax	Cell Death + DDR	T-Lymphoblastic Leukemia	7	14.2857	8	1	MOLT-4	375	0.139353	18
Selumetinib;AZD6738	Cell Signlling + DDR	Pancreatic Carcinoma	29	13.7931	8	4	PL4, MIA-PaCa-2, HuP-T4, HuP-T3	736	0.0707283	48
Selumetinib;AZD6738	Cell Signlling + DDR	Melanoma	30	13.3333	8	4	LOXIMVI, MEL-JUSO, COLO-829, WM278	736	0.0707283	48
Selumetinib;AZD6738	Cell Signlling + DDR	Ovarian Carcinoma	30	13.3333	8	4	IGROV-1, A2780, TYK-nu, OVCA420	736	0.0707283	48
Selumetinib;AZD6738	Cell Signlling + DDR	Head and Neck Carcinoma	10	10	8	1	SAT	736	0.0707283	48
AZD5991;AZD6738	Cell Death + DDR	Other Blood Carcinomas	5	40	9	2	SR, HC-1	735	0.0779067	49
Palbociclib;Selumetinib	Cell Signalling	Acute Myeloid Leukemia	20	25	9	5	EoL-1-cell, ML-2, OCI-AML2, OCI-AML5, KY821	735	0.0753381	50
Palbociclib;Selumetinib	Cell Signalling	Plasma Cell Myeloma	13	23.0769	9	3	RPMI-8226, MOLP-8, KARPAS-620	735	0.0753381	50
Palbociclib;Selumetinib	Cell Signalling	B-Cell Non-Hodgkin's Lymphoma	23	21.7391	9	5	SU-DHL-5, SU-DHL-6, WSU-NHL, A3-KAW, JSC-1	735	0.0753381	50
AZD5153;AZD5991	Cell death + Chemotherapeutic Agents/Others	Head and Neck Carcinoma	10	20	9	2	LB771-HNC, SCC90	736	0.0681715	44
Palbociclib;Selumetinib	Cell Signalling	Head and Neck Carcinoma	10	20	9	2	SAT, NCI-H3118	735	0.0753381	50
AZD5153;AZD5991	Cell death + Chemotherapeutic Agents/Others	Melanoma	30	20	9	6	COLO-792, A2058, G-361, C32, IGR-37, CHL-1	736	0.0681715	44
Palbociclib;Selumetinib	Cell Signalling	Neuroblastoma	20	20	9	4	NB69, NB10, NH-12, KELLY	735	0.0753381	50
AZD5991;AZD6738	Cell Death + DDR	Rhabdomyosarcoma	5	20	9	1	KYM-1	735	0.0779067	49
AZD5153;AZD5991	Cell death + Chemotherapeutic Agents/Others	T-Cell Non-Hodgkin's Lymphoma	5	20	9	1	HH	736	0.0681715	44
AZD5153;AZD5991	Cell death + Chemotherapeutic Agents/Others	Osteosarcoma	11	18.1818	9	2	NOS-1, HuO9	736	0.0681715	44
AZD5153;AZD5991	Cell death + Chemotherapeutic Agents/Others	Small Cell Lung Carcinoma	35	17.1429	9	6	COR-L88, COR-L279, NCI-H209, NCI-H1694, NCI-H1876, DMS-114	736	0.0681715	44
AZD5991;AZD6738	Cell Death + DDR	Hodgkin's Lymphoma	6	16.6667	9	1	L-1236	735	0.0779067	49
AZD5991;AZD6738	Cell Death + DDR	Melanoma	30	16.6667	9	5	A2058, A101D, IGR-1, IGR-37, CHL-1	735	0.0779067	49
Palbociclib;Selumetinib	Cell Signalling	Colorectal Carcinoma	43	16.2791	9	7	SNU-407, SNU-175, HT55, HCT-116, SW48, SW620, RKO	735	0.0753381	50
AZD5991;AZD6738	Cell Death + DDR	Plasma Cell Myeloma	13	15.3846	9	2	U-266, MM1S	735	0.0779067	49
AZD5153;AZD5991	Cell death + Chemotherapeutic Agents/Others	Acute Myeloid Leukemia	20	15	9	3	ML-2, OCI-AML5, NOMO-1	736	0.0681715	44
AZD5153;AZD5991	Cell death + Chemotherapeutic Agents/Others	Other Solid Carcinomas	34	14.7059	9	5	NEC8, SW13, SK-PN-DW, PFSK-1, NTERA-2-cl-D1	736	0.0681715	44
AZD5991;AZD6738	Cell Death + DDR	Hepatocellular Carcinoma	14	14.2857	9	2	JHH-1, SNU-398	735	0.0779067	49
AZD5991;AZD6738	Cell Death + DDR	Breast Carcinoma	44	13.6364	9	6	BT-549, MDA-MB-468, HCC1500, HCC1187, BT-20, JIMT-1	735	0.0779067	49
AZD5153;AZD5991	Cell death + Chemotherapeutic Agents/Others	Gastric Carcinoma	23	13.0435	9	3	ECC10, RERF-GC-1B, FU97	736	0.0681715	44
Palbociclib;Selumetinib	Cell Signalling	Oral Cavity Carcinoma	16	12.5	9	2	JHU-022, HO-1-N-1	735	0.0753381	50
AZD5991;AZD6738	Cell Death + DDR	Other Solid Carcinomas	32	12.5	9	4	NEC8, NCCIT, G-402, NTERA-2-cl-D1	735	0.0779067	49
AZD5991;AZD6738	Cell Death + DDR	Small Cell Lung Carcinoma	34	11.7647	9	4	NCI-H209, NCI-H1963, NCI-H1876, NCI-H446	735	0.0779067	49
Palbociclib;Selumetinib	Cell Signalling	T-Lymphoblastic Leukemia	17	11.7647	9	2	MOLT-13, P12-ICHIKAWA	735	0.0753381	50
AZD5153;AZD5991	Cell death + Chemotherapeutic Agents/Others	Esophageal Adenocarcinoma	9	11.1111	9	1	OACM5-1	736	0.0681715	44
Palbociclib;Selumetinib	Cell Signalling	Lung Adenocarcinoma	46	10.8696	9	5	NCI-H322M, NCI-H2122, NCI-H1648, NCI-H1993, NCI-H1792	735	0.0753381	50
AZD5153;AZD5991	Cell death + Chemotherapeutic Agents/Others	Ewing's Sarcoma	20	10	9	2	EW-3, EW-11	736	0.0681715	44
AZD5991;AZD6738	Cell Death + DDR	Ewing's Sarcoma	20	10	9	2	EW-3, ES7	735	0.0779067	49
AZD5991;AZD6738	Cell Death + DDR	Head and Neck Carcinoma	10	10	9	1	NCI-H3118	735	0.0779067	49
AZD5991;AZD6738	Cell Death + DDR	Neuroblastoma	20	10	9	2	NB69, BE2-M17	735	0.0779067	49
SN-38;AZD0156	DDR + Chemotherapeutic Agents/Others	T-Cell Non-Hodgkin's Lymphoma	5	40	10	2	DEL, H9	732	0.0872333	49
SN-38;AZD0156	DDR + Chemotherapeutic Agents/Others	Squamous Cell Lung Carcinoma	13	30.7692	10	4	RERF-LC-Sq1, LK-2, HARA, HCC-15	732	0.0872333	49
Venetoclax;AZD2811	Cell Death + DDR	Acute Myeloid Leukemia	19	26.3158	10	5	OCI-AML2, NKM-1, NOMO-1, MONO-MAC-6, GDM-1	734	0.104081	43
Venetoclax;AZD2811	Cell Death + DDR	B-Cell Non-Hodgkin's Lymphoma	25	24	10	6	SLVL, WSU-DLCL2, BC-1, KARPAS-422, JVM-3, GRANTA-519	734	0.104081	43
Venetoclax;AZD2811	Cell Death + DDR	Small Cell Lung Carcinoma	34	23.5294	10	8	LU-139, NCI-H1048, NCI-H209, NCI-H1876, NCI-H69, NCI-H64, NCI-H526, NCI-H847	734	0.104081	43
Venetoclax;AZD2811	Cell Death + DDR	Plasma Cell Myeloma	13	23.0769	10	3	OPM-2, KARPAS-620, JJN-3	734	0.104081	43
Venetoclax;AZD2811	Cell Death + DDR	Chronic Myelogenous Leukemia	10	20	10	2	RPMI-8866, CML-T1	734	0.104081	43
Venetoclax;AZD2811	Cell Death + DDR	Ewing's Sarcoma	20	20	10	4	EW-22, EW-16, EW-3, MHH-ES-1	734	0.104081	43
Venetoclax;AZD2811	Cell Death + DDR	Other Blood Carcinomas	5	20	10	1	HC-1	734	0.104081	43
SN-38;AZD0156	DDR + Chemotherapeutic Agents/Others	Colorectal Carcinoma	43	18.6047	10	8	HCC2998, CCK-81, LS-1034, T84, SW948, SW48, SW620, CL-11	732	0.0872333	49
SN-38;AZD0156	DDR + Chemotherapeutic Agents/Others	Cervical Carcinoma	12	16.6667	10	2	SISO, C-4-I	732	0.0872333	49
SN-38;AZD0156	DDR + Chemotherapeutic Agents/Others	Rhabdomyosarcoma	6	16.6667	10	1	A204	732	0.0872333	49
Venetoclax;AZD2811	Cell Death + DDR	Neuroblastoma	19	15.7895	10	3	KP-N-YN, NH-12, BE2-M17	734	0.104081	43
SN-38;AZD0156	DDR + Chemotherapeutic Agents/Others	Esophageal Squamous Cell Carcinoma	22	13.6364	10	3	TE-8, KYSE-450, KYSE-150	732	0.0872333	49
Venetoclax;AZD2811	Cell Death + DDR	B-Lymphoblastic Leukemia	15	13.3333	10	2	NALM-6, REH	734	0.104081	43
SN-38;AZD0156	DDR + Chemotherapeutic Agents/Others	Bladder Carcinoma	17	11.7647	10	2	RT-112, TCCSUP	732	0.0872333	49
SN-38;AZD0156	DDR + Chemotherapeutic Agents/Others	Esophageal Adenocarcinoma	9	11.1111	10	1	OE19	732	0.0872333	49
SN-38;AZD0156	DDR + Chemotherapeutic Agents/Others	Acute Myeloid Leukemia	19	10.5263	10	2	EoL-1-cell, HL-60	732	0.0872333	49
SN-38;AZD0156	DDR + Chemotherapeutic Agents/Others	Chronic Myelogenous Leukemia	10	10	10	1	RPMI-8866	732	0.0872333	49
SN-38;AZD0156	DDR + Chemotherapeutic Agents/Others	Head and Neck Carcinoma	10	10	10	1	Detroit562	732	0.0872333	49
Venetoclax;AZD2811	Cell Death + DDR	Head and Neck Carcinoma	10	10	10	1	SCC90	734	0.104081	43
AZD1775;SN-38	DDR + Chemotherapeutic Agents/Others	Cervical Carcinoma	5	40	13	2	C-33-A, Ca-Ski	376	0.0951857	33
SRA737;SN-38	DDR + Chemotherapeutic Agents/Others	Chronic Myelogenous Leukemia	5	40	13	2	MEG-01, K-562	376	0.109068	38
Venetoclax;AZD1775	Cell Death + DDR	Plasma Cell Myeloma	13	38.4615	13	5	L-363, SK-MM-2, U-266, OPM-2, AMO-1	734	0.114132	65
Venetoclax;AZD1775	Cell Death + DDR	T-Lymphoblastic Leukemia	17	35.2941	13	6	CCRF-CEM, MOLT-4, MOLT-16, MOLT-13, DND-41, ALL-SIL	734	0.114132	65
Venetoclax;AZD1775	Cell Death + DDR	B-Lymphoblastic Leukemia	15	33.3333	13	5	ALL-PO, HAL-01, P30-OHK, NALM-6, REH	734	0.114132	65
Venetoclax;AZD1775	Cell Death + DDR	Hodgkin's Lymphoma	6	33.3333	13	2	L-540, HDLM-2	734	0.114132	65
SRA737;SN-38	DDR + Chemotherapeutic Agents/Others	Glioblastoma	10	30	13	3	KALS-1, D-263MG, GAMG	376	0.109068	38
AZD1775;SN-38	DDR + Chemotherapeutic Agents/Others	Bladder Carcinoma	7	28.5714	13	2	LB831-BLC, RT-112	376	0.0951857	33
SRA737;SN-38	DDR + Chemotherapeutic Agents/Others	Bladder Carcinoma	7	28.5714	13	2	RT-112, SW1710	376	0.109068	38
SRA737;SN-38	DDR + Chemotherapeutic Agents/Others	T-Lymphoblastic Leukemia	7	28.5714	13	2	LOUCY, BE-13	376	0.109068	38
AZD1775;SN-38	DDR + Chemotherapeutic Agents/Others	Esophageal Adenocarcinoma	4	25	13	1	FLO-1	376	0.0951857	33
Venetoclax;AZD1775	Cell Death + DDR	Ewing's Sarcoma	20	25	13	5	EW-22, EW-3, ES1, ES7, A673	734	0.114132	65
Venetoclax;AZD1775	Cell Death + DDR	Burkitt's Lymphoma	13	23.0769	13	3	EB2, ST486, Ramos-2G6-4C10	734	0.114132	65
SRA737;SN-38	DDR + Chemotherapeutic Agents/Others	Non-Small Cell Lung Carcinoma	9	22.2222	13	2	NCI-H1581, NCI-H810	376	0.109068	38
SRA737;SN-38	DDR + Chemotherapeutic Agents/Others	Colorectal Carcinoma	23	21.7391	13	5	LS-1034, SW948, SW1463, COLO-320-HSR, SNU-C1	376	0.109068	38
Venetoclax;AZD1775	Cell Death + DDR	Acute Myeloid Leukemia	19	21.0526	13	4	P31-FUJ, NOMO-1, KG-1, GDM-1	734	0.114132	65
AZD1775;SN-38	DDR + Chemotherapeutic Agents/Others	Chronic Myelogenous Leukemia	5	20	13	1	K-562	376	0.0951857	33
AZD1775;SN-38	DDR + Chemotherapeutic Agents/Others	Esophageal Squamous Cell Carcinoma	10	20	13	2	TE-8, KYSE-450	376	0.0951857	33
SRA737;SN-38	DDR + Chemotherapeutic Agents/Others	Esophageal Squamous Cell Carcinoma	10	20	13	2	KYSE-70, KYSE-450	376	0.109068	38
Venetoclax;AZD1775	Cell Death + DDR	Rhabdomyosarcoma	5	20	13	1	RH-41	734	0.114132	65
Venetoclax;AZD1775	Cell Death + DDR	Gastric Carcinoma	22	18.1818	13	4	HSC-39, GCIY, ECC10, FU97	734	0.114132	65
SRA737;SN-38	DDR + Chemotherapeutic Agents/Others	Lung Adenocarcinoma	22	18.1818	13	4	VMRC-LCD, NCI-H1355, NCI-H1993, HCC-44	376	0.109068	38
AZD1775;SN-38	DDR + Chemotherapeutic Agents/Others	Colorectal Carcinoma	23	17.3913	13	4	HT-29, LS-1034, T84, SW948	376	0.0951857	33
AZD1775;SN-38	DDR + Chemotherapeutic Agents/Others	Burkitt's Lymphoma	6	16.6667	13	1	Ramos-2G6-4C10	376	0.0951857	33
SRA737;SN-38	DDR + Chemotherapeutic Agents/Others	Burkitt's Lymphoma	6	16.6667	13	1	Ramos-2G6-4C10	376	0.109068	38
SRA737;SN-38	DDR + Chemotherapeutic Agents/Others	Neuroblastoma	12	16.6667	13	2	NB7, NB13	376	0.109068	38
AZD1775;SN-38	DDR + Chemotherapeutic Agents/Others	Squamous Cell Lung Carcinoma	6	16.6667	13	1	LK-2	376	0.0951857	33
SRA737;SN-38	DDR + Chemotherapeutic Agents/Others	Squamous Cell Lung Carcinoma	6	16.6667	13	1	LK-2	376	0.109068	38
Venetoclax;AZD1775	Cell Death + DDR	Neuroblastoma	19	15.7895	13	3	NB14, NB13, KELLY	734	0.114132	65
SRA737;SN-38	DDR + Chemotherapeutic Agents/Others	Small Cell Lung Carcinoma	19	15.7895	13	3	CPC-N, SHP-77, NCI-H524	376	0.109068	38
AZD1775;SN-38	DDR + Chemotherapeutic Agents/Others	Breast Carcinoma	20	15	13	3	Hs-578-T, OCUB-M, MDA-MB-157	376	0.0951857	33
SRA737;SN-38	DDR + Chemotherapeutic Agents/Others	Breast Carcinoma	20	15	13	3	Hs-578-T, OCUB-M, EFM-19	376	0.109068	38
Venetoclax;AZD1775	Cell Death + DDR	Small Cell Lung Carcinoma	34	14.7059	13	5	COLO-668, COR-L88, NCI-H1341, NCI-H209, NCI-H1963	734	0.114132	65
AZD1775;SN-38	DDR + Chemotherapeutic Agents/Others	Hepatocellular Carcinoma	7	14.2857	13	1	JHH-2	376	0.0951857	33
AZD1775;SN-38	DDR + Chemotherapeutic Agents/Others	Lung Adenocarcinoma	22	13.6364	13	3	NCI-H522, NCI-H2009, HCC-44	376	0.0951857	33
AZD1775;SN-38	DDR + Chemotherapeutic Agents/Others	Kidney Carcinoma	8	12.5	13	1	SN12C	376	0.0951857	33
Venetoclax;AZD1775	Cell Death + DDR	B-Cell Non-Hodgkin's Lymphoma	25	12	13	3	U-698-M, KARPAS-422, GRANTA-519	734	0.114132	65
AZD1775;SN-38	DDR + Chemotherapeutic Agents/Others	Non-Small Cell Lung Carcinoma	9	11.1111	13	1	NCI-H1581	376	0.0951857	33
Venetoclax;AZD1775	Cell Death + DDR	Chronic Myelogenous Leukemia	10	10	13	1	LAMA-84	734	0.114132	65
Venetoclax;AZD1775	Cell Death + DDR	Endometrial Carcinoma	10	10	13	1	EN	734	0.114132	65
AZD1775;SN-38	DDR + Chemotherapeutic Agents/Others	Glioblastoma	10	10	13	1	KALS-1	376	0.0951857	33
Venetoclax;AZD1775	Cell Death + DDR	Head and Neck Carcinoma	10	10	13	1	PCI-30	734	0.114132	65
AZD1775;SN-38	DDR + Chemotherapeutic Agents/Others	Oral Cavity Carcinoma	10	10	13	1	HO-1-u-1	376	0.0951857	33
SRA737;SN-38	DDR + Chemotherapeutic Agents/Others	Oral Cavity Carcinoma	10	10	13	1	HO-1-u-1	376	0.109068	38
AZD8186;Palbociclib	Cell Signalling	Low Grade Glioma	8	50	14	4	Becker, MOG-G-UVW, H4, SW1088	375	0.133151	41
AZD8186;Palbociclib	Cell Signalling	Acute Myeloid Leukemia	10	40	14	4	EoL-1-cell, ML-2, OCI-AML2, NOMO-1	375	0.133151	41
AZD8186;Palbociclib	Cell Signalling	Bladder Carcinoma	7	28.5714	14	2	SW1710, UM-UC-3	375	0.133151	41
AZD8186;Palbociclib	Cell Signalling	B-Lymphoblastic Leukemia	7	28.5714	14	2	A4-Fuk, LC4-1	375	0.133151	41
AZD8186;Palbociclib	Cell Signalling	Plasma Cell Myeloma	7	28.5714	14	2	AMO-1, KARPAS-620	375	0.133151	41
AZD8186;Palbociclib	Cell Signalling	Ewing's Sarcoma	11	27.2727	14	3	EW-24, ES7, MHH-ES-1	375	0.133151	41
AZD8186;Palbociclib	Cell Signalling	Esophageal Adenocarcinoma	4	25	14	1	FLO-1	375	0.133151	41
AZD8186;Palbociclib	Cell Signalling	Other Solid Carcinomas	21	23.8095	14	5	KGN, D-283MED, CAL-39, SK-LMS-1, SW982	375	0.133151	41
AZD8186;Palbociclib	Cell Signalling	Lung Adenocarcinoma	22	18.1818	14	4	NCI-H3122, NCI-H1755, NCI-H1648, NCI-H1993	375	0.133151	41
AZD8186;Palbociclib	Cell Signalling	Squamous Cell Lung Carcinoma	6	16.6667	14	1	NCI-H520	375	0.133151	41
AZD8186;Palbociclib	Cell Signalling	Small Cell Lung Carcinoma	19	15.7895	14	3	SBC-3, COR-L279, NCI-H211	375	0.133151	41
AZD8186;Palbociclib	Cell Signalling	T-Lymphoblastic Leukemia	7	14.2857	14	1	LOUCY	375	0.133151	41
AZD8186;Palbociclib	Cell Signalling	Melanoma	17	11.7647	14	2	LOXIMVI, IST-MEL1	375	0.133151	41
AZD8186;Palbociclib	Cell Signalling	Glioblastoma	10	10	14	1	T98G	375	0.133151	41
AZD5991;Venetoclax	Cell Death	Acute Myeloid Leukemia	19	63.1579	15	12	EoL-1-cell, P31-FUJ, MOLM-13, ML-2, OCI-AML2, NKM-1, NOMO-1, KG-1, HL-60, MONO-MAC-6, GDM-1, TUR	735	0.172671	93
AZD5991;Venetoclax	Cell Death	Hodgkin's Lymphoma	6	50	15	3	L-540, SUP-HD1, HDLM-2	735	0.172671	93
AZD5991;Venetoclax	Cell Death	Ewing's Sarcoma	20	45	15	9	EW-22, EW-3, EW-11, EW-1, ES8, ES7, TC-71, EW-13, SK-ES-1	735	0.172671	93
AZD5991;Venetoclax	Cell Death	Small Cell Lung Carcinoma	34	44.1176	15	15	COLO-668, COR-L88, COR-L311, DMS-53, NCI-H1341, NCI-H1092, NCI-H2141, NCI-H209, NCI-H1963, NCI-H1876, NCI-H1688, NCI-H446, SHP-77, NCI-H526, NCI-H847	735	0.172671	93
AZD5991;Venetoclax	Cell Death	B-Lymphoblastic Leukemia	15	40	15	6	ALL-PO, BALL-1, P30-OHK, NALM-6, REH, RS4-11	735	0.172671	93
Capivasertib;AZD5153	Cell Signalling + Chemotherapeutic Agents/Others	Endometrial Carcinoma	10	40	15	4	MFE-319, MFE-296, SNG-M, AN3-CA	735	0.0994319	71
AZD5991;Venetoclax	Cell Death	Neuroblastoma	20	40	15	8	NB69, NB14, TGW, KP-N-YN, NH-12, KELLY, SK-N-SH, SK-N-AS	735	0.172671	93
AZD4320;Gemcitabine	Cell death + Chemotherapeutic Agents/Others	Small Cell Lung Carcinoma	19	36.8421	15	7	COLO-668, LU-165, COR-L279, COR-L95, NCI-H64, NCI-H526, SW1271	376	0.107669	33
AZD5991;Venetoclax	Cell Death	B-Cell Non-Hodgkin's Lymphoma	25	36	15	9	TK, SLVL, SU-DHL-6, WSU-NHL, WSU-DLCL2, VAL, DB, KARPAS-422, JVM-3	735	0.172671	93
Capivasertib;AZD5153	Cell Signalling + Chemotherapeutic Agents/Others	Ewing's Sarcoma	20	35	15	7	EW-24, EW-22, EW-11, EW-1, ES8, ES7, SK-ES-1	735	0.0994319	71
AZD4320;Gemcitabine	Cell death + Chemotherapeutic Agents/Others	Head and Neck Carcinoma	3	33.3333	15	1	Ca9-22	376	0.107669	33
Lapatinib;MK-2206	Cell Signalling	Squamous Cell Lung Carcinoma	6	33.3333	15	2	HARA, NCI-H2066	452	0.0977808	32
AZD5991;Venetoclax	Cell Death	Chronic Myelogenous Leukemia	10	30	15	3	MEG-01, CML-T1, EM-2	735	0.172671	93
AZD4320;Gemcitabine	Cell death + Chemotherapeutic Agents/Others	Glioblastoma	10	30	15	3	GI-1, D-392MG, GAMG	376	0.107669	33
AZD1775;AZD6738	DDR	Gastric Carcinoma	22	27.2727	15	6	MKN28, HGC-27, NUGC-3, IM-95, AGS, 23132-87	731	0.084482	69
Capivasertib;AZD5153	Cell Signalling + Chemotherapeutic Agents/Others	Glioblastoma	22	27.2727	15	6	CAS-1, GI-1, YH-13, 42-MG-BA, T98G, U-87-MG	735	0.0994319	71
AZD1775;AZD6738	DDR	Osteosarcoma	11	27.2727	15	3	NOS-1, HuO9, HOS	731	0.084482	69
Capivasertib;AZD5153	Cell Signalling + Chemotherapeutic Agents/Others	Biliary Tract Carcinoma	4	25	15	1	TGBC24TKB	735	0.0994319	71
Lapatinib;MK-2206	Cell Signalling	Biliary Tract Carcinoma	4	25	15	1	TGBC24TKB	452	0.0977808	32
Lapatinib;MK-2206	Cell Signalling	B-Lymphoblastic Leukemia	8	25	15	2	HAL-01, A4-Fuk	452	0.0977808	32
Lapatinib;MK-2206	Cell Signalling	Esophageal Adenocarcinoma	4	25	15	1	SK-GT-4	452	0.0977808	32
AZD4320;Gemcitabine	Cell death + Chemotherapeutic Agents/Others	Osteosarcoma	8	25	15	2	CAL-72, Saos-2	376	0.107669	33
AZD4320;Gemcitabine	Cell death + Chemotherapeutic Agents/Others	Other Blood Carcinomas	4	25	15	1	Mo-T	376	0.107669	33
Lapatinib;MK-2206	Cell Signalling	Other Blood Carcinomas	4	25	15	1	Mo-T	452	0.0977808	32
AZD5991;Venetoclax	Cell Death	T-Lymphoblastic Leukemia	17	23.5294	15	4	MOLT-4, LOUCY, KARPAS-45, BE-13	735	0.172671	93
Capivasertib;AZD5153	Cell Signalling + Chemotherapeutic Agents/Others	T-Lymphoblastic Leukemia	17	23.5294	15	4	MOLT-4, LOUCY, PF-382, Jurkat	735	0.0994319	71
AZD1775;AZD6738	DDR	Burkitt's Lymphoma	13	23.0769	15	3	Raji, EB2, Ramos-2G6-4C10	731	0.084482	69
Capivasertib;AZD5153	Cell Signalling + Chemotherapeutic Agents/Others	Squamous Cell Lung Carcinoma	13	23.0769	15	3	LC-1-sq, RERF-LC-Sq1, NCI-H520	735	0.0994319	71
Lapatinib;MK-2206	Cell Signalling	Bladder Carcinoma	9	22.2222	15	2	RT-112, DSH1	452	0.0977808	32
AZD1775;AZD6738	DDR	Thyroid Gland Carcinoma	14	21.4286	15	3	ASH-3, HTC-C3, IHH-4	731	0.084482	69
AZD4320;Gemcitabine	Cell death + Chemotherapeutic Agents/Others	Breast Carcinoma	20	20	15	4	Hs-578-T, MDA-MB-175-VII, HCC70, CAL-148	376	0.107669	33
AZD4320;Gemcitabine	Cell death + Chemotherapeutic Agents/Others	Cervical Carcinoma	5	20	15	1	DoTc2-4510	376	0.107669	33
AZD1775;AZD6738	DDR	Endometrial Carcinoma	10	20	15	2	MFE-319, EN	731	0.084482	69
Lapatinib;MK-2206	Cell Signalling	Head and Neck Carcinoma	5	20	15	1	SCC90	452	0.0977808	32
AZD5991;Venetoclax	Cell Death	Other Blood Carcinomas	5	20	15	1	HC-1	735	0.172671	93
Capivasertib;AZD5153	Cell Signalling + Chemotherapeutic Agents/Others	Breast Carcinoma	42	19.0476	15	8	Hs-578-T, MDA-MB-361, MDA-MB-415, CAMA-1, CAL-51, CAL-148, CAL-120, EFM-192A	735	0.0994319	71
AZD1775;AZD6738	DDR	Neuroblastoma	21	19.0476	15	4	NB10, NB(TU)1-10, IMR-5, BE2-M17	731	0.084482	69
AZD4320;Gemcitabine	Cell death + Chemotherapeutic Agents/Others	Ewing's Sarcoma	11	18.1818	15	2	EW-24, A673	376	0.107669	33
Lapatinib;MK-2206	Cell Signalling	Oral Cavity Carcinoma	11	18.1818	15	2	DOK, HSC-2	452	0.0977808	32
AZD1775;AZD6738	DDR	Bladder Carcinoma	17	17.6471	15	3	RT-112, SW1710, BFTC-905	731	0.084482	69
Lapatinib;MK-2206	Cell Signalling	Gastric Carcinoma	17	17.6471	15	3	HSC-39, NUGC-3, SNU-16	452	0.0977808	32
AZD1775;AZD6738	DDR	Small Cell Lung Carcinoma	34	17.6471	15	6	COLO-668, COR-L88, NCI-H1048, NCI-H1694, NCI-H446, NCI-H69	731	0.084482	69
AZD1775;AZD6738	DDR	Ovarian Carcinoma	29	17.2414	15	5	OVCAR-8, OVCAR-3, OC-314, DOV13, TOV-112D	731	0.084482	69
AZD1775;AZD6738	DDR	Cervical Carcinoma	12	16.6667	15	2	HeLa, C-33-A	731	0.084482	69
Lapatinib;MK-2206	Cell Signalling	Cervical Carcinoma	6	16.6667	15	1	ME-180	452	0.0977808	32
Capivasertib;AZD5153	Cell Signalling + Chemotherapeutic Agents/Others	Low Grade Glioma	12	16.6667	15	2	SK-MG-1, U-118-MG	735	0.0994319	71
AZD4320;Gemcitabine	Cell death + Chemotherapeutic Agents/Others	Neuroblastoma	12	16.6667	15	2	NB12, KP-N-YN	376	0.107669	33
AZD4320;Gemcitabine	Cell death + Chemotherapeutic Agents/Others	Squamous Cell Lung Carcinoma	6	16.6667	15	1	LK-2	376	0.107669	33
Capivasertib;AZD5153	Cell Signalling + Chemotherapeutic Agents/Others	Burkitt's Lymphoma	13	15.3846	15	2	P32-ISH, Ramos-2G6-4C10	735	0.0994319	71
Lapatinib;MK-2206	Cell Signalling	Colorectal Carcinoma	26	15.3846	15	4	SNU-407, CCK-81, SW1463, LoVo	452	0.0977808	32
AZD5991;Venetoclax	Cell Death	Plasma Cell Myeloma	13	15.3846	15	2	U-266, KARPAS-620	735	0.172671	93
AZD4320;Gemcitabine	Cell death + Chemotherapeutic Agents/Others	Plasma Cell Myeloma	7	14.2857	15	1	U-266	376	0.107669	33
AZD4320;Gemcitabine	Cell death + Chemotherapeutic Agents/Others	Thyroid Gland Carcinoma	7	14.2857	15	1	8305C	376	0.107669	33
Capivasertib;AZD5153	Cell Signalling + Chemotherapeutic Agents/Others	Thyroid Gland Carcinoma	14	14.2857	15	2	FTC-133, B-CPAP	735	0.0994319	71
AZD1775;AZD6738	DDR	Breast Carcinoma	44	13.6364	15	6	MDA-MB-231, OCUB-M, HCC1954, HCC1395, CAL-51, COLO-824	731	0.084482	69
AZD1775;AZD6738	DDR	Esophageal Squamous Cell Carcinoma	22	13.6364	15	3	KYSE-450, KYSE-270, KYSE-180	731	0.084482	69
AZD5991;Venetoclax	Cell Death	Gastric Carcinoma	22	13.6364	15	3	ECC10, HGC-27, SNU-1	735	0.172671	93
AZD1775;AZD6738	DDR	Kidney Carcinoma	16	12.5	15	2	786-0, BFTC-909	731	0.084482	69
AZD4320;Gemcitabine	Cell death + Chemotherapeutic Agents/Others	Kidney Carcinoma	8	12.5	15	1	ACHN	376	0.107669	33
Capivasertib;AZD5153	Cell Signalling + Chemotherapeutic Agents/Others	Kidney Carcinoma	16	12.5	15	2	A498, BFTC-909	735	0.0994319	71
AZD4320;Gemcitabine	Cell death + Chemotherapeutic Agents/Others	Low Grade Glioma	8	12.5	15	1	SW1783	376	0.107669	33
Capivasertib;AZD5153	Cell Signalling + Chemotherapeutic Agents/Others	Oral Cavity Carcinoma	16	12.5	15	2	DOK, HSC-2	735	0.0994319	71
AZD1775;AZD6738	DDR	Other Solid Carcinomas	32	12.5	15	4	NEC8, NCCIT, Daoy, CAL-39	731	0.084482	69
Lapatinib;MK-2206	Cell Signalling	T-Lymphoblastic Leukemia	8	12.5	15	1	MOLT-4	452	0.0977808	32
Capivasertib;AZD5153	Cell Signalling + Chemotherapeutic Agents/Others	Bladder Carcinoma	17	11.7647	15	2	SW1710, CAL-29	735	0.0994319	71
AZD4320;Gemcitabine	Cell death + Chemotherapeutic Agents/Others	Melanoma	17	11.7647	15	2	IST-MEL1, GAK	376	0.107669	33
AZD5991;Venetoclax	Cell Death	Breast Carcinoma	44	11.3636	15	5	MDA-MB-468, MDA-MB-415, HCC1500, CAMA-1, COLO-824	735	0.172671	93
Lapatinib;MK-2206	Cell Signalling	Breast Carcinoma	27	11.1111	15	3	OCUB-M, MDA-MB-175-VII, HCC1954	452	0.0977808	32
AZD1775;AZD6738	DDR	Esophageal Adenocarcinoma	9	11.1111	15	1	OACM5-1	731	0.084482	69
AZD5991;Venetoclax	Cell Death	Esophageal Adenocarcinoma	9	11.1111	15	1	OACp4C	735	0.172671	93
Capivasertib;AZD5153	Cell Signalling + Chemotherapeutic Agents/Others	Esophageal Adenocarcinoma	9	11.1111	15	1	OE19	735	0.0994319	71
Lapatinib;MK-2206	Cell Signalling	Kidney Carcinoma	9	11.1111	15	1	TK10	452	0.0977808	32
Lapatinib;MK-2206	Cell Signalling	Thyroid Gland Carcinoma	9	11.1111	15	1	8305C	452	0.0977808	32
AZD1775;AZD6738	DDR	Chronic Myelogenous Leukemia	10	10	15	1	KU812	731	0.084482	69
AZD5991;Venetoclax	Cell Death	Endometrial Carcinoma	10	10	15	1	AN3-CA	735	0.172671	93
AZD1775;AZD6738	DDR	Head and Neck Carcinoma	10	10	15	1	A253	731	0.084482	69
Capivasertib;AZD5153	Cell Signalling + Chemotherapeutic Agents/Others	Head and Neck Carcinoma	10	10	15	1	A253	735	0.0994319	71
AZD5991;Venetoclax	Cell Death	Melanoma	30	10	15	3	A2058, IGR-1, CHL-1	735	0.172671	93
Capivasertib;AZD5153	Cell Signalling + Chemotherapeutic Agents/Others	Melanoma	30	10	15	3	COLO-792, HT-144, RPMI-7951	735	0.0994319	71
AZD4320;Gemcitabine	Cell death + Chemotherapeutic Agents/Others	Oral Cavity Carcinoma	10	10	15	1	DOK	376	0.107669	33
AZD0156;Olaparib	DDR	Ewing's Sarcoma	19	84.2105	16	16	EW-22, EW-18, EW-7, EW-3, EW-11, EW-1, ES8, ES4, ES1, ES7, MHH-ES-1, TC-71, RH-1, A673, CADO-ES1, SK-ES-1	737	0.19156	86
Venetoclax;Alisertib	Cell Death + DDR	Other Blood Carcinomas	5	60	16	3	YT, Mo-T, HC-1	734	0.191023	106
Venetoclax;Alisertib	Cell Death + DDR	Plasma Cell Myeloma	13	53.8462	16	7	U-266, MOLP-8, OPM-2, KARPAS-620, KMS-12-BM, JJN-3, NCI-H929	734	0.191023	106
AZD0156;Olaparib	DDR	B-Lymphoblastic Leukemia	15	53.3333	16	8	BALL-1, HAL-01, P30-OHK, NALM-6, LC4-1, KOPN-8, 697, GR-ST	737	0.19156	86
Venetoclax;Alisertib	Cell Death + DDR	Hodgkin's Lymphoma	6	50	16	3	L-540, SUP-HD1, HDLM-2	734	0.191023	106
Venetoclax;Alisertib	Cell Death + DDR	B-Cell Non-Hodgkin's Lymphoma	25	48	16	12	TK, SLVL, SU-DHL-6, WSU-DLCL2, U-698-M, DB, KARPAS-422, KARPAS-1106P, JVM-3, KARPAS-231, GRANTA-519, RF-48	734	0.191023	106
Venetoclax;Alisertib	Cell Death + DDR	Acute Myeloid Leukemia	19	47.3684	16	9	P31-FUJ, ML-2, OCI-AML2, OCI-M1, OCI-AML5, NOMO-1, KG-1, HL-60, MONO-MAC-6	734	0.191023	106
Venetoclax;Alisertib	Cell Death + DDR	Small Cell Lung Carcinoma	34	47.0588	16	16	LU-139, COR-L88, COR-L311, COR-L279, COR-L95, DMS-53, NCI-H1341, NCI-H1092, NCI-H1048, NCI-H2141, NCI-H209, NCI-H1694, SHP-77, NCI-H69, NCI-H64, NCI-H526	734	0.191023	106
Venetoclax;Alisertib	Cell Death + DDR	Neuroblastoma	19	42.1053	16	8	NB69, TGW, KP-N-YN, NH-12, NB1, SK-N-FI, SK-N-AS, BE2-M17	734	0.191023	106
Venetoclax;Alisertib	Cell Death + DDR	Ewing's Sarcoma	20	40	16	8	EW-3, EW-1, ES7, MHH-ES-1, TC-71, A673, CADO-ES1, SK-ES-1	734	0.191023	106
AZD0156;Olaparib	DDR	Other Blood Carcinomas	5	40	16	2	SR, HC-1	737	0.19156	86
AZD0156;Olaparib	DDR	T-Cell Non-Hodgkin's Lymphoma	5	40	16	2	SUP-M2, DEL	737	0.19156	86
AZD0156;Olaparib	DDR	B-Cell Non-Hodgkin's Lymphoma	24	37.5	16	9	SCC-3, SU-DHL-5, SU-DHL-6, WSU-NHL, WSU-DLCL2, VAL, A3-KAW, JSC-1, JVM-3	737	0.19156	86
Venetoclax;Alisertib	Cell Death + DDR	B-Lymphoblastic Leukemia	15	33.3333	16	5	HAL-01, MHH-CALL-2, P30-OHK, NALM-6, REH	734	0.191023	106
AZD0156;Olaparib	DDR	Burkitt's Lymphoma	13	30.7692	16	4	P32-ISH, GA-10, ST486, Ramos-2G6-4C10	737	0.19156	86
AZD0156;Olaparib	DDR	Chronic Myelogenous Leukemia	10	30	16	3	KU812, CML-T1, BV-173	737	0.19156	86
Venetoclax;Alisertib	Cell Death + DDR	Chronic Myelogenous Leukemia	10	30	16	3	MEG-01, KCL-22, EM-2	734	0.191023	106
AZD0156;Olaparib	DDR	T-Lymphoblastic Leukemia	17	29.4118	16	5	MOLT-4, RPMI-8402, MOLT-16, P12-ICHIKAWA, Jurkat	737	0.19156	86
AZD0156;Olaparib	DDR	Acute Myeloid Leukemia	19	26.3158	16	5	EoL-1-cell, MOLM-13, OCI-AML2, OCI-M1, GDM-1	737	0.19156	86
Venetoclax;Alisertib	Cell Death + DDR	Breast Carcinoma	44	20.4545	16	9	Hs-578-T, OCUB-M, MDA-MB-361, MRK-nu-1, HCC2157, HCC1500, AU565, COLO-824, DU-4475	734	0.191023	106
AZD0156;Olaparib	DDR	Prostate Carcinoma	5	20	16	1	LNCaP-Clone-FGC	737	0.19156	86
AZD0156;Olaparib	DDR	Rhabdomyosarcoma	5	20	16	1	KYM-1	737	0.19156	86
Venetoclax;Alisertib	Cell Death + DDR	Rhabdomyosarcoma	5	20	16	1	RH-41	734	0.191023	106
Venetoclax;Alisertib	Cell Death + DDR	T-Cell Non-Hodgkin's Lymphoma	5	20	16	1	KARPAS-299	734	0.191023	106
AZD0156;Olaparib	DDR	Neuroblastoma	21	19.0476	16	4	NB14, NB10, CHP-212, IMR-5	737	0.19156	86
Venetoclax;Alisertib	Cell Death + DDR	T-Lymphoblastic Leukemia	17	17.6471	16	3	LOUCY, DND-41, Jurkat	734	0.191023	106
AZD0156;Olaparib	DDR	Low Grade Glioma	12	16.6667	16	2	MOG-G-UVW, H4	737	0.19156	86
AZD0156;Olaparib	DDR	Small Cell Lung Carcinoma	34	11.7647	16	4	COR-L279, NCI-H209, NCI-H1876, NCI-H847	737	0.19156	86
AZD0156;Olaparib	DDR	Esophageal Adenocarcinoma	9	11.1111	16	1	OE19	737	0.19156	86
Venetoclax;Alisertib	Cell Death + DDR	Esophageal Adenocarcinoma	9	11.1111	16	1	OACM5-1	734	0.191023	106
Venetoclax;Alisertib	Cell Death + DDR	Head and Neck Carcinoma	10	10	16	1	SCC90	734	0.191023	106
AZD0156;Olaparib	DDR	Ovarian Carcinoma	30	10	16	3	IGROV-1, A2780, TOV-112D	737	0.19156	86
Crizotinib;Dasatinib	Cell Signalling	Low Grade Glioma	8	87.5	17	7	Becker, MOG-G-UVW, MOG-G-CCM, KINGS-1, H4, SW1088, SW1783	376	0.218853	54
Crizotinib;Dasatinib	Cell Signalling	Glioblastoma	10	80	17	8	SF539, GI-1, YH-13, D-392MG, KS-1, KALS-1, D-263MG, T98G	376	0.218853	54
Crizotinib;Dasatinib	Cell Signalling	Chondrosarcoma	2	50	17	1	CS1	376	0.218853	54
Crizotinib;Dasatinib	Cell Signalling	Esophageal Adenocarcinoma	4	50	17	2	OE33, FLO-1	376	0.218853	54
Crizotinib;Dasatinib	Cell Signalling	Head and Neck Carcinoma	3	33.3333	17	1	Ca9-22	376	0.218853	54
AZD4320;Selumetinib	Cell Signalling + Cell Death	Melanoma	30	33.3333	17	10	UACC-257, RVH-421, HT-144, A2058, WM35, WM278, WM-115, IGR-1, SH-4, SK-MEL-1	734	0.0836826	80
AZD4320;Selumetinib	Cell Signalling + Cell Death	Head and Neck Carcinoma	10	30	17	3	SCC90, Detroit562, FADU	734	0.0836826	80
Crizotinib;Dasatinib	Cell Signalling	Endometrial Carcinoma	4	25	17	1	SNG-M	376	0.218853	54
Crizotinib;Dasatinib	Cell Signalling	Osteosarcoma	8	25	17	2	MG-63, Saos-2	376	0.218853	54
Crizotinib;Dasatinib	Cell Signalling	Other Solid Carcinomas	21	23.8095	17	5	ONS-76, Hs-633T, D-283MED, SK-LMS-1, SW982	376	0.218853	54
Crizotinib;Dasatinib	Cell Signalling	Non-Small Cell Lung Carcinoma	9	22.2222	17	2	NCI-H1299, NCI-H2085	376	0.218853	54
Crizotinib;Dasatinib	Cell Signalling	Ovarian Carcinoma	14	21.4286	17	3	OVCAR-5, DOV13, FU-OV-1	376	0.218853	54
AZD4320;Selumetinib	Cell Signalling + Cell Death	B-Lymphoblastic Leukemia	15	20	17	3	MHH-CALL-2, KOPN-8, 697	734	0.0836826	80
AZD4320;Selumetinib	Cell Signalling + Cell Death	T-Cell Non-Hodgkin's Lymphoma	5	20	17	1	DEL	734	0.0836826	80
AZD4320;Selumetinib	Cell Signalling + Cell Death	Colorectal Carcinoma	43	18.6047	17	8	DiFi, HCC2998, MDST8, GP5d, SW1417, SW1116, COLO-678, SNU-C1	734	0.0836826	80
AZD4320;Selumetinib	Cell Signalling + Cell Death	Gastric Carcinoma	22	18.1818	17	4	NUGC-4, NUGC-3, AGS, SNU-5	734	0.0836826	80
Crizotinib;Dasatinib	Cell Signalling	Lung Adenocarcinoma	22	18.1818	17	4	NCI-H1755, NCI-H2009, HCC-78, HCC-44	376	0.218853	54
AZD4320;Selumetinib	Cell Signalling + Cell Death	Pancreatic Carcinoma	28	17.8571	17	5	PA-TU-8902, KP-2, AsPC-1, CAPAN-1, CAPAN-2	734	0.0836826	80
AZD4320;Selumetinib	Cell Signalling + Cell Death	Bladder Carcinoma	17	17.6471	17	3	RT-112, 639-V, RT4	734	0.0836826	80
Crizotinib;Dasatinib	Cell Signalling	Burkitt's Lymphoma	6	16.6667	17	1	ST486	376	0.218853	54
Crizotinib;Dasatinib	Cell Signalling	Gastric Carcinoma	12	16.6667	17	2	MKN1, GCIY	376	0.218853	54
AZD4320;Selumetinib	Cell Signalling + Cell Death	Acute Myeloid Leukemia	19	15.7895	17	3	P31-FUJ, ML-2, NOMO-1	734	0.0836826	80
AZD4320;Selumetinib	Cell Signalling + Cell Death	Neuroblastoma	19	15.7895	17	3	GOTO, NH-12, BE2-M17	734	0.0836826	80
AZD4320;Selumetinib	Cell Signalling + Cell Death	Plasma Cell Myeloma	13	15.3846	17	2	U-266, JJN-3	734	0.0836826	80
Crizotinib;Dasatinib	Cell Signalling	Breast Carcinoma	20	15	17	3	Hs-578-T, HCC1395, EFM-19	376	0.218853	54
Crizotinib;Dasatinib	Cell Signalling	Hepatocellular Carcinoma	7	14.2857	17	1	SNU-449	376	0.218853	54
AZD4320;Selumetinib	Cell Signalling + Cell Death	Thyroid Gland Carcinoma	14	14.2857	17	2	HTC-C3, 8305C	734	0.0836826	80
Crizotinib;Dasatinib	Cell Signalling	Thyroid Gland Carcinoma	7	14.2857	17	1	CGTH-W-1	376	0.218853	54
AZD4320;Selumetinib	Cell Signalling + Cell Death	Ovarian Carcinoma	31	12.9032	17	4	Hey, FU-OV-1, PA-1, OV-90	734	0.0836826	80
AZD4320;Selumetinib	Cell Signalling + Cell Death	Oral Cavity Carcinoma	16	12.5	17	2	HSC-4, CAL-33	734	0.0836826	80
AZD4320;Selumetinib	Cell Signalling + Cell Death	Lung Adenocarcinoma	44	11.3636	17	5	NCI-H322M, NCI-H2405, NCI-H1666, NCI-H1623, NCI-H650	734	0.0836826	80
AZD4320;Selumetinib	Cell Signalling + Cell Death	Esophageal Adenocarcinoma	9	11.1111	17	1	OACp4C	734	0.0836826	80
AZD4320;Selumetinib	Cell Signalling + Cell Death	Chronic Myelogenous Leukemia	10	10	17	1	KU812	734	0.0836826	80
AZD4320;Selumetinib	Cell Signalling + Cell Death	Endometrial Carcinoma	10	10	17	1	RL95-2	734	0.0836826	80
Crizotinib;Dasatinib	Cell Signalling	Esophageal Squamous Cell Carcinoma	10	10	17	1	TE-8	376	0.218853	54
AZD4320;Selumetinib	Cell Signalling + Cell Death	Ewing's Sarcoma	20	10	17	2	EW-16, A673	734	0.0836826	80
Crizotinib;Dasatinib	Cell Signalling	Oral Cavity Carcinoma	10	10	17	1	HO-1-N-1	376	0.218853	54
AZD5991;AZD2811	Cell Death + DDR	Other Blood Carcinomas	5	40	18	2	SR, HC-1	735	0.114455	85
SN-38;Olaparib	DDR + Chemotherapeutic Agents/Others	T-Cell Non-Hodgkin's Lymphoma	5	40	18	2	DEL, H9	598	0.106078	70
SN-38;Olaparib	DDR + Chemotherapeutic Agents/Others	Ewing's Sarcoma	19	36.8421	18	7	EW-16, ES6, ES1, ES7, RH-1, EW-13, A673	598	0.106078	70
SN-38;Olaparib	DDR + Chemotherapeutic Agents/Others	Chondrosarcoma	3	33.3333	18	1	H-EMC-SS	598	0.106078	70
SN-38;Olaparib	DDR + Chemotherapeutic Agents/Others	Rhabdomyosarcoma	3	33.3333	18	1	RH-18	598	0.106078	70
AZD5991;AZD2811	Cell Death + DDR	Chronic Myelogenous Leukemia	10	30	18	3	LAMA-84, RPMI-8866, JURL-MK1	735	0.114455	85
AZD5991;AZD2811	Cell Death + DDR	Ewing's Sarcoma	20	30	18	6	EW-22, EW-16, EW-7, EW-3, ES1, A673	735	0.114455	85
AZD5991;AZD2811	Cell Death + DDR	Head and Neck Carcinoma	10	30	18	3	SAT, SCC90, FADU	735	0.114455	85
AZD5991;AZD2811	Cell Death + DDR	Cervical Carcinoma	12	25	18	3	SISO, HT-3, Ca-Ski	735	0.114455	85
AZD5991;AZD2811	Cell Death + DDR	Bladder Carcinoma	17	23.5294	18	4	RT-112, 647-V, BFTC-905, RT4	735	0.114455	85
AZD5991;AZD2811	Cell Death + DDR	Burkitt's Lymphoma	13	23.0769	18	3	JiyoyeP-2003, Daudi, Ramos-2G6-4C10	735	0.114455	85
AZD5991;AZD2811	Cell Death + DDR	Breast Carcinoma	44	22.7273	18	10	BT-549, Hs-578-T, MDA-MB-453, HCC1954, BT-20, CAMA-1, CAL-51, ZR-75-30, EVSA-T, EFM-19	735	0.114455	85
SN-38;Olaparib	DDR + Chemotherapeutic Agents/Others	Small Cell Lung Carcinoma	28	21.4286	18	6	LU-139, COR-L88, COR-L279, NCI-H1048, NCI-H1963, SW1271	598	0.106078	70
AZD5991;AZD2811	Cell Death + DDR	Acute Myeloid Leukemia	19	21.0526	18	4	OCI-AML2, NOMO-1, CESS, TUR	735	0.114455	85
AZD5991;AZD2811	Cell Death + DDR	Non-Small Cell Lung Carcinoma	19	21.0526	18	4	LCLC-97TM1, NCI-H1155, NCI-H1581, NCI-H810	735	0.114455	85
AZD5991;AZD2811	Cell Death + DDR	Small Cell Lung Carcinoma	34	20.5882	18	7	NCI-H1048, NCI-H209, NCI-H1694, NCI-H1876, NCI-H64, NCI-H526, NCI-H82	735	0.114455	85
AZD5991;AZD2811	Cell Death + DDR	Rhabdomyosarcoma	5	20	18	1	SJRH30	735	0.114455	85
SN-38;Olaparib	DDR + Chemotherapeutic Agents/Others	Gastric Carcinoma	16	18.75	18	3	GCIY, ECC10, AGS	598	0.106078	70
SN-38;Olaparib	DDR + Chemotherapeutic Agents/Others	Non-Small Cell Lung Carcinoma	16	18.75	18	3	NCI-H1299, NCI-H2023, NCI-H810	598	0.106078	70
AZD5991;AZD2811	Cell Death + DDR	Other Solid Carcinomas	32	18.75	18	6	MES-SA, SW13, G-402, EPLC-272H, SK-PN-DW, NTERA-2-cl-D1	735	0.114455	85
SN-38;Olaparib	DDR + Chemotherapeutic Agents/Others	Burkitt's Lymphoma	11	18.1818	18	2	JiyoyeP-2003, Daudi	598	0.106078	70
AZD5991;AZD2811	Cell Death + DDR	Esophageal Squamous Cell Carcinoma	22	18.1818	18	4	EC-GI-10, TE-1, KYSE-270, KYSE-180	735	0.114455	85
SN-38;Olaparib	DDR + Chemotherapeutic Agents/Others	Breast Carcinoma	34	17.6471	18	6	MDA-MB-231, OCUB-M, MDA-MB-468, BT-20, CAL-51, CAL-148	598	0.106078	70
SN-38;Olaparib	DDR + Chemotherapeutic Agents/Others	Bladder Carcinoma	12	16.6667	18	2	RT-112, TCCSUP	598	0.106078	70
SN-38;Olaparib	DDR + Chemotherapeutic Agents/Others	Kidney Carcinoma	12	16.6667	18	2	786-0, RCC-JW	598	0.106078	70
SN-38;Olaparib	DDR + Chemotherapeutic Agents/Others	Other Solid Carcinomas	30	16.6667	18	5	KGN, Hs-633T, GCT, G-402, Daoy	598	0.106078	70
SN-38;Olaparib	DDR + Chemotherapeutic Agents/Others	Glioblastoma	19	15.7895	18	3	YH-13, GAMG, T98G	598	0.106078	70
SN-38;Olaparib	DDR + Chemotherapeutic Agents/Others	Acute Myeloid Leukemia	13	15.3846	18	2	EoL-1-cell, MONO-MAC-6	598	0.106078	70
AZD5991;AZD2811	Cell Death + DDR	Neuroblastoma	20	15	18	3	NB7, NB69, NB13	735	0.114455	85
SN-38;Olaparib	DDR + Chemotherapeutic Agents/Others	Ovarian Carcinoma	21	14.2857	18	3	OVCAR-3, OC-314, Caov-3	598	0.106078	70
AZD5991;AZD2811	Cell Death + DDR	Glioblastoma	22	13.6364	18	3	GI-1, D-263MG, 8-MG-BA	735	0.114455	85
AZD5991;AZD2811	Cell Death + DDR	B-Cell Non-Hodgkin's Lymphoma	25	12	18	3	SLVL, JSC-1, KARPAS-422	735	0.114455	85
SN-38;Olaparib	DDR + Chemotherapeutic Agents/Others	B-Cell Non-Hodgkin's Lymphoma	17	11.7647	18	2	JVM-2, KARPAS-231	598	0.106078	70
SN-38;Olaparib	DDR + Chemotherapeutic Agents/Others	Neuroblastoma	17	11.7647	18	2	SK-N-SH, SK-N-AS	598	0.106078	70
AZD5991;AZD2811	Cell Death + DDR	Endometrial Carcinoma	10	10	18	1	AN3-CA	735	0.114455	85
SN-38;Olaparib	DDR + Chemotherapeutic Agents/Others	Low Grade Glioma	10	10	18	1	H4	598	0.106078	70
SN-38;Olaparib	DDR + Chemotherapeutic Agents/Others	Lung Adenocarcinoma	30	10	18	3	PC-3_[JPC-3], NCI-H1666, NCI-H1781	598	0.106078	70
AZD5991;AZD2811	Cell Death + DDR	Ovarian Carcinoma	30	10	18	3	OVCAR-4, A2780, TOV-112D	735	0.114455	85
SN-38;Olaparib	DDR + Chemotherapeutic Agents/Others	Squamous Cell Lung Carcinoma	10	10	18	1	HARA	598	0.106078	70
Prexasertib;SN-38	DDR + Chemotherapeutic Agents/Others	Endometrial Carcinoma	10	40	19	4	MFE-280, HEC-1, AN3-CA, RL95-2	738	0.12083	103
Prexasertib;SN-38	DDR + Chemotherapeutic Agents/Others	Head and Neck Carcinoma	10	40	19	4	PCI-30, SKN-3, SCC90, Detroit562	738	0.12083	103
Prexasertib;SN-38	DDR + Chemotherapeutic Agents/Others	Esophageal Squamous Cell Carcinoma	22	36.3636	19	8	TE-4, T-T, TE-8, TE-6, COLO-680N, KYSE-70, KYSE-450, KYSE-150	738	0.12083	103
Prexasertib;SN-38	DDR + Chemotherapeutic Agents/Others	Cervical Carcinoma	12	33.3333	19	4	SKG-IIIa, MS751, HeLa, C-33-A	738	0.12083	103
Prexasertib;SN-38	DDR + Chemotherapeutic Agents/Others	Breast Carcinoma	44	29.5455	19	13	Hs-578-T, MDA-MB-231, OCUB-M, MDA-MB-415, HCC1143, HCC1954, HCC1187, BT-20, CAL-85-1, CAL-120, COLO-824, EVSA-T, EFM-19	738	0.12083	103
Prexasertib;SN-38	DDR + Chemotherapeutic Agents/Others	Biliary Tract Carcinoma	4	25	19	1	ETK-1	738	0.12083	103
Prexasertib;SN-38	DDR + Chemotherapeutic Agents/Others	Bladder Carcinoma	17	23.5294	19	4	LB831-BLC, RT-112, 5637, TCCSUP	738	0.12083	103
Prexasertib;SN-38	DDR + Chemotherapeutic Agents/Others	Colorectal Carcinoma	43	23.2558	19	10	HCC2998, HT55, LS-1034, T84, COLO-205, SW948, SW837, SW1116, SW620, COLO-320-HSR	738	0.12083	103
Prexasertib;SN-38	DDR + Chemotherapeutic Agents/Others	Low Grade Glioma	13	23.0769	19	3	U251, SK-MG-1, MOG-G-CCM	738	0.12083	103
Prexasertib;SN-38	DDR + Chemotherapeutic Agents/Others	Glioblastoma	22	22.7273	19	5	CAS-1, LN-405, LN-18, D-263MG, GAMG	738	0.12083	103
Prexasertib;SN-38	DDR + Chemotherapeutic Agents/Others	Esophageal Adenocarcinoma	9	22.2222	19	2	OE19, KYAE-1	738	0.12083	103
Prexasertib;SN-38	DDR + Chemotherapeutic Agents/Others	Pancreatic Carcinoma	28	21.4286	19	6	PA-TU-8988T, PA-TU-8902, PSN1, MIA-PaCa-2, HuP-T3, KP-2	738	0.12083	103
Prexasertib;SN-38	DDR + Chemotherapeutic Agents/Others	Thyroid Gland Carcinoma	14	21.4286	19	3	ASH-3, HTC-C3, B-CPAP	738	0.12083	103
Prexasertib;SN-38	DDR + Chemotherapeutic Agents/Others	Non-Small Cell Lung Carcinoma	19	21.0526	19	4	LCLC-97TM1, LCLC-103H, NCI-H1581, NCI-H810	738	0.12083	103
Prexasertib;SN-38	DDR + Chemotherapeutic Agents/Others	Small Cell Lung Carcinoma	34	17.6471	19	6	NCI-H2141, NCI-H1688, DMS-114, NCI-H446, SHP-77, NCI-H69	738	0.12083	103
Prexasertib;SN-38	DDR + Chemotherapeutic Agents/Others	Rhabdomyosarcoma	6	16.6667	19	1	RD	738	0.12083	103
Prexasertib;SN-38	DDR + Chemotherapeutic Agents/Others	Hepatocellular Carcinoma	14	14.2857	19	2	HuH-7, JHH-7	738	0.12083	103
Prexasertib;SN-38	DDR + Chemotherapeutic Agents/Others	Ovarian Carcinoma	31	12.9032	19	4	OVCAR-8, OVCAR-3, KURAMOCHI, FU-OV-1	738	0.12083	103
Prexasertib;SN-38	DDR + Chemotherapeutic Agents/Others	Chronic Myelogenous Leukemia	10	10	19	1	K-562	738	0.12083	103
Prexasertib;SN-38	DDR + Chemotherapeutic Agents/Others	Melanoma	30	10	19	3	COLO-792, Mewo, A2058	738	0.12083	103
