# Supplementary material for: Large-scale pan-cancer cell line screening identifies actionable and effective drug combinations
Source: Cancer Discov. Author manuscript; Available in PMC 2024 May 3. (PMC11061612; doi:10.1158/2159-8290.CD-23-0388)
Supplement: Table S7 [file EMS194010-supplement-Table_S7.xlsx]

## Sheet: Sheet1
Active selective combinations in Haem indications (excluding indications with less than 10 cell lines)
No.	Combination	Category	Cancer Type	No.	Combination	Category	Cancer Type
1	Venetoclax;Selumetinib	Cell Signalling + Cell Death	Acute Myeloid Leukemia	51	Selumetinib;AZD1775	Cell Signlling + DDR	Chronic Myelogenous Leukemia
2	AZD5991;Venetoclax	Cell Death + Cell Death	Acute Myeloid Leukemia	52	Palbociclib;Selumetinib	Cell Signalling + Cell Signalling	B-Cell Non-Hodgkin's Lymphoma
3	Capivasertib;AZD2811	Cell Signlling + DDR	Burkitt's Lymphoma	53	Venetoclax;AZD2811	Cell Death + DDR	B-Cell Non-Hodgkin's Lymphoma
4	AZD0156;AZD6738	DDR + DDR	Plasma Cell Myeloma	54	AZD1775;Capivasertib	Cell Signlling + DDR	T-Lymphoblastic Leukemia
5	Venetoclax;Alisertib	Cell Death + DDR	Plasma Cell Myeloma	55	AZD5991;Venetoclax	Cell Death + Cell Death	B-Cell Non-Hodgkin's Lymphoma
6	AZD0156;Olaparib	DDR + DDR	B-Lymphoblastic Leukemia	56	Venetoclax;AZD2811	Cell Death + DDR	Plasma Cell Myeloma
7	AZD5153;Venetoclax	Cell death + Chemotherapeutic Agents/Others	T-Lymphoblastic Leukemia	57	Olaparib;Venetoclax	Cell Death + DDR	B-Cell Non-Hodgkin's Lymphoma
8	Venetoclax;AZD6738	Cell Death + DDR	B-Lymphoblastic Leukemia	58	AZD0156;Olaparib	DDR + DDR	B-Cell Non-Hodgkin's Lymphoma
9	Venetoclax;Selumetinib	Cell Signalling + Cell Death	B-Lymphoblastic Leukemia	59	Venetoclax;AZD8186	Cell Signalling + Cell Death	B-Cell Non-Hodgkin's Lymphoma
10	Palbociclib;AZD5991	Cell Signalling + Cell Death	B-Cell Non-Hodgkin's Lymphoma	60	Capivasertib;Palbociclib	Cell Signalling + Cell Signalling	T-Lymphoblastic Leukemia
11	AZD7648;AZD2811	DDR + DDR	Burkitt's Lymphoma	61	AZD2811;AZD1775	DDR + DDR	Acute Myeloid Leukemia
12	Olaparib;Venetoclax	Cell Death + DDR	Acute Myeloid Leukemia	62	Venetoclax;AZD2811	Cell Death + DDR	Chronic Myelogenous Leukemia
13	Venetoclax;Lapatinib	Cell Signalling + Cell Death	Acute Myeloid Leukemia	63	AZD2811;AZD1775	DDR + DDR	Chronic Myelogenous Leukemia
14	Selumetinib;AZD2811	Cell Signlling + DDR	Chronic Myelogenous Leukemia	64	Venetoclax;Alisertib	Cell Death + DDR	B-Lymphoblastic Leukemia
15	Selumetinib;AZD1775	Cell Signlling + DDR	B-Lymphoblastic Leukemia	65	AZD5991;AZD6738	Cell Death + DDR	Plasma Cell Myeloma
16	AZD0156;AZD2811	DDR + DDR	B-Lymphoblastic Leukemia	66	AZD5991;Venetoclax	Cell Death + Cell Death	Chronic Myelogenous Leukemia
17	AZD7648;AZD2811	DDR + DDR	B-Lymphoblastic Leukemia	67	AZD5153;AZD5991	Cell death + Chemotherapeutic Agents/Others	Acute Myeloid Leukemia
18	Venetoclax;Capivasertib	Cell Signalling + Cell Death	T-Lymphoblastic Leukemia	68	AZD0156;Olaparib	DDR + DDR	Burkitt's Lymphoma
19	Venetoclax;Alisertib	Cell Death + DDR	B-Cell Non-Hodgkin's Lymphoma	69	Venetoclax;AZD1775	Cell Death + DDR	Burkitt's Lymphoma
20	AZD5153;Venetoclax	Cell death + Chemotherapeutic Agents/Others	B-Lymphoblastic Leukemia	70	AZD0156;Olaparib	DDR + DDR	Chronic Myelogenous Leukemia
21	Venetoclax;Alisertib	Cell Death + DDR	Acute Myeloid Leukemia	71	Venetoclax;Alisertib	Cell Death + DDR	Chronic Myelogenous Leukemia
22	Olaparib;AZD4320	Cell Death + DDR	Acute Myeloid Leukemia	72	AZD0156;Olaparib	DDR + DDR	T-Lymphoblastic Leukemia
23	AZD5153;AZD2811	DDR + Chemotherapeutic Agents/Others	Acute Myeloid Leukemia	73	Palbociclib;Selumetinib	Cell Signalling + Cell Signalling	T-Lymphoblastic Leukemia
24	Olaparib;AZD5991	Cell Death + DDR	Acute Myeloid Leukemia	74	Venetoclax;AZD1775	Cell Death + DDR	Acute Myeloid Leukemia
25	Prexasertib;AZD6738	DDR + DDR	Chronic Myelogenous Leukemia	75	Venetoclax;AZD2811	Cell Death + DDR	B-Lymphoblastic Leukemia
26	Venetoclax;AZD1775	Cell Death + DDR	Plasma Cell Myeloma	76	AZD0156;Olaparib	DDR + DDR	Acute Myeloid Leukemia
27	Venetoclax;AZD8186	Cell Signalling + Cell Death	Acute Myeloid Leukemia	77	AZD5991;Venetoclax	Cell Death + Cell Death	T-Lymphoblastic Leukemia
28	AZD8186;Palbociclib	Cell Signalling + Cell Signalling	Acute Myeloid Leukemia	78	Capivasertib;AZD5153	Cell Signalling + Chemotherapeutic Agents/Others	T-Lymphoblastic Leukemia
29	Selumetinib;AZD1775	Cell Signlling + DDR	Plasma Cell Myeloma	79	AZD1775;AZD6738	DDR + DDR	Burkitt's Lymphoma
30	Venetoclax;AZD8186	Cell Signalling + Cell Death	B-Lymphoblastic Leukemia	80	SN-38;AZD0156	DDR + Chemotherapeutic Agents/Others	Acute Myeloid Leukemia
31	Palbociclib;Venetoclax	Cell Signalling + Cell Death	Acute Myeloid Leukemia	81	AZD5991;AZD2811	Cell Death + DDR	Chronic Myelogenous Leukemia
32	Palbociclib;AZD4320	Cell Signalling + Cell Death	Acute Myeloid Leukemia	82	SN-38;AZD0156	DDR + Chemotherapeutic Agents/Others	Chronic Myelogenous Leukemia
33	AZD2811;Olaparib	DDR + DDR	Chronic Myelogenous Leukemia	83	Venetoclax;AZD1775	Cell Death + DDR	B-Cell Non-Hodgkin's Lymphoma
34	AZD4320;AZD6738	Cell Death + DDR	Chronic Myelogenous Leukemia	84	AZD5991;AZD2811	Cell Death + DDR	Burkitt's Lymphoma
35	AZD5153;Venetoclax	Cell death + Chemotherapeutic Agents/Others	Acute Myeloid Leukemia	85	Capivasertib;AZD5153	Cell Signalling + Chemotherapeutic Agents/Others	Burkitt's Lymphoma
36	AZD5153;AZD2811	DDR + Chemotherapeutic Agents/Others	T-Lymphoblastic Leukemia	86	AZD5991;Venetoclax	Cell Death + Cell Death	Plasma Cell Myeloma
37	AZD5991;Selumetinib	Cell Signalling + Cell Death	Acute Myeloid Leukemia	87	Venetoclax;Alisertib	Cell Death + DDR	T-Lymphoblastic Leukemia
38	Venetoclax;AZD1775	Cell Death + DDR	T-Lymphoblastic Leukemia	88	AZD4320;Selumetinib	Cell Signalling + Cell Death	B-Lymphoblastic Leukemia
39	Palbociclib;Venetoclax	Cell Signalling + Cell Death	B-Lymphoblastic Leukemia	89	Venetoclax;AZD1775	Cell Death + DDR	Chronic Myelogenous Leukemia
40	Selumetinib;AZD2811	Cell Signlling + DDR	B-Lymphoblastic Leukemia	90	AZD5991;AZD2811	Cell Death + DDR	Acute Myeloid Leukemia
41	AZD5991;Venetoclax	Cell Death + Cell Death	B-Lymphoblastic Leukemia	91	AZD4320;Selumetinib	Cell Signalling + Cell Death	Acute Myeloid Leukemia
42	Venetoclax;AZD6738	Cell Death + DDR	Acute Myeloid Leukemia	92	SN-38;Olaparib	DDR + Chemotherapeutic Agents/Others	Burkitt's Lymphoma
43	Palbociclib;Selumetinib	Cell Signalling + Cell Signalling	Acute Myeloid Leukemia	93	AZD4320;Selumetinib	Cell Signalling + Cell Death	Plasma Cell Myeloma
44	AZD5991;Selumetinib	Cell Signalling + Cell Death	Chronic Myelogenous Leukemia	94	AZD1775;AZD6738	DDR + DDR	Chronic Myelogenous Leukemia
45	Palbociclib;Venetoclax	Cell Signalling + Cell Death	T-Lymphoblastic Leukemia	95	SN-38;Olaparib	DDR + Chemotherapeutic Agents/Others	Acute Myeloid Leukemia
46	Venetoclax;AZD2811	Cell Death + DDR	Acute Myeloid Leukemia	96	AZD4320;Selumetinib	Cell Signalling + Cell Death	Chronic Myelogenous Leukemia
47	Venetoclax;AZD1775	Cell Death + DDR	B-Lymphoblastic Leukemia	97	AZD5991;AZD2811	Cell Death + DDR	B-Cell Non-Hodgkin's Lymphoma
48	Palbociclib;Selumetinib	Cell Signalling + Cell Signalling	Plasma Cell Myeloma	98	SN-38;Olaparib	DDR + Chemotherapeutic Agents/Others	B-Cell Non-Hodgkin's Lymphoma
49	AZD2811;AZD1775	DDR + DDR	Burkitt's Lymphoma	99	Prexasertib;SN-38	DDR + Chemotherapeutic Agents/Others	Chronic Myelogenous Leukemia
50	AZD4320;AZD8186	Cell Signalling + Cell Death	T-Lymphoblastic Leukemia
96	AZD4320;Selumetinib
97	AZD5991;AZD2811
98	SN-38;Olaparib
99	Prexasertib;SN-38
