# Supplementary material for: Large-scale pan-cancer cell line screening identifies actionable and effective drug combinations
Source: Cancer Discov. Author manuscript; Available in PMC 2024 May 3. (PMC11061612; doi:10.1158/2159-8290.CD-23-0388)
Supplement: Table S8 [file EMS194010-supplement-Table_S8.xlsx]

## Sheet: Sheet1
Top 100 Active and selective combinations in solid tumours (excluding indications with less than 10 cell lines)
No.	Combination	Category	Cancer Type		No.	Combination	Category	Cancer Type
1	AZD0156;Olaparib	DDR + DDR	Ewing's Sarcoma		51	Selumetinib;AZD1775	Cell Signlling + DDR	Head and Neck Carcinoma
2	Crizotinib;Dasatinib	Cell Signalling + Cell Signalling	Glioblastoma		52	Selumetinib;AZD2811	Cell Signlling + DDR	Head and Neck Carcinoma
3	AZD5991;Lapatinib	Cell Signalling + Cell Death	Oral Cavity Carcinoma		53	Palbociclib;Venetoclax	Cell Signalling + Cell Death	Ewing's Sarcoma
4	AZD4320;AZD6738	Cell Death + DDR	Ewing's Sarcoma		54	Palbociclib;Venetoclax	Cell Signalling + Cell Death	Neuroblastoma
5	AZD5991;Capivasertib	Cell Signalling + Cell Death	Endometrial Carcinoma		55	AZD5991;Selumetinib	Cell Signalling + Cell Death	Cervical Carcinoma
6	AZD5991;Paclitaxel	Cell death + Chemotherapeutic Agents/Others	Breast Carcinoma		56	AZD4320;AZD8186	Cell Signalling + Cell Death	Melanoma
7	AZD1775;Capivasertib	Cell Signlling + DDR	Oral Cavity Carcinoma		57	Venetoclax;AZD2811	Cell Death + DDR	Small Cell Lung Carcinoma
8	Lapatinib;Selumetinib	Cell Signalling + Cell Signalling	Colorectal Carcinoma		58	AZD5991;AZD1775	Cell Death + DDR	Glioblastoma
9	Selumetinib;AZD1775	Cell Signlling + DDR	Oral Cavity Carcinoma		59	Capivasertib;AZD5153	Cell Signalling + Chemotherapeutic Agents/Others	Ewing's Sarcoma
10	Olaparib;AZD4320	Cell Death + DDR	Neuroblastoma		60	SRA737;SN-38	DDR + Chemotherapeutic Agents/Others	Glioblastoma
11	SRA737;5-Fluorouracil	DDR + Chemotherapeutic Agents/Others	Oral Cavity Carcinoma		61	AZD5153;AZD5991	Cell death + Chemotherapeutic Agents/Others	Head and Neck Carcinoma
12	Lapatinib;Selumetinib	Cell Signalling + Cell Signalling	Pancreatic Carcinoma		62	Palbociclib;Selumetinib	Cell Signalling + Cell Signalling	Head and Neck Carcinoma
13	Prexasertib;AZD6738	DDR + DDR	Thyroid Gland Carcinoma		63	Palbociclib;Selumetinib	Cell Signalling + Cell Signalling	Neuroblastoma
14	AZD5153;AZD1775	DDR + Chemotherapeutic Agents/Others	Squamous Cell Lung Carcinoma		64	AZD5153;AZD5991	Cell death + Chemotherapeutic Agents/Others	Melanoma
15	AZD1775;Capivasertib	Cell Signlling + DDR	Ewing's Sarcoma		65	SRA737;5-Fluorouracil	DDR + Chemotherapeutic Agents/Others	Breast Carcinoma
16	Capivasertib;Palbociclib	Cell Signalling + Cell Signalling	Squamous Cell Lung Carcinoma		66	Selumetinib;AZD6738	Cell Signlling + DDR	Gastric Carcinoma
17	AZD5991;Venetoclax	Cell Death + Cell Death	Ewing's Sarcoma		67	AZD5991;AZD1775	Cell Death + DDR	Mesothelioma
18	Selumetinib;AZD6738	Cell Signlling + DDR	Colorectal Carcinoma		68	AZD5991;Gemcitabine	Cell death + Chemotherapeutic Agents/Others	Esophageal Squamous Cell Carcinoma
19	Venetoclax;Alisertib	Cell Death + DDR	Small Cell Lung Carcinoma		69	AZD5991;Gemcitabine	Cell death + Chemotherapeutic Agents/Others	Glioblastoma
20	AZD1775;Capivasertib	Cell Signlling + DDR	Endometrial Carcinoma		70	AZD5991;AZD1775	Cell Death + DDR	Bladder Carcinoma
21	AZD5991;Gemcitabine	Cell death + Chemotherapeutic Agents/Others	Breast Carcinoma		71	AZD2811;AZD1775	DDR + DDR	Small Cell Lung Carcinoma
22	Olaparib;Venetoclax	Cell Death + DDR	Neuroblastoma		72	AZD5991;Selumetinib	Cell Signalling + Cell Death	Gastric Carcinoma
23	AZD5991;Capivasertib	Cell Signalling + Cell Death	Oral Cavity Carcinoma		73	SRA737;5-Fluorouracil	DDR + Chemotherapeutic Agents/Others	Lung Adenocarcinoma
24	Lapatinib;Crizotinib	Cell Signalling + Cell Signalling	Head and Neck Carcinoma		74	Olaparib;Venetoclax	Cell Death + DDR	Small Cell Lung Carcinoma
25	AZD5991;Venetoclax	Cell Death + Cell Death	Small Cell Lung Carcinoma		75	AZD5153;AZD5991	Cell death + Chemotherapeutic Agents/Others	Osteosarcoma
26	SN-38;AZD0156	DDR + Chemotherapeutic Agents/Others	Squamous Cell Lung Carcinoma		76	Venetoclax;AZD8186	Cell Signalling + Cell Death	Neuroblastoma
27	Olaparib;AZD4320	Cell Death + DDR	Ewing's Sarcoma		77	AZD2811;AZD1775	DDR + DDR	Ovarian Carcinoma
28	Lapatinib;Selumetinib	Cell Signalling + Cell Signalling	Oral Cavity Carcinoma		78	Venetoclax;AZD2811	Cell Death + DDR	Ewing's Sarcoma
29	AZD5991;Lapatinib	Cell Signalling + Cell Death	Breast Carcinoma		79	AZD4320;AZD8186	Cell Signalling + Cell Death	Kidney Carcinoma
30	AZD5153;AZD1775	DDR + Chemotherapeutic Agents/Others	Endometrial Carcinoma		80	Capivasertib;Palbociclib	Cell Signalling + Cell Signalling	Head and Neck Carcinoma
31	AZD5991;AZD8186	Cell Signalling + Cell Death	Endometrial Carcinoma		81	Lapatinib;Selumetinib	Cell Signalling + Cell Signalling	Breast Carcinoma
32	AZD2811;Olaparib	DDR + DDR	Ewing's Sarcoma		82	AZD2811;AZD1775	DDR + DDR	Ewing's Sarcoma
33	AZD5153;Venetoclax	Cell death + Chemotherapeutic Agents/Others	Neuroblastoma		83	Venetoclax;AZD8186	Cell Signalling + Cell Death	Ewing's Sarcoma
34	AZD5991;AZD8186	Cell Signalling + Cell Death	Melanoma		84	AZD5991;AZD1775	Cell Death + DDR	Ovarian Carcinoma
35	Capivasertib;AZD5153	Cell Signalling + Chemotherapeutic Agents/Others	Endometrial Carcinoma		85	AZD5153;AZD5991	Cell death + Chemotherapeutic Agents/Others	Small Cell Lung Carcinoma
36	AZD5991;Venetoclax	Cell Death + Cell Death	Neuroblastoma		86	AZD5991;AZD6738	Cell Death + DDR	Melanoma
37	Venetoclax;Alisertib	Cell Death + DDR	Neuroblastoma		87	AZD5991;Selumetinib	Cell Signalling + Cell Death	Bladder Carcinoma
38	Venetoclax;AZD8186	Cell Signalling + Cell Death	Small Cell Lung Carcinoma		88	AZD5991;Paclitaxel	Cell death + Chemotherapeutic Agents/Others	Melanoma
39	AZD5991;Selumetinib	Cell Signalling + Cell Death	Head and Neck Carcinoma		89	Palbociclib;Selumetinib	Cell Signalling + Cell Signalling	Colorectal Carcinoma
40	AZD1775;Capivasertib	Cell Signlling + DDR	Esophageal Squamous Cell Carcinoma		90	Selumetinib;AZD6738	Cell Signlling + DDR	Pancreatic Carcinoma
41	Capivasertib;Palbociclib	Cell Signalling + Cell Signalling	Gastric Carcinoma		91	SN-38;AZD0156	DDR + Chemotherapeutic Agents/Others	Colorectal Carcinoma
42	Venetoclax;Selumetinib	Cell Signalling + Cell Death	Head and Neck Carcinoma		92	Selumetinib;AZD6738	Cell Signlling + DDR	Melanoma
43	Capivasertib;Palbociclib	Cell Signalling + Cell Signalling	Low Grade Glioma		93	Selumetinib;AZD6738	Cell Signlling + DDR	Ovarian Carcinoma
44	AZD5991;AZD1775	Cell Death + DDR	Melanoma		94	Prexasertib;SN-38	DDR + Chemotherapeutic Agents/Others	Endometrial Carcinoma
45	Selumetinib;AZD6738	Cell Signlling + DDR	Thyroid Gland Carcinoma		95	Prexasertib;SN-38	DDR + Chemotherapeutic Agents/Others	Head and Neck Carcinoma
46	Venetoclax;Alisertib	Cell Death + DDR	Ewing's Sarcoma		96	AZD4320;Gemcitabine	Cell death + Chemotherapeutic Agents/Others	Glioblastoma
47	Capivasertib;Palbociclib	Cell Signalling + Cell Signalling	Ewing's Sarcoma		97	Venetoclax;AZD1775	Cell Death + DDR	Ewing's Sarcoma
48	AZD4320;Gemcitabine	Cell death + Chemotherapeutic Agents/Others	Small Cell Lung Carcinoma		98	AZD8186;Palbociclib	Cell Signalling + Cell Signalling	Ewing's Sarcoma
49	Selumetinib;AZD2811	Cell Signalling + DDR	Endometrial Carcinoma		99	SN-38;Olaparib	DDR + Chemotherapeutic Agents/Others	Ewing's Sarcoma
50	AZD5991;Lapatinib	Cell Signalling + Cell Death	Esophageal Squamous Cell Carcinoma		100	AZD5991;Paclitaxel	Cell death + Chemotherapeutic Agents/Others	Esophageal Squamous Cell Carcinoma
