# Supplementary material for: Large-scale pan-cancer cell line screening identifies actionable and effective drug combinations
Source: Cancer Discov. Author manuscript; Available in PMC 2024 May 3. (PMC11061612; doi:10.1158/2159-8290.CD-23-0388)
Supplement: Table S9 [file EMS194010-supplement-Table_S9.xlsx]

## Sheet: Sheet1
Response > 10 % - specificity < 50%		Response > 25 % - specificity < 50%		Response > 50 % - specificity < 50%
Combination	Cancer Type	Combination	Cancer Type	Combination	Cancer Type
AZD8186;Capivasertib	Biliary Tract Carcinoma	AZD8186;Capivasertib	Biliary Tract Carcinoma	AZD8186;Capivasertib	Biliary Tract Carcinoma
Crizotinib;Dasatinib	Low Grade Glioma	Crizotinib;Dasatinib	Low Grade Glioma	Crizotinib;Dasatinib	Low Grade Glioma
AZD0156;Olaparib	Ewing's Sarcoma	AZD0156;Olaparib	Ewing's Sarcoma	AZD0156;Olaparib	Ewing's Sarcoma
Crizotinib;Dasatinib	Glioblastoma	Crizotinib;Dasatinib	Glioblastoma	Crizotinib;Dasatinib	Glioblastoma
SRA737;5-Fluorouracil	Biliary Tract Carcinoma	SRA737;5-Fluorouracil	Biliary Tract Carcinoma	SRA737;5-Fluorouracil	Biliary Tract Carcinoma
Palbociclib;AZD4320	Neuroblastoma	Palbociclib;AZD4320	Neuroblastoma	AZD5991;Venetoclax	Acute Myeloid Leukemia
AZD5991;Lapatinib	Oral Cavity Carcinoma	AZD5991;Lapatinib	Oral Cavity Carcinoma	Venetoclax;Alisertib	Other Blood Carcinomas
AZD4320;AZD6738	Ewing's Sarcoma	AZD4320;AZD6738	Ewing's Sarcoma	AZD8186;Palbociclib	Low Grade Glioma
Venetoclax;Selumetinib	Acute Myeloid Leukemia	Venetoclax;Selumetinib	Acute Myeloid Leukemia	Venetoclax;Alisertib	Plasma Cell Myeloma
AZD5991;Venetoclax	Acute Myeloid Leukemia	AZD5991;Venetoclax	Acute Myeloid Leukemia	AZD0156;Olaparib	B-Lymphoblastic Leukemia
AZD5991;Capivasertib	Endometrial Carcinoma	AZD5991;Capivasertib	Endometrial Carcinoma	AZD5991;Venetoclax	Hodgkin's Lymphoma
AZD5991;Lapatinib	Hodgkin's Lymphoma	AZD5991;Lapatinib	Hodgkin's Lymphoma	Venetoclax;Alisertib	Hodgkin's Lymphoma
Olaparib;Venetoclax	B-Lymphoblastic Leukemia	Olaparib;Venetoclax	B-Lymphoblastic Leukemia	Crizotinib;Dasatinib	Chondrosarcoma
AZD5991;Paclitaxel	Breast Carcinoma	AZD5991;Paclitaxel	Breast Carcinoma	Crizotinib;Dasatinib	Esophageal Adenocarcinoma
AZD5991;Gemcitabine	Prostate Carcinoma	AZD5991;Gemcitabine	Prostate Carcinoma
Venetoclax;Alisertib	Other Blood Carcinomas	Venetoclax;Alisertib	Other Blood Carcinomas
Capivasertib;AZD2811	Burkitt's Lymphoma	AZD5991;AZD8186	Chondrosarcoma
AZD0156;AZD6738	Plasma Cell Myeloma	Venetoclax;Lapatinib	T-Lymphoblastic Leukemia
AZD5991;AZD8186	Chondrosarcoma	AZD5991;AZD6738	Other Blood Carcinomas
Lapatinib;Crizotinib	Esophageal Adenocarcinoma	AZD1775;Capivasertib	Oral Cavity Carcinoma
Venetoclax;Lapatinib	T-Lymphoblastic Leukemia	AZD5991;Gemcitabine	Plasma Cell Myeloma
AZD5991;AZD6738	Other Blood Carcinomas	AZD8186;Palbociclib	Low Grade Glioma
AZD1775;Capivasertib	Oral Cavity Carcinoma	Lapatinib;Selumetinib	Colorectal Carcinoma
AZD5991;Gemcitabine	Plasma Cell Myeloma	SN-38;AZD0156	T-Cell Non-Hodgkin's Lymphoma
AZD8186;Palbociclib	Low Grade Glioma	Selumetinib;AZD1775	Oral Cavity Carcinoma
Lapatinib;Selumetinib	Colorectal Carcinoma	Olaparib;AZD4320	Neuroblastoma
SN-38;AZD0156	T-Cell Non-Hodgkin's Lymphoma	Venetoclax;Alisertib	Plasma Cell Myeloma
Selumetinib;AZD1775	Oral Cavity Carcinoma	AZD0156;Olaparib	B-Lymphoblastic Leukemia
AZD2811;Olaparib	Other Blood Carcinomas	AZD5991;Venetoclax	Hodgkin's Lymphoma
AZD0156;AZD2811	T-Cell Non-Hodgkin's Lymphoma	SRA737;5-Fluorouracil	Oral Cavity Carcinoma
AZD5991;AZD8186	T-Cell Non-Hodgkin's Lymphoma	Olaparib;AZD4320	Other Blood Carcinomas
Olaparib;AZD4320	Neuroblastoma	Lapatinib;Selumetinib	Pancreatic Carcinoma
Venetoclax;Alisertib	Plasma Cell Myeloma	Venetoclax;Alisertib	Hodgkin's Lymphoma
AZD0156;Olaparib	B-Lymphoblastic Leukemia	Olaparib;Venetoclax	Acute Myeloid Leukemia
AZD5991;Venetoclax	Hodgkin's Lymphoma	AZD5991;AZD1775	Biliary Tract Carcinoma
SRA737;5-Fluorouracil	Oral Cavity Carcinoma	Lapatinib;Selumetinib	Esophageal Adenocarcinoma
Olaparib;AZD4320	Other Blood Carcinomas	Venetoclax;Alisertib	B-Cell Non-Hodgkin's Lymphoma
AZD5153;Venetoclax	T-Lymphoblastic Leukemia	Crizotinib;Dasatinib	Chondrosarcoma
Venetoclax;AZD6738	B-Lymphoblastic Leukemia	Crizotinib;Dasatinib	Esophageal Adenocarcinoma
Venetoclax;Selumetinib	B-Lymphoblastic Leukemia	AZD5991;Venetoclax	Ewing's Sarcoma
AZD5153;AZD2811	Rhabdomyosarcoma	Selumetinib;AZD6738	Colorectal Carcinoma
Lapatinib;Selumetinib	Pancreatic Carcinoma	Venetoclax;Alisertib	Acute Myeloid Leukemia
Prexasertib;AZD6738	Thyroid Gland Carcinoma	AZD1775;SN-38	Cervical Carcinoma
AZD2811;Olaparib	Hodgkin's Lymphoma	SRA737;SN-38	Chronic Myelogenous Leukemia
Venetoclax;Alisertib	Hodgkin's Lymphoma	Venetoclax;Alisertib	Small Cell Lung Carcinoma
Palbociclib;AZD5991	B-Cell Non-Hodgkin's Lymphoma	AZD4320;AZD8186	Chondrosarcoma
AZD7648;AZD2811	Burkitt's Lymphoma	AZD5991;Paclitaxel	Endometrial Carcinoma
AZD5153;AZD1775	Squamous Cell Lung Carcinoma	Olaparib;Venetoclax	Neuroblastoma
Olaparib;Venetoclax	Acute Myeloid Leukemia	AZD5991;Venetoclax	Small Cell Lung Carcinoma

## Sheet: Sheet2
Response > 10 % - specificity < 50%		Response > 25 % - specificity < 50%		Response > 50 % - specificity < 50%
Combination	Cancer Type	Combination	Cancer Type	Combination	Cancer Type
AZD8186;Capivasertib	Biliary Tract Carcinoma	AZD8186;Capivasertib	Biliary Tract Carcinoma	AZD8186;Capivasertib	Biliary Tract Carcinoma
Crizotinib;Dasatinib	Low Grade Glioma	Crizotinib;Dasatinib	Low Grade Glioma	Crizotinib;Dasatinib	Low Grade Glioma
AZD0156;Olaparib	Ewing's Sarcoma	AZD0156;Olaparib	Ewing's Sarcoma	AZD0156;Olaparib	Ewing's Sarcoma
Crizotinib;Dasatinib	Glioblastoma	Crizotinib;Dasatinib	Glioblastoma	Crizotinib;Dasatinib	Glioblastoma
SRA737;5-Fluorouracil	Biliary Tract Carcinoma	SRA737;5-Fluorouracil	Biliary Tract Carcinoma	SRA737;5-Fluorouracil	Biliary Tract Carcinoma
Palbociclib;AZD4320	Neuroblastoma	Palbociclib;AZD4320	Neuroblastoma	AZD5991;Venetoclax	Acute Myeloid Leukemia
AZD5991;Lapatinib	Oral Cavity Carcinoma	AZD5991;Lapatinib	Oral Cavity Carcinoma	Venetoclax;Alisertib	Other Blood Carcinomas
AZD4320;AZD6738	Ewing's Sarcoma	AZD4320;AZD6738	Ewing's Sarcoma	AZD8186;Palbociclib	Low Grade Glioma
Venetoclax;Selumetinib	Acute Myeloid Leukemia	Venetoclax;Selumetinib	Acute Myeloid Leukemia	Venetoclax;Alisertib	Plasma Cell Myeloma
AZD5991;Venetoclax	Acute Myeloid Leukemia	AZD5991;Venetoclax	Acute Myeloid Leukemia	AZD0156;Olaparib	B-Lymphoblastic Leukemia
AZD5991;Capivasertib	Endometrial Carcinoma	AZD5991;Capivasertib	Endometrial Carcinoma	AZD5991;Venetoclax	Hodgkin's Lymphoma
AZD5991;Lapatinib	Hodgkin's Lymphoma	AZD5991;Lapatinib	Hodgkin's Lymphoma	Venetoclax;Alisertib	Hodgkin's Lymphoma
Olaparib;Venetoclax	B-Lymphoblastic Leukemia	Olaparib;Venetoclax	B-Lymphoblastic Leukemia	Crizotinib;Dasatinib	Chondrosarcoma
AZD5991;Paclitaxel	Breast Carcinoma	AZD5991;Paclitaxel	Breast Carcinoma	Crizotinib;Dasatinib	Esophageal Adenocarcinoma
AZD5991;Gemcitabine	Prostate Carcinoma	AZD5991;Gemcitabine	Prostate Carcinoma
Venetoclax;Alisertib	Other Blood Carcinomas	Venetoclax;Alisertib	Other Blood Carcinomas
Capivasertib;AZD2811	Burkitt's Lymphoma	AZD5991;AZD8186	Chondrosarcoma
AZD0156;AZD6738	Plasma Cell Myeloma	Venetoclax;Lapatinib	T-Lymphoblastic Leukemia
AZD5991;AZD8186	Chondrosarcoma	AZD5991;AZD6738	Other Blood Carcinomas
Lapatinib;Crizotinib	Esophageal Adenocarcinoma	AZD1775;Capivasertib	Oral Cavity Carcinoma
Venetoclax;Lapatinib	T-Lymphoblastic Leukemia	AZD5991;Gemcitabine	Plasma Cell Myeloma
AZD5991;AZD6738	Other Blood Carcinomas	AZD8186;Palbociclib	Low Grade Glioma
AZD1775;Capivasertib	Oral Cavity Carcinoma	Lapatinib;Selumetinib	Colorectal Carcinoma
AZD5991;Gemcitabine	Plasma Cell Myeloma	SN-38;AZD0156	T-Cell Non-Hodgkin's Lymphoma
AZD8186;Palbociclib	Low Grade Glioma	Selumetinib;AZD1775	Oral Cavity Carcinoma
Lapatinib;Selumetinib	Colorectal Carcinoma	Olaparib;AZD4320	Neuroblastoma
SN-38;AZD0156	T-Cell Non-Hodgkin's Lymphoma	Venetoclax;Alisertib	Plasma Cell Myeloma
Selumetinib;AZD1775	Oral Cavity Carcinoma	AZD0156;Olaparib	B-Lymphoblastic Leukemia
AZD2811;Olaparib	Other Blood Carcinomas	AZD5991;Venetoclax	Hodgkin's Lymphoma
AZD0156;AZD2811	T-Cell Non-Hodgkin's Lymphoma	SRA737;5-Fluorouracil	Oral Cavity Carcinoma
AZD5991;AZD8186	T-Cell Non-Hodgkin's Lymphoma	Olaparib;AZD4320	Other Blood Carcinomas
Olaparib;AZD4320	Neuroblastoma	Lapatinib;Selumetinib	Pancreatic Carcinoma
Venetoclax;Alisertib	Plasma Cell Myeloma	Venetoclax;Alisertib	Hodgkin's Lymphoma
AZD0156;Olaparib	B-Lymphoblastic Leukemia	Olaparib;Venetoclax	Acute Myeloid Leukemia
AZD5991;Venetoclax	Hodgkin's Lymphoma	AZD5991;AZD1775	Biliary Tract Carcinoma
SRA737;5-Fluorouracil	Oral Cavity Carcinoma	Lapatinib;Selumetinib	Esophageal Adenocarcinoma
Olaparib;AZD4320	Other Blood Carcinomas	Venetoclax;Alisertib	B-Cell Non-Hodgkin's Lymphoma
AZD5153;Venetoclax	T-Lymphoblastic Leukemia	Crizotinib;Dasatinib	Chondrosarcoma
Venetoclax;AZD6738	B-Lymphoblastic Leukemia	Crizotinib;Dasatinib	Esophageal Adenocarcinoma
Venetoclax;Selumetinib	B-Lymphoblastic Leukemia	AZD5991;Venetoclax	Ewing's Sarcoma
AZD5153;AZD2811	Rhabdomyosarcoma	Selumetinib;AZD6738	Colorectal Carcinoma
Lapatinib;Selumetinib	Pancreatic Carcinoma	Venetoclax;Alisertib	Acute Myeloid Leukemia
Prexasertib;AZD6738	Thyroid Gland Carcinoma	AZD1775;SN-38	Cervical Carcinoma
AZD2811;Olaparib	Hodgkin's Lymphoma	SRA737;SN-38	Chronic Myelogenous Leukemia
Venetoclax;Alisertib	Hodgkin's Lymphoma	Venetoclax;Alisertib	Small Cell Lung Carcinoma
Palbociclib;AZD5991	B-Cell Non-Hodgkin's Lymphoma	AZD4320;AZD8186	Chondrosarcoma
AZD7648;AZD2811	Burkitt's Lymphoma	AZD5991;Paclitaxel	Endometrial Carcinoma
AZD5153;AZD1775	Squamous Cell Lung Carcinoma	Olaparib;Venetoclax	Neuroblastoma
Olaparib;Venetoclax	Acute Myeloid Leukemia	AZD5991;Venetoclax	Small Cell Lung Carcinoma
