# Supplementary material for: Large-scale pan-cancer cell line screening identifies actionable and effective drug combinations
Source: Cancer Discov. Author manuscript; Available in PMC 2024 May 3. (PMC11061612; doi:10.1158/2159-8290.CD-23-0388)
Supplement: Table S10 [file EMS194010-supplement-Table_S10.xlsx]

## Sheet: Sheet1
					Specificity %	<25	<50	<75
				Response %
				>10		223	489	727
				>25		34	120	235
				>50		2	14	37
				>75		0	3	4
