# Supplementary material for: Large-scale pan-cancer cell line screening identifies actionable and effective drug combinations
Source: Cancer Discov. Author manuscript; Available in PMC 2024 May 3. (PMC11061612; doi:10.1158/2159-8290.CD-23-0388)
Supplement: Table S11 [file EMS194010-supplement-Table_S11.xlsx]

## Sheet: Sheet1
Cell death + Cell death	DDR + DDR	Cell death + DDR	Cell Signalling + Cell Signalling	Cell Signalling + Cell Death	Cell Signlling + DDR	DDR + Chemotherapeutic agents/Others	Cell Signalling + Chemotherapeutic agents/Others	Cell death + Chemotherapeutic agents/Others
AZD5991;Venetoclax	AZD0156;Olaparib	AZD4320;AZD0156	Selumetinib;AZD0364	AZD4320;AZD5363	AZD5363;AZD1390	AZD5153;AZD1775	AZD5153;Selumetinib	AZD4320;Gemcitabine
AZD5991;AZ-3202	AZD0156;AZD1775	AZD4320;AZD1775	AZD5363;Palbociclib	AZD4320;Selumetinib	AZD5363;AZD2811	AZD5153;AZD2811	AZD5363;AZD5153	AZD4320;Paclitaxel
	AZD0156;AZD2811	AZD4320;AZD2811	AZD5363;Selumetinib	AZD5991;AZD5363	AZD5363;AZD6738	AZD5153;AZD6738		AZD5991;Gemcitabine
	AZD0156;AZD6738	AZD4320;AZD6738	Dasatinib;Trametinib	AZD5991;AZD8186	Selumetinib;AZD1390	DITC;Olaparib		AZD5991;Paclitaxel
	AZD1775;AZD6738	AZD4320;AZD7648	Lapatinib;Crizotinib	AZD5991;Selumetinib	Selumetinib;AZD1775	Doxorubicin;AZD7648		AZD5153;AZD4320
	AZD1775;Olaparib	AZD5991;AZD1775	Palbociclib;Selumetinib	Palbociclib;AZD4320	Selumetinib;AZD2811	SG3199;Olaparib		AZD5153;AZD5991
	AZD2811;AZD1775	AZD5991;AZD2811	Trametinib;Taselisib	Palbociclib;AZD5991	Selumetinib;AZD6738	SN-38;AZD0156		AZD5153;Venetoclax
	AZD2811;AZD6738	AZD5991;AZD6738	Lapatinib;MK-2206	Savolitinib;AZD4320	AZD1775;Capivasertib	SN-38;Olaparib
	AZD2811;Olaparib	AZD5991;AZD7648	AZD8186;AZD5363	Savolitinib;AZD5991	Gefitinib;AZD1390	AZD1775;Gemcitabine
	AZD6738;Olaparib	Venetoclax;AZD6738	AZD8186;Palbociclib	Savolitinib;Venetoclax		AZD1775;SN-38
	AZD7648;AZD0156	Venetoclax;AZD7648	Crizotinib;Dasatinib	Venetoclax;AZD5363		AZD6738;Carboplatin
	AZD7648;AZD1775	Venetoclax;Alisertib	Crizotinib;Selumetinib	Venetoclax;Selumetinib		AZD6738;Gemcitabine
	AZD7648;AZD2811	AZD5991;AZD0156	Lapatinib;Selumetinib	AZD4320;AZD8186		AZD7648;Etoposide
	AZD7648;AZD6738	Venetoclax;AZD0156	Taselisib;SCH772984	Palbociclib;Venetoclax		SRA737;5-Fluorouracil
	AZD7648;Olaparib	Venetoclax;AZD1775		Venetoclax;AZD8186		SRA737;Gemcitabine
	Prexasertib;AZD0156	Venetoclax;AZD2811		AZD4320;Lapatinib		SRA737;SN-38
	Prexasertib;AZD1775	Olaparib;AZD4320		AZD5991;Lapatinib		Prexasertib;SN-38
	Prexasertib;AZD6738	Olaparib;AZD5991		Venetoclax;Lapatinib		Olaparib;AZD5153
	Prexasertib;AZD7648	Olaparib;Venetoclax
	Prexasertib;Olaparib
	SRA737;AZD1775
2	21	19	14	18	10	16	2	7	109
