# Supplementary material for: Large-scale pan-cancer cell line screening identifies actionable and effective drug combinations
Source: Cancer Discov. Author manuscript; Available in PMC 2024 May 3. (PMC11061612; doi:10.1158/2159-8290.CD-23-0388)
Supplement: Table S12 [file EMS194010-supplement-Table_S12.xlsx]

## Sheet: Sheet1
	Cell Death + Cell Death	Cell Signalling + Cell Signalling	DDR + DDR	Cell Death + DDR	Cell Death + Cell Signalling	DDR+ Cell Signalling	Cell Death+chemo/Others	Cell Signalling + chemo/Others	DDR + chemo/Others
Hem	6	6	17	30	19	7	4	2	8
Solid	3	15	6	17	19	14	13	2	11
