# Supplementary material for: Large-scale pan-cancer cell line screening identifies actionable and effective drug combinations
Source: Cancer Discov. Author manuscript; Available in PMC 2024 May 3. (PMC11061612; doi:10.1158/2159-8290.CD-23-0388)
Supplement: Table S13 [file EMS194010-supplement-Table_S13.xlsx]

## Sheet: Significant
DRUG_ID	FEATURE	DRUG_NAME.x	DRUG_TARGET	N_FEATURE_neg	N_FEATURE_pos	FEATURE_pos_Input_MEAN	FEATURE_neg_Input_MEAN	FEATURE_delta_MEAN_Input	FEATURE_Input_effect_size	FEATURE_neg_Glass_delta	FEATURE_pos_Glass_delta	FEATURE_neg_Input_sd	FEATURE_pos_Input_sd	FEATURE_Input_T_pval	ANOVA_FEATURE_pval	ANOVA_FEATURE_FDR	Analysis_type	Features	Input	Cancer_type	Genotype
24272434	NUP93_down	SG3199_Olaparib	DNA crosslinker_PARP1, PARP2	16	3	0.490433	0.183713	0.30672	2.83736	2.90565	2.44348	0.10556	0.125526	0.000309193	0.000309193	7.69892	By cancer type	Gene expression	Combo Emax	Acute Myeloid Leukemia	All
24282434	NUP93_down	AZD2811_Olaparib	AURKB_PARP1, PARP2	16	3	0.210443	0.0779657	0.132477	3.60852	3.90544	2.49187	0.0339212	0.0531638	2.43e-05	2.43e-05	0.604035	By cancer type	Gene expression	Bliss window	Acute Myeloid Leukemia	All
24292428	NUP93_down	AZD0156_AZD2811	ATM_AURKB	16	3	0.157328	0.0535222	0.103805	2.78425	2.94788	2.06981	0.0352136	0.0501521	0.000370442	0.000370442	4.612	By cancer type	Gene expression	Bliss window	Acute Myeloid Leukemia	All
24302434	NUP93_down	AZD7648_Olaparib	DNAPK_PARP1, PARP2	16	3	0.411957	0.17581	0.236147	2.86529	2.8316	3.16322	0.0833971	0.0746541	0.000281228	0.000281228	2.3342	By cancer type	Gene expression	Compound2 Emax	Acute Myeloid Leukemia	All
24332434	NUP93_down	DITC_Olaparib	DNA akylating agent_PARP1, PARP2	16	3	0.377898	0.135045	0.242853	2.98473	3.44863	1.75814	0.0704203	0.13813	0.000187826	0.000187826	2.3342	By cancer type	Gene expression	Compound2 Emax	Acute Myeloid Leukemia	All
24352434	NUP93_down	AZD6738_Olaparib	ATR_PARP1, PARP2	16	3	0.433951	0.153926	0.280025	3.63091	3.99615	2.38984	0.0700738	0.117173	2.26e-05	2.26e-05	0.562488	By cancer type	Gene expression	Compound2 Emax	Acute Myeloid Leukemia	All
24362434	NUP93_down	AZD1775_Olaparib	WEE1_PARP1, PARP2	16	3	0.439514	0.188024	0.251491	2.75882	2.9717	1.93343	0.0846288	0.130075	0.00040401	0.00040401	2.51496	By cancer type	Gene expression	Compound2 Emax	Acute Myeloid Leukemia	All
24932545	TP53_mut	AZD8186_Palbociclib	PI3Kbeta_CDK4, CDK6	6	4	0.26773	0.77645	-0.508721	4.59555	4.77428	4.33765	0.106554	0.11728	0.00010006	0.00010006	7.02419	By cancer type	Sanger MOBEM	Compound2 Emax	Acute Myeloid Leukemia	All
24952492	loss.cnaPANCAN26	AZD4320_AZD5363	BCL2, BCL-XL_AKT1, AKT2, AKT3	16	3	0.903709	0.288977	0.614732	4.4034	4.14294	26.6382	0.14838	0.0230771	2.14e-06	2.14e-06	1.08472	By cancer type	Sanger MOBEM	Compound2 Emax	Acute Myeloid Leukemia	All
24972429	CREBBP_mut	Venetoclax_AZD0156	BCL2_ATM	15	4	0.189977	0.0345022	0.155475	3.67545	5.39038	1.96545	0.028843	0.0791041	5.13e-06	5.13e-06	2.59645	By cancer type	Sanger MOBEM	Bliss window	Acute Myeloid Leukemia	All
24972492	loss.cnaPANCAN26	Venetoclax_AZD5363	BCL2_AKT1, AKT2, AKT3	16	3	0.88965	0.321414	0.568236	3.81966	3.61367	10.9993	0.157246	0.0516609	1.25e-05	1.25e-05	3.15645	By cancer type	Sanger MOBEM	Compound2 Emax	Acute Myeloid Leukemia	All
25082509	chr12.49782965.49783193.SPATS2._HypMET	Trametinib_Taselisib	MEK1, MEK2_PI3K (beta sparing)	11	8	0.427949	0.827942	-0.399993	2.46323	2.75722	2.1701	0.145071	0.18432	5.86e-05	5.86e-05	9.89748	By cancer type	Sanger MOBEM	Compound2 Emax	Acute Myeloid Leukemia	All
15581053	HOXB13_down	Dasatinib_MK-2206	ABL, SRC, Ephrins, PDGFR, KIT_AKT1, AKT2	54	7	0.565041	0.190853	0.374188	1.64001	1.66529	1.45746	0.224699	0.25674	0.000135907	0.000135907	7.11282	Basket trial	Gene expression	Compound2 Emax	All	BRAF
15581053	REL_up	Dasatinib_MK-2206	ABL, SRC, Ephrins, PDGFR, KIT_AKT1, AKT2	58	3	0.80004	0.204504	0.595537	2.67357	2.63564	6.41291	0.225955	0.0928654	3.08e-05	3.08e-05	2.60745	Basket trial	Gene expression	Compound2 Emax	All	BRAF
15581053	DUSP6_down	Dasatinib_MK-2206	ABL, SRC, Ephrins, PDGFR, KIT_AKT1, AKT2	58	3	0.823489	0.203291	0.620198	2.82587	2.78213	9.08305	0.222922	0.0682808	1.24e-05	1.24e-05	1.37838	Basket trial	Gene expression	Compound2 Emax	All	BRAF
15581083	ETV1_down	Dasatinib_Crizotinib	ABL, SRC, Ephrins, PDGFR, KIT_MET, ALK, ROS1	57	4	0.481349	0.857007	-0.375658	2.37937	2.44477	1.68867	0.153658	0.222457	2.29e-05	2.29e-05	2.26721	Basket trial	Gene expression	Combo Emax	All	BRAF
17052095	AATK_down	AZD0156_Olaparib	ATM_PARP1, PARP2	58	3	0.64262	0.308119	0.334501	2.75582	2.94662	1.28893	0.11352	0.259518	1.89e-05	1.89e-05	2.26721	Basket trial	Gene expression	Combo Emax	All	BRAF
17052095	BOK_down	AZD0156_Olaparib	ATM_PARP1, PARP2	58	3	0.670904	0.306656	0.364248	3.10879	3.24634	1.695	0.112203	0.214896	2.17e-06	2.17e-06	0.511874	Basket trial	Gene expression	Combo Emax	All	BRAF
17052095	HOXB13_down	AZD0156_Olaparib	ATM_PARP1, PARP2	54	7	0.294415	0.156272	0.138142	1.63752	1.74474	1.14305	0.0791765	0.120854	0.000138753	0.000138753	7.26179	Basket trial	Gene expression	Compound1 Emax	All	BRAF
17052095	PTK2B_up	AZD0156_Olaparib	ATM_PARP1, PARP2	58	3	0.648922	0.307793	0.341129	2.83131	3.01015	1.36762	0.113326	0.249433	1.2e-05	1.2e-05	1.73599	Basket trial	Gene expression	Combo Emax	All	BRAF
17052095	CBFA2T3_up	AZD0156_Olaparib	ATM_PARP1, PARP2	58	3	0.248991	0.0357741	0.213217	3.2647	3.52781	1.44668	0.0604389	0.147383	8.15e-07	8.15e-07	0.192028	Basket trial	Gene expression	Bliss matrix	All	BRAF
17052095	IRS2_down	AZD0156_Olaparib	ATM_PARP1, PARP2	58	3	0.231963	0.0366548	0.195309	2.87372	3.19405	1.13329	0.0611477	0.172337	9.26e-06	9.26e-06	1.41254	Basket trial	Gene expression	Bliss matrix	All	BRAF
17052095	MET_down	AZD0156_Olaparib	ATM_PARP1, PARP2	57	4	0.228346	0.0334822	0.194864	3.05908	3.33215	1.54229	0.0584799	0.126347	1.79e-07	1.79e-07	0.112702	Basket trial	Gene expression	Bliss matrix	All	BRAF
17052095	DUSP6_down	AZD0156_Olaparib	ATM_PARP1, PARP2	58	3	0.341863	0.0808041	0.261059	3.822	3.88569	2.7535	0.0671847	0.0948099	2.25e-08	2.25e-08	0.0211638	Basket trial	Gene expression	Bliss window	All	BRAF
17052095	VHL_up	AZD0156_Olaparib	ATM_PARP1, PARP2	58	3	0.692893	0.305518	0.387375	3.41227	3.50991	2.13119	0.110366	0.181765	3.19e-07	3.19e-07	0.150101	Basket trial	Gene expression	Combo Emax	All	BRAF
17052095	EPHB4_down	AZD0156_Olaparib	ATM_PARP1, PARP2	57	4	0.349784	0.159657	0.190127	2.30039	2.25907	4.12592	0.0841616	0.0460811	3.9e-05	3.9e-05	2.94283	Basket trial	Gene expression	Compound1 Emax	All	BRAF
17052095	NQO1_down	AZD0156_Olaparib	ATM_PARP1, PARP2	58	3	0.231575	0.0366749	0.1949	2.86532	3.18699	1.12709	0.0611548	0.172923	9.75e-06	9.75e-06	1.41254	Basket trial	Gene expression	Bliss matrix	All	BRAF
17052095	RHEB_down	AZD0156_Olaparib	ATM_PARP1, PARP2	57	4	0.205487	0.0350863	0.170401	2.50595	2.80361	1.14942	0.0607791	0.14825	9.56e-06	9.56e-06	1.41254	Basket trial	Gene expression	Bliss matrix	All	BRAF
17052095	GATA2_down	AZD0156_Olaparib	ATM_PARP1, PARP2	57	4	0.590667	0.305896	0.284771	2.32474	2.55838	1.12719	0.111309	0.252639	3.31e-05	3.31e-05	2.879	Basket trial	Gene expression	Combo Emax	All	BRAF
17052095	ITSN1_down	AZD0156_Olaparib	ATM_PARP1, PARP2	58	3	0.261036	0.119878	0.141159	3.27533	3.36951	2.04274	0.041893	0.0691025	7.62e-07	7.62e-07	0.176182	Basket trial	Gene expression	Compound2 Emax	All	BRAF
17052095	MET_down	AZD0156_Olaparib	ATM_PARP1, PARP2	57	4	0.662511	0.300854	0.361656	3.32136	3.49438	1.98391	0.103497	0.182295	2.56e-08	2.56e-08	0.0321347	Basket trial	Gene expression	Combo Emax	All	BRAF
17052095	AATK_down	AZD0156_Olaparib	ATM_PARP1, PARP2	58	3	0.254093	0.0355102	0.218582	3.39169	3.63854	1.55851	0.0600741	0.140251	3.64e-07	3.64e-07	0.171222	Basket trial	Gene expression	Bliss matrix	All	BRAF
17052095	FOXO3_down	AZD0156_Olaparib	ATM_PARP1, PARP2	57	4	0.581	0.306574	0.274425	2.21342	2.41772	1.10376	0.113506	0.248629	6.98e-05	6.98e-05	5.05684	Basket trial	Gene expression	Combo Emax	All	BRAF
17052095	FOXO3_down	AZD0156_Olaparib	ATM_PARP1, PARP2	57	4	0.255588	0.0822785	0.173309	2.22676	2.43664	1.10277	0.0711263	0.157158	6.39e-05	6.39e-05	5.01469	Basket trial	Gene expression	Bliss window	All	BRAF
17052095	STK4_up	AZD0156_Olaparib	ATM_PARP1, PARP2	58	3	0.23691	0.0363989	0.200511	2.98258	3.28592	1.21571	0.0610213	0.164933	4.76e-06	4.76e-06	0.89592	Basket trial	Gene expression	Bliss matrix	All	BRAF
17052095	VHL_up	AZD0156_Olaparib	ATM_PARP1, PARP2	58	3	0.244006	0.0360319	0.207974	3.1453	3.42475	1.3459	0.0607267	0.154524	1.73e-06	1.73e-06	0.362105	Basket trial	Gene expression	Bliss matrix	All	BRAF
17052095	MET_down	AZD0156_Olaparib	ATM_PARP1, PARP2	57	4	0.252247	0.118018	0.134229	3.27552	3.46101	1.90801	0.0387833	0.0703505	3.6e-08	3.6e-08	0.0288497	Basket trial	Gene expression	Compound2 Emax	All	BRAF
17052095	BOK_down	AZD0156_Olaparib	ATM_PARP1, PARP2	58	3	0.268038	0.0347889	0.233249	3.7675	3.97335	1.9135	0.0587034	0.121897	3.21e-08	3.21e-08	0.0604037	Basket trial	Gene expression	Bliss matrix	All	BRAF
17052095	GATA2_down	AZD0156_Olaparib	ATM_PARP1, PARP2	57	4	0.201403	0.0353729	0.16603	2.41744	2.71927	1.09055	0.0610569	0.152244	1.76e-05	1.76e-05	2.37106	Basket trial	Gene expression	Bliss matrix	All	BRAF
17052095	BOK_down	AZD0156_Olaparib	ATM_PARP1, PARP2	58	3	0.313058	0.082294	0.230764	3.14443	3.27998	1.72913	0.0703554	0.133456	1.74e-06	1.74e-06	0.468123	Basket trial	Gene expression	Bliss window	All	BRAF
17052095	MITF_down	AZD0156_Olaparib	ATM_PARP1, PARP2	57	4	0.237647	0.119043	0.118604	2.70001	3.02298	1.23554	0.0392342	0.0959936	2.43e-06	2.43e-06	0.381986	Basket trial	Gene expression	Compound2 Emax	All	BRAF
17052095	TUBB3_down	AZD0156_Olaparib	ATM_PARP1, PARP2	58	3	0.248991	0.0357741	0.213217	3.2647	3.52781	1.44668	0.0604389	0.147383	8.15e-07	8.15e-07	0.192028	Basket trial	Gene expression	Bliss matrix	All	BRAF
17052095	DUSP6_down	AZD0156_Olaparib	ATM_PARP1, PARP2	58	3	0.686683	0.30584	0.380843	3.3236	3.43229	1.99463	0.110959	0.190934	5.61e-07	5.61e-07	0.211434	Basket trial	Gene expression	Combo Emax	All	BRAF
17052095	PTK2B_up	AZD0156_Olaparib	ATM_PARP1, PARP2	58	3	0.248991	0.0357741	0.213217	3.2647	3.52781	1.44668	0.0604389	0.147383	8.15e-07	8.15e-07	0.192028	Basket trial	Gene expression	Bliss matrix	All	BRAF
17052095	VHL_up	AZD0156_Olaparib	ATM_PARP1, PARP2	58	3	0.299436	0.0829986	0.216437	2.86789	3.0417	1.40543	0.0711568	0.154001	9.59e-06	9.59e-06	1.31575	Basket trial	Gene expression	Bliss window	All	BRAF
17052095	IRS2_down	AZD0156_Olaparib	ATM_PARP1, PARP2	58	3	0.283711	0.0838119	0.1999	2.57459	2.79366	1.11891	0.0715547	0.178655	5.5e-05	5.5e-05	4.64123	Basket trial	Gene expression	Bliss window	All	BRAF
17052095	GATA2_down	AZD0156_Olaparib	ATM_PARP1, PARP2	57	4	0.256583	0.0822086	0.174375	2.2448	2.43771	1.14591	0.0715322	0.152171	5.67e-05	5.67e-05	4.64123	Basket trial	Gene expression	Bliss window	All	BRAF
17052095	RHEB_down	AZD0156_Olaparib	ATM_PARP1, PARP2	57	4	0.254227	0.082374	0.171853	2.20226	2.39815	1.11161	0.0716607	0.154598	7.51e-05	7.51e-05	5.41548	Basket trial	Gene expression	Bliss window	All	BRAF
17052095	DUSP6_down	AZD0156_Olaparib	ATM_PARP1, PARP2	58	3	0.260803	0.0351631	0.22564	3.56689	3.79329	1.72003	0.0594841	0.131184	1.18e-07	1.18e-07	0.11106	Basket trial	Gene expression	Bliss matrix	All	BRAF
17052095	STK4_up	AZD0156_Olaparib	ATM_PARP1, PARP2	58	3	0.615665	0.309513	0.306153	2.45031	2.69228	1.00941	0.113715	0.303299	0.000112627	0.000112627	6.63976	Basket trial	Gene expression	Combo Emax	All	BRAF
17052095	RHEB_down	AZD0156_Olaparib	ATM_PARP1, PARP2	57	4	0.577774	0.306801	0.270973	2.17714	2.37888	1.08428	0.113908	0.24991	8.86e-05	8.86e-05	5.79628	Basket trial	Gene expression	Combo Emax	All	BRAF
17052095	NQO1_down	AZD0156_Olaparib	ATM_PARP1, PARP2	58	3	0.283587	0.0838184	0.199768	2.57236	2.79179	1.11694	0.0715556	0.178854	5.58e-05	5.58e-05	4.64123	Basket trial	Gene expression	Bliss window	All	BRAF
17052095	LNPEP_up	AZD0156_Olaparib	ATM_PARP1, PARP2	58	3	0.284922	0.0837493	0.201173	2.59631	2.81188	1.13831	0.0715439	0.17673	4.85e-05	4.85e-05	4.64123	Basket trial	Gene expression	Bliss window	All	BRAF
17052095	MET_down	AZD0156_Olaparib	ATM_PARP1, PARP2	57	4	0.299286	0.0792119	0.220074	3.14644	3.29566	1.9321	0.0667771	0.113904	9.41e-08	9.41e-08	0.059103	Basket trial	Gene expression	Bliss window	All	BRAF
17052095	CBFA2T3_up	AZD0156_Olaparib	ATM_PARP1, PARP2	58	3	0.298692	0.083037	0.215655	2.85344	3.02937	1.39	0.0711882	0.155147	1.05e-05	1.05e-05	1.31575	Basket trial	Gene expression	Bliss window	All	BRAF
17052095	STK4_up	AZD0156_Olaparib	ATM_PARP1, PARP2	58	3	0.295011	0.0832275	0.211783	2.78278	2.96926	1.31661	0.0713253	0.160855	1.61e-05	1.61e-05	1.89001	Basket trial	Gene expression	Bliss window	All	BRAF
17052095	CBFA2T3_up	AZD0156_Olaparib	ATM_PARP1, PARP2	58	3	0.648922	0.307793	0.341129	2.83131	3.01015	1.36762	0.113326	0.249433	1.2e-05	1.2e-05	1.73599	Basket trial	Gene expression	Combo Emax	All	BRAF
17052095	PTK2B_up	AZD0156_Olaparib	ATM_PARP1, PARP2	58	3	0.298692	0.083037	0.215655	2.85344	3.02937	1.39	0.0711882	0.155147	1.05e-05	1.05e-05	1.31575	Basket trial	Gene expression	Bliss window	All	BRAF
17052095	AATK_down	AZD0156_Olaparib	ATM_PARP1, PARP2	58	3	0.315239	0.0821811	0.233058	3.19097	3.32054	1.78915	0.0701868	0.130262	1.3e-06	1.3e-06	0.407768	Basket trial	Gene expression	Bliss window	All	BRAF
17052095	B2M_mut	AZD0156_Olaparib	ATM_PARP1, PARP2	58	3	0.28185	0.0839082	0.197942	2.54145	2.70092	1.23046	0.0732868	0.160868	6.67e-05	6.67e-05	9.78403	Basket trial	Sanger MOBEM	Bliss window	All	BRAF
17052095	TUBB3_down	AZD0156_Olaparib	ATM_PARP1, PARP2	58	3	0.648922	0.307793	0.341129	2.83131	3.01015	1.36762	0.113326	0.249433	1.2e-05	1.2e-05	1.73599	Basket trial	Gene expression	Combo Emax	All	BRAF
17052095	TUBB3_down	AZD0156_Olaparib	ATM_PARP1, PARP2	58	3	0.298692	0.083037	0.215655	2.85344	3.02937	1.39	0.0711882	0.155147	1.05e-05	1.05e-05	1.31575	Basket trial	Gene expression	Bliss window	All	BRAF
17052095	NQO1_down	AZD0156_Olaparib	ATM_PARP1, PARP2	58	3	0.631581	0.30869	0.322892	2.62748	2.83925	1.16428	0.113724	0.277332	4.04e-05	4.04e-05	3.30935	Basket trial	Gene expression	Combo Emax	All	BRAF
17352093	TUBB3_down	AZD1775_Capivasertib	WEE1_AKT	58	3	0.747756	0.284367	0.463389	3.6336	3.75173	2.18461	0.123513	0.212115	7.66e-08	7.66e-08	0.0288497	Basket trial	Gene expression	Compound2 Emax	All	BRAF
17352093	CBFA2T3_up	AZD1775_Capivasertib	WEE1_AKT	58	3	0.747756	0.284367	0.463389	3.6336	3.75173	2.18461	0.123513	0.212115	7.66e-08	7.66e-08	0.0288497	Basket trial	Gene expression	Compound2 Emax	All	BRAF
17352093	NCOA3_up	AZD1775_Capivasertib	WEE1_AKT	57	4	0.632621	0.284317	0.348304	2.52955	2.79514	1.20884	0.124611	0.288131	8.11e-06	8.11e-06	1.07626	Basket trial	Gene expression	Compound2 Emax	All	BRAF
17352093	PTK2B_up	AZD1775_Capivasertib	WEE1_AKT	58	3	0.747756	0.284367	0.463389	3.6336	3.75173	2.18461	0.123513	0.212115	7.66e-08	7.66e-08	0.0288497	Basket trial	Gene expression	Compound2 Emax	All	BRAF
17352093	ZFP36L2_up	AZD1775_Capivasertib	WEE1_AKT	58	3	0.629843	0.290466	0.339377	2.33766	2.34775	2.09561	0.144554	0.161947	0.000212472	0.000212472	9.90181	Basket trial	Gene expression	Compound2 Emax	All	BRAF
17352093	IRS2_down	AZD1775_Capivasertib	WEE1_AKT	58	3	0.628639	0.290528	0.338111	2.32665	2.44497	1.21094	0.138288	0.279214	0.000225894	0.000225894	9.90181	Basket trial	Gene expression	Compound2 Emax	All	BRAF
17352093	LNPEP_up	AZD1775_Capivasertib	WEE1_AKT	58	3	0.64136	0.28987	0.351491	2.44468	2.55483	1.32493	0.137579	0.265291	0.000116296	0.000116296	6.50362	Basket trial	Gene expression	Compound2 Emax	All	BRAF
17352093	CCND2_up	AZD1775_Capivasertib	WEE1_AKT	56	5	0.563881	0.284234	0.279647	1.95024	1.99454	1.53987	0.140206	0.181604	9.84e-05	9.84e-05	6.39329	Basket trial	Gene expression	Compound2 Emax	All	BRAF
24262430	HGF_up	Doxorubicin_AZD7648	Anthracycline_DNAPK	58	3	0.385076	0.160016	0.22506	2.48971	2.56708	1.51746	0.0876717	0.148314	8.99e-05	8.99e-05	6.39329	Basket trial	Gene expression	Compound2 Emax	All	BRAF
24272434	BOK_down	SG3199_Olaparib	DNA crosslinker_PARP1, PARP2	58	3	0.511445	0.177277	0.334168	2.72798	3.05411	1.0491	0.109416	0.318528	2.23e-05	2.23e-05	2.26721	Basket trial	Gene expression	Combo Emax	All	BRAF
24292428	gain.cnaPANCAN163..CHD4.WNK1.	AZD0156_AZD2811	ATM_AURKB	58	3	0.351391	0.113097	0.238294	3.04194	3.0917	2.20111	0.0770753	0.108261	3.29e-06	3.29e-06	3.62321	Basket trial	Sanger MOBEM	Compound1 Emax	All	BRAF
24292428	JUN_down	AZD0156_AZD2811	ATM_AURKB	56	5	0.232753	0.0663323	0.166421	2.2796	2.50722	1.23934	0.0663766	0.134281	8.3e-06	8.3e-06	1.31575	Basket trial	Gene expression	Bliss window	All	BRAF
24292435	MCL1_up	AZD0156_AZD6738	ATM_ATR	58	3	0.265374	0.0727585	0.192616	2.97299	3.44102	1.03659	0.0559763	0.185817	5.04e-06	5.04e-06	0.950468	Basket trial	Gene expression	Bliss window	All	BRAF
24302428	RAD52_up	AZD7648_AZD2811	DNAPK_AURKB	58	3	0.279089	0.107795	0.171294	2.58123	2.62129	1.89035	0.0653471	0.0906148	5.3e-05	5.3e-05	4.64123	Basket trial	Gene expression	Bliss window	All	BRAF
24302435	NTRK2_up	AZD7648_AZD6738	DNAPK_ATR	58	3	0.503205	0.207303	0.295902	2.40182	2.48776	1.40192	0.118943	0.211069	0.000148271	0.000148271	7.5502	Basket trial	Gene expression	Compound1 Emax	All	BRAF
24302572	GATA2_down	AZD7648_Etoposide	DNAPK_TOP2	27	3	0.339533	0.172578	0.166955	2.52563	2.46535	4.23017	0.0677205	0.0394676	0.000280678	0.000280678	2.03465	Basket trial	Gene expression	Compound1 Emax	All	BRAF
24302572	AKAP9_mut	AZD7648_Etoposide	DNAPK_TOP2	27	3	0.341933	0.172311	0.169622	2.59178	2.52416	4.77887	0.0671994	0.0354941	0.000209236	0.000209236	3.95455	Basket trial	Sanger MOBEM	Compound1 Emax	All	BRAF
24312429	HOXD8_down	Prexasertib_AZD0156	CHEK1, CHEK2_ATM	58	3	0.291273	0.783696	-0.492423	2.44281	2.43757	2.60801	0.202014	0.188812	0.000117539	0.000117539	6.63976	Basket trial	Gene expression	Combo Emax	All	BRAF
24312429	NOTCH1_down	Prexasertib_AZD0156	CHEK1, CHEK2_ATM	57	4	0.360756	0.787459	-0.426703	2.11189	2.13254	1.81108	0.200091	0.235606	0.000135702	0.000135702	6.91018	Basket trial	Gene expression	Combo Emax	All	BRAF
24312430	HOXD8_down	Prexasertib_AZD7648	CHEK1, CHEK2_DNAPK	58	3	0.276293	0.824238	-0.547945	2.50361	2.50637	2.42864	0.218621	0.225618	8.3e-05	8.3e-05	5.21325	Basket trial	Gene expression	Compound1 Emax	All	BRAF
24312430	NOTCH1_down	Prexasertib_AZD7648	CHEK1, CHEK2_DNAPK	57	4	0.377373	0.792272	-0.414899	2.12646	2.14177	1.88989	0.193718	0.219536	0.000123461	0.000123461	6.63976	Basket trial	Gene expression	Combo Emax	All	BRAF
24312430	HOXD8_down	Prexasertib_AZD7648	CHEK1, CHEK2_DNAPK	58	3	0.326401	0.787755	-0.461354	2.34568	2.34176	2.46651	0.197012	0.187047	0.000203177	0.000203177	9.02906	Basket trial	Gene expression	Combo Emax	All	BRAF
24312430	NTRK2_up	Prexasertib_AZD7648	CHEK1, CHEK2_DNAPK	58	3	0.484131	0.206078	0.278053	2.45216	2.59829	1.20874	0.107014	0.230035	0.000111446	0.000111446	6.50362	Basket trial	Gene expression	Compound2 Emax	All	BRAF
24312434	RNF43	Prexasertib_Olaparib	CHEK1, CHEK2_PARP1, PARP2	43	3	-0.112724	-0.0381488	-0.0745749	2.39902	2.41334	2.1471	0.0309011	0.0347328	0.000226429	0.000226429	9.79327	Basket trial	AZ MOBEM	Bliss matrix	All	BRAF
24312434	BOK_down	Prexasertib_Olaparib	CHEK1, CHEK2_PARP1, PARP2	58	3	0.491235	0.188337	0.302898	2.64462	2.7787	1.37785	0.109007	0.219834	3.65e-05	3.65e-05	2.86729	Basket trial	Gene expression	Compound2 Emax	All	BRAF
24312435	HOXD8_down	Prexasertib_AZD6738	CHEK1, CHEK2_ATR	58	3	0.317725	0.795182	-0.477458	2.47667	2.48109	2.35984	0.192439	0.202327	9.69e-05	9.69e-05	6.08485	Basket trial	Gene expression	Combo Emax	All	BRAF
24312435	CDC25C_down	Prexasertib_AZD6738	CHEK1, CHEK2_ATR	58	3	-0.0093638	0.0843403	-0.0937041	2.35632	2.32125	6.48037	0.040368	0.0144597	0.000191453	0.000191453	9.24913	Basket trial	Gene expression	Bliss window	All	BRAF
24312436	HOXD8_down	Prexasertib_AZD1775	CHEK1, CHEK2_WEE1	58	3	0.356202	0.849564	-0.493362	3.0763	3.16897	1.89247	0.155685	0.260697	2.66e-06	2.66e-06	0.557143	Basket trial	Gene expression	Combo Emax	All	BRAF
24312436	EPAS1_down	Prexasertib_AZD1775	CHEK1, CHEK2_WEE1	58	3	0.44237	0.845107	-0.402737	2.33903	2.43215	1.31986	0.165589	0.305135	0.000210859	0.000210859	9.02906	Basket trial	Gene expression	Combo Emax	All	BRAF
24312436	BRCA2_mut	Prexasertib_AZD1775	CHEK1, CHEK2_WEE1	56	5	0.382655	0.203636	0.179019	2.18949	2.19605	2.10499	0.0815188	0.0850453	1.66e-05	1.66e-05	5.50228	Basket trial	Sanger MOBEM	Bliss window	All	BRAF
24312436	NOTCH1_down	Prexasertib_AZD1775	CHEK1, CHEK2_WEE1	57	4	0.475087	0.849877	-0.37479	2.2166	2.28797	1.51293	0.163809	0.247724	6.83e-05	6.83e-05	5.05684	Basket trial	Gene expression	Combo Emax	All	BRAF
24342495	EPAS1_down	Olaparib_AZD4320	PARP1, PARP2_BCL2, BCL-XL	27	3	0.573303	0.165336	0.407967	4.47987	4.45509	4.84489	0.0915731	0.0842055	5.14e-08	5.14e-08	0.00762843	Basket trial	Gene expression	Compound2 Emax	All	BRAF
24342495	INSRR_up	Olaparib_AZD4320	PARP1, PARP2_BCL2, BCL-XL	27	3	0.478583	0.175861	0.302722	2.43109	2.7684	1.21937	0.109349	0.248262	0.000426239	0.000426239	4.06161	Basket trial	Gene expression	Compound2 Emax	All	BRAF
24342495	TBX3_down	Olaparib_AZD4320	PARP1, PARP2_BCL2, BCL-XL	26	4	0.434909	0.170936	0.263972	2.10571	2.15515	1.79384	0.122484	0.147155	0.000519667	0.000519667	4.06161	Basket trial	Gene expression	Compound2 Emax	All	BRAF
24342495	PAX5_up	Olaparib_AZD4320	PARP1, PARP2_BCL2, BCL-XL	27	3	0.482825	0.175389	0.307435	2.49131	2.51329	2.24971	0.122324	0.136655	0.000326739	0.000326739	4.06161	Basket trial	Gene expression	Compound2 Emax	All	BRAF
24342496	loss.cnaPANCAN386	Olaparib_AZD5991	PARP1, PARP2_MCL1	27	3	0.139414	0.0261194	0.113294	2.89724	3.10855	1.76081	0.036446	0.0643423	5.34e-05	5.34e-05	3.45752	Basket trial	Sanger MOBEM	Bliss window	All	BRAF
24342496	loss.cnaPANCAN390	Olaparib_AZD5991	PARP1, PARP2_MCL1	27	3	0.139414	0.0261194	0.113294	2.89724	3.10855	1.76081	0.036446	0.0643423	5.34e-05	5.34e-05	3.45752	Basket trial	Sanger MOBEM	Bliss window	All	BRAF
24342496	loss.cnaPANCAN388	Olaparib_AZD5991	PARP1, PARP2_MCL1	27	3	0.756721	0.207699	0.549022	3.28293	3.27704	3.36249	0.167536	0.163278	9.44e-06	9.44e-06	0.856843	Basket trial	Sanger MOBEM	Combo Emax	All	BRAF
24342496	EPAS1_down	Olaparib_AZD5991	PARP1, PARP2_MCL1	27	3	0.337015	0.127247	0.209768	2.34199	2.58057	1.29066	0.0812873	0.162527	0.000630212	0.000630212	2.97733	Basket trial	Gene expression	Compound1 Emax	All	BRAF
24342496	loss.cnaPANCAN387	Olaparib_AZD5991	PARP1, PARP2_MCL1	27	3	0.139414	0.0261194	0.113294	2.89724	3.10855	1.76081	0.036446	0.0643423	5.34e-05	5.34e-05	3.45752	Basket trial	Sanger MOBEM	Bliss window	All	BRAF
24342496	EPHB4_down	Olaparib_AZD5991	PARP1, PARP2_MCL1	27	3	0.419031	0.121169	0.297862	2.73419	3.65	1.05591	0.0816061	0.282092	0.000110825	0.000110825	2.46244	Basket trial	Gene expression	Compound2 Emax	All	BRAF
24342496	NOTCH1_down	Olaparib_AZD5991	PARP1, PARP2_MCL1	27	3	0.41484	0.121635	0.293205	2.66184	3.60007	1.01385	0.0814441	0.289198	0.000153132	0.000153132	2.52667	Basket trial	Gene expression	Compound2 Emax	All	BRAF
24342496	loss.cnaPANCAN386	Olaparib_AZD5991	PARP1, PARP2_MCL1	27	3	0.756721	0.207699	0.549022	3.28293	3.27704	3.36249	0.167536	0.163278	9.44e-06	9.44e-06	0.856843	Basket trial	Sanger MOBEM	Combo Emax	All	BRAF
24342496	loss.cnaPANCAN387	Olaparib_AZD5991	PARP1, PARP2_MCL1	27	3	0.756721	0.207699	0.549022	3.28293	3.27704	3.36249	0.167536	0.163278	9.44e-06	9.44e-06	0.856843	Basket trial	Sanger MOBEM	Combo Emax	All	BRAF
24342496	loss.cnaPANCAN386	Olaparib_AZD5991	PARP1, PARP2_MCL1	27	3	0.458746	0.116757	0.34199	3.57616	3.91183	2.01965	0.0874244	0.169332	2.55e-06	2.55e-06	0.23175	Basket trial	Sanger MOBEM	Compound2 Emax	All	BRAF
24342496	loss.cnaPANCAN389..RB1.	Olaparib_AZD5991	PARP1, PARP2_MCL1	27	3	0.458746	0.116757	0.34199	3.57616	3.91183	2.01965	0.0874244	0.169332	2.55e-06	2.55e-06	0.23175	Basket trial	Sanger MOBEM	Compound2 Emax	All	BRAF
24342496	CTNND1_down	Olaparib_AZD5991	PARP1, PARP2_MCL1	27	3	0.419031	0.121169	0.297862	2.73419	3.65	1.05591	0.0816061	0.282092	0.000110825	0.000110825	2.46244	Basket trial	Gene expression	Compound2 Emax	All	BRAF
24342496	loss.cnaPANCAN82	Olaparib_AZD5991	PARP1, PARP2_MCL1	27	3	0.130549	0.0271044	0.103444	2.48345	2.73968	1.36339	0.0377577	0.0758728	0.000338299	0.000338299	8.05424	Basket trial	Sanger MOBEM	Bliss window	All	BRAF
24342496	loss.cnaPANCAN387	Olaparib_AZD5991	PARP1, PARP2_MCL1	27	3	0.458746	0.116757	0.34199	3.57616	3.91183	2.01965	0.0874244	0.169332	2.55e-06	2.55e-06	0.23175	Basket trial	Sanger MOBEM	Compound2 Emax	All	BRAF
24342496	loss.cnaPANCAN390	Olaparib_AZD5991	PARP1, PARP2_MCL1	27	3	0.756721	0.207699	0.549022	3.28293	3.27704	3.36249	0.167536	0.163278	9.44e-06	9.44e-06	0.856843	Basket trial	Sanger MOBEM	Combo Emax	All	BRAF
24342496	RAD17_up	Olaparib_AZD5991	PARP1, PARP2_MCL1	27	3	0.451739	0.117535	0.334204	3.40161	4.16701	1.47242	0.0802024	0.226976	5.56e-06	5.56e-06	0.412474	Basket trial	Gene expression	Compound2 Emax	All	BRAF
24342496	loss.cnaPANCAN390	Olaparib_AZD5991	PARP1, PARP2_MCL1	27	3	0.458746	0.116757	0.34199	3.57616	3.91183	2.01965	0.0874244	0.169332	2.55e-06	2.55e-06	0.23175	Basket trial	Sanger MOBEM	Compound2 Emax	All	BRAF
24342496	loss.cnaPANCAN388	Olaparib_AZD5991	PARP1, PARP2_MCL1	27	3	0.458746	0.116757	0.34199	3.57616	3.91183	2.01965	0.0874244	0.169332	2.55e-06	2.55e-06	0.23175	Basket trial	Sanger MOBEM	Compound2 Emax	All	BRAF
24342496	loss.cnaPANCAN389..RB1.	Olaparib_AZD5991	PARP1, PARP2_MCL1	27	3	0.756721	0.207699	0.549022	3.28293	3.27704	3.36249	0.167536	0.163278	9.44e-06	9.44e-06	0.856843	Basket trial	Sanger MOBEM	Combo Emax	All	BRAF
24342496	EPAS1_down	Olaparib_AZD5991	PARP1, PARP2_MCL1	27	3	0.416719	0.121426	0.295293	2.69398	3.62205	1.03245	0.0815263	0.286011	0.000132657	0.000132657	2.46244	Basket trial	Gene expression	Compound2 Emax	All	BRAF
24342496	loss.cnaPANCAN81	Olaparib_AZD5991	PARP1, PARP2_MCL1	27	3	0.130549	0.0271044	0.103444	2.48345	2.73968	1.36339	0.0377577	0.0758728	0.000338299	0.000338299	8.05424	Basket trial	Sanger MOBEM	Bliss window	All	BRAF
24342496	loss.cnaPANCAN388	Olaparib_AZD5991	PARP1, PARP2_MCL1	27	3	0.139414	0.0261194	0.113294	2.89724	3.10855	1.76081	0.036446	0.0643423	5.34e-05	5.34e-05	3.45752	Basket trial	Sanger MOBEM	Bliss window	All	BRAF
24342496	loss.cnaPANCAN389..RB1.	Olaparib_AZD5991	PARP1, PARP2_MCL1	27	3	0.139414	0.0261194	0.113294	2.89724	3.10855	1.76081	0.036446	0.0643423	5.34e-05	5.34e-05	3.45752	Basket trial	Sanger MOBEM	Bliss window	All	BRAF
24342497	loss.cnaPANCAN175	Olaparib_Venetoclax	PARP1, PARP2_BCL2	27	3	0.154208	0.0302464	0.123962	3.86623	3.79157	5.56325	0.0326941	0.0222823	7.12e-07	7.12e-07	0.322935	Basket trial	Sanger MOBEM	Bliss window	All	BRAF
24342549	AKAP9_mut	Olaparib_AZD5153	PARP1, PARP2_BRD4	27	3	0.428952	0.16982	0.259131	2.71852	3.23879	1.23555	0.0800086	0.209729	0.000118872	0.000118872	3.03878	Basket trial	Sanger MOBEM	Compound1 Emax	All	BRAF
24352570	loss.cnaSKCM30	AZD6738_Gemcitabine	ATR_Pyrimidine antimetabolite	20	3	-0.0541517	0.0284435	-0.0825952	2.71693	2.74914	2.45848	0.030044	0.033596	0.000256781	0.000256781	4.15986	Basket trial	AZ MOBEM	Bliss matrix	All	BRAF
24352573	B2M_mut	AZD6738_Carboplatin	ATR_DNA akylating agent	27	3	0.837538	0.442769	0.394769	2.35324	2.26951	15.5086	0.173945	0.0254549	0.000599946	0.000599946	7.55932	Basket trial	Sanger MOBEM	Compound1 Emax	All	BRAF
24352573	loss.cnaPANCAN415..B2M.BUB1B.MGA.TP53BP1.	AZD6738_Carboplatin	ATR_DNA akylating agent	27	3	0.236694	0.105305	0.131389	3.02612	4.03208	1.17106	0.032586	0.112197	2.99e-05	2.99e-05	2.26086	Basket trial	Sanger MOBEM	Compound2 Emax	All	BRAF
24362435	MAGEH1_down	AZD1775_AZD6738	WEE1_ATR	53	8	0.25984	0.146168	0.113673	1.6044	1.60735	1.58293	0.0707203	0.0718116	8.26e-05	8.26e-05	5.5574	Basket trial	Gene expression	Bliss window	All	BRAF
24362435	HOXD8_down	AZD1775_AZD6738	WEE1_ATR	58	3	0.418917	0.810663	-0.391746	2.67313	2.70318	2.09365	0.14492	0.187112	3.09e-05	3.09e-05	2.879	Basket trial	Gene expression	Combo Emax	All	BRAF
24362435	NOTCH1_down	AZD1775_AZD6738	WEE1_ATR	57	4	0.502501	0.81167	-0.309169	2.04569	2.04585	2.04257	0.15112	0.151363	0.000207738	0.000207738	9.02906	Basket trial	Gene expression	Combo Emax	All	BRAF
24362570	chr14.24803678.24804353.ADCY4..RIPK3._HypMET	AZD1775_Gemcitabine	WEE1_Pyrimidine antimetabolite	27	3	0.285377	0.123265	0.162112	2.43736	2.59033	1.54457	0.0625836	0.104956	0.000414629	0.000414629	8.95599	Basket trial	Sanger MOBEM	Bliss window	All	BRAF
24362574	chr10.93392667.93393147.PPP1R3C._HypMET	AZD1775_SN-38	WEE1_TOP1	20	10	0.011227	0.102253	-0.0910257	1.58799	1.55742	1.65892	0.0584463	0.0548704	0.000321042	0.000321042	8.05424	Basket trial	Sanger MOBEM	Bliss window	All	BRAF
24922428	gain.cnaSKCM12..KRAS.	AZD5363_AZD2811	AKT1, AKT2, AKT3_AURKB	43	3	-0.09486	-0.0119606	-0.0828993	2.37494	2.41069	1.86687	0.0343882	0.0444054	0.000256503	0.000256503	9.79327	Basket trial	AZ MOBEM	Bliss matrix	All	BRAF
24922435	loss.cnaSKCM28	AZD5363_AZD6738	AKT1, AKT2, AKT3_ATR	43	3	0.130061	0.0408581	0.0892033	2.59823	2.54342	8.90179	0.0350722	0.0100208	7.94e-05	7.94e-05	7.57611	Basket trial	AZ MOBEM	Bliss window	All	BRAF
24922540	PRKCB_up	AZD5363_AZD1390	AKT1, AKT2, AKT3_ATM	56	5	0.0786664	0.0140736	0.0645928	1.87355	1.85535	2.19439	0.0348144	0.0294354	0.000170823	0.000170823	9.19565	Basket trial	Gene expression	Bliss window	All	BRAF
24922545	DUSP6_down	AZD5363_Palbociclib	AKT1, AKT2, AKT3_CDK4, CDK6	58	3	0.744982	0.322933	0.422049	2.33946	2.31462	3.77068	0.182341	0.111929	0.000210351	0.000210351	9.90181	Basket trial	Gene expression	Compound2 Emax	All	BRAF
24922549	DUSP6_down	AZD5363_AZD5153	AKT1, AKT2, AKT3_BRD4	58	3	0.733543	0.2859	0.447643	2.37724	2.3598	3.12952	0.189696	0.143039	0.000170273	0.000170273	8.4424	Basket trial	Gene expression	Compound1 Emax	All	BRAF
24932492	B2M_mut	AZD8186_AZD5363	PI3Kbeta_AKT1, AKT2, AKT3	27	3	0.163502	0.0300879	0.133414	3.04162	3.23879	1.9105	0.0411924	0.069832	2.79e-05	2.79e-05	3.45752	Basket trial	Sanger MOBEM	Bliss window	All	BRAF
24932492	MLL2_mut	AZD8186_AZD5363	PI3Kbeta_AKT1, AKT2, AKT3	26	4	0.139043	0.0287196	0.110323	2.38853	2.66624	1.46849	0.0413777	0.0751267	0.000125447	0.000125447	7.11287	Basket trial	Sanger MOBEM	Bliss window	All	BRAF
24932492	FN1_down	AZD8186_AZD5363	PI3Kbeta_AKT1, AKT2, AKT3	27	3	0.546324	0.233496	0.312828	2.38899	2.77283	1.14542	0.112819	0.273112	0.000512928	0.000512928	4.06161	Basket trial	Gene expression	Compound2 Emax	All	BRAF
24932545	HOXB13_down	AZD8186_Palbociclib	PI3Kbeta_CDK4, CDK6	26	4	0.540279	0.259318	0.280962	2.00608	2.11472	1.48123	0.13286	0.189681	0.000850852	0.000850852	5.74325	Basket trial	Gene expression	Compound2 Emax	All	BRAF
24932545	BNC2_down	AZD8186_Palbociclib	PI3Kbeta_CDK4, CDK6	26	4	0.554801	0.257083	0.297717	2.19391	2.33397	1.56305	0.127559	0.190472	0.000334577	0.000334577	4.06161	Basket trial	Gene expression	Compound2 Emax	All	BRAF
24942428	KIF23_down	Selumetinib_AZD2811	MEK1, MEK2_AURKB	58	3	0.221526	0.0801881	0.141338	2.32927	2.3578	1.79406	0.0599448	0.0787812	0.000222634	0.000222634	9.98725	Basket trial	Gene expression	Bliss window	All	BRAF
24942435	loss.cnaPANCAN25	Selumetinib_AZD6738	MEK1, MEK2_ATR	57	4	0.673213	0.21871	0.454503	2.38951	2.65259	1.12405	0.171343	0.404343	2.13e-05	2.13e-05	5.98969	Basket trial	Sanger MOBEM	Compound1 Emax	All	BRAF
24942435	loss.cnaPANCAN22	Selumetinib_AZD6738	MEK1, MEK2_ATR	57	4	0.673213	0.21871	0.454503	2.38951	2.65259	1.12405	0.171343	0.404343	2.13e-05	2.13e-05	5.98969	Basket trial	Sanger MOBEM	Compound1 Emax	All	BRAF
24952428	RET_up	AZD4320_AZD2811	BCL2, BCL-XL_AURKB	58	3	0.858009	0.277703	0.580306	2.47633	2.46794	2.75837	0.235137	0.21038	9.71e-05	9.71e-05	6.39329	Basket trial	Gene expression	Compound2 Emax	All	BRAF
24952428	EGF_down	AZD4320_AZD2811	BCL2, BCL-XL_AURKB	58	3	0.911423	0.240808	0.670614	2.78891	2.74767	7.50413	0.244066	0.089366	1.55e-05	1.55e-05	1.32482	Basket trial	Gene expression	Compound1 Emax	All	BRAF
24952429	ARID4A_mut	AZD4320_AZD0156	BCL2, BCL-XL_ATM	58	3	0.845869	0.240283	0.605585	2.58702	2.54502	11.3839	0.237949	0.0531966	5.12e-05	5.12e-05	9.4102	Basket trial	Sanger MOBEM	Compound1 Emax	All	BRAF
24952429	EGF_down	AZD4320_AZD0156	BCL2, BCL-XL_ATM	58	3	0.91368	0.32804	0.585639	2.7714	2.72984	7.82194	0.214532	0.0748714	1.72e-05	1.72e-05	2.26721	Basket trial	Gene expression	Combo Emax	All	BRAF
24952429	PIDD1_up	AZD4320_AZD0156	BCL2, BCL-XL_ATM	58	3	0.32178	0.150015	0.171765	2.44308	2.42585	3.17063	0.0708064	0.0541739	0.000117363	0.000117363	6.50362	Basket trial	Gene expression	Compound2 Emax	All	BRAF
24952429	EGF_down	AZD4320_AZD0156	BCL2, BCL-XL_ATM	58	3	0.910745	0.236928	0.673817	2.9962	2.95239	7.79339	0.228228	0.0864601	4.37e-06	4.37e-06	0.549172	Basket trial	Gene expression	Compound1 Emax	All	BRAF
24952435	EGF_down	AZD4320_AZD6738	BCL2, BCL-XL_ATR	58	3	0.94026	0.32535	0.61491	2.69149	2.64835	10.6432	0.232186	0.057775	2.77e-05	2.77e-05	2.17337	Basket trial	Gene expression	Compound1 Emax	All	BRAF
24952435	PTTG1_down	AZD4320_AZD6738	BCL2, BCL-XL_ATR	58	3	0.397476	0.825561	-0.428085	2.65869	2.63236	4.06801	0.162624	0.105232	3.36e-05	3.36e-05	2.879	Basket trial	Gene expression	Combo Emax	All	BRAF
24952436	MTAP_down	AZD4320_AZD1775	BCL2, BCL-XL_WEE1	54	7	0.0894322	0.00786623	0.0815659	1.82467	1.84884	1.64561	0.0441172	0.0495658	2.8e-05	2.8e-05	3.52076	Basket trial	Gene expression	Bliss matrix	All	BRAF
24952436	ARID4A_mut	AZD4320_AZD1775	BCL2, BCL-XL_WEE1	58	3	0.871225	0.206728	0.664497	2.74817	2.70282	14.592	0.245853	0.0455384	1.98e-05	1.98e-05	5.98969	Basket trial	Sanger MOBEM	Compound1 Emax	All	BRAF
24952436	RNF43_mut	AZD4320_AZD1775	BCL2, BCL-XL_WEE1	56	5	0.718638	0.19662	0.522018	2.15621	2.25875	1.44714	0.23111	0.360725	2.13e-05	2.13e-05	5.98969	Basket trial	Sanger MOBEM	Compound1 Emax	All	BRAF
24952436	EGF_down	AZD4320_AZD1775	BCL2, BCL-XL_WEE1	58	3	0.914258	0.204502	0.709755	3.01388	2.96921	8.17306	0.239039	0.0868409	3.92e-06	3.92e-06	0.549172	Basket trial	Gene expression	Compound1 Emax	All	BRAF
24952491	EGF_down	AZD4320_AZD7648	BCL2, BCL-XL_DNAPK	58	3	0.919051	0.373159	0.545892	2.43706	2.39968	7.51548	0.227485	0.0726357	0.000121443	0.000121443	6.63976	Basket trial	Gene expression	Combo Emax	All	BRAF
24952491	ARID4A_mut	AZD4320_AZD7648	BCL2, BCL-XL_DNAPK	58	3	0.822634	0.217032	0.605602	2.58654	2.54602	8.83617	0.237862	0.0685368	5.13e-05	5.13e-05	9.4102	Basket trial	Sanger MOBEM	Compound1 Emax	All	BRAF
24952491	EGF_down	AZD4320_AZD7648	BCL2, BCL-XL_DNAPK	58	3	0.9002	0.21302	0.68718	3.08177	3.03908	7.00196	0.226114	0.098141	2.57e-06	2.57e-06	0.403867	Basket trial	Gene expression	Compound1 Emax	All	BRAF
24952492	EGF_down	AZD4320_AZD5363	BCL2, BCL-XL_AKT1, AKT2, AKT3	58	3	0.921334	0.243148	0.678186	2.9047	2.86007	9.01926	0.237122	0.075193	7.67e-06	7.67e-06	0.902912	Basket trial	Gene expression	Compound1 Emax	All	BRAF
24952493	RAD9A_up	AZD4320_AZD8186	BCL2, BCL-XL_PI3Kbeta	58	3	0.701435	0.259111	0.442324	2.48362	2.4793	2.61703	0.178407	0.169018	9.31e-05	9.31e-05	6.39329	Basket trial	Gene expression	Compound2 Emax	All	BRAF
24952493	RAD52_up	AZD4320_AZD8186	BCL2, BCL-XL_PI3Kbeta	58	3	0.694466	0.259471	0.434995	2.43058	2.42277	2.69087	0.179545	0.161656	0.000125997	0.000125997	6.78257	Basket trial	Gene expression	Compound2 Emax	All	BRAF
24952493	loss.cnaSKCM4..BNC2.CDKN2A.JAK2.PSIP1.	AZD4320_AZD8186	BCL2, BCL-XL_PI3Kbeta	26	20	0.0431849	0.00500367	0.0381812	1.1494	1.01248	1.45966	0.0377105	0.0261577	0.000362418	0.000362418	9.88367	Basket trial	AZ MOBEM	Bliss matrix	All	BRAF
24952493	gain.cnaCOREAD32..STK4.	AZD4320_AZD8186	BCL2, BCL-XL_PI3Kbeta	43	3	-0.0523466	0.0267636	-0.0791102	2.40823	2.50883	1.47926	0.0315327	0.0534794	0.000215858	0.000215858	9.79327	Basket trial	AZ MOBEM	Bliss matrix	All	BRAF
24952494	BCL2L12_down	AZD4320_Selumetinib	BCL2, BCL-XL_MEK1, MEK2	58	3	0.790136	0.281933	0.508203	2.88648	2.89611	2.64697	0.175478	0.191995	8.57e-06	8.57e-06	1.07626	Basket trial	Gene expression	Compound2 Emax	All	BRAF
24952494	EGF_down	AZD4320_Selumetinib	BCL2, BCL-XL_MEK1, MEK2	58	3	0.953753	0.41761	0.536143	2.41751	2.37801	11.3547	0.225459	0.0472178	0.000135688	0.000135688	7.26179	Basket trial	Gene expression	Compound1 Emax	All	BRAF
24952494	CREBBP_down	AZD4320_Selumetinib	BCL2, BCL-XL_MEK1, MEK2	58	3	0.734938	0.284788	0.450149	2.45256	2.47183	2.0418	0.182111	0.220467	0.000111195	0.000111195	6.50362	Basket trial	Gene expression	Compound2 Emax	All	BRAF
24952568	WWTR1_down	AZD4320_Lapatinib	BCL2, BCL-XL_EGFR, ERBB2	26	4	0.508178	0.216077	0.292101	2.84155	2.93507	2.30281	0.0995208	0.126846	1.25e-05	1.25e-05	0.620407	Basket trial	Gene expression	Compound2 Emax	All	BRAF
24952568	SMO_down	AZD4320_Lapatinib	BCL2, BCL-XL_EGFR, ERBB2	27	3	0.506296	0.227104	0.279192	2.39278	2.4564	1.85454	0.113659	0.150545	0.000504454	0.000504454	4.06161	Basket trial	Gene expression	Compound2 Emax	All	BRAF
24952570	EPAS1_down	AZD4320_Gemcitabine	BCL2, BCL-XL_Pyrimidine antimetabolite	27	3	0.616186	0.193851	0.422335	2.70261	2.66309	3.45685	0.158589	0.122173	0.000127636	0.000127636	1.20787	Basket trial	Gene expression	Compound1 Emax	All	BRAF
24952571	EPAS1_down	AZD4320_Paclitaxel	BCL2, BCL-XL_Microtubule stabiliser	27	3	0.644719	0.261133	0.383586	3.41858	3.4009	3.67678	0.112789	0.104326	5.15e-06	5.15e-06	0.0849724	Basket trial	Gene expression	Compound1 Emax	All	BRAF
24962493	loss.cnaSKCM22	AZD5991_AZD8186	MCL1_PI3Kbeta	39	7	0.0339091	-0.0152484	0.0491575	1.72856	1.73485	1.6903	0.0283354	0.0290822	0.000123667	0.000123667	9.79327	Basket trial	AZ MOBEM	Bliss matrix	All	BRAF
24962494	BCL2L12_down	AZD5991_Selumetinib	MCL1_MEK1, MEK2	58	3	0.812358	0.299053	0.513306	2.75229	2.74459	3.0035	0.187025	0.170902	1.93e-05	1.93e-05	1.83254	Basket trial	Gene expression	Compound2 Emax	All	BRAF
24962497	RNF43	AZD5991_Venetoclax	MCL1_BCL2	43	3	0.1398	0.00894855	0.130851	2.32836	2.50024	1.19633	0.0523356	0.109378	0.000326016	0.000326016	9.88367	Basket trial	AZ MOBEM	Bliss matrix	All	BRAF
24962497	EGF_down	AZD5991_Venetoclax	MCL1_BCL2	58	3	0.153255	0.01021	0.143045	2.57917	2.64838	1.64107	0.0540122	0.0871658	5.36e-05	5.36e-05	4.39024	Basket trial	Gene expression	Bliss matrix	All	BRAF
24962497	EGF_down	AZD5991_Venetoclax	MCL1_BCL2	58	3	0.686816	0.143462	0.543354	5.91671	8.09299	1.56645	0.0671389	0.34687	2.64e-14	2.64e-14	4.98e-08	Basket trial	Gene expression	Compound2 Emax	All	BRAF
24962568	loss.cnaPANCAN256..CACNA1D.WNT5A.	AZD5991_Lapatinib	MCL1_EGFR, ERBB2	25	5	0.442964	0.200766	0.242198	1.87401	1.9919	1.44189	0.121592	0.167973	0.000669929	0.000669929	7.99683	Basket trial	Sanger MOBEM	Compound1 Emax	All	BRAF
24962568	SMARCA1_down	AZD5991_Lapatinib	MCL1_EGFR, ERBB2	27	3	0.537979	0.208149	0.32983	2.69826	3.14091	1.28548	0.105011	0.256581	0.00013014	0.00013014	1.20787	Basket trial	Gene expression	Compound1 Emax	All	BRAF
24962568	WWTR1_down	AZD5991_Lapatinib	MCL1_EGFR, ERBB2	26	4	0.470142	0.211162	0.25898	2.01691	2.00294	2.14586	0.1293	0.120688	0.000806675	0.000806675	5.74325	Basket trial	Gene expression	Compound2 Emax	All	BRAF
24962568	loss.cnaPANCAN389..RB1.	AZD5991_Lapatinib	MCL1_EGFR, ERBB2	27	3	0.535513	0.208423	0.32709	2.66045	2.64569	2.87802	0.123632	0.113651	0.000154083	0.000154083	3.03878	Basket trial	Sanger MOBEM	Compound1 Emax	All	BRAF
24962568	RAD17_up	AZD5991_Lapatinib	MCL1_EGFR, ERBB2	27	3	0.5381	0.208135	0.329965	2.70015	3.14234	1.28705	0.105006	0.256373	0.000129051	0.000129051	1.20787	Basket trial	Gene expression	Compound1 Emax	All	BRAF
24962568	EPHB4_down	AZD5991_Lapatinib	MCL1_EGFR, ERBB2	27	3	0.521942	0.209931	0.312012	2.46321	2.96532	1.09832	0.10522	0.284081	0.000369937	0.000369937	2.03465	Basket trial	Gene expression	Compound1 Emax	All	BRAF
24962568	CTNND1_down	AZD5991_Lapatinib	MCL1_EGFR, ERBB2	27	3	0.521942	0.209931	0.312012	2.46321	2.96532	1.09832	0.10522	0.284081	0.000369937	0.000369937	2.03465	Basket trial	Gene expression	Compound1 Emax	All	BRAF
24962568	loss.cnaPANCAN390	AZD5991_Lapatinib	MCL1_EGFR, ERBB2	27	3	0.535513	0.208423	0.32709	2.66045	2.64569	2.87802	0.123632	0.113651	0.000154083	0.000154083	3.03878	Basket trial	Sanger MOBEM	Compound1 Emax	All	BRAF
24962568	loss.cnaPANCAN387	AZD5991_Lapatinib	MCL1_EGFR, ERBB2	27	3	0.535513	0.208423	0.32709	2.66045	2.64569	2.87802	0.123632	0.113651	0.000154083	0.000154083	3.03878	Basket trial	Sanger MOBEM	Compound1 Emax	All	BRAF
24962568	loss.cnaPANCAN386	AZD5991_Lapatinib	MCL1_EGFR, ERBB2	27	3	0.535513	0.208423	0.32709	2.66045	2.64569	2.87802	0.123632	0.113651	0.000154083	0.000154083	3.03878	Basket trial	Sanger MOBEM	Compound1 Emax	All	BRAF
24962568	loss.cnaPANCAN388	AZD5991_Lapatinib	MCL1_EGFR, ERBB2	27	3	0.535513	0.208423	0.32709	2.66045	2.64569	2.87802	0.123632	0.113651	0.000154083	0.000154083	3.03878	Basket trial	Sanger MOBEM	Compound1 Emax	All	BRAF
24962568	EPAS1_down	AZD5991_Lapatinib	MCL1_EGFR, ERBB2	27	3	0.59328	0.202004	0.391276	3.78802	4.02298	2.40823	0.0972603	0.162475	1e-06	1e-06	0.0431198	Basket trial	Gene expression	Compound1 Emax	All	BRAF
24962570	loss.cnaPANCAN387	AZD5991_Gemcitabine	MCL1_Pyrimidine antimetabolite	27	3	0.536126	0.193838	0.342289	2.37108	2.34607	2.79181	0.145899	0.122605	0.000554838	0.000554838	7.1907	Basket trial	Sanger MOBEM	Compound1 Emax	All	BRAF
24962570	INSRR_up	AZD5991_Gemcitabine	MCL1_Pyrimidine antimetabolite	27	3	0.539647	0.193446	0.3462	2.41326	2.38324	2.94736	0.145264	0.117461	0.000461025	0.000461025	2.28207	Basket trial	Gene expression	Compound1 Emax	All	BRAF
24962570	EPAS1_down	AZD5991_Gemcitabine	MCL1_Pyrimidine antimetabolite	27	3	0.610898	0.18553	0.425368	3.5096	3.63226	2.57116	0.117109	0.165438	3.43e-06	3.43e-06	0.0675662	Basket trial	Gene expression	Compound1 Emax	All	BRAF
24962570	SMARCA1_down	AZD5991_Gemcitabine	MCL1_Pyrimidine antimetabolite	27	3	0.53331	0.194151	0.339159	2.3379	2.69279	1.14067	0.125951	0.297335	0.00064158	0.00064158	2.97733	Basket trial	Gene expression	Compound1 Emax	All	BRAF
24962570	RAD17_up	AZD5991_Gemcitabine	MCL1_Pyrimidine antimetabolite	27	3	0.544419	0.192916	0.351503	2.47174	2.79455	1.26302	0.125781	0.278304	0.000356262	0.000356262	2.03465	Basket trial	Gene expression	Compound1 Emax	All	BRAF
24962570	loss.cnaPANCAN204	AZD5991_Gemcitabine	MCL1_Pyrimidine antimetabolite	25	5	0.477168	0.178246	0.298922	2.17776	2.13928	2.46232	0.13973	0.121398	0.000126085	0.000126085	3.03878	Basket trial	Sanger MOBEM	Compound1 Emax	All	BRAF
24962570	loss.cnaPANCAN203	AZD5991_Gemcitabine	MCL1_Pyrimidine antimetabolite	25	5	0.477168	0.178246	0.298922	2.17776	2.13928	2.46232	0.13973	0.121398	0.000126085	0.000126085	3.03878	Basket trial	Sanger MOBEM	Compound1 Emax	All	BRAF
24962570	loss.cnaPANCAN388	AZD5991_Gemcitabine	MCL1_Pyrimidine antimetabolite	27	3	0.536126	0.193838	0.342289	2.37108	2.34607	2.79181	0.145899	0.122605	0.000554838	0.000554838	7.1907	Basket trial	Sanger MOBEM	Compound1 Emax	All	BRAF
24962570	loss.cnaPANCAN390	AZD5991_Gemcitabine	MCL1_Pyrimidine antimetabolite	27	3	0.536126	0.193838	0.342289	2.37108	2.34607	2.79181	0.145899	0.122605	0.000554838	0.000554838	7.1907	Basket trial	Sanger MOBEM	Compound1 Emax	All	BRAF
24962570	loss.cnaPANCAN389..RB1.	AZD5991_Gemcitabine	MCL1_Pyrimidine antimetabolite	27	3	0.536126	0.193838	0.342289	2.37108	2.34607	2.79181	0.145899	0.122605	0.000554838	0.000554838	7.1907	Basket trial	Sanger MOBEM	Compound1 Emax	All	BRAF
24962570	loss.cnaPANCAN386	AZD5991_Gemcitabine	MCL1_Pyrimidine antimetabolite	27	3	0.536126	0.193838	0.342289	2.37108	2.34607	2.79181	0.145899	0.122605	0.000554838	0.000554838	7.1907	Basket trial	Sanger MOBEM	Compound1 Emax	All	BRAF
24962570	loss.cnaSKCM25	AZD5991_Gemcitabine	MCL1_Pyrimidine antimetabolite	18	5	0.329067	0.135962	0.193105	2.23035	3.26563	1.23385	0.0591325	0.156507	0.000242641	0.000242641	3.93078	Basket trial	AZ MOBEM	Compound1 Emax	All	BRAF
24962570	loss.cnaSKCM24	AZD5991_Gemcitabine	MCL1_Pyrimidine antimetabolite	18	5	0.329067	0.135962	0.193105	2.23035	3.26563	1.23385	0.0591325	0.156507	0.000242641	0.000242641	3.93078	Basket trial	AZ MOBEM	Compound1 Emax	All	BRAF
24962571	CTNND1_down	AZD5991_Paclitaxel	MCL1_Microtubule stabiliser	27	3	0.490495	0.127457	0.363038	2.66159	2.94457	1.44802	0.123291	0.250713	0.000153297	0.000153297	1.22794	Basket trial	Gene expression	Compound1 Emax	All	BRAF
24962571	EPHB4_down	AZD5991_Paclitaxel	MCL1_Microtubule stabiliser	27	3	0.490495	0.127457	0.363038	2.66159	2.94457	1.44802	0.123291	0.250713	0.000153297	0.000153297	1.22794	Basket trial	Gene expression	Compound1 Emax	All	BRAF
24962571	loss.cnaPANCAN389..RB1.	AZD5991_Paclitaxel	MCL1_Microtubule stabiliser	27	3	0.474857	0.129194	0.345663	2.45701	2.5299	1.8636	0.136631	0.185481	0.000380202	0.000380202	5.74865	Basket trial	Sanger MOBEM	Compound1 Emax	All	BRAF
24962571	loss.cnaPANCAN388	AZD5991_Paclitaxel	MCL1_Microtubule stabiliser	27	3	0.474857	0.129194	0.345663	2.45701	2.5299	1.8636	0.136631	0.185481	0.000380202	0.000380202	5.74865	Basket trial	Sanger MOBEM	Compound1 Emax	All	BRAF
24962571	loss.cnaPANCAN386	AZD5991_Paclitaxel	MCL1_Microtubule stabiliser	27	3	0.474857	0.129194	0.345663	2.45701	2.5299	1.8636	0.136631	0.185481	0.000380202	0.000380202	5.74865	Basket trial	Sanger MOBEM	Compound1 Emax	All	BRAF
24962571	loss.cnaPANCAN390	AZD5991_Paclitaxel	MCL1_Microtubule stabiliser	27	3	0.474857	0.129194	0.345663	2.45701	2.5299	1.8636	0.136631	0.185481	0.000380202	0.000380202	5.74865	Basket trial	Sanger MOBEM	Compound1 Emax	All	BRAF
24962571	loss.cnaPANCAN387	AZD5991_Paclitaxel	MCL1_Microtubule stabiliser	27	3	0.474857	0.129194	0.345663	2.45701	2.5299	1.8636	0.136631	0.185481	0.000380202	0.000380202	5.74865	Basket trial	Sanger MOBEM	Compound1 Emax	All	BRAF
24962571	loss.cnaPANCAN208..PCDH18.	AZD5991_Paclitaxel	MCL1_Microtubule stabiliser	26	4	0.272678	0.125797	0.146881	2.34233	2.59192	1.47329	0.0566688	0.0996957	0.000158486	0.000158486	7.98769	Basket trial	Sanger MOBEM	Bliss window	All	BRAF
24962571	loss.cnaPANCAN202	AZD5991_Paclitaxel	MCL1_Microtubule stabiliser	26	4	0.265522	0.126898	0.138624	2.13291	2.37218	1.32372	0.0584374	0.104723	0.000453833	0.000453833	9.35722	Basket trial	Sanger MOBEM	Bliss window	All	BRAF
24962578	EPHB4_down	AZD5991_AZ-3202	MCL1_BCL-XL	27	3	0.46248	0.126983	0.335497	2.47222	3.13282	1.01741	0.107091	0.329756	0.000355518	0.000355518	2.03465	Basket trial	Gene expression	Compound1 Emax	All	BRAF
24962578	CTNND1_down	AZD5991_AZ-3202	MCL1_BCL-XL	27	3	0.46248	0.126983	0.335497	2.47222	3.13282	1.01741	0.107091	0.329756	0.000355518	0.000355518	2.03465	Basket trial	Gene expression	Compound1 Emax	All	BRAF
24962578	EPAS1_down	AZD5991_AZ-3202	MCL1_BCL-XL	27	3	0.462284	0.127005	0.335279	2.46967	3.13104	1.01572	0.107082	0.33009	0.000359541	0.000359541	2.03465	Basket trial	Gene expression	Compound1 Emax	All	BRAF
24962578	RAD17_up	AZD5991_AZ-3202	MCL1_BCL-XL	27	3	0.476038	0.125477	0.350561	2.65609	3.2653	1.14317	0.107359	0.306656	0.000157111	0.000157111	1.22794	Basket trial	Gene expression	Compound1 Emax	All	BRAF
24962578	loss.cnaPANCAN389..RB1.	AZD5991_AZ-3202	MCL1_BCL-XL	27	3	0.495488	0.123316	0.372172	2.95025	2.95694	2.86723	0.125864	0.129802	4.21e-05	4.21e-05	1.36248	Basket trial	Sanger MOBEM	Compound1 Emax	All	BRAF
24962578	loss.cnaPANCAN387	AZD5991_AZ-3202	MCL1_BCL-XL	27	3	0.495488	0.123316	0.372172	2.95025	2.95694	2.86723	0.125864	0.129802	4.21e-05	4.21e-05	1.36248	Basket trial	Sanger MOBEM	Compound1 Emax	All	BRAF
24962578	loss.cnaPANCAN390	AZD5991_AZ-3202	MCL1_BCL-XL	27	3	0.495488	0.123316	0.372172	2.95025	2.95694	2.86723	0.125864	0.129802	4.21e-05	4.21e-05	1.36248	Basket trial	Sanger MOBEM	Compound1 Emax	All	BRAF
24962578	loss.cnaPANCAN386	AZD5991_AZ-3202	MCL1_BCL-XL	27	3	0.495488	0.123316	0.372172	2.95025	2.95694	2.86723	0.125864	0.129802	4.21e-05	4.21e-05	1.36248	Basket trial	Sanger MOBEM	Compound1 Emax	All	BRAF
24962578	loss.cnaPANCAN388	AZD5991_AZ-3202	MCL1_BCL-XL	27	3	0.495488	0.123316	0.372172	2.95025	2.95694	2.86723	0.125864	0.129802	4.21e-05	4.21e-05	1.36248	Basket trial	Sanger MOBEM	Compound1 Emax	All	BRAF
24962578	NOTCH1_down	AZD5991_AZ-3202	MCL1_BCL-XL	27	3	0.460827	0.127167	0.33366	2.45081	3.11786	1.00326	0.107016	0.332576	0.000390748	0.000390748	2.07236	Basket trial	Gene expression	Compound1 Emax	All	BRAF
24972428	MCL1_up	Venetoclax_AZD2811	BCL2_AURKB	58	3	0.388063	0.101372	0.286691	3.20311	3.27193	2.1663	0.0876214	0.132341	1.2e-06	1.2e-06	0.407768	Basket trial	Gene expression	Bliss window	All	BRAF
24972428	NTRK1_up	Venetoclax_AZD2811	BCL2_AURKB	57	4	0.301049	0.102449	0.198601	2.03911	2.16242	1.16413	0.0918419	0.170601	0.000216636	0.000216636	9.95524	Basket trial	Gene expression	Bliss window	All	BRAF
24972428	MLL_mut	Venetoclax_AZD2811	BCL2_AURKB	58	3	0.15845	0.00129851	0.157151	3.47882	3.52959	2.58292	0.0445238	0.0608423	2.08e-07	2.08e-07	0.457387	Basket trial	Sanger MOBEM	Bliss matrix	All	BRAF
24972428	EGF_down	Venetoclax_AZD2811	BCL2_AURKB	58	3	0.884682	0.196271	0.688411	4.48816	4.44301	6.94389	0.154943	0.0991391	2.81e-10	2.81e-10	6.62e-05	Basket trial	Gene expression	Compound1 Emax	All	BRAF
24972428	MLH1_down	Venetoclax_AZD2811	BCL2_AURKB	57	4	0.312171	0.101668	0.210503	2.19734	2.36366	1.16877	0.089058	0.180107	7.76e-05	7.76e-05	5.41548	Basket trial	Gene expression	Bliss window	All	BRAF
24972428	MCL1_up	Venetoclax_AZD2811	BCL2_AURKB	58	3	0.154259	0.00151528	0.152743	3.32783	3.32373	3.45157	0.0459554	0.0442533	5.46e-07	5.46e-07	0.192028	Basket trial	Gene expression	Bliss matrix	All	BRAF
24972428	MLL_mut	Venetoclax_AZD2811	BCL2_AURKB	58	3	0.355544	0.103054	0.25249	2.67602	2.84084	1.30403	0.0888786	0.193623	3.03e-05	3.03e-05	7.27805	Basket trial	Sanger MOBEM	Bliss window	All	BRAF
24972429	EGF_down	Venetoclax_AZD0156	BCL2_ATM	58	3	0.883716	0.166402	0.717314	5.09378	5.04454	7.67131	0.142196	0.093506	5.27e-12	5.27e-12	2.48e-06	Basket trial	Gene expression	Compound1 Emax	All	BRAF
24972429	EGF_down	Venetoclax_AZD0156	BCL2_ATM	58	3	0.924008	0.285056	0.638952	3.75798	3.71485	6.50017	0.171999	0.0982976	3.41e-08	3.41e-08	0.0321347	Basket trial	Gene expression	Combo Emax	All	BRAF
24972435	EGF_down	Venetoclax_AZD6738	BCL2_ATR	58	3	0.897853	0.264667	0.633186	3.97811	3.93539	6.47069	0.160895	0.0978544	8.08e-09	8.08e-09	0.00169227	Basket trial	Gene expression	Compound1 Emax	All	BRAF
24972436	EGF_down	Venetoclax_AZD1775	BCL2_WEE1	58	3	0.880428	0.140437	0.739991	5.09639	5.04593	7.79847	0.146651	0.0948893	5.18e-12	5.18e-12	2.48e-06	Basket trial	Gene expression	Compound1 Emax	All	BRAF
24972491	SMARCA1_down	Venetoclax_AZD7648	BCL2_DNAPK	56	5	0.692063	0.324335	0.367728	1.92364	2.1222	1.03525	0.173277	0.355208	0.000119289	0.000119289	6.63976	Basket trial	Gene expression	Combo Emax	All	BRAF
24972491	EGF_down	Venetoclax_AZD7648	BCL2_DNAPK	58	3	0.902199	0.173268	0.728931	5.16211	5.09707	9.97199	0.14301	0.0730979	3.38e-12	3.38e-12	2.48e-06	Basket trial	Gene expression	Compound1 Emax	All	BRAF
24972491	EGF_down	Venetoclax_AZD7648	BCL2_DNAPK	58	3	0.941409	0.324118	0.617291	3.64749	3.5943	9.40997	0.171742	0.0655997	7e-08	7e-08	0.043942	Basket trial	Gene expression	Combo Emax	All	BRAF
24972492	EGF_down	Venetoclax_AZD5363	BCL2_AKT1, AKT2, AKT3	58	3	0.980273	0.360223	0.62005	3.04268	2.99108	33.6017	0.2073	0.0184529	3.28e-06	3.28e-06	0.617924	Basket trial	Gene expression	Combo Emax	All	BRAF
24972492	PRKACA_down	Venetoclax_AZD5363	BCL2_AKT1, AKT2, AKT3	58	3	0.124751	0.0299428	0.0948084	2.34068	2.40851	1.45651	0.0393639	0.0650927	0.000208925	0.000208925	9.84091	Basket trial	Gene expression	Bliss window	All	BRAF
24972492	EGF_down	Venetoclax_AZD5363	BCL2_AKT1, AKT2, AKT3	58	3	0.873508	0.179931	0.693577	4.8899	4.85505	6.36917	0.142857	0.108896	2e-11	2e-11	7.54e-06	Basket trial	Gene expression	Compound1 Emax	All	BRAF
24972492	RNF43_mut	Venetoclax_AZD5363	BCL2_AKT1, AKT2, AKT3	56	5	0.109352	0.0279317	0.0814203	2.06181	2.11803	1.57197	0.0384415	0.0517951	4.33e-05	4.33e-05	7.27805	Basket trial	Sanger MOBEM	Bliss window	All	BRAF
24972493	EGF_down	Venetoclax_AZD8186	BCL2_PI3Kbeta	58	3	0.860246	0.125779	0.734467	5.75694	5.72433	7.01034	0.128306	0.104769	7.29e-14	7.29e-14	1.37e-07	Basket trial	Gene expression	Compound1 Emax	All	BRAF
24972493	EGF_down	Venetoclax_AZD8186	BCL2_PI3Kbeta	58	3	0.215196	0.0567519	0.158444	3.35055	3.50251	1.81193	0.0452372	0.0874446	4.73e-07	4.73e-07	0.222623	Basket trial	Gene expression	Bliss window	All	BRAF
24972493	FN1_down	Venetoclax_AZD8186	BCL2_PI3Kbeta	58	3	0.896837	0.317832	0.579005	2.50019	2.47965	3.44744	0.233502	0.167952	8.47e-05	8.47e-05	5.79628	Basket trial	Gene expression	Combo Emax	All	BRAF
24972493	EGF_down	Venetoclax_AZD8186	BCL2_PI3Kbeta	58	3	0.995825	0.312712	0.683113	3.14166	3.08801	94.459	0.221214	0.00723184	1.77e-06	1.77e-06	0.511874	Basket trial	Gene expression	Combo Emax	All	BRAF
24972494	BCL2L12_down	Venetoclax_Selumetinib	BCL2_MEK1, MEK2	58	3	0.255375	0.0590355	0.19634	4.0565	5.70318	1.04454	0.0344264	0.187967	4.83e-09	4.83e-09	0.00910205	Basket trial	Gene expression	Bliss window	All	BRAF
24972494	BCL2L12_down	Venetoclax_Selumetinib	BCL2_MEK1, MEK2	58	3	0.785728	0.281124	0.504604	2.75072	2.75462	2.64625	0.183185	0.190686	1.95e-05	1.95e-05	1.83254	Basket trial	Gene expression	Compound2 Emax	All	BRAF
24972494	EGF_down	Venetoclax_Selumetinib	BCL2_MEK1, MEK2	58	3	0.882011	0.149263	0.732748	4.85853	4.81269	7.20622	0.152253	0.101683	2.46e-11	2.46e-11	7.72e-06	Basket trial	Gene expression	Compound1 Emax	All	BRAF
24972494	BCL2L12_down	Venetoclax_Selumetinib	BCL2_MEK1, MEK2	58	3	0.857237	0.344836	0.512402	2.42937	2.44548	2.07222	0.20953	0.247272	0.000126868	0.000126868	6.63976	Basket trial	Gene expression	Combo Emax	All	BRAF
24972494	EGF_down	Venetoclax_Selumetinib	BCL2_MEK1, MEK2	58	3	0.901613	0.342541	0.559072	2.72574	2.69957	4.08763	0.207097	0.136772	2.26e-05	2.26e-05	2.26721	Basket trial	Gene expression	Combo Emax	All	BRAF
24972505	PTEN	Venetoclax_Alisertib	BCL2_AURKA	41	5	0.417524	0.120823	0.296701	2.3417	2.9894	1.06179	0.0992509	0.279434	1.16e-05	1.16e-05	2.21824	Basket trial	AZ MOBEM	Bliss window	All	BRAF
24972505	EGF_down	Venetoclax_Alisertib	BCL2_AURKA	58	3	0.887627	0.169175	0.718452	4.82396	4.77055	8.06047	0.150602	0.0891328	3.08e-11	3.08e-11	8.3e-06	Basket trial	Gene expression	Compound1 Emax	All	BRAF
24972568	WWTR1_down	Venetoclax_Lapatinib	BCL2_EGFR, ERBB2	26	4	0.223927	0.0913766	0.132551	2.91878	8.37461	1.01184	0.0158277	0.130999	8.47e-06	8.47e-06	0.125744	Basket trial	Gene expression	Compound1 Emax	All	BRAF
24972568	MAGEH1_down	Venetoclax_Lapatinib	BCL2_EGFR, ERBB2	26	4	0.421061	0.170871	0.25019	2.45281	2.55421	1.91038	0.0979522	0.130963	9.06e-05	9.06e-05	2.46244	Basket trial	Gene expression	Compound2 Emax	All	BRAF
24972568	RAD17_up	Venetoclax_Lapatinib	BCL2_EGFR, ERBB2	27	3	0.251097	0.093267	0.15783	3.68388	9.54865	1.06058	0.0165291	0.148816	1.59e-06	1.59e-06	0.0431198	Basket trial	Gene expression	Compound1 Emax	All	BRAF
24972568	NOTCH1_down	Venetoclax_Lapatinib	BCL2_EGFR, ERBB2	27	3	0.25074	0.0933067	0.157433	3.66262	9.5389	1.05365	0.0165044	0.149417	1.74e-06	1.74e-06	0.0431198	Basket trial	Gene expression	Compound1 Emax	All	BRAF
24972568	CTNND1_down	Venetoclax_Lapatinib	BCL2_EGFR, ERBB2	27	3	0.252197	0.0931448	0.159052	3.75074	9.58862	1.08225	0.0165876	0.146963	1.18e-06	1.18e-06	0.0431198	Basket trial	Gene expression	Compound1 Emax	All	BRAF
24972568	EPHB4_down	Venetoclax_Lapatinib	BCL2_EGFR, ERBB2	27	3	0.252197	0.0931448	0.159052	3.75074	9.58862	1.08225	0.0165876	0.146963	1.18e-06	1.18e-06	0.0431198	Basket trial	Gene expression	Compound1 Emax	All	BRAF
24972568	EPAS1_down	Venetoclax_Lapatinib	BCL2_EGFR, ERBB2	27	3	0.267717	0.0914203	0.176297	5.00538	12.1687	1.45709	0.0144877	0.120993	5.95e-09	5.95e-09	0.000884174	Basket trial	Gene expression	Compound1 Emax	All	BRAF
24972568	WWTR1_down	Venetoclax_Lapatinib	BCL2_EGFR, ERBB2	26	4	0.394952	0.174888	0.220064	1.99578	2.25339	1.19347	0.0976592	0.18439	0.000895066	0.000895066	5.77901	Basket trial	Gene expression	Compound2 Emax	All	BRAF
24972568	CMTR2_up	Venetoclax_Lapatinib	BCL2_EGFR, ERBB2	27	3	0.438781	0.178168	0.260613	2.41923	2.52376	1.68777	0.103264	0.154412	0.00044909	0.00044909	4.06161	Basket trial	Gene expression	Compound2 Emax	All	BRAF
25452494	DUSP6_down	Palbociclib_Selumetinib	CDK4, CDK6_MEK1, MEK2	58	3	0.74606	0.267452	0.478607	2.48719	2.4525	5.73417	0.195151	0.0834658	9.12e-05	9.12e-05	5.54417	Basket trial	Gene expression	Compound1 Emax	All	BRAF
25452494	VHL_up	Palbociclib_Selumetinib	CDK4, CDK6_MEK1, MEK2	58	3	0.24486	0.0805868	0.164273	2.40794	2.44293	1.78945	0.0672443	0.0918011	0.000143235	0.000143235	8.17784	Basket trial	Gene expression	Bliss window	All	BRAF
25452494	REL_up	Palbociclib_Selumetinib	CDK4, CDK6_MEK1, MEK2	58	3	0.276308	0.0789602	0.197348	3.09113	3.11503	2.57992	0.0633534	0.0764936	2.43e-06	2.43e-06	0.571473	Basket trial	Gene expression	Bliss window	All	BRAF
25452494	AATK_down	Palbociclib_Selumetinib	CDK4, CDK6_MEK1, MEK2	58	3	0.740592	0.267735	0.472857	2.44858	2.41441	5.65443	0.195848	0.083626	0.000113743	0.000113743	6.65054	Basket trial	Gene expression	Compound1 Emax	All	BRAF
25452494	BNC2_down	Palbociclib_Selumetinib	CDK4, CDK6_MEK1, MEK2	55	6	0.20023	0.0764952	0.123735	1.83335	2.0219	1.07283	0.0611973	0.115335	7.35e-05	7.35e-05	5.41548	Basket trial	Gene expression	Bliss window	All	BRAF
25452494	BNC2_down	Palbociclib_Selumetinib	CDK4, CDK6_MEK1, MEK2	55	6	0.0652427	-0.0122777	0.0775204	1.88605	1.99111	1.29854	0.0389334	0.0596981	4.82e-05	4.82e-05	4.33059	Basket trial	Gene expression	Bliss matrix	All	BRAF
25452495	CDC25C_down	Palbociclib_AZD4320	CDK4, CDK6_BCL2, BCL-XL	58	3	-0.0977425	-0.0164144	-0.081328	2.64864	2.65712	2.43645	0.0306076	0.0333797	3.57e-05	3.57e-05	3.95328	Basket trial	Gene expression	Bliss matrix	All	BRAF
25452495	FANCD2_down	Palbociclib_AZD4320	CDK4, CDK6_BCL2, BCL-XL	57	4	-0.0870234	-0.0157398	-0.0712836	2.32414	2.34166	2.05573	0.0304415	0.0346755	3.33e-05	3.33e-05	3.91753	Basket trial	Gene expression	Bliss matrix	All	BRAF
25452495	gain.cnaPANCAN127..AKAP9.	Palbociclib_AZD4320	CDK4, CDK6_BCL2, BCL-XL	57	4	0.14411	0.0244945	0.119615	2.29329	2.25528	3.79272	0.0530378	0.0315382	4.1e-05	4.1e-05	7.27805	Basket trial	Sanger MOBEM	Bliss window	All	BRAF
25452495	gain.cnaPANCAN121..ACTB.CARD11.PMS2.RAC1.	Palbociclib_AZD4320	CDK4, CDK6_BCL2, BCL-XL	57	4	0.14411	0.0244945	0.119615	2.29329	2.25528	3.79272	0.0530378	0.0315382	4.1e-05	4.1e-05	7.27805	Basket trial	Sanger MOBEM	Bliss window	All	BRAF
25452496	AATK_down	Palbociclib_AZD5991	CDK4, CDK6_MCL1	58	3	0.784785	0.32375	0.461035	2.44209	2.40559	6.81404	0.191652	0.0676596	0.00011802	0.00011802	6.65054	Basket trial	Gene expression	Compound1 Emax	All	BRAF
25452497	DUSP6_down	Palbociclib_Venetoclax	CDK4, CDK6_BCL2	58	3	0.839147	0.317172	0.521974	2.41184	2.39871	2.90943	0.217606	0.179408	0.000140113	0.000140113	6.94702	Basket trial	Gene expression	Combo Emax	All	BRAF
25452497	AATK_down	Palbociclib_Venetoclax	CDK4, CDK6_BCL2	58	3	0.783579	0.216846	0.566733	3.12641	3.08613	6.23749	0.183639	0.090859	1.95e-06	1.95e-06	0.336072	Basket trial	Gene expression	Compound1 Emax	All	BRAF
25452497	DUSP6_down	Palbociclib_Venetoclax	CDK4, CDK6_BCL2	58	3	0.712353	0.22053	0.491822	2.56752	2.54764	3.45098	0.19305	0.142517	5.74e-05	5.74e-05	3.95178	Basket trial	Gene expression	Compound1 Emax	All	BRAF
25452497	AATK_down	Palbociclib_Venetoclax	CDK4, CDK6_BCL2	58	3	0.941395	0.311884	0.629512	3.11457	3.06194	28.6498	0.205592	0.0219726	2.1e-06	2.1e-06	0.511874	Basket trial	Gene expression	Combo Emax	All	BRAF
25462496	REL_up	Savolitinib_AZD5991	MET_MCL1	58	3	0.851686	0.321871	0.529815	2.35105	2.32008	4.85926	0.22836	0.109032	0.000197181	0.000197181	9.02906	Basket trial	Gene expression	Combo Emax	All	BRAF
25462496	HOXD8_down	Savolitinib_AZD5991	MET_MCL1	58	3	0.666442	0.231899	0.434543	2.39584	2.41694	1.95916	0.17979	0.221801	0.000153356	0.000153356	7.80916	Basket trial	Gene expression	Compound2 Emax	All	BRAF
25462496	BNC2_down	Savolitinib_AZD5991	MET_MCL1	55	6	0.738448	0.305326	0.433122	1.99458	1.97006	2.3354	0.219853	0.18546	1.99e-05	1.99e-05	2.26721	Basket trial	Gene expression	Combo Emax	All	BRAF
25482540	chr19.57831599.57832250.ZNF543._HypMET	Gefitinib_AZD1390	EGFR_ATM	57	4	0.519184	0.209077	0.310107	2.35871	2.49724	1.35874	0.12418	0.22823	2.63e-05	2.63e-05	5.98969	Basket trial	Sanger MOBEM	Compound1 Emax	All	BRAF
25482540	chr19.57831599.57832250.ZNF543._HypMET	Gefitinib_AZD1390	EGFR_ATM	57	4	0.101993	0.000325931	0.101667	3.09192	3.57378	1.2957	0.028448	0.0784648	1.41e-07	1.41e-07	0.3098	Basket trial	Sanger MOBEM	Bliss window	All	BRAF
25482540	EIF4G1_mut	Gefitinib_AZD1390	EGFR_ATM	58	3	0.106306	0.00185573	0.10445	3.00453	3.24936	1.32615	0.0321448	0.0787615	4.15e-06	4.15e-06	2.53054	Basket trial	Sanger MOBEM	Bliss window	All	BRAF
25492497	AATK_down	AZD5153_Venetoclax	BRD4_BCL2	58	3	0.424409	0.140085	0.284325	2.547	2.56064	2.23154	0.111037	0.127412	6.46e-05	6.46e-05	4.86938	Basket trial	Gene expression	Compound2 Emax	All	BRAF
25682494	SMO_down	Lapatinib_Selumetinib	EGFR, ERBB2_MEK1, MEK2	27	3	0.575431	0.263933	0.311498	2.76101	2.83102	2.15924	0.11003	0.144263	9.83e-05	9.83e-05	1.20787	Basket trial	Gene expression	Compound1 Emax	All	BRAF
25682494	MAGEH1_down	Lapatinib_Selumetinib	EGFR, ERBB2_MEK1, MEK2	26	4	0.530209	0.25891	0.271299	2.382	2.55108	1.65638	0.106347	0.16379	0.000129669	0.000129669	1.20787	Basket trial	Gene expression	Compound1 Emax	All	BRAF
25692577	HOXB13_down	Crizotinib_Dasatinib	MET, ALK, ROS1_ABL, SRC, Ephrins, PDGFR, KIT	26	4	0.781001	0.271302	0.509699	2.11844	2.04407	3.42503	0.249355	0.148816	0.000487773	0.000487773	4.06161	Basket trial	Gene expression	Compound2 Emax	All	BRAF
25742429	BOK_down	SN-38_AZD0156	TOP1_ATM	58	3	0.353434	0.133386	0.220048	2.68884	2.74645	1.81977	0.0801208	0.120921	2.81e-05	2.81e-05	2.52332	Basket trial	Gene expression	Compound2 Emax	All	BRAF
25742429	REL_up	SN-38_AZD0156	TOP1_ATM	58	3	0.331442	0.134524	0.196918	2.32658	2.43726	1.23839	0.0807951	0.159011	0.000225985	0.000225985	9.90181	Basket trial	Gene expression	Compound2 Emax	All	BRAF
25742429	VHL_up	SN-38_AZD0156	TOP1_ATM	58	3	0.376779	0.132179	0.2446	3.12008	3.12304	3.03889	0.078321	0.08049	2.03e-06	2.03e-06	0.346931	Basket trial	Gene expression	Compound2 Emax	All	BRAF
25742429	NQO1_down	SN-38_AZD0156	TOP1_ATM	58	3	0.331741	0.134509	0.197232	2.33127	2.44122	1.24442	0.0807924	0.158494	0.000220172	0.000220172	9.90181	Basket trial	Gene expression	Compound2 Emax	All	BRAF
25742429	SERPINB5_up	SN-38_AZD0156	TOP1_ATM	56	5	0.33661	0.133914	0.202695	1.95426	2.00271	1.51806	0.101211	0.133522	9.56e-05	9.56e-05	6.20934	Basket trial	Gene expression	Bliss window	All	BRAF
25742434	BOK_down	SN-38_Olaparib	TOP1_PARP1, PARP2	58	3	0.461425	0.136989	0.324436	2.45463	2.66257	1.06849	0.121851	0.30364	0.000109886	0.000109886	6.50362	Basket trial	Gene expression	Compound2 Emax	All	BRAF
25822436	B2M_mut	SRA737_AZD1775	CHEK1_WEE1	27	3	0.427837	0.170553	0.257285	2.55145	2.57021	2.33989	0.100103	0.109956	0.0002503	0.0002503	8.05424	Basket trial	Sanger MOBEM	Bliss window	All	BRAF
25822570	loss.cnaSKCM30	SRA737_Gemcitabine	CHEK1_Pyrimidine antimetabolite	20	3	-0.0897444	0.0109695	-0.100714	3.11627	2.97477	11.4001	0.0338561	0.00883445	5.54e-05	5.54e-05	1.79549	Basket trial	AZ MOBEM	Bliss matrix	All	BRAF
25822575	GATA2_down	SRA737_5-Fluorouracil	CHEK1_Antimetabolite (DNA & RNA)	27	3	0.750725	0.278211	0.472514	2.70994	2.63652	5.25607	0.179219	0.0898988	0.000123522	0.000123522	2.46244	Basket trial	Gene expression	Compound2 Emax	All	BRAF
15581053	BRWD1_up	Dasatinib_MK-2206	ABL, SRC, Ephrins, PDGFR, KIT_AKT1, AKT2	103	3	0.54154	0.134067	0.407473	2.59778	2.71229	1.13751	0.150232	0.358215	2.29e-05	2.29e-05	1.13437	Basket trial	Gene expression	Compound1 Emax	All	KRAS
15581053	CDH1_mut	Dasatinib_MK-2206	ABL, SRC, Ephrins, PDGFR, KIT_AKT1, AKT2	104	3	0.258366	0.0530365	0.205329	2.89094	2.9149	2.1294	0.0704413	0.0964261	3.01e-06	3.01e-06	1.39689	Basket trial	Sanger MOBEM	Bliss window	All	KRAS
15581053	loss.cnaPANCAN135	Dasatinib_MK-2206	ABL, SRC, Ephrins, PDGFR, KIT_AKT1, AKT2	99	8	0.178408	0.0491276	0.12928	1.82153	1.87262	1.37559	0.0690369	0.0939812	2.78e-06	2.78e-06	1.39689	Basket trial	Sanger MOBEM	Bliss window	All	KRAS
15581053	PIK3CA	Dasatinib_MK-2206	ABL, SRC, Ephrins, PDGFR, KIT_AKT1, AKT2	72	12	0.168765	0.0425546	0.12621	1.83308	2.03346	1.23322	0.0620666	0.102341	8.58e-08	8.58e-08	0.0344592	Basket trial	AZ MOBEM	Bliss window	All	KRAS
15581053	loss.cnaLUAD7	Dasatinib_MK-2206	ABL, SRC, Ephrins, PDGFR, KIT_AKT1, AKT2	81	3	0.537934	0.134997	0.402937	2.53603	2.68174	1.10908	0.150252	0.363307	4.45e-05	4.45e-05	4.56173	Basket trial	AZ MOBEM	Compound1 Emax	All	KRAS
15581053	CTNNB1_mut	Dasatinib_MK-2206	ABL, SRC, Ephrins, PDGFR, KIT_AKT1, AKT2	101	6	0.181068	0.0515296	0.129539	1.77763	1.84906	1.12083	0.0700566	0.115573	5e-05	5e-05	6.12974	Basket trial	Sanger MOBEM	Bliss window	All	KRAS
15581053	CTNNB1	Dasatinib_MK-2206	ABL, SRC, Ephrins, PDGFR, KIT_AKT1, AKT2	78	6	0.181068	0.0513166	0.129751	1.7347	1.81855	1.12268	0.0713487	0.115573	9.86e-05	9.86e-05	9.89609	Basket trial	AZ MOBEM	Bliss window	All	KRAS
15581053	loss.cnaLUAD1..CDKN2A.	Dasatinib_MK-2206	ABL, SRC, Ephrins, PDGFR, KIT_AKT1, AKT2	74	10	0.402163	0.115229	0.286934	1.92894	2.17955	1.1615	0.131648	0.247036	1.64e-07	1.64e-07	0.0659739	Basket trial	AZ MOBEM	Compound1 Emax	All	KRAS
15581053	MLLT4_mut	Dasatinib_MK-2206	ABL, SRC, Ephrins, PDGFR, KIT_AKT1, AKT2	103	4	0.213294	0.0527934	0.160501	2.21076	2.21266	2.14889	0.0725372	0.07469	3.31e-05	3.31e-05	5.52018	Basket trial	Sanger MOBEM	Bliss window	All	KRAS
15581083	WWTR1_down	Dasatinib_Crizotinib	ABL, SRC, Ephrins, PDGFR, KIT_MET, ALK, ROS1	99	7	0.543709	0.284833	0.258877	1.51424	1.54556	1.17698	0.167497	0.21995	0.000188982	0.000188982	3.99401	Basket trial	Gene expression	Compound1 Emax	All	KRAS
15581083	gain.cnaPANCAN141..GNAQ.NTRK2.PCSK5.TJP2.	Dasatinib_Crizotinib	ABL, SRC, Ephrins, PDGFR, KIT_MET, ALK, ROS1	102	5	0.379874	0.800199	-0.420324	2.18306	2.16034	3.19815	0.194564	0.131427	6.07e-06	6.07e-06	5.87678	Basket trial	Sanger MOBEM	Combo Emax	All	KRAS
15581083	MERTK_down	Dasatinib_Crizotinib	ABL, SRC, Ephrins, PDGFR, KIT_MET, ALK, ROS1	100	6	0.672816	0.372732	0.300084	1.74897	1.7615	1.54545	0.170358	0.194173	6.54e-05	6.54e-05	3.92997	Basket trial	Gene expression	Compound2 Emax	All	KRAS
17052095	FCGR2A_up	AZD0156_Olaparib	ATM_PARP1, PARP2	103	3	0.172119	0.0220654	0.150054	2.46776	2.54185	1.24487	0.0590333	0.120538	5.37e-05	5.37e-05	3.92432	Basket trial	Gene expression	Bliss matrix	All	KRAS
17052095	EGFR_down	AZD0156_Olaparib	ATM_PARP1, PARP2	96	10	0.538692	0.288701	0.249992	1.99043	2.09935	1.38447	0.11908	0.180568	3.04e-08	3.04e-08	0.0100858	Basket trial	Gene expression	Combo Emax	All	KRAS
17052095	PERP_down	AZD0156_Olaparib	ATM_PARP1, PARP2	101	5	0.547983	0.300617	0.247366	1.82292	1.82878	1.69266	0.135263	0.146141	0.000128306	0.000128306	6.35555	Basket trial	Gene expression	Combo Emax	All	KRAS
17052095	BAK1_up	AZD0156_Olaparib	ATM_PARP1, PARP2	103	3	0.48756	0.161142	0.326417	3.63716	3.78111	1.65853	0.0863285	0.196811	1.1e-08	1.1e-08	0.0238086	Basket trial	Gene expression	Compound1 Emax	All	KRAS
17052095	JUN_down	AZD0156_Olaparib	ATM_PARP1, PARP2	103	3	0.167346	0.0222044	0.145141	2.37396	2.44996	1.17025	0.0592423	0.124026	9.77e-05	9.77e-05	5.65863	Basket trial	Gene expression	Bliss matrix	All	KRAS
17052095	ACVR2A_down	AZD0156_Olaparib	ATM_PARP1, PARP2	102	4	0.232353	0.0617215	0.170631	2.64261	2.70412	1.6666	0.0631005	0.102383	1.07e-06	1.07e-06	0.148986	Basket trial	Gene expression	Bliss window	All	KRAS
17052095	SRGAP1_down	AZD0156_Olaparib	ATM_PARP1, PARP2	99	7	0.190016	0.0595443	0.130472	2.01885	2.16337	1.14491	0.0603096	0.113959	1.18e-06	1.18e-06	0.154047	Basket trial	Gene expression	Bliss window	All	KRAS
17052095	MAP4K3_down	AZD0156_Olaparib	ATM_PARP1, PARP2	103	3	0.209447	0.0209782	0.188469	3.26463	3.33831	1.81752	0.0564564	0.103695	1.98e-07	1.98e-07	0.139185	Basket trial	Gene expression	Bliss matrix	All	KRAS
17052095	EGFR_down	AZD0156_Olaparib	ATM_PARP1, PARP2	96	10	0.121551	0.0163915	0.105159	1.81271	1.9432	1.17746	0.0541167	0.0893103	3.33e-07	3.33e-07	0.159482	Basket trial	Gene expression	Bliss matrix	All	KRAS
17052095	SIN3A_up	AZD0156_Olaparib	ATM_PARP1, PARP2	102	4	0.233916	0.0616602	0.172256	2.67438	2.73317	1.71463	0.063024	0.100462	8.21e-07	8.21e-07	0.12201	Basket trial	Gene expression	Bliss window	All	KRAS
17052095	ELF1_up	AZD0156_Olaparib	ATM_PARP1, PARP2	103	3	0.172119	0.0220654	0.150054	2.46776	2.54185	1.24487	0.0590333	0.120538	5.37e-05	5.37e-05	3.92432	Basket trial	Gene expression	Bliss matrix	All	KRAS
17052095	ETS2_down	AZD0156_Olaparib	ATM_PARP1, PARP2	103	3	0.657869	0.302219	0.35565	2.67538	2.71135	1.74737	0.131171	0.203534	1.36e-05	1.36e-05	1.53636	Basket trial	Gene expression	Combo Emax	All	KRAS
17052095	IKZF1_up	AZD0156_Olaparib	ATM_PARP1, PARP2	97	9	0.183161	0.0574902	0.125671	1.98801	2.12877	1.24875	0.0590346	0.100637	1.1e-07	1.1e-07	0.0431867	Basket trial	Gene expression	Bliss window	All	KRAS
17052095	RTN4_down	AZD0156_Olaparib	ATM_PARP1, PARP2	103	3	0.697364	0.301069	0.396295	3.05613	3.07119	2.49617	0.129036	0.158761	9.29e-07	9.29e-07	0.222505	Basket trial	Gene expression	Combo Emax	All	KRAS
17052095	ETS2_down	AZD0156_Olaparib	ATM_PARP1, PARP2	103	3	0.482349	0.161294	0.321054	3.55598	3.69588	1.62512	0.0868682	0.197557	2.09e-08	2.09e-08	0.0242961	Basket trial	Gene expression	Compound1 Emax	All	KRAS
17052095	BCOR_up	AZD0156_Olaparib	ATM_PARP1, PARP2	101	5	0.580743	0.298995	0.281748	2.12493	2.28546	1.01434	0.123279	0.277764	1.03e-05	1.03e-05	1.26507	Basket trial	Gene expression	Combo Emax	All	KRAS
17052095	ITSN1_down	AZD0156_Olaparib	ATM_PARP1, PARP2	103	3	0.196967	0.0213417	0.175626	2.98405	3.0884	1.42451	0.0568662	0.123288	1.57e-06	1.57e-06	0.450403	Basket trial	Gene expression	Bliss matrix	All	KRAS
17052095	SRGAP1_down	AZD0156_Olaparib	ATM_PARP1, PARP2	99	7	0.605036	0.291586	0.31345	2.55586	2.63443	1.82569	0.118982	0.171688	2.41e-09	2.41e-09	0.00207401	Basket trial	Gene expression	Combo Emax	All	KRAS
17052095	ABCC3_down	AZD0156_Olaparib	ATM_PARP1, PARP2	98	8	0.570687	0.291191	0.279496	2.23337	2.30851	1.62568	0.121072	0.171925	2.07e-08	2.07e-08	0.00940404	Basket trial	Gene expression	Combo Emax	All	KRAS
17052095	PIK3CG_up	AZD0156_Olaparib	ATM_PARP1, PARP2	100	6	0.608949	0.294485	0.314464	2.499	2.57621	1.69676	0.122065	0.185332	3.73e-08	3.73e-08	0.011475	Basket trial	Gene expression	Combo Emax	All	KRAS
17052095	PARP1_up	AZD0156_Olaparib	ATM_PARP1, PARP2	103	3	0.694126	0.301163	0.392962	3.02381	3.09927	1.62719	0.126792	0.241497	1.18e-06	1.18e-06	0.266711	Basket trial	Gene expression	Combo Emax	All	KRAS
17052095	PTPRF_down	AZD0156_Olaparib	ATM_PARP1, PARP2	98	8	0.177241	0.0592559	0.117985	1.80837	1.92548	1.11415	0.0612755	0.105897	3.28e-06	3.28e-06	0.345179	Basket trial	Gene expression	Bliss window	All	KRAS
17052095	CTCF_up	AZD0156_Olaparib	ATM_PARP1, PARP2	101	5	0.197685	0.0617483	0.135937	2.04927	2.15996	1.09593	0.0629351	0.124038	1.98e-05	1.98e-05	1.25293	Basket trial	Gene expression	Bliss window	All	KRAS
17052095	ERRFI1_down	AZD0156_Olaparib	ATM_PARP1, PARP2	99	7	0.174569	0.0606366	0.113932	1.71162	1.80136	1.06421	0.0632479	0.107058	2.88e-05	2.88e-05	1.61128	Basket trial	Gene expression	Bliss window	All	KRAS
17052095	SIN3A_up	AZD0156_Olaparib	ATM_PARP1, PARP2	102	4	0.172124	0.0205941	0.15153	2.56917	2.63222	1.59528	0.0575672	0.0949865	1.97e-06	1.97e-06	0.530646	Basket trial	Gene expression	Bliss matrix	All	KRAS
17052095	THBS1_down	AZD0156_Olaparib	ATM_PARP1, PARP2	101	5	0.162151	0.0195875	0.142564	2.44588	2.57743	1.30985	0.0553124	0.108839	5.53e-07	5.53e-07	0.21668	Basket trial	Gene expression	Bliss matrix	All	KRAS
17052095	BRAF_up	AZD0156_Olaparib	ATM_PARP1, PARP2	103	3	0.242563	0.124011	0.118552	2.26444	2.26314	2.33334	0.0523837	0.0508077	0.00019278	0.00019278	7.35531	Basket trial	Gene expression	Compound2 Emax	All	KRAS
17052095	PTK2B_up	AZD0156_Olaparib	ATM_PARP1, PARP2	102	4	0.224397	0.0620335	0.162363	2.48438	2.60625	1.23073	0.0622977	0.131924	3.94e-06	3.94e-06	0.385631	Basket trial	Gene expression	Bliss window	All	KRAS
17052095	LEPR_down	AZD0156_Olaparib	ATM_PARP1, PARP2	103	3	0.244288	0.123961	0.120327	2.30334	2.2901	3.60428	0.0525423	0.0333845	0.000151775	0.000151775	6.21569	Basket trial	Gene expression	Compound2 Emax	All	KRAS
17052095	PRKCB_up	AZD0156_Olaparib	ATM_PARP1, PARP2	98	8	0.507867	0.296319	0.211547	1.57528	1.59252	1.38251	0.132838	0.153016	4.1e-05	4.1e-05	3.08308	Basket trial	Gene expression	Combo Emax	All	KRAS
17052095	EGFR_down	AZD0156_Olaparib	ATM_PARP1, PARP2	96	10	0.181231	0.0563822	0.124849	2.00191	2.14069	1.31312	0.0583218	0.0950779	2.6e-08	2.6e-08	0.0159912	Basket trial	Gene expression	Bliss window	All	KRAS
17052095	CCND1_down	AZD0156_Olaparib	ATM_PARP1, PARP2	99	7	0.140608	0.0182307	0.122377	2.10277	2.24579	1.21118	0.0544916	0.101039	4.69e-07	4.69e-07	0.202183	Basket trial	Gene expression	Bliss matrix	All	KRAS
17052095	BTK_up	AZD0156_Olaparib	ATM_PARP1, PARP2	99	7	0.191974	0.0594059	0.132568	2.05985	2.17395	1.26072	0.0609803	0.105153	7.53e-07	7.53e-07	0.116366	Basket trial	Gene expression	Bliss window	All	KRAS
17052095	DKK1_down	AZD0156_Olaparib	ATM_PARP1, PARP2	101	5	0.205662	0.0613534	0.144309	2.20255	2.27852	1.35571	0.0633344	0.106446	5.17e-06	5.17e-06	0.495666	Basket trial	Gene expression	Bliss window	All	KRAS
17052095	RPA2_up	AZD0156_Olaparib	ATM_PARP1, PARP2	103	3	0.610791	0.303591	0.3072	2.25422	2.26441	1.86688	0.135665	0.164553	0.000205186	0.000205186	8.11595	Basket trial	Gene expression	Combo Emax	All	KRAS
17052095	ERRFI1_down	AZD0156_Olaparib	ATM_PARP1, PARP2	99	7	0.57326	0.293832	0.279428	2.18807	2.28691	1.41796	0.122186	0.197064	1.8e-07	1.8e-07	0.0485526	Basket trial	Gene expression	Combo Emax	All	KRAS
17052095	NR2F2_down	AZD0156_Olaparib	ATM_PARP1, PARP2	101	5	0.194463	0.0619078	0.132555	1.98891	2.07947	1.12421	0.0637448	0.117909	3.3e-05	3.3e-05	1.75506	Basket trial	Gene expression	Bliss window	All	KRAS
17052095	IKZF1_up	AZD0156_Olaparib	ATM_PARP1, PARP2	97	9	0.122399	0.0173969	0.105002	1.7863	1.9183	1.10896	0.0547372	0.0946852	1.37e-06	1.37e-06	0.422395	Basket trial	Gene expression	Bliss matrix	All	KRAS
17052095	RTN4_down	AZD0156_Olaparib	ATM_PARP1, PARP2	103	3	0.469147	0.161679	0.307468	3.35658	3.51843	1.42042	0.0873879	0.216463	9.82e-08	9.82e-08	0.0552342	Basket trial	Gene expression	Compound1 Emax	All	KRAS
17052095	PTPN12_down	AZD0156_Olaparib	ATM_PARP1, PARP2	99	7	0.190016	0.0595443	0.130472	2.01885	2.16337	1.14491	0.0603096	0.113959	1.18e-06	1.18e-06	0.154047	Basket trial	Gene expression	Bliss window	All	KRAS
17052095	THBS1_down	AZD0156_Olaparib	ATM_PARP1, PARP2	101	5	0.654814	0.295328	0.359486	2.90656	2.96219	2.09215	0.121358	0.171826	5.91e-09	5.91e-09	0.00424646	Basket trial	Gene expression	Combo Emax	All	KRAS
17052095	LTK_up	AZD0156_Olaparib	ATM_PARP1, PARP2	103	3	0.174683	0.0219907	0.152692	2.51879	2.5921	1.28464	0.0589065	0.11886	3.86e-05	3.86e-05	3.13603	Basket trial	Gene expression	Bliss matrix	All	KRAS
17052095	PTPRF_down	AZD0156_Olaparib	ATM_PARP1, PARP2	98	8	0.571778	0.291102	0.280676	2.24617	2.35319	1.50356	0.119275	0.186674	1.76e-08	1.76e-08	0.00940404	Basket trial	Gene expression	Combo Emax	All	KRAS
17052095	FCGR2B_up	AZD0156_Olaparib	ATM_PARP1, PARP2	100	6	0.611905	0.294308	0.317597	2.53253	2.6406	1.57437	0.120275	0.20173	2.59e-08	2.59e-08	0.00940404	Basket trial	Gene expression	Combo Emax	All	KRAS
17052095	FOXO3_up	AZD0156_Olaparib	ATM_PARP1, PARP2	103	3	0.467724	0.16172	0.306004	3.3356	3.49987	1.40018	0.0874331	0.218546	1.15e-07	1.15e-07	0.0552342	Basket trial	Gene expression	Compound1 Emax	All	KRAS
17052095	PIK3CD_up	AZD0156_Olaparib	ATM_PARP1, PARP2	102	4	0.182809	0.0201751	0.162634	2.81008	2.89875	1.6148	0.0561047	0.100714	2.58e-07	2.58e-07	0.139185	Basket trial	Gene expression	Bliss matrix	All	KRAS
17052095	NTRK3_up	AZD0156_Olaparib	ATM_PARP1, PARP2	102	4	0.573199	0.302053	0.271146	1.99373	2.04997	1.18679	0.132268	0.228469	0.000163832	0.000163832	7.2076	Basket trial	Gene expression	Combo Emax	All	KRAS
17052095	ABCC3_down	AZD0156_Olaparib	ATM_PARP1, PARP2	98	8	0.171122	0.0597554	0.111367	1.68569	1.76863	1.11902	0.0629676	0.0995218	1.27e-05	1.27e-05	0.945809	Basket trial	Gene expression	Bliss window	All	KRAS
17052095	LIMA1_down	AZD0156_Olaparib	ATM_PARP1, PARP2	101	5	0.581157	0.298975	0.282183	2.12889	2.2273	1.19756	0.126693	0.235631	9.92e-06	9.92e-06	1.25791	Basket trial	Gene expression	Combo Emax	All	KRAS
17052095	FAF1_down	AZD0156_Olaparib	ATM_PARP1, PARP2	103	3	0.467724	0.16172	0.306004	3.3356	3.49987	1.40018	0.0874331	0.218546	1.15e-07	1.15e-07	0.0552342	Basket trial	Gene expression	Compound1 Emax	All	KRAS
17052095	KRT18_down	AZD0156_Olaparib	ATM_PARP1, PARP2	100	6	0.635655	0.292883	0.342772	2.81546	2.8783	2.06711	0.119088	0.165822	1.11e-09	1.11e-09	0.00158931	Basket trial	Gene expression	Combo Emax	All	KRAS
17052095	IKZF1_up	AZD0156_Olaparib	ATM_PARP1, PARP2	97	9	0.559344	0.289362	0.269982	2.17243	2.27569	1.51202	0.118637	0.178557	9.86e-09	9.86e-09	0.0060707	Basket trial	Gene expression	Combo Emax	All	KRAS
17052095	MET_down	AZD0156_Olaparib	ATM_PARP1, PARP2	99	7	0.156441	0.0171111	0.13933	2.49919	2.58669	1.73021	0.0538642	0.0805282	4.76e-09	4.76e-09	0.0139775	Basket trial	Gene expression	Bliss matrix	All	KRAS
17052095	TJP1_down	AZD0156_Olaparib	ATM_PARP1, PARP2	98	8	0.134812	0.0174551	0.117357	2.02793	2.15502	1.261	0.0544574	0.0930663	2.56e-07	2.56e-07	0.139185	Basket trial	Gene expression	Bliss matrix	All	KRAS
17052095	BOK_down	AZD0156_Olaparib	ATM_PARP1, PARP2	98	8	0.136869	0.0172871	0.119582	2.07804	2.19556	1.3293	0.0544652	0.0899584	1.4e-07	1.4e-07	0.139185	Basket trial	Gene expression	Bliss matrix	All	KRAS
17052095	FCGR2B_up	AZD0156_Olaparib	ATM_PARP1, PARP2	100	6	0.139017	0.0195499	0.119467	2.00463	2.12021	1.13858	0.0563469	0.104927	6.04e-06	6.04e-06	0.898695	Basket trial	Gene expression	Bliss matrix	All	KRAS
17052095	PTK2B_up	AZD0156_Olaparib	ATM_PARP1, PARP2	102	4	0.157016	0.0211865	0.13583	2.24962	2.3821	1.04432	0.0570212	0.130065	2.49e-05	2.49e-05	2.26463	Basket trial	Gene expression	Bliss matrix	All	KRAS
17052095	PTPN12_down	AZD0156_Olaparib	ATM_PARP1, PARP2	99	7	0.605036	0.291586	0.31345	2.55586	2.63443	1.82569	0.118982	0.171688	2.41e-09	2.41e-09	0.00207401	Basket trial	Gene expression	Combo Emax	All	KRAS
17052095	STEAP3_down	AZD0156_Olaparib	ATM_PARP1, PARP2	101	5	0.233319	0.0599842	0.173335	2.78617	2.88051	1.72435	0.0601751	0.100522	2e-08	2e-08	0.0143773	Basket trial	Gene expression	Bliss window	All	KRAS
17052095	BOK_down	AZD0156_Olaparib	ATM_PARP1, PARP2	98	8	0.198654	0.0575079	0.141146	2.28072	2.40331	1.47912	0.0587298	0.0954253	1.14e-08	1.14e-08	0.0123146	Basket trial	Gene expression	Bliss window	All	KRAS
17052095	MYH14_down	AZD0156_Olaparib	ATM_PARP1, PARP2	103	3	0.633549	0.302928	0.330622	2.4539	2.50575	1.39625	0.131945	0.236793	5.87e-05	5.87e-05	3.8947	Basket trial	Gene expression	Combo Emax	All	KRAS
17052095	POLE_up	AZD0156_Olaparib	ATM_PARP1, PARP2	103	3	0.264295	0.0624478	0.201847	3.1505	3.19269	2.05992	0.0632216	0.0979878	4.64e-07	4.64e-07	0.086965	Basket trial	Gene expression	Bliss window	All	KRAS
17052095	CCND1_down	AZD0156_Olaparib	ATM_PARP1, PARP2	99	7	0.194644	0.0592171	0.135427	2.11661	2.27908	1.17486	0.0594217	0.115271	4.02e-07	4.02e-07	0.0858796	Basket trial	Gene expression	Bliss window	All	KRAS
17052095	THBS1_down	AZD0156_Olaparib	ATM_PARP1, PARP2	101	5	0.219522	0.0606673	0.158855	2.48369	2.61594	1.33449	0.0607256	0.119037	3.86e-07	3.86e-07	0.0858796	Basket trial	Gene expression	Bliss window	All	KRAS
17052095	GNA11_down	AZD0156_Olaparib	ATM_PARP1, PARP2	101	5	0.538781	0.301072	0.237709	1.74163	1.79814	1.09139	0.132197	0.217803	0.000242781	0.000242781	9.28645	Basket trial	Gene expression	Combo Emax	All	KRAS
17052095	CTNNB1_down	AZD0156_Olaparib	ATM_PARP1, PARP2	103	3	0.414255	0.163277	0.250977	2.606	2.75107	1.04349	0.0912289	0.240518	2.17e-05	2.17e-05	1.0991	Basket trial	Gene expression	Compound1 Emax	All	KRAS
17052095	MET_down	AZD0156_Olaparib	ATM_PARP1, PARP2	99	7	0.212133	0.0579805	0.154153	2.51632	2.61556	1.69041	0.0589369	0.0911925	3.88e-09	3.88e-09	0.00835619	Basket trial	Gene expression	Bliss window	All	KRAS
17052095	RPA2_up	AZD0156_Olaparib	ATM_PARP1, PARP2	103	3	0.209401	0.0209795	0.188422	3.26358	3.33736	1.81584	0.0564583	0.103766	1.99e-07	1.99e-07	0.139185	Basket trial	Gene expression	Bliss matrix	All	KRAS
17052095	BTK_up	AZD0156_Olaparib	ATM_PARP1, PARP2	99	7	0.131541	0.0188718	0.112669	1.89623	2.01258	1.12641	0.0559825	0.100025	4.37e-06	4.37e-06	0.78565	Basket trial	Gene expression	Bliss matrix	All	KRAS
17052095	PTK2B_up	AZD0156_Olaparib	ATM_PARP1, PARP2	102	4	0.718147	0.296369	0.421778	3.48673	3.5006	3.09837	0.120487	0.136129	5.59e-10	5.59e-10	0.00120544	Basket trial	Gene expression	Combo Emax	All	KRAS
17052095	ARHGAP29_down	AZD0156_Olaparib	ATM_PARP1, PARP2	98	8	0.556174	0.292376	0.263799	2.06827	2.19838	1.28475	0.119997	0.205331	1.58e-07	1.58e-07	0.0453024	Basket trial	Gene expression	Combo Emax	All	KRAS
17052095	TJP1_down	AZD0156_Olaparib	ATM_PARP1, PARP2	98	8	0.196793	0.0576598	0.139133	2.23652	2.36809	1.41536	0.0587535	0.0983023	1.99e-08	1.99e-08	0.0143773	Basket trial	Gene expression	Bliss window	All	KRAS
17052095	MYB_up	AZD0156_Olaparib	ATM_PARP1, PARP2	102	4	0.230891	0.0617788	0.169113	2.61311	2.67726	1.62247	0.0631664	0.104232	1.37e-06	1.37e-06	0.164054	Basket trial	Gene expression	Bliss window	All	KRAS
17052095	YAP1_down	AZD0156_Olaparib	ATM_PARP1, PARP2	97	9	0.171965	0.0585291	0.113436	1.7446	1.90295	1.02198	0.0596103	0.110995	2.27e-06	2.27e-06	0.244662	Basket trial	Gene expression	Bliss window	All	KRAS
17052095	KRT18_down	AZD0156_Olaparib	ATM_PARP1, PARP2	100	6	0.197889	0.0603767	0.137513	2.11745	2.26998	1.12043	0.0605788	0.122732	1.99e-06	1.99e-06	0.220316	Basket trial	Gene expression	Bliss window	All	KRAS
17052095	MET_down	AZD0156_Olaparib	ATM_PARP1, PARP2	99	7	0.501773	0.298887	0.202886	1.48646	1.49453	1.37085	0.135753	0.148	0.000243394	0.000243394	9.28645	Basket trial	Gene expression	Combo Emax	All	KRAS
17052095	TJP1_down	AZD0156_Olaparib	ATM_PARP1, PARP2	98	8	0.519192	0.295395	0.223797	1.6843	1.69193	1.58827	0.132273	0.140906	1.29e-05	1.29e-05	1.50503	Basket trial	Gene expression	Combo Emax	All	KRAS
17052095	ZMAT3_down	AZD0156_Olaparib	ATM_PARP1, PARP2	103	3	0.43853	0.16257	0.27596	2.92416	3.13933	1.0503	0.0879042	0.262745	2.41e-06	2.41e-06	0.432448	Basket trial	Gene expression	Compound1 Emax	All	KRAS
17052095	FAT1_down	AZD0156_Olaparib	ATM_PARP1, PARP2	100	6	0.53751	0.298772	0.238738	1.7738	1.77451	1.75998	0.134538	0.135648	5.23e-05	5.23e-05	3.63972	Basket trial	Gene expression	Combo Emax	All	KRAS
17052095	PERP_down	AZD0156_Olaparib	ATM_PARP1, PARP2	101	5	0.180675	0.0186705	0.162004	2.89748	2.97472	1.91826	0.0544602	0.0844537	6.48e-09	6.48e-09	0.0139775	Basket trial	Gene expression	Bliss matrix	All	KRAS
17052095	STEAP3_down	AZD0156_Olaparib	ATM_PARP1, PARP2	101	5	0.177811	0.0188123	0.158998	2.82383	2.90673	1.8206	0.0547001	0.0873328	1.37e-08	1.37e-08	0.0196802	Basket trial	Gene expression	Bliss matrix	All	KRAS
17052095	BIRC3_down	AZD0156_Olaparib	ATM_PARP1, PARP2	103	3	0.232418	0.0633762	0.169042	2.53525	2.60169	1.34147	0.0649739	0.126013	3.46e-05	3.46e-05	1.79665	Basket trial	Gene expression	Bliss window	All	KRAS
17052095	CXCR4_up	AZD0156_Olaparib	ATM_PARP1, PARP2	101	5	0.192044	0.0620276	0.130016	1.94414	2.03511	1.08936	0.0638866	0.11935	4.79e-05	4.79e-05	2.12965	Basket trial	Gene expression	Bliss window	All	KRAS
17052095	BAK1_up	AZD0156_Olaparib	ATM_PARP1, PARP2	103	3	0.646146	0.302561	0.343585	2.5675	2.6042	1.64799	0.131935	0.208487	2.8e-05	2.8e-05	2.32028	Basket trial	Gene expression	Combo Emax	All	KRAS
17052095	AREG_down	AZD0156_Olaparib	ATM_PARP1, PARP2	103	3	0.256772	0.0626669	0.194105	2.99843	3.05107	1.80995	0.0636187	0.107243	1.41e-06	1.41e-06	0.164595	Basket trial	Gene expression	Bliss window	All	KRAS
17052095	ARHGEF6_up	AZD0156_Olaparib	ATM_PARP1, PARP2	102	4	0.230891	0.0617788	0.169113	2.61311	2.67726	1.62247	0.0631664	0.104232	1.37e-06	1.37e-06	0.164054	Basket trial	Gene expression	Bliss window	All	KRAS
17052095	FAF1_down	AZD0156_Olaparib	ATM_PARP1, PARP2	103	3	0.63782	0.302803	0.335016	2.49216	2.54112	1.4519	0.131838	0.230743	4.59e-05	4.59e-05	3.295	Basket trial	Gene expression	Combo Emax	All	KRAS
17052095	NR2F2_down	AZD0156_Olaparib	ATM_PARP1, PARP2	101	5	0.550947	0.30047	0.250477	1.84941	1.85596	1.70534	0.134958	0.146878	0.000103813	0.000103813	5.88918	Basket trial	Gene expression	Combo Emax	All	KRAS
17052095	ZC3H11A_down	AZD0156_Olaparib	ATM_PARP1, PARP2	103	3	0.216674	0.0638348	0.15284	2.25546	2.32979	1.10027	0.0656023	0.13891	0.000203632	0.000203632	5.45304	Basket trial	Gene expression	Bliss window	All	KRAS
17052095	DKK1_down	AZD0156_Olaparib	ATM_PARP1, PARP2	101	5	0.14845	0.0202658	0.128184	2.14363	2.21597	1.328	0.0578455	0.0965242	8.72e-06	8.72e-06	1.10544	Basket trial	Gene expression	Bliss matrix	All	KRAS
17052095	PRKCB_up	AZD0156_Olaparib	ATM_PARP1, PARP2	98	8	0.124041	0.0183343	0.105707	1.77822	1.91704	1.03809	0.0551409	0.101828	4.6e-06	4.6e-06	0.793721	Basket trial	Gene expression	Bliss matrix	All	KRAS
17052095	WWTR1_down	AZD0156_Olaparib	ATM_PARP1, PARP2	99	7	0.180191	0.0602391	0.119952	1.82032	1.90082	1.18643	0.0631053	0.101103	9.62e-06	9.62e-06	0.727613	Basket trial	Gene expression	Bliss window	All	KRAS
17052095	PRKCB_up	AZD0156_Olaparib	ATM_PARP1, PARP2	98	8	0.184635	0.0586523	0.125983	1.96322	2.12219	1.13379	0.0593645	0.111117	5.51e-07	5.51e-07	0.0990624	Basket trial	Gene expression	Bliss window	All	KRAS
17052095	ITSN1_down	AZD0156_Olaparib	ATM_PARP1, PARP2	103	3	0.264973	0.062428	0.202545	3.16445	3.24584	1.68527	0.0624015	0.120185	4.18e-07	4.18e-07	0.0858796	Basket trial	Gene expression	Bliss window	All	KRAS
17052095	BOK_down	AZD0156_Olaparib	ATM_PARP1, PARP2	98	8	0.569078	0.291322	0.277756	2.2146	2.3222	1.47495	0.119609	0.188315	2.62e-08	2.62e-08	0.00940404	Basket trial	Gene expression	Combo Emax	All	KRAS
17052095	ZC3H11A_down	AZD0156_Olaparib	ATM_PARP1, PARP2	103	3	0.163252	0.0223237	0.140928	2.2947	2.38103	1.06629	0.0591879	0.132166	0.000160097	0.000160097	7.20641	Basket trial	Gene expression	Bliss matrix	All	KRAS
17052095	BTK_up	AZD0156_Olaparib	ATM_PARP1, PARP2	99	7	0.527665	0.297056	0.230609	1.72492	1.73873	1.53762	0.132631	0.149978	2.52e-05	2.52e-05	2.24828	Basket trial	Gene expression	Combo Emax	All	KRAS
17052095	LTK_up	AZD0156_Olaparib	ATM_PARP1, PARP2	103	3	0.222283	0.0636714	0.158612	2.3536	2.42322	1.19354	0.0654549	0.132892	0.000111014	0.000111014	3.52479	Basket trial	Gene expression	Bliss window	All	KRAS
17052095	PIK3CD_up	AZD0156_Olaparib	ATM_PARP1, PARP2	102	4	0.244183	0.0612576	0.182925	2.88929	2.97367	1.7015	0.0615149	0.107508	1.3e-07	1.3e-07	0.0466383	Basket trial	Gene expression	Bliss window	All	KRAS
17052095	MAP4K3_down	AZD0156_Olaparib	ATM_PARP1, PARP2	103	3	0.267057	0.0623673	0.20469	3.20755	3.2842	1.75169	0.0623255	0.116853	3.03e-07	3.03e-07	0.0770034	Basket trial	Gene expression	Bliss window	All	KRAS
17052095	BCL2L2_down	AZD0156_Olaparib	ATM_PARP1, PARP2	103	3	0.650671	0.302429	0.348242	2.60889	2.6494	1.63455	0.131442	0.213051	2.13e-05	2.13e-05	2.08269	Basket trial	Gene expression	Combo Emax	All	KRAS
17052095	RPA2_up	AZD0156_Olaparib	ATM_PARP1, PARP2	103	3	0.26443	0.0624438	0.201986	3.15327	3.23591	1.66852	0.0624202	0.121057	4.54e-07	4.54e-07	0.086965	Basket trial	Gene expression	Bliss window	All	KRAS
17052095	FCGR2B_up	AZD0156_Olaparib	ATM_PARP1, PARP2	100	6	0.202654	0.0600908	0.142563	2.21553	2.32849	1.30679	0.0612257	0.109094	7.4e-07	7.4e-07	0.116366	Basket trial	Gene expression	Bliss window	All	KRAS
17052095	SESN1_up	AZD0156_Olaparib	ATM_PARP1, PARP2	103	3	0.448243	0.162287	0.285956	3.05722	3.25528	1.15412	0.0878437	0.24777	9.22e-07	9.22e-07	0.24325	Basket trial	Gene expression	Compound1 Emax	All	KRAS
17052095	SRGAP1_down	AZD0156_Olaparib	ATM_PARP1, PARP2	99	7	0.127937	0.0191266	0.10881	1.8175	1.95878	1.0049	0.0555498	0.10828	9.9e-06	9.9e-06	1.15512	Basket trial	Gene expression	Bliss matrix	All	KRAS
17052095	BIRC3_down	AZD0156_Olaparib	ATM_PARP1, PARP2	103	3	0.176884	0.0219266	0.154957	2.56297	2.63274	1.33837	0.0588577	0.115781	2.88e-05	2.88e-05	2.53711	Basket trial	Gene expression	Bliss matrix	All	KRAS
17052095	FIP1L1_up	AZD0156_Olaparib	ATM_PARP1, PARP2	103	3	0.257416	0.0626481	0.194767	3.01126	3.1101	1.47112	0.0626242	0.132394	1.29e-06	1.29e-06	0.163236	Basket trial	Gene expression	Bliss window	All	KRAS
17052095	NTN4_down	AZD0156_Olaparib	ATM_PARP1, PARP2	99	7	0.539902	0.296191	0.243711	1.84317	1.97945	1.03497	0.123121	0.235476	7.6e-06	7.6e-06	1.11729	Basket trial	Gene expression	Combo Emax	All	KRAS
17052095	FOXO3_up	AZD0156_Olaparib	ATM_PARP1, PARP2	103	3	0.63782	0.302803	0.335016	2.49216	2.54112	1.4519	0.131838	0.230743	4.59e-05	4.59e-05	3.295	Basket trial	Gene expression	Combo Emax	All	KRAS
17052095	STEAP3_down	AZD0156_Olaparib	ATM_PARP1, PARP2	101	5	0.542713	0.300878	0.241836	1.7762	1.78367	1.61532	0.135583	0.149714	0.000185542	0.000185542	7.74084	Basket trial	Gene expression	Combo Emax	All	KRAS
17052095	AREG_down	AZD0156_Olaparib	ATM_PARP1, PARP2	103	3	0.182598	0.0217602	0.160838	2.67938	2.75659	1.37146	0.0583466	0.117275	1.32e-05	1.32e-05	1.50048	Basket trial	Gene expression	Bliss matrix	All	KRAS
17052095	FAT1_down	AZD0156_Olaparib	ATM_PARP1, PARP2	100	6	0.17739	0.0616066	0.115784	1.72273	1.79128	1.09254	0.0646376	0.105977	8.26e-05	8.26e-05	2.96616	Basket trial	Gene expression	Bliss window	All	KRAS
17052095	ELF1_up	AZD0156_Olaparib	ATM_PARP1, PARP2	103	3	0.231013	0.0634171	0.167596	2.50971	2.57768	1.31286	0.065018	0.127657	4.09e-05	4.09e-05	1.87926	Basket trial	Gene expression	Bliss window	All	KRAS
17052095	BCL2_up	AZD0156_Olaparib	ATM_PARP1, PARP2	103	3	0.624514	0.303191	0.321323	2.3738	2.3791	2.14312	0.135061	0.149932	9.78e-05	9.78e-05	5.69689	Basket trial	Gene expression	Combo Emax	All	KRAS
17052095	ATXN1L_up	AZD0156_Olaparib	ATM_PARP1, PARP2	102	4	0.58161	0.301723	0.279886	2.06798	2.12484	1.24082	0.131721	0.225565	9.63e-05	9.63e-05	5.68547	Basket trial	Gene expression	Combo Emax	All	KRAS
17052095	ARHGEF6_up	AZD0156_Olaparib	ATM_PARP1, PARP2	102	4	0.168516	0.0207356	0.14778	2.49077	2.5588	1.49754	0.0577537	0.0986822	3.74e-06	3.74e-06	0.700563	Basket trial	Gene expression	Bliss matrix	All	KRAS
17052095	FCGR2A_up	AZD0156_Olaparib	ATM_PARP1, PARP2	103	3	0.231013	0.0634171	0.167596	2.50971	2.57768	1.31286	0.065018	0.127657	4.09e-05	4.09e-05	1.87926	Basket trial	Gene expression	Bliss window	All	KRAS
17052095	THBS1_down	AZD0156_Olaparib	ATM_PARP1, PARP2	101	5	0.224352	0.122565	0.101788	1.97348	1.96986	2.0712	0.0516726	0.0491442	3.75e-05	3.75e-05	3.17248	Basket trial	Gene expression	Compound2 Emax	All	KRAS
17052095	NTRK3_up	AZD0156_Olaparib	ATM_PARP1, PARP2	102	4	0.411573	0.160922	0.250651	2.68487	2.86501	1.18882	0.0874871	0.21084	7.51e-07	7.51e-07	0.231367	Basket trial	Gene expression	Compound1 Emax	All	KRAS
17052095	PERP_down	AZD0156_Olaparib	ATM_PARP1, PARP2	101	5	0.243871	0.0594619	0.184409	3.03621	3.11092	2.05343	0.059278	0.0898054	1.55e-09	1.55e-09	0.00669868	Basket trial	Gene expression	Bliss window	All	KRAS
17052095	PLCB1_down	AZD0156_Olaparib	ATM_PARP1, PARP2	101	5	0.145824	0.0203957	0.125429	2.08823	2.21466	1.07505	0.0566355	0.116672	1.41e-05	1.41e-05	1.56237	Basket trial	Gene expression	Bliss matrix	All	KRAS
17052095	TCF7L2_down	AZD0156_Olaparib	ATM_PARP1, PARP2	100	6	0.569109	0.296876	0.272233	2.07677	2.2174	1.12105	0.122771	0.242838	2.98e-06	2.98e-06	0.607002	Basket trial	Gene expression	Combo Emax	All	KRAS
17052095	DICER1_up	AZD0156_Olaparib	ATM_PARP1, PARP2	102	4	0.197291	0.0630965	0.134195	1.98286	1.99042	1.76966	0.0674203	0.075831	0.000176908	0.000176908	4.86143	Basket trial	Gene expression	Bliss window	All	KRAS
17052095	INPP4A_up	AZD0156_Olaparib	ATM_PARP1, PARP2	101	5	0.57096	0.299479	0.271481	2.03252	2.07293	1.44986	0.130965	0.187246	2.28e-05	2.28e-05	2.13701	Basket trial	Gene expression	Combo Emax	All	KRAS
17052095	PTPN12_down	AZD0156_Olaparib	ATM_PARP1, PARP2	99	7	0.127937	0.0191266	0.10881	1.8175	1.95878	1.0049	0.0555498	0.10828	9.9e-06	9.9e-06	1.15512	Basket trial	Gene expression	Bliss matrix	All	KRAS
17052095	ACVR2A_down	AZD0156_Olaparib	ATM_PARP1, PARP2	102	4	0.162764	0.0209611	0.141803	2.36857	2.4459	1.34626	0.0579756	0.105331	9.91e-06	9.91e-06	1.15512	Basket trial	Gene expression	Bliss matrix	All	KRAS
17052095	JUN_down	AZD0156_Olaparib	ATM_PARP1, PARP2	103	3	0.213426	0.0639294	0.149497	2.19936	2.27234	1.07025	0.0657899	0.139684	0.000285884	0.000285884	6.92448	Basket trial	Gene expression	Bliss window	All	KRAS
17052095	BAP1_up	AZD0156_Olaparib	ATM_PARP1, PARP2	103	3	0.652125	0.302387	0.349738	2.62225	2.74645	1.11727	0.127342	0.313029	1.94e-05	1.94e-05	1.94898	Basket trial	Gene expression	Combo Emax	All	KRAS
17052095	POLE_up	AZD0156_Olaparib	ATM_PARP1, PARP2	103	3	0.195117	0.0213955	0.173722	2.94379	3.00251	1.70665	0.0578589	0.101791	2.09e-06	2.09e-06	0.530646	Basket trial	Gene expression	Bliss matrix	All	KRAS
17052095	ZEB1_down	AZD0156_Olaparib	ATM_PARP1, PARP2	103	3	0.25769	0.12357	0.13412	2.61493	2.59818	4.48348	0.0516207	0.0299142	2.04e-05	2.04e-05	1.95583	Basket trial	Gene expression	Compound2 Emax	All	KRAS
17052095	MYH14_down	AZD0156_Olaparib	ATM_PARP1, PARP2	103	3	0.455266	0.162083	0.293183	3.15573	3.34149	1.23656	0.0877404	0.237096	4.46e-07	4.46e-07	0.160343	Basket trial	Gene expression	Compound1 Emax	All	KRAS
17052095	WWTR1_down	AZD0156_Olaparib	ATM_PARP1, PARP2	99	7	0.129921	0.0189863	0.110935	1.86063	1.93977	1.22541	0.0571899	0.0905294	6.34e-06	6.34e-06	0.911704	Basket trial	Gene expression	Bliss matrix	All	KRAS
17052095	AREG_down	AZD0156_Olaparib	ATM_PARP1, PARP2	103	3	0.617316	0.303401	0.313915	2.31077	2.31975	1.95723	0.135323	0.160387	0.000144956	0.000144956	6.77199	Basket trial	Gene expression	Combo Emax	All	KRAS
17052095	MYB_up	AZD0156_Olaparib	ATM_PARP1, PARP2	102	4	0.168516	0.0207356	0.14778	2.49077	2.5588	1.49754	0.0577537	0.0986822	3.74e-06	3.74e-06	0.700563	Basket trial	Gene expression	Bliss matrix	All	KRAS
17052095	FIP1L1_up	AZD0156_Olaparib	ATM_PARP1, PARP2	103	3	0.193205	0.0214512	0.171754	2.90252	3.01633	1.32813	0.0569414	0.129321	2.81e-06	2.81e-06	0.605316	Basket trial	Gene expression	Bliss matrix	All	KRAS
17052095	DDR1_down	AZD0156_Olaparib	ATM_PARP1, PARP2	102	4	0.575045	0.301981	0.273064	2.00993	2.04839	1.3392	0.133306	0.203901	0.000146039	0.000146039	6.77199	Basket trial	Gene expression	Combo Emax	All	KRAS
17352093	PRKCB_up	AZD1775_Capivasertib	WEE1_AKT	98	8	0.836706	0.576542	0.260164	1.63792	1.65127	1.481	0.157554	0.175668	2.12e-05	2.12e-05	1.09028	Basket trial	Gene expression	Compound1 Emax	All	KRAS
17352093	EGFR_down	AZD1775_Capivasertib	WEE1_AKT	96	10	0.925405	0.679956	0.245449	1.58876	1.53894	2.87488	0.159492	0.085377	5.76e-06	5.76e-06	0.974736	Basket trial	Gene expression	Combo Emax	All	KRAS
17352093	THBS1_down	AZD1775_Capivasertib	WEE1_AKT	101	5	0.967413	0.690027	0.277386	1.73404	1.70194	7.91242	0.162982	0.035057	0.000257439	0.000257439	9.62118	Basket trial	Gene expression	Combo Emax	All	KRAS
17352093	KRT18_down	AZD1775_Capivasertib	WEE1_AKT	100	6	0.649568	0.256106	0.393462	2.82782	3.04064	1.47516	0.129401	0.266725	9.61e-10	9.61e-10	0.000591828	Basket trial	Gene expression	Compound2 Emax	All	KRAS
17352093	CTNND1_down	AZD1775_Capivasertib	WEE1_AKT	99	7	0.834201	0.579347	0.254854	1.58175	1.57168	1.77944	0.162154	0.143222	0.000100919	0.000100919	2.72166	Basket trial	Gene expression	Compound1 Emax	All	KRAS
17352093	FCGR2B_up	AZD1775_Capivasertib	WEE1_AKT	100	6	0.884494	0.578878	0.305617	1.93445	1.90484	3.13934	0.160442	0.0973505	1.18e-05	1.18e-05	0.795827	Basket trial	Gene expression	Compound1 Emax	All	KRAS
17352093	IKZF1_up	AZD1775_Capivasertib	WEE1_AKT	97	9	0.944684	0.680698	0.263986	1.71859	1.66209	4.16415	0.158827	0.0633949	3.1e-06	3.1e-06	0.607002	Basket trial	Gene expression	Combo Emax	All	KRAS
17352093	MET_down	AZD1775_Capivasertib	WEE1_AKT	99	7	0.835855	0.57923	0.256626	1.59449	1.61539	1.33812	0.158863	0.19178	8.95e-05	8.95e-05	2.48876	Basket trial	Gene expression	Compound1 Emax	All	KRAS
17352093	PTPN12_down	AZD1775_Capivasertib	WEE1_AKT	99	7	0.934937	0.68672	0.248217	1.56236	1.52499	3.58754	0.162766	0.0691886	0.000121057	0.000121057	6.21341	Basket trial	Gene expression	Combo Emax	All	KRAS
17352093	ETV4_down	AZD1775_Capivasertib	WEE1_AKT	103	3	0.934885	0.586311	0.348573	2.13574	2.11722	6.62307	0.164637	0.0526302	0.000417202	0.000417202	6.42402	Basket trial	Gene expression	Compound1 Emax	All	KRAS
17352093	ACVR2A_down	AZD1775_Capivasertib	WEE1_AKT	102	4	0.89917	0.584295	0.314875	1.93888	1.92854	2.42798	0.163272	0.129686	0.000240684	0.000240684	4.76349	Basket trial	Gene expression	Compound1 Emax	All	KRAS
17352093	SRGAP1_down	AZD1775_Capivasertib	WEE1_AKT	99	7	0.836508	0.579184	0.257325	1.59953	1.57971	2.08678	0.162893	0.123312	8.53e-05	8.53e-05	2.40364	Basket trial	Gene expression	Compound1 Emax	All	KRAS
17352093	FCGR2A_up	AZD1775_Capivasertib	WEE1_AKT	103	3	0.947737	0.585937	0.3618	2.22782	2.20643	27.5567	0.163975	0.0131293	0.000240859	0.000240859	4.76349	Basket trial	Gene expression	Compound1 Emax	All	KRAS
17352093	KRT18_down	AZD1775_Capivasertib	WEE1_AKT	100	6	0.953739	0.688074	0.265665	1.67114	1.6348	5.04341	0.162507	0.0526757	0.000129707	0.000129707	6.35555	Basket trial	Gene expression	Combo Emax	All	KRAS
17352093	DKK1_down	AZD1775_Capivasertib	WEE1_AKT	101	5	0.979664	0.689421	0.290243	1.82638	1.79127	18.0041	0.162032	0.0161209	0.000124818	0.000124818	6.33108	Basket trial	Gene expression	Combo Emax	All	KRAS
17352093	ROR1_down	AZD1775_Capivasertib	WEE1_AKT	102	4	0.883453	0.584911	0.298542	1.82552	1.80499	3.80913	0.165398	0.0783752	0.00052122	0.00052122	7.34752	Basket trial	Gene expression	Compound1 Emax	All	KRAS
17352093	BCL2L2_down	AZD1775_Capivasertib	WEE1_AKT	103	3	0.751692	0.264592	0.4871	3.35053	3.40159	2.1108	0.143198	0.230765	1.03e-07	1.03e-07	0.0295695	Basket trial	Gene expression	Compound2 Emax	All	KRAS
17352093	PERP_down	AZD1775_Capivasertib	WEE1_AKT	101	5	0.885897	0.581834	0.304063	1.89272	1.88174	2.25028	0.161586	0.135122	7.31e-05	7.31e-05	2.22299	Basket trial	Gene expression	Compound1 Emax	All	KRAS
17352093	BAK1_up	AZD1775_Capivasertib	WEE1_AKT	103	3	0.653126	0.267463	0.385664	2.50957	2.57356	1.34053	0.149856	0.287694	4.09e-05	4.09e-05	3.3306	Basket trial	Gene expression	Compound2 Emax	All	KRAS
17352093	DDR1_down	AZD1775_Capivasertib	WEE1_AKT	102	4	0.909962	0.583871	0.326091	2.01816	1.99589	4.07974	0.163381	0.0799294	0.000137727	0.000137727	3.28064	Basket trial	Gene expression	Compound1 Emax	All	KRAS
17352093	SRGAP1_down	AZD1775_Capivasertib	WEE1_AKT	99	7	0.934937	0.68672	0.248217	1.56236	1.52499	3.58754	0.162766	0.0691886	0.000121057	0.000121057	6.21341	Basket trial	Gene expression	Combo Emax	All	KRAS
17352093	ABCC3_down	AZD1775_Capivasertib	WEE1_AKT	98	8	0.801918	0.579381	0.222536	1.36648	1.37575	1.25471	0.161756	0.177361	0.00032752	0.00032752	5.88362	Basket trial	Gene expression	Compound1 Emax	All	KRAS
17352093	INPP4A_up	AZD1775_Capivasertib	WEE1_AKT	101	5	0.59781	0.262564	0.335246	2.22818	2.36751	1.13472	0.141603	0.295442	4.11e-06	4.11e-06	0.506575	Basket trial	Gene expression	Compound2 Emax	All	KRAS
17352093	MET_down	AZD1775_Capivasertib	WEE1_AKT	99	7	0.932983	0.686858	0.246125	1.54721	1.51156	3.29552	0.162829	0.0746847	0.000139423	0.000139423	6.67899	Basket trial	Gene expression	Combo Emax	All	KRAS
17352093	SOX9_down	AZD1775_Capivasertib	WEE1_AKT	98	8	0.797067	0.579777	0.217289	1.33015	1.35955	1.05395	0.159824	0.206167	0.000460928	0.000460928	6.71366	Basket trial	Gene expression	Compound1 Emax	All	KRAS
17352093	THBS1_down	AZD1775_Capivasertib	WEE1_AKT	101	5	0.903522	0.580962	0.32256	2.02884	1.9953	5.1993	0.16166	0.0620392	2.35e-05	2.35e-05	1.15255	Basket trial	Gene expression	Compound1 Emax	All	KRAS
17352093	ELF1_up	AZD1775_Capivasertib	WEE1_AKT	103	3	0.947737	0.585937	0.3618	2.22782	2.20643	27.5567	0.163975	0.0131293	0.000240859	0.000240859	4.76349	Basket trial	Gene expression	Compound1 Emax	All	KRAS
17352093	ERRFI1_down	AZD1775_Capivasertib	WEE1_AKT	99	7	0.961028	0.684875	0.276153	1.77081	1.72416	5.48785	0.160167	0.0503208	1.59e-05	1.59e-05	1.71646	Basket trial	Gene expression	Combo Emax	All	KRAS
17352093	PRKCB_up	AZD1775_Capivasertib	WEE1_AKT	98	8	0.91426	0.685875	0.228385	1.4329	1.41167	1.8813	0.161783	0.121397	0.000172667	0.000172667	7.37068	Basket trial	Gene expression	Combo Emax	All	KRAS
17352093	EGFR_down	AZD1775_Capivasertib	WEE1_AKT	96	10	0.837098	0.571081	0.266017	1.72142	1.70355	1.95238	0.156155	0.136253	1.09e-06	1.09e-06	0.24325	Basket trial	Gene expression	Compound1 Emax	All	KRAS
17352093	DKK1_down	AZD1775_Capivasertib	WEE1_AKT	101	5	0.930042	0.579649	0.350393	2.24229	2.20578	5.51231	0.158852	0.0635657	3.62e-06	3.62e-06	0.532464	Basket trial	Gene expression	Compound1 Emax	All	KRAS
17352093	ARHGAP29_down	AZD1775_Capivasertib	WEE1_AKT	98	8	0.839592	0.576306	0.263286	1.6614	1.64214	2.0253	0.160331	0.129998	1.65e-05	1.65e-05	0.963002	Basket trial	Gene expression	Compound1 Emax	All	KRAS
17352093	ARHGAP29_down	AZD1775_Capivasertib	WEE1_AKT	98	8	0.570787	0.254508	0.316279	2.1998	2.4531	1.14147	0.128931	0.277081	3.15e-08	3.15e-08	0.0123329	Basket trial	Gene expression	Compound2 Emax	All	KRAS
17352093	PTK2B_up	AZD1775_Capivasertib	WEE1_AKT	102	4	0.708176	0.261523	0.446653	3.12702	3.33853	1.3805	0.133787	0.323545	1.56e-08	1.56e-08	0.00673992	Basket trial	Gene expression	Compound2 Emax	All	KRAS
17352093	BMPR2_down	AZD1775_Capivasertib	WEE1_AKT	101	5	0.892862	0.581489	0.311373	1.94601	1.92414	2.97298	0.161824	0.104734	4.72e-05	4.72e-05	1.6672	Basket trial	Gene expression	Compound1 Emax	All	KRAS
17352093	BTK_up	AZD1775_Capivasertib	WEE1_AKT	99	7	0.841552	0.578827	0.262725	1.6387	1.61923	2.10721	0.162253	0.124679	5.87e-05	5.87e-05	1.93039	Basket trial	Gene expression	Compound1 Emax	All	KRAS
17352093	EPHA2_down	AZD1775_Capivasertib	WEE1_AKT	96	10	0.794948	0.575471	0.219477	1.36513	1.38152	1.22146	0.158866	0.179684	7.97e-05	7.97e-05	2.30516	Basket trial	Gene expression	Compound1 Emax	All	KRAS
17352093	PTPN12_down	AZD1775_Capivasertib	WEE1_AKT	99	7	0.836508	0.579184	0.257325	1.59953	1.57971	2.08678	0.162893	0.123312	8.53e-05	8.53e-05	2.40364	Basket trial	Gene expression	Compound1 Emax	All	KRAS
17352093	POLE_up	AZD1775_Capivasertib	WEE1_AKT	103	3	0.963395	0.585481	0.377914	2.34192	2.3197	17.2811	0.162915	0.0218687	0.000119426	0.000119426	2.95917	Basket trial	Gene expression	Compound1 Emax	All	KRAS
17352093	CXCR4_up	AZD1775_Capivasertib	WEE1_AKT	101	5	0.874869	0.58238	0.292489	1.80962	1.79319	2.46339	0.163111	0.118735	0.000142598	0.000142598	3.32323	Basket trial	Gene expression	Compound1 Emax	All	KRAS
17352093	SIN3A_up	AZD1775_Capivasertib	WEE1_AKT	102	4	0.885895	0.584815	0.30108	1.84298	1.84058	1.92968	0.163578	0.156026	0.000463668	0.000463668	6.73083	Basket trial	Gene expression	Compound1 Emax	All	KRAS
17352093	ERRFI1_down	AZD1775_Capivasertib	WEE1_AKT	99	7	0.888233	0.575526	0.312706	2.02289	1.989	3.05409	0.157217	0.102389	1.13e-06	1.13e-06	0.24325	Basket trial	Gene expression	Compound1 Emax	All	KRAS
17352093	SRGAP1_down	AZD1775_Capivasertib	WEE1_AKT	99	7	0.583437	0.256808	0.326629	2.24972	2.51508	1.08938	0.129868	0.299831	8.92e-08	8.92e-08	0.0274838	Basket trial	Gene expression	Compound2 Emax	All	KRAS
17352093	FCGR2B_up	AZD1775_Capivasertib	WEE1_AKT	100	6	0.593398	0.259477	0.333922	2.26592	2.52068	1.03425	0.132473	0.322865	4.41e-07	4.41e-07	0.0999577	Basket trial	Gene expression	Compound2 Emax	All	KRAS
17352093	ARHGAP29_down	AZD1775_Capivasertib	WEE1_AKT	98	8	0.91936	0.685459	0.233902	1.47278	1.44505	2.1644	0.161864	0.108068	0.000116467	0.000116467	6.21341	Basket trial	Gene expression	Combo Emax	All	KRAS
17352093	ARHGEF6_up	AZD1775_Capivasertib	WEE1_AKT	102	4	0.957194	0.582019	0.375175	2.38074	2.3468	17.257	0.159867	0.0217405	9.01e-06	9.01e-06	0.681243	Basket trial	Gene expression	Compound1 Emax	All	KRAS
17352093	TYRO3_down	AZD1775_Capivasertib	WEE1_AKT	101	5	0.547808	0.26504	0.282768	1.8206	1.88432	1.11584	0.150064	0.253414	0.000130696	0.000130696	5.57902	Basket trial	Gene expression	Compound2 Emax	All	KRAS
17352093	BLM_up	AZD1775_Capivasertib	WEE1_AKT	103	3	0.962312	0.585513	0.376799	2.33396	2.31188	16.0403	0.162984	0.0234907	0.000125512	0.000125512	3.08355	Basket trial	Gene expression	Compound1 Emax	All	KRAS
17352093	RIT1_up	AZD1775_Capivasertib	WEE1_AKT	103	3	0.0596275	-0.0284255	0.088053	2.39404	2.3906	2.59242	0.0368331	0.0339655	8.6e-05	8.6e-05	5.53683	Basket trial	Gene expression	Bliss matrix	All	KRAS
17352093	BTK_up	AZD1775_Capivasertib	WEE1_AKT	99	7	0.928879	0.687148	0.241731	1.51556	1.47799	3.79976	0.163554	0.0636174	0.000186725	0.000186725	7.74084	Basket trial	Gene expression	Combo Emax	All	KRAS
17352093	MYB_up	AZD1775_Capivasertib	WEE1_AKT	102	4	0.957194	0.582019	0.375175	2.38074	2.3468	17.257	0.159867	0.0217405	9.01e-06	9.01e-06	0.681243	Basket trial	Gene expression	Compound1 Emax	All	KRAS
17352093	KRT18_down	AZD1775_Capivasertib	WEE1_AKT	100	6	0.867027	0.579926	0.287102	1.7959	1.76963	2.81214	0.162238	0.102094	4.29e-05	4.29e-05	1.56624	Basket trial	Gene expression	Compound1 Emax	All	KRAS
17352093	ETS2_down	AZD1775_Capivasertib	WEE1_AKT	103	3	0.761673	0.264301	0.497371	3.44436	3.48672	2.30563	0.142647	0.215721	5e-08	5e-08	0.0179637	Basket trial	Gene expression	Compound2 Emax	All	KRAS
17352093	MYH14_down	AZD1775_Capivasertib	WEE1_AKT	103	3	0.677459	0.266754	0.410705	2.70471	2.82618	1.17602	0.145322	0.349234	1.11e-05	1.11e-05	1.15824	Basket trial	Gene expression	Compound2 Emax	All	KRAS
17352093	PIK3CG_up	AZD1775_Capivasertib	WEE1_AKT	100	6	0.824478	0.582479	0.241999	1.47671	1.46231	1.8937	0.165491	0.127792	0.000656425	0.000656425	8.54628	Basket trial	Gene expression	Compound1 Emax	All	KRAS
17352093	KMT2A_down	AZD1775_Capivasertib	WEE1_AKT	103	3	0.930917	0.586427	0.344491	2.10758	2.08821	9.48678	0.164969	0.0363127	0.000491991	0.000491991	7.04708	Basket trial	Gene expression	Compound1 Emax	All	KRAS
17352093	RTN4_down	AZD1775_Capivasertib	WEE1_AKT	103	3	0.863558	0.261334	0.602224	4.53684	4.52312	5.46112	0.133144	0.110275	6.57e-12	6.57e-12	9.44e-06	Basket trial	Gene expression	Compound2 Emax	All	KRAS
17352093	ACVR1_down	AZD1775_Capivasertib	WEE1_AKT	103	3	0.719752	0.265522	0.45423	3.06224	3.06567	2.90145	0.148167	0.156553	8.88e-07	8.88e-07	0.174103	Basket trial	Gene expression	Compound2 Emax	All	KRAS
17352093	NQO1_down	AZD1775_Capivasertib	WEE1_AKT	102	4	0.628097	0.264663	0.363434	2.40178	2.52555	1.1693	0.143903	0.310812	7.63e-06	7.63e-06	0.875111	Basket trial	Gene expression	Compound2 Emax	All	KRAS
17352093	IRS2_down	AZD1775_Capivasertib	WEE1_AKT	102	4	0.597003	0.265883	0.33112	2.14959	2.13402	3.01845	0.155162	0.109699	5.29e-05	5.29e-05	3.72053	Basket trial	Gene expression	Compound2 Emax	All	KRAS
17352093	FCGR2B_up	AZD1775_Capivasertib	WEE1_AKT	100	6	0.955873	0.687946	0.267927	1.68756	1.6507	5.19127	0.162312	0.0516111	0.00011244	0.00011244	6.21341	Basket trial	Gene expression	Combo Emax	All	KRAS
17352093	TJP1_down	AZD1775_Capivasertib	WEE1_AKT	98	8	0.859553	0.574676	0.284877	1.82855	1.80626	2.25804	0.157717	0.126161	2.61e-06	2.61e-06	0.45066	Basket trial	Gene expression	Compound1 Emax	All	KRAS
17352093	ZFHX3_down	AZD1775_Capivasertib	WEE1_AKT	102	4	0.906522	0.584006	0.322516	1.99276	1.9693	4.53199	0.163772	0.0711643	0.000164959	0.000164959	3.61017	Basket trial	Gene expression	Compound1 Emax	All	KRAS
17352093	NTN4_down	AZD1775_Capivasertib	WEE1_AKT	99	7	0.805647	0.581366	0.224282	1.36795	1.388	1.12891	0.161587	0.19867	0.000691718	0.000691718	8.84948	Basket trial	Gene expression	Compound1 Emax	All	KRAS
17352093	BOK_down	AZD1775_Capivasertib	WEE1_AKT	98	8	0.94467	0.683393	0.261277	1.67752	1.63051	3.85524	0.160243	0.067772	1.39e-05	1.39e-05	1.53636	Basket trial	Gene expression	Combo Emax	All	KRAS
17352093	CTNND1_down	AZD1775_Capivasertib	WEE1_AKT	99	7	0.940494	0.686327	0.254167	1.60581	1.56648	3.89936	0.162254	0.0651818	8.04e-05	8.04e-05	5.17126	Basket trial	Gene expression	Combo Emax	All	KRAS
17352093	EPHA2_down	AZD1775_Capivasertib	WEE1_AKT	96	10	0.897941	0.682817	0.215124	1.3583	1.34362	1.54979	0.160108	0.138808	8.6e-05	8.6e-05	5.22143	Basket trial	Gene expression	Combo Emax	All	KRAS
17352093	ATXN1L_up	AZD1775_Capivasertib	WEE1_AKT	102	4	0.626014	0.264745	0.361269	2.38445	2.52141	1.11683	0.14328	0.323477	8.75e-06	8.75e-06	0.959744	Basket trial	Gene expression	Compound2 Emax	All	KRAS
17352093	THBS1_down	AZD1775_Capivasertib	WEE1_AKT	101	5	0.604671	0.262225	0.342447	2.28737	2.44569	1.12527	0.140021	0.304323	2.41e-06	2.41e-06	0.381034	Basket trial	Gene expression	Compound2 Emax	All	KRAS
17352093	B2M	AZD1775_Capivasertib	WEE1_AKT	79	5	0.460786	0.238387	0.222399	1.89523	1.93582	1.40901	0.114886	0.157841	9.34e-05	9.34e-05	7.49604	Basket trial	AZ MOBEM	Compound2 Emax	All	KRAS
17352093	PTPRF_down	AZD1775_Capivasertib	WEE1_AKT	98	8	0.84642	0.575749	0.270672	1.71763	1.69006	2.32838	0.160155	0.116249	8.99e-06	8.99e-06	0.681243	Basket trial	Gene expression	Compound1 Emax	All	KRAS
17352093	ABCC3_down	AZD1775_Capivasertib	WEE1_AKT	98	8	0.927001	0.684835	0.242166	1.53335	1.49304	3.11905	0.162197	0.0776409	6.32e-05	6.32e-05	4.12953	Basket trial	Gene expression	Combo Emax	All	KRAS
17352093	DICER1_up	AZD1775_Capivasertib	WEE1_AKT	102	4	0.673416	0.262886	0.41053	2.79666	2.80385	2.58266	0.146417	0.158957	2.9e-07	2.9e-07	0.0735282	Basket trial	Gene expression	Compound2 Emax	All	KRAS
17352093	BOK_down	AZD1775_Capivasertib	WEE1_AKT	98	8	0.86824	0.573967	0.294273	1.9041	1.88059	2.35937	0.156479	0.124725	1.1e-06	1.1e-06	0.24325	Basket trial	Gene expression	Compound1 Emax	All	KRAS
17352093	PRKCB_up	AZD1775_Capivasertib	WEE1_AKT	98	8	0.508361	0.259604	0.248757	1.62669	1.699	1.10828	0.146414	0.224453	2.39e-05	2.39e-05	2.24284	Basket trial	Gene expression	Compound2 Emax	All	KRAS
17352093	PTPRF_down	AZD1775_Capivasertib	WEE1_AKT	98	8	0.937769	0.683956	0.253813	1.62049	1.57389	3.96328	0.161265	0.0640413	2.56e-05	2.56e-05	2.24828	Basket trial	Gene expression	Combo Emax	All	KRAS
17352093	DDR1_down	AZD1775_Capivasertib	WEE1_AKT	102	4	0.640985	0.264158	0.376827	2.51049	2.55876	1.67055	0.147269	0.225571	3.18e-06	3.18e-06	0.431526	Basket trial	Gene expression	Compound2 Emax	All	KRAS
17352093	PIK3CD_up	AZD1775_Capivasertib	WEE1_AKT	102	4	0.932279	0.582996	0.349283	2.1861	2.15564	10.6746	0.162032	0.032721	4.03e-05	4.03e-05	1.51076	Basket trial	Gene expression	Compound1 Emax	All	KRAS
17352093	TJP1_down	AZD1775_Capivasertib	WEE1_AKT	98	8	0.937769	0.683956	0.253813	1.62049	1.57389	3.96328	0.161265	0.0640413	2.56e-05	2.56e-05	2.24828	Basket trial	Gene expression	Combo Emax	All	KRAS
17352093	IKZF1_up	AZD1775_Capivasertib	WEE1_AKT	97	9	0.861881	0.571524	0.290357	1.89947	1.86844	2.45609	0.155401	0.118219	3.39e-07	3.39e-07	0.132821	Basket trial	Gene expression	Compound1 Emax	All	KRAS
17352093	BCL2L1_down	AZD1775_Capivasertib	WEE1_AKT	102	4	0.889317	0.584681	0.304636	1.86754	1.84573	4.1804	0.165049	0.0728724	0.000392813	0.000392813	6.31921	Basket trial	Gene expression	Compound1 Emax	All	KRAS
17352093	PTPN12_down	AZD1775_Capivasertib	WEE1_AKT	99	7	0.583437	0.256808	0.326629	2.24972	2.51508	1.08938	0.129868	0.299831	8.92e-08	8.92e-08	0.0274838	Basket trial	Gene expression	Compound2 Emax	All	KRAS
17352093	ERRFI1_down	AZD1775_Capivasertib	WEE1_AKT	99	7	0.538874	0.259959	0.278915	1.8433	1.98226	1.02889	0.140706	0.271084	7.59e-06	7.59e-06	0.875111	Basket trial	Gene expression	Compound2 Emax	All	KRAS
24262430	PCSK5_mut	Doxorubicin_AZD7648	Anthracycline_DNAPK	103	3	0.390936	0.165899	0.225038	2.63512	2.63121	2.86104	0.0855262	0.0786558	1.78e-05	1.78e-05	2.5216	Basket trial	Sanger MOBEM	Compound2 Emax	All	KRAS
24262430	loss.cnaPANCAN225	Doxorubicin_AZD7648	Anthracycline_DNAPK	103	3	0.386438	0.16603	0.220408	2.57075	2.55024	6.11775	0.0864264	0.0360277	2.74e-05	2.74e-05	3.20598	Basket trial	Sanger MOBEM	Compound2 Emax	All	KRAS
24262430	loss.cnaPANCAN226	Doxorubicin_AZD7648	Anthracycline_DNAPK	103	3	0.386438	0.16603	0.220408	2.57075	2.55024	6.11775	0.0864264	0.0360277	2.74e-05	2.74e-05	3.20598	Basket trial	Sanger MOBEM	Compound2 Emax	All	KRAS
24272434	PDGFB_down	SG3199_Olaparib	DNA crosslinker_PARP1, PARP2	100	5	0.140157	0.0849301	0.0552273	1.99345	1.98595	2.21141	0.027809	0.0249738	3.21e-05	3.21e-05	1.31574	Basket trial	Gene expression	Compound1 Emax	All	KRAS
24272434	SESN1_up	SG3199_Olaparib	DNA crosslinker_PARP1, PARP2	102	3	0.145234	0.0858637	0.0593704	2.0876	2.08807	2.06409	0.0284331	0.0287634	0.000555597	0.000555597	7.58039	Basket trial	Gene expression	Compound1 Emax	All	KRAS
24282434	SPHK1_down	AZD2811_Olaparib	AURKB_PARP1, PARP2	102	3	0.827941	0.279516	0.548425	2.20316	2.20432	2.14724	0.248796	0.255409	0.000281212	0.000281212	5.29441	Basket trial	Gene expression	Compound1 Emax	All	KRAS
24282434	MED23_mut	AZD2811_Olaparib	AURKB_PARP1, PARP2	103	3	0.566405	0.175513	0.390892	2.96673	3.05176	1.52143	0.128087	0.256923	1.78e-06	1.78e-06	0.679738	Basket trial	Sanger MOBEM	Compound2 Emax	All	KRAS
24282434	PTTG1_down	AZD2811_Olaparib	AURKB_PARP1, PARP2	102	3	0.862193	0.278509	0.583684	2.36647	2.36155	2.66362	0.247161	0.219132	0.000103198	0.000103198	2.72963	Basket trial	Gene expression	Compound1 Emax	All	KRAS
24282434	G3BP2_down	AZD2811_Olaparib	AURKB_PARP1, PARP2	101	4	0.159138	0.0605692	0.0985687	2.24834	2.38342	1.04025	0.0413559	0.0947551	2.54e-05	2.54e-05	1.48238	Basket trial	Gene expression	Bliss window	All	KRAS
24282434	MAP2K4_down	AZD2811_Olaparib	AURKB_PARP1, PARP2	102	3	-0.0717371	-0.00777348	-0.0639636	2.23578	2.28981	1.22058	0.027934	0.0524045	0.000231045	0.000231045	8.97412	Basket trial	Gene expression	Bliss matrix	All	KRAS
24282434	SPHK1_down	AZD2811_Olaparib	AURKB_PARP1, PARP2	102	3	0.775807	0.323897	0.45191	2.26427	2.2998	1.41838	0.196499	0.31861	0.000194302	0.000194302	7.90294	Basket trial	Gene expression	Combo Emax	All	KRAS
24282434	PARP2_down	AZD2811_Olaparib	AURKB_PARP1, PARP2	102	3	0.871809	0.278226	0.593584	2.41316	2.40549	2.93143	0.246762	0.20249	7.68e-05	7.68e-05	2.26291	Basket trial	Gene expression	Compound1 Emax	All	KRAS
24282435	SPHK1_down	AZD2811_AZD6738	AURKB_ATR	102	3	0.840002	0.297069	0.542933	2.18541	2.18486	2.21412	0.248498	0.245214	0.000312705	0.000312705	5.68859	Basket trial	Gene expression	Compound1 Emax	All	KRAS
24282435	GATA2_down	AZD2811_AZD6738	AURKB_ATR	97	8	0.00186109	-0.0429117	0.0447728	1.59935	1.59024	1.7425	0.0281548	0.0256945	3.24e-05	3.24e-05	2.72208	Basket trial	Gene expression	Bliss matrix	All	KRAS
24282435	PTTG1_down	AZD2811_AZD6738	AURKB_ATR	102	3	0.879628	0.295903	0.583725	2.37476	2.36661	2.94226	0.246651	0.198393	9.8e-05	9.8e-05	2.67311	Basket trial	Gene expression	Compound1 Emax	All	KRAS
24282435	PARP2_down	AZD2811_AZD6738	AURKB_ATR	102	3	0.854672	0.296637	0.558035	2.25481	2.25376	2.30963	0.247601	0.241612	0.000205835	0.000205835	4.26652	Basket trial	Gene expression	Compound1 Emax	All	KRAS
24282436	PTTG1_down	AZD2811_AZD1775	AURKB_WEE1	102	3	0.82873	0.223113	0.605617	2.4257	2.42976	2.24389	0.249249	0.269896	7.09e-05	7.09e-05	2.21643	Basket trial	Gene expression	Compound1 Emax	All	KRAS
24282436	PARP2_down	AZD2811_AZD1775	AURKB_WEE1	102	3	0.821773	0.223318	0.598455	2.39234	2.39877	2.12265	0.249484	0.281938	8.77e-05	8.77e-05	2.45476	Basket trial	Gene expression	Compound1 Emax	All	KRAS
24282436	PARP2_down	AZD2811_AZD1775	AURKB_WEE1	102	3	0.309212	0.102993	0.206219	2.42967	2.41168	4.92223	0.0855087	0.0418955	6.92e-05	6.92e-05	2.67071	Basket trial	Gene expression	Bliss window	All	KRAS
24282436	SPHK1_down	AZD2811_AZD1775	AURKB_WEE1	102	3	0.851884	0.222432	0.629451	2.53818	2.53343	2.81952	0.248458	0.223247	3.43e-05	3.43e-05	1.32393	Basket trial	Gene expression	Compound1 Emax	All	KRAS
24292428	NTN4_down	AZD0156_AZD2811	ATM_AURKB	98	7	0.210869	0.109338	0.101531	1.43773	1.47558	1.0661	0.0688076	0.0952364	0.00037976	0.00037976	6.24923	Basket trial	Gene expression	Compound1 Emax	All	KRAS
24292428	EGFR_down	AZD0156_AZD2811	ATM_AURKB	95	10	0.213575	0.105846	0.107728	1.58467	1.65929	1.14414	0.0649242	0.0941569	6.17e-06	6.17e-06	0.638231	Basket trial	Gene expression	Compound1 Emax	All	KRAS
24292428	GNA11_down	AZD0156_AZD2811	ATM_AURKB	100	5	0.258201	0.109002	0.1492	2.19702	2.20913	1.9492	0.067538	0.0765442	5.52e-06	5.52e-06	0.602327	Basket trial	Gene expression	Compound1 Emax	All	KRAS
24292428	RTN4_down	AZD0156_AZD2811	ATM_AURKB	102	3	0.287448	0.111067	0.176381	2.55633	2.56405	2.23896	0.0687901	0.0787779	3.04e-05	3.04e-05	1.31314	Basket trial	Gene expression	Compound1 Emax	All	KRAS
24292428	TJP1_down	AZD0156_AZD2811	ATM_AURKB	97	8	0.22941	0.106762	0.122648	1.81594	1.87032	1.35888	0.065576	0.0902564	3.07e-06	3.07e-06	0.490616	Basket trial	Gene expression	Compound1 Emax	All	KRAS
24292428	PERP_down	AZD0156_AZD2811	ATM_AURKB	100	5	0.238528	0.109985	0.128543	1.84065	1.82385	2.5003	0.0704789	0.051411	0.000112394	0.000112394	2.85238	Basket trial	Gene expression	Compound1 Emax	All	KRAS
24292428	FCGR2B_up	AZD0156_AZD2811	ATM_AURKB	99	6	0.247694	0.108131	0.139562	2.06422	2.07869	1.8303	0.0671395	0.076251	3.44e-06	3.44e-06	0.529052	Basket trial	Gene expression	Compound1 Emax	All	KRAS
24292428	DICER1_up	AZD0156_AZD2811	ATM_AURKB	101	4	0.247756	0.110892	0.136864	1.94703	2.01958	1.06348	0.0677684	0.128695	0.00022908	0.00022908	4.61522	Basket trial	Gene expression	Compound1 Emax	All	KRAS
24292428	ARAP3_down	AZD0156_AZD2811	ATM_AURKB	96	9	0.209316	0.107368	0.101948	1.46988	1.54252	1.01621	0.0660921	0.100322	5.34e-05	5.34e-05	1.80008	Basket trial	Gene expression	Compound1 Emax	All	KRAS
24292428	THBS1_down	AZD0156_AZD2811	ATM_AURKB	100	5	0.264258	0.108699	0.155559	2.31325	2.33604	1.90114	0.0665911	0.0818242	1.93e-06	1.93e-06	0.362339	Basket trial	Gene expression	Compound1 Emax	All	KRAS
24292428	FAF1_down	AZD0156_AZD2811	ATM_AURKB	102	3	0.272756	0.111499	0.161257	2.30245	2.31831	1.77199	0.069558	0.0910033	0.000153718	0.000153718	3.50656	Basket trial	Gene expression	Compound1 Emax	All	KRAS
24292428	PTPRF_down	AZD0156_AZD2811	ATM_AURKB	97	8	0.222193	0.107357	0.114836	1.676	1.71514	1.31724	0.0669541	0.0871789	1.44e-05	1.44e-05	0.896721	Basket trial	Gene expression	Compound1 Emax	All	KRAS
24292428	CBLB_down	AZD0156_AZD2811	ATM_AURKB	102	3	0.257285	0.111954	0.145331	2.04644	2.07442	1.33408	0.0700585	0.108937	0.000703926	0.000703926	8.97901	Basket trial	Gene expression	Compound1 Emax	All	KRAS
24292428	AREG_down	AZD0156_AZD2811	ATM_AURKB	102	3	0.275984	0.111404	0.16458	2.35727	2.3901	1.52878	0.0688591	0.107654	0.000109327	0.000109327	2.83947	Basket trial	Gene expression	Compound1 Emax	All	KRAS
24292428	MET_down	AZD0156_AZD2811	ATM_AURKB	98	7	0.208622	0.109498	0.0991242	1.39936	1.40129	1.36917	0.0707379	0.0723974	0.000531608	0.000531608	7.3697	Basket trial	Gene expression	Compound1 Emax	All	KRAS
24292428	PIK3CG_up	AZD0156_AZD2811	ATM_AURKB	99	6	0.222921	0.109633	0.113288	1.61249	1.65775	1.12467	0.0683387	0.10073	0.000216351	0.000216351	4.44178	Basket trial	Gene expression	Compound1 Emax	All	KRAS
24292428	SESN1_up	AZD0156_AZD2811	ATM_AURKB	102	3	0.264088	0.111754	0.152334	2.15771	2.18004	1.51477	0.0698768	0.100566	0.000368632	0.000368632	6.13637	Basket trial	Gene expression	Compound1 Emax	All	KRAS
24292428	FOXO3_up	AZD0156_AZD2811	ATM_AURKB	102	3	0.272756	0.111499	0.161257	2.30245	2.31831	1.77199	0.069558	0.0910033	0.000153718	0.000153718	3.50656	Basket trial	Gene expression	Compound1 Emax	All	KRAS
24292428	BCL2L2_down	AZD0156_AZD2811	ATM_AURKB	102	3	0.298356	0.110746	0.18761	2.75271	2.75775	2.52912	0.0680299	0.0741799	8.11e-06	8.11e-06	0.672319	Basket trial	Gene expression	Compound1 Emax	All	KRAS
24292428	BOK_down	AZD0156_AZD2811	ATM_AURKB	97	8	0.248113	0.105219	0.142894	2.21127	2.21901	2.11262	0.0643952	0.0676381	2.82e-08	2.82e-08	0.0242961	Basket trial	Gene expression	Compound1 Emax	All	KRAS
24292428	PDGFB_down	AZD0156_AZD2811	ATM_AURKB	100	5	0.256328	0.109095	0.147233	2.16176	2.28819	1.13002	0.0643447	0.130292	7.54e-06	7.54e-06	0.649939	Basket trial	Gene expression	Compound1 Emax	All	KRAS
24292428	EPHB2_down	AZD0156_AZD2811	ATM_AURKB	99	6	0.239633	0.10862	0.131013	1.91139	1.96209	1.35156	0.066772	0.0969343	1.49e-05	1.49e-05	0.9199	Basket trial	Gene expression	Compound1 Emax	All	KRAS
24292428	PTK2B_up	AZD0156_AZD2811	ATM_AURKB	101	4	0.256316	0.110553	0.145763	2.09362	2.11445	1.62825	0.0689365	0.0895212	8.06e-05	8.06e-05	2.31679	Basket trial	Gene expression	Compound1 Emax	All	KRAS
24292428	ABCC3_down	AZD0156_AZD2811	ATM_AURKB	97	8	0.213505	0.108073	0.105432	1.51496	1.58461	1.02627	0.0665352	0.102733	7.72e-05	7.72e-05	2.26291	Basket trial	Gene expression	Compound1 Emax	All	KRAS
24292428	NQO1_down	AZD0156_AZD2811	ATM_AURKB	101	4	0.250018	0.110803	0.139215	1.98536	2.0363	1.22031	0.0683668	0.114081	0.000175155	0.000175155	3.75702	Basket trial	Gene expression	Compound1 Emax	All	KRAS
24292428	AATK_down	AZD0156_AZD2811	ATM_AURKB	102	3	0.313653	0.110296	0.203357	3.04133	3.03193	3.67057	0.0670716	0.055402	1.05e-06	1.05e-06	0.24325	Basket trial	Gene expression	Compound1 Emax	All	KRAS
24292428	SPHK1_down	AZD0156_AZD2811	ATM_AURKB	102	3	0.832525	0.25149	0.581035	2.47358	2.47846	2.25928	0.234434	0.257178	5.22e-05	5.22e-05	3.72053	Basket trial	Gene expression	Compound2 Emax	All	KRAS
24292428	ERRFI1_down	AZD0156_AZD2811	ATM_AURKB	98	7	0.228471	0.10808	0.12039	1.75206	1.80755	1.24593	0.066604	0.0966268	1.95e-05	1.95e-05	1.0423	Basket trial	Gene expression	Compound1 Emax	All	KRAS
24292428	SRGAP1_down	AZD0156_AZD2811	ATM_AURKB	98	7	0.229202	0.108028	0.121174	1.76571	1.81532	1.29069	0.0667508	0.0938835	1.7e-05	1.7e-05	0.964843	Basket trial	Gene expression	Compound1 Emax	All	KRAS
24292428	HMOX1_down	AZD0156_AZD2811	ATM_AURKB	101	4	0.257321	0.110514	0.146807	2.11111	2.19099	1.14725	0.0670049	0.127964	7.09e-05	7.09e-05	2.21643	Basket trial	Gene expression	Compound1 Emax	All	KRAS
24292428	PARP2_down	AZD0156_AZD2811	ATM_AURKB	102	3	0.82472	0.251719	0.573001	2.4336	2.44287	2.0698	0.234561	0.276839	6.75e-05	6.75e-05	3.92997	Basket trial	Gene expression	Compound2 Emax	All	KRAS
24292428	INPP4A_up	AZD0156_AZD2811	ATM_AURKB	100	5	0.23729	0.110047	0.127242	1.81916	1.87399	1.1677	0.0678992	0.108968	0.000133375	0.000133375	3.21247	Basket trial	Gene expression	Compound1 Emax	All	KRAS
24292428	IKZF1_up	AZD0156_AZD2811	ATM_AURKB	96	9	0.229479	0.105478	0.124002	1.86674	1.91708	1.46874	0.0646826	0.0844274	5.23e-07	5.23e-07	0.173448	Basket trial	Gene expression	Compound1 Emax	All	KRAS
24292428	PTPN12_down	AZD0156_AZD2811	ATM_AURKB	98	7	0.229202	0.108028	0.121174	1.76571	1.81532	1.29069	0.0667508	0.0938835	1.7e-05	1.7e-05	0.964843	Basket trial	Gene expression	Compound1 Emax	All	KRAS
24292428	KRT18_down	AZD0156_AZD2811	ATM_AURKB	99	6	0.232241	0.109068	0.123173	1.77644	1.83265	1.20208	0.0672105	0.102467	5.17e-05	5.17e-05	1.77607	Basket trial	Gene expression	Compound1 Emax	All	KRAS
24292428	BTK_up	AZD0156_AZD2811	ATM_AURKB	98	7	0.221072	0.108609	0.112464	1.61678	1.65995	1.19513	0.0677511	0.0941018	7.32e-05	7.32e-05	2.22299	Basket trial	Gene expression	Compound1 Emax	All	KRAS
24292428	SPHK1_down	AZD0156_AZD2811	ATM_AURKB	102	3	0.828623	0.276962	0.551661	2.62628	2.62377	2.76284	0.210255	0.199671	1.91e-05	1.91e-05	1.94898	Basket trial	Gene expression	Combo Emax	All	KRAS
24292428	PTTG1_down	AZD0156_AZD2811	ATM_AURKB	102	3	0.825665	0.251692	0.573973	2.43842	2.44733	2.08562	0.23453	0.275205	6.54e-05	6.54e-05	3.92997	Basket trial	Gene expression	Compound2 Emax	All	KRAS
24292428	PRKCB_up	AZD0156_AZD2811	ATM_AURKB	97	8	0.216682	0.107811	0.108871	1.57298	1.63903	1.08988	0.0664241	0.0998925	4.26e-05	4.26e-05	1.56624	Basket trial	Gene expression	Compound1 Emax	All	KRAS
24292435	NTRK3_up	AZD0156_AZD6738	ATM_ATR	101	4	0.316088	0.127532	0.188556	2.21503	2.24502	1.61342	0.0839886	0.116868	3.28e-05	3.28e-05	1.31598	Basket trial	Gene expression	Compound1 Emax	All	KRAS
24292435	FCGR2B_up	AZD0156_AZD6738	ATM_ATR	99	6	0.293018	0.125121	0.167897	2.003	2.06217	1.3794	0.0814179	0.121718	6.24e-06	6.24e-06	0.638231	Basket trial	Gene expression	Compound1 Emax	All	KRAS
24292435	SESN1_up	AZD0156_AZD6738	ATM_ATR	102	3	0.360796	0.128065	0.232731	2.77335	2.78176	2.42796	0.0836632	0.0958545	7.03e-06	7.03e-06	0.644756	Basket trial	Gene expression	Compound1 Emax	All	KRAS
24292435	IKZF1_up	AZD0156_AZD6738	ATM_ATR	96	9	0.256083	0.123336	0.132747	1.56806	1.64033	1.10235	0.0809266	0.120422	1.81e-05	1.81e-05	0.997951	Basket trial	Gene expression	Compound1 Emax	All	KRAS
24292435	PTP4A3_down	AZD0156_AZD6738	ATM_ATR	100	5	0.277151	0.127593	0.149558	1.72231	1.73449	1.48435	0.086226	0.100757	0.000283885	0.000283885	5.30141	Basket trial	Gene expression	Compound1 Emax	All	KRAS
24292435	ZEB1_down	AZD0156_AZD6738	ATM_ATR	102	3	0.328154	0.129025	0.199129	2.30664	2.30578	2.35117	0.0863606	0.0846935	0.000149797	0.000149797	3.47224	Basket trial	Gene expression	Compound1 Emax	All	KRAS
24292435	BOK_down	AZD0156_AZD6738	ATM_ATR	97	8	0.278739	0.122836	0.155902	1.88636	1.93296	1.46702	0.0806545	0.106271	1.38e-06	1.38e-06	0.270229	Basket trial	Gene expression	Compound1 Emax	All	KRAS
24292435	PDGFB_down	AZD0156_AZD6738	ATM_ATR	100	5	0.29843	0.126529	0.171901	2.02469	2.10932	1.17959	0.0814958	0.14573	2.47e-05	2.47e-05	1.1946	Basket trial	Gene expression	Compound1 Emax	All	KRAS
24292435	AATK_down	AZD0156_AZD6738	ATM_ATR	102	3	0.318513	0.129309	0.189204	2.17581	2.18782	1.74601	0.0864805	0.108364	0.000331107	0.000331107	5.89891	Basket trial	Gene expression	Compound1 Emax	All	KRAS
24292435	RTN4_down	AZD0156_AZD6738	ATM_ATR	102	3	0.376223	0.127612	0.248611	3.00916	3.00103	3.53168	0.082842	0.0703945	1.33e-06	1.33e-06	0.270229	Basket trial	Gene expression	Compound1 Emax	All	KRAS
24292435	MYH14_down	AZD0156_AZD6738	ATM_ATR	102	3	0.320569	0.129248	0.19132	2.20347	2.26186	1.16558	0.0845852	0.164141	0.000280698	0.000280698	5.29441	Basket trial	Gene expression	Compound1 Emax	All	KRAS
24292435	PTK7_down	AZD0156_AZD6738	ATM_ATR	96	9	0.263365	0.122654	0.140711	1.68269	1.82751	1.00426	0.0769962	0.140114	4.83e-06	4.83e-06	0.598003	Basket trial	Gene expression	Compound1 Emax	All	KRAS
24292435	GNA11_down	AZD0156_AZD6738	ATM_ATR	100	5	0.310838	0.125909	0.184929	2.21136	2.22621	1.91814	0.083069	0.0964108	4.85e-06	4.85e-06	0.598003	Basket trial	Gene expression	Compound1 Emax	All	KRAS
24292435	MAP3K4_up	AZD0156_AZD6738	ATM_ATR	102	3	0.335922	0.128797	0.207125	2.4142	2.41733	2.27026	0.0856834	0.091234	7.63e-05	7.63e-05	2.26291	Basket trial	Gene expression	Compound1 Emax	All	KRAS
24292435	FOXO3_up	AZD0156_AZD6738	ATM_ATR	102	3	0.35697	0.128178	0.228792	2.71652	2.72937	2.23717	0.0838262	0.102269	1.04e-05	1.04e-05	0.734417	Basket trial	Gene expression	Compound1 Emax	All	KRAS
24292435	FAF1_down	AZD0156_AZD6738	ATM_ATR	102	3	0.35697	0.128178	0.228792	2.71652	2.72937	2.23717	0.0838262	0.102269	1.04e-05	1.04e-05	0.734417	Basket trial	Gene expression	Compound1 Emax	All	KRAS
24292435	CBLB_down	AZD0156_AZD6738	ATM_ATR	102	3	0.3179	0.129327	0.188573	2.16758	2.22938	1.11772	0.0845852	0.168712	0.000347695	0.000347695	5.97966	Basket trial	Gene expression	Compound1 Emax	All	KRAS
24292435	PTK2B_up	AZD0156_AZD6738	ATM_ATR	101	4	0.30429	0.127999	0.176291	2.04746	2.11984	1.13793	0.0831623	0.154922	0.000112581	0.000112581	2.85238	Basket trial	Gene expression	Compound1 Emax	All	KRAS
24292435	BCL2L2_down	AZD0156_AZD6738	ATM_ATR	102	3	0.352616	0.128306	0.22431	2.65258	2.67061	2.04666	0.0839921	0.109598	1.6e-05	1.6e-05	0.953264	Basket trial	Gene expression	Compound1 Emax	All	KRAS
24292435	THBS1_down	AZD0156_AZD6738	ATM_ATR	100	5	0.28554	0.127174	0.158366	1.8391	1.89336	1.18755	0.0836428	0.133355	0.000113794	0.000113794	2.85238	Basket trial	Gene expression	Compound1 Emax	All	KRAS
24292435	PTPRF_down	AZD0156_AZD6738	ATM_ATR	97	8	0.259422	0.12443	0.134993	1.58355	1.66205	1.05225	0.0812207	0.12829	3.82e-05	3.82e-05	1.4435	Basket trial	Gene expression	Compound1 Emax	All	KRAS
24292435	INPP4A_up	AZD0156_AZD6738	ATM_ATR	100	5	0.275024	0.127699	0.147324	1.69315	1.75631	1.02138	0.0838831	0.144241	0.000354513	0.000354513	6.0413	Basket trial	Gene expression	Compound1 Emax	All	KRAS
24292436	EPHB2_down	AZD0156_AZD1775	ATM_WEE1	99	6	0.223807	0.126364	0.0974431	1.49434	1.53272	1.06481	0.0635751	0.0915126	0.000573884	0.000573884	7.75625	Basket trial	Gene expression	Compound1 Emax	All	KRAS
24292436	NR2F2_down	AZD0156_AZD1775	ATM_WEE1	100	5	0.233701	0.126844	0.106857	1.63994	1.66797	1.21394	0.0640641	0.0880252	0.000528304	0.000528304	7.34752	Basket trial	Gene expression	Compound1 Emax	All	KRAS
24292436	NQO1_down	AZD0156_AZD1775	ATM_WEE1	101	4	0.267591	0.12656	0.141031	2.22141	2.23324	1.91043	0.0631511	0.0738219	3.12e-05	3.12e-05	1.31574	Basket trial	Gene expression	Compound1 Emax	All	KRAS
24292436	ABCC3_down	AZD0156_AZD1775	ATM_WEE1	97	8	0.214531	0.12512	0.0894111	1.37964	1.42252	1.02423	0.0628538	0.0872961	0.00029174	0.00029174	5.37525	Basket trial	Gene expression	Compound1 Emax	All	KRAS
24292436	BOK_down	AZD0156_AZD1775	ATM_WEE1	97	8	0.226054	0.12417	0.101884	1.60516	1.625	1.39038	0.062698	0.073278	3.05e-05	3.05e-05	1.31314	Basket trial	Gene expression	Compound1 Emax	All	KRAS
24292436	ERRFI1_down	AZD0156_AZD1775	ATM_WEE1	98	7	0.218198	0.12577	0.0924278	1.42083	1.44785	1.12408	0.0638381	0.0822256	0.000440729	0.000440729	6.55227	Basket trial	Gene expression	Compound1 Emax	All	KRAS
24292436	INPP4A_up	AZD0156_AZD1775	ATM_WEE1	100	5	0.260131	0.125522	0.134608	2.14559	2.15753	1.90155	0.0623899	0.0707888	8.69e-06	8.69e-06	0.681243	Basket trial	Gene expression	Compound1 Emax	All	KRAS
24292436	BCL2L2_down	AZD0156_AZD1775	ATM_WEE1	102	3	0.300363	0.126978	0.173385	2.76821	2.75301	4.16797	0.0629799	0.0415993	7.29e-06	7.29e-06	0.644756	Basket trial	Gene expression	Compound1 Emax	All	KRAS
24292436	PIK3CG_up	AZD0156_AZD1775	ATM_WEE1	99	6	0.224913	0.126297	0.0986162	1.51458	1.53374	1.24216	0.0642979	0.0793908	0.000487254	0.000487254	7.02591	Basket trial	Gene expression	Compound1 Emax	All	KRAS
24292436	ARAP3_down	AZD0156_AZD1775	ATM_WEE1	96	9	0.216823	0.123974	0.0928493	1.45274	1.47512	1.24682	0.0629437	0.074469	6.43e-05	6.43e-05	2.08448	Basket trial	Gene expression	Compound1 Emax	All	KRAS
24292436	SPRY2_down	AZD0156_AZD1775	ATM_WEE1	102	3	0.26665	0.12797	0.13868	2.13241	2.11314	7.79359	0.0656274	0.0177941	0.000427905	0.000427905	6.4506	Basket trial	Gene expression	Compound1 Emax	All	KRAS
24292436	RTN4_down	AZD0156_AZD1775	ATM_WEE1	102	3	0.268797	0.127907	0.14089	2.17089	2.1827	1.74639	0.0645486	0.0806752	0.000340941	0.000340941	5.97966	Basket trial	Gene expression	Compound1 Emax	All	KRAS
24292436	GNA11_down	AZD0156_AZD1775	ATM_WEE1	100	5	0.258271	0.125615	0.132656	2.10802	2.12509	1.7842	0.0624236	0.0743502	1.21e-05	1.21e-05	0.795827	Basket trial	Gene expression	Compound1 Emax	All	KRAS
24292436	PTPRF_down	AZD0156_AZD1775	ATM_WEE1	97	8	0.209951	0.125498	0.084453	1.29364	1.30648	1.1488	0.0646419	0.0735142	0.000651046	0.000651046	8.50582	Basket trial	Gene expression	Compound1 Emax	All	KRAS
24292436	IKZF1_up	AZD0156_AZD1775	ATM_WEE1	96	9	0.217898	0.123873	0.0940247	1.4743	1.49344	1.29187	0.0629587	0.0727818	5.09e-05	5.09e-05	1.7711	Basket trial	Gene expression	Compound1 Emax	All	KRAS
24292436	TJP1_down	AZD0156_AZD1775	ATM_WEE1	97	8	0.21119	0.125396	0.0857944	1.31673	1.33221	1.14739	0.0644001	0.0747739	0.000526629	0.000526629	7.34752	Basket trial	Gene expression	Compound1 Emax	All	KRAS
24292436	KRT18_down	AZD0156_AZD1775	ATM_WEE1	99	6	0.229988	0.12599	0.103998	1.60864	1.63576	1.25432	0.0635776	0.0829116	0.000223512	0.000223512	4.52417	Basket trial	Gene expression	Compound1 Emax	All	KRAS
24292436	MYH14_down	AZD0156_AZD1775	ATM_WEE1	102	3	0.271312	0.127833	0.143479	2.21626	2.22531	1.86655	0.064476	0.0768683	0.00025994	0.00025994	5.00314	Basket trial	Gene expression	Compound1 Emax	All	KRAS
24292436	SRGAP1_down	AZD0156_AZD1775	ATM_WEE1	98	7	0.232406	0.124756	0.10765	1.69396	1.71687	1.41724	0.0627016	0.0759575	3.47e-05	3.47e-05	1.32393	Basket trial	Gene expression	Compound1 Emax	All	KRAS
24292436	SRC_down	AZD0156_AZD1775	ATM_WEE1	98	7	0.180264	0.0786928	0.101571	1.41336	1.40611	1.54876	0.0722356	0.0655823	0.000470522	0.000470522	9.26305	Basket trial	Gene expression	Bliss window	All	KRAS
24292436	MAP3K4_up	AZD0156_AZD1775	ATM_WEE1	102	3	0.265042	0.128017	0.137024	2.10374	2.11869	1.60863	0.064674	0.0851808	0.000505934	0.000505934	7.19896	Basket trial	Gene expression	Compound1 Emax	All	KRAS
24292436	AATK_down	AZD0156_AZD1775	ATM_WEE1	102	3	0.273472	0.127769	0.145703	2.25551	2.26657	1.84693	0.0642835	0.078889	0.000204958	0.000204958	4.26652	Basket trial	Gene expression	Compound1 Emax	All	KRAS
24292436	FOXO3_up	AZD0156_AZD1775	ATM_WEE1	102	3	0.288844	0.127317	0.161527	2.54273	2.53494	3.06279	0.0637201	0.0527384	3.33e-05	3.33e-05	1.31598	Basket trial	Gene expression	Compound1 Emax	All	KRAS
24292436	PTPN12_down	AZD0156_AZD1775	ATM_WEE1	98	7	0.232406	0.124756	0.10765	1.69396	1.71687	1.41724	0.0627016	0.0759575	3.47e-05	3.47e-05	1.32393	Basket trial	Gene expression	Compound1 Emax	All	KRAS
24292436	FAF1_down	AZD0156_AZD1775	ATM_WEE1	102	3	0.288844	0.127317	0.161527	2.54273	2.53494	3.06279	0.0637201	0.0527384	3.33e-05	3.33e-05	1.31598	Basket trial	Gene expression	Compound1 Emax	All	KRAS
24302428	loss.cnaPANCAN233	AZD7648_AZD2811	DNAPK_AURKB	99	7	0.453208	0.248436	0.204772	1.79751	1.76896	2.62644	0.115758	0.0779655	1.21e-05	1.21e-05	3.97516	Basket trial	Sanger MOBEM	Compound1 Emax	All	KRAS
24302428	loss.cnaPANCAN234	AZD7648_AZD2811	DNAPK_AURKB	99	7	0.452059	0.248518	0.203541	1.78454	1.75605	2.61483	0.115908	0.077841	1.39e-05	1.39e-05	4.09801	Basket trial	Sanger MOBEM	Compound1 Emax	All	KRAS
24302428	PARP2_down	AZD7648_AZD2811	DNAPK_AURKB	102	3	0.854341	0.287973	0.566368	2.31553	2.30966	2.68586	0.245217	0.21087	0.000141784	0.000141784	5.87778	Basket trial	Gene expression	Compound2 Emax	All	KRAS
24302428	PTTG1_down	AZD7648_AZD2811	DNAPK_AURKB	102	3	0.84663	0.2882	0.558431	2.27827	2.27459	2.49125	0.245509	0.224157	0.000178358	0.000178358	6.92766	Basket trial	Gene expression	Compound2 Emax	All	KRAS
24302428	SPHK1_down	AZD7648_AZD2811	DNAPK_AURKB	102	3	0.830842	0.288664	0.542178	2.2027	2.20482	2.10304	0.245905	0.257807	0.000281991	0.000281991	9.4246	Basket trial	Gene expression	Compound2 Emax	All	KRAS
24302428	SPHK1_down	AZD7648_AZD2811	DNAPK_AURKB	102	3	0.835419	0.392545	0.442874	2.40002	2.39872	2.46869	0.184629	0.179396	8.35e-05	8.35e-05	5.22143	Basket trial	Gene expression	Combo Emax	All	KRAS
24302429	PTPRU_down	AZD7648_AZD0156	DNAPK_ATM	99	6	0.252374	0.117611	0.134763	1.69682	1.77454	1.03666	0.0759428	0.129997	0.000104738	0.000104738	4.75333	Basket trial	Gene expression	Compound2 Emax	All	KRAS
24302429	loss.cnaPANCAN234	AZD7648_AZD0156	DNAPK_ATM	99	7	0.451987	0.23508	0.216907	1.85491	1.89549	1.42608	0.114434	0.152101	6.73e-06	6.73e-06	3.12837	Basket trial	Sanger MOBEM	Compound1 Emax	All	KRAS
24302429	gain.cnaPANCAN301..CDK12.ERBB2.MED24.	AZD7648_AZD0156	DNAPK_ATM	101	5	0.319054	0.115432	0.203622	2.78551	2.97911	1.3684	0.0683498	0.148803	2.01e-08	2.01e-08	0.0327538	Basket trial	Sanger MOBEM	Compound2 Emax	All	KRAS
24302429	gain.cnaPANCAN300	AZD7648_AZD0156	DNAPK_ATM	103	3	0.34104	0.118746	0.222295	2.90441	3.08499	1.11414	0.0720569	0.199521	2.77e-06	2.77e-06	0.750978	Basket trial	Sanger MOBEM	Compound2 Emax	All	KRAS
24302429	loss.cnaPANCAN234	AZD7648_AZD0156	DNAPK_ATM	99	7	0.486474	0.284434	0.202039	1.85846	1.82995	2.66293	0.110407	0.075871	6.49e-06	6.49e-06	5.87678	Basket trial	Sanger MOBEM	Combo Emax	All	KRAS
24302429	RAF1_up	AZD7648_AZD0156	DNAPK_ATM	102	3	0.133784	0.0587622	0.0750215	2.23309	2.32446	1.00965	0.0322749	0.0743044	0.000234831	0.000234831	6.06258	Basket trial	Gene expression	Bliss window	All	KRAS
24302434	INPP4A_up	AZD7648_Olaparib	DNAPK_PARP1, PARP2	100	5	0.360811	0.184557	0.176255	1.66701	1.67016	1.59451	0.105532	0.110538	0.0004317	0.0004317	6.48512	Basket trial	Gene expression	Compound1 Emax	All	KRAS
24302434	KRT18_down	AZD7648_Olaparib	DNAPK_PARP1, PARP2	99	6	0.345224	0.183721	0.161503	1.52725	1.53227	1.43783	0.105401	0.112324	0.000439494	0.000439494	6.55227	Basket trial	Gene expression	Compound1 Emax	All	KRAS
24302434	THBS1_down	AZD7648_Olaparib	DNAPK_PARP1, PARP2	100	5	0.525358	0.244689	0.280669	1.92598	2.00327	1.13624	0.140105	0.247016	5.63e-05	5.63e-05	3.8497	Basket trial	Gene expression	Combo Emax	All	KRAS
24302434	MED23_mut	AZD7648_Olaparib	DNAPK_PARP1, PARP2	103	3	0.526812	0.155939	0.370872	2.96198	3.19547	1.03558	0.116062	0.358129	1.84e-06	1.84e-06	0.679738	Basket trial	Sanger MOBEM	Compound2 Emax	All	KRAS
24302434	PTPRU_down	AZD7648_Olaparib	DNAPK_PARP1, PARP2	99	6	0.350188	0.18342	0.166767	1.58376	1.64393	1.02052	0.101444	0.163415	0.000275483	0.000275483	5.23224	Basket trial	Gene expression	Compound1 Emax	All	KRAS
24302434	DICER1_up	AZD7648_Olaparib	DNAPK_PARP1, PARP2	101	4	0.386744	0.185275	0.201469	1.91235	1.91408	1.85711	0.105256	0.108485	0.000291197	0.000291197	5.37525	Basket trial	Gene expression	Compound1 Emax	All	KRAS
24302434	SRGAP1_down	AZD7648_Olaparib	DNAPK_PARP1, PARP2	98	7	0.333523	0.182909	0.150614	1.42468	1.42585	1.40618	0.105631	0.107109	0.000426084	0.000426084	6.44954	Basket trial	Gene expression	Compound1 Emax	All	KRAS
24302434	HMOX1_down	AZD7648_Olaparib	DNAPK_PARP1, PARP2	101	4	0.390865	0.185112	0.205753	1.95877	2.00383	1.24321	0.10268	0.165501	0.000211077	0.000211077	4.35425	Basket trial	Gene expression	Compound1 Emax	All	KRAS
24302434	TYRO3_down	AZD7648_Olaparib	DNAPK_PARP1, PARP2	100	5	0.371194	0.184038	0.187156	1.7848	1.78164	1.86866	0.105047	0.100155	0.000174901	0.000174901	3.75702	Basket trial	Gene expression	Compound1 Emax	All	KRAS
24302434	PTPN12_down	AZD7648_Olaparib	DNAPK_PARP1, PARP2	98	7	0.333523	0.182909	0.150614	1.42468	1.42585	1.40618	0.105631	0.107109	0.000426084	0.000426084	6.44954	Basket trial	Gene expression	Compound1 Emax	All	KRAS
24302434	NQO1_down	AZD7648_Olaparib	DNAPK_PARP1, PARP2	101	4	0.378924	0.185585	0.19334	1.82535	1.83361	1.6012	0.105442	0.120746	0.000524992	0.000524992	7.34752	Basket trial	Gene expression	Compound1 Emax	All	KRAS
24302434	ERCC1_down	AZD7648_Olaparib	DNAPK_PARP1, PARP2	102	3	0.406847	0.186659	0.220188	2.07656	2.10773	1.31791	0.104467	0.167073	0.000592196	0.000592196	7.90462	Basket trial	Gene expression	Compound1 Emax	All	KRAS
24302434	THBS1_down	AZD7648_Olaparib	DNAPK_PARP1, PARP2	100	5	0.381658	0.183514	0.198144	1.90663	1.94751	1.33884	0.101742	0.147997	6.59e-05	6.59e-05	2.12109	Basket trial	Gene expression	Compound1 Emax	All	KRAS
24302434	BCL2L2_down	AZD7648_Olaparib	DNAPK_PARP1, PARP2	102	3	0.426947	0.186068	0.240879	2.29946	2.29339	2.68768	0.105032	0.0896237	0.000156576	0.000156576	3.54864	Basket trial	Gene expression	Compound1 Emax	All	KRAS
24302435	loss.cnaCOREAD53..ARFGAP3.	AZD7648_AZD6738	DNAPK_ATR	80	3	-0.0620819	0.0137401	-0.075822	2.37038	2.46596	1.18477	0.0307474	0.0639973	0.000124894	0.000124894	8.3554	Basket trial	AZ MOBEM	Bliss matrix	All	KRAS
24302435	loss.cnaCOREAD23	AZD7648_AZD6738	DNAPK_ATR	80	3	-0.0620819	0.0137401	-0.075822	2.37038	2.46596	1.18477	0.0307474	0.0639973	0.000124894	0.000124894	8.3554	Basket trial	AZ MOBEM	Bliss matrix	All	KRAS
24302435	loss.cnaCOREAD27..MAP2K4.	AZD7648_AZD6738	DNAPK_ATR	80	3	-0.066288	0.0138979	-0.0801858	2.53711	2.61159	1.41369	0.0307038	0.0567211	4.49e-05	4.49e-05	8.3554	Basket trial	AZ MOBEM	Bliss matrix	All	KRAS
24302435	loss.cnaPANCAN21	AZD7648_AZD6738	DNAPK_ATR	102	4	0.441767	0.167399	0.274368	2.72052	2.76246	1.91684	0.0993202	0.143136	5.56e-07	5.56e-07	1.80759	Basket trial	Sanger MOBEM	Compound1 Emax	All	KRAS
24302435	loss.cnaPANCAN226	AZD7648_AZD6738	DNAPK_ATR	103	3	0.460888	0.169506	0.291382	2.8332	2.86493	1.9443	0.101706	0.149865	4.58e-06	4.58e-06	2.48205	Basket trial	Sanger MOBEM	Compound1 Emax	All	KRAS
24302435	loss.cnaPANCAN229	AZD7648_AZD6738	DNAPK_ATR	101	5	0.376878	0.167895	0.208984	1.99655	2.05862	1.26657	0.101516	0.165	3.09e-05	3.09e-05	7.73671	Basket trial	Sanger MOBEM	Compound1 Emax	All	KRAS
24302435	loss.cnaPANCAN225	AZD7648_AZD6738	DNAPK_ATR	103	3	0.460888	0.169506	0.291382	2.8332	2.86493	1.9443	0.101706	0.149865	4.58e-06	4.58e-06	2.48205	Basket trial	Sanger MOBEM	Compound1 Emax	All	KRAS
24302436	MCM7_up	AZD7648_AZD1775	DNAPK_WEE1	102	3	-0.0803337	-0.00949794	-0.0708358	2.21799	2.20899	2.89262	0.032067	0.0244884	0.000257245	0.000257245	9.57717	Basket trial	Gene expression	Bliss matrix	All	KRAS
24302572	RGS3_down	AZD7648_Etoposide	DNAPK_TOP2	54	3	0.429769	0.155672	0.274097	2.59733	2.5546	7.97597	0.107296	0.0343654	5.4e-05	5.4e-05	0.212005	Basket trial	Gene expression	Bliss window	All	KRAS
24302572	TJP1_down	AZD7648_Etoposide	DNAPK_TOP2	51	6	0.847323	0.348294	0.49903	2.35002	2.37605	2.12945	0.210025	0.234347	1.24e-06	1.24e-06	0.00870848	Basket trial	Gene expression	Compound2 Emax	All	KRAS
24302572	TJP1_down	AZD7648_Etoposide	DNAPK_TOP2	51	6	0.334032	0.150812	0.18322	1.69081	1.72984	1.40604	0.105917	0.130309	0.000249445	0.000249445	0.732519	Basket trial	Gene expression	Bliss window	All	KRAS
24302572	SPTAN1_down	AZD7648_Etoposide	DNAPK_TOP2	54	3	0.406982	0.156938	0.250043	2.30299	2.27331	4.18105	0.109991	0.059804	0.000279379	0.000279379	0.798016	Basket trial	Gene expression	Bliss window	All	KRAS
24302572	BCL2L1_down	AZD7648_Etoposide	DNAPK_TOP2	54	3	0.429769	0.155672	0.274097	2.59733	2.5546	7.97597	0.107296	0.0343654	5.4e-05	5.4e-05	0.212005	Basket trial	Gene expression	Bliss window	All	KRAS
24302572	ROR1_down	AZD7648_Etoposide	DNAPK_TOP2	54	3	0.911691	0.372442	0.53925	2.31257	2.27457	7.06292	0.237077	0.0763493	0.000265195	0.000265195	0.528257	Basket trial	Gene expression	Compound2 Emax	All	KRAS
24302572	ERRFI1_down	AZD7648_Etoposide	DNAPK_TOP2	52	5	0.822945	0.360235	0.462711	2.0361	2.05578	1.82631	0.225077	0.253359	5.98e-05	5.98e-05	0.179199	Basket trial	Gene expression	Compound2 Emax	All	KRAS
24302572	BLM_up	AZD7648_Etoposide	DNAPK_TOP2	54	3	0.414533	0.156519	0.258014	2.39778	2.36284	5.22599	0.109196	0.0493714	0.000166092	0.000166092	0.543807	Basket trial	Gene expression	Bliss window	All	KRAS
24302572	MYB_up	AZD7648_Etoposide	DNAPK_TOP2	54	3	0.941201	0.370802	0.570399	2.48735	2.44846	6.39204	0.232963	0.0892359	0.000100748	0.000100748	0.258542	Basket trial	Gene expression	Compound2 Emax	All	KRAS
24302572	PTPN12_down	AZD7648_Etoposide	DNAPK_TOP2	53	4	0.350831	0.182984	0.167846	1.94714	1.94351	2.01349	0.0863624	0.083361	0.000419853	0.000419853	0.340727	Basket trial	Gene expression	Compound1 Emax	All	KRAS
24302572	DKK1_down	AZD7648_Etoposide	DNAPK_TOP2	54	3	0.414533	0.156519	0.258014	2.39778	2.36284	5.22599	0.109196	0.0493714	0.000166092	0.000166092	0.543807	Basket trial	Gene expression	Bliss window	All	KRAS
24302572	ARHGEF6_up	AZD7648_Etoposide	DNAPK_TOP2	54	3	0.414533	0.156519	0.258014	2.39778	2.36284	5.22599	0.109196	0.0493714	0.000166092	0.000166092	0.543807	Basket trial	Gene expression	Bliss window	All	KRAS
24302572	CCND1_down	AZD7648_Etoposide	DNAPK_TOP2	52	5	0.854889	0.357163	0.497727	2.25184	2.2497	2.27971	0.221242	0.218328	1.22e-05	1.22e-05	0.0494934	Basket trial	Gene expression	Compound2 Emax	All	KRAS
24302572	PIK3CD_up	AZD7648_Etoposide	DNAPK_TOP2	54	3	0.932668	0.371276	0.561392	2.4359	2.3968	6.80334	0.234226	0.0825171	0.000134391	0.000134391	0.323049	Basket trial	Gene expression	Compound2 Emax	All	KRAS
24302572	PTPN12_down	AZD7648_Etoposide	DNAPK_TOP2	53	4	0.813788	0.369656	0.444132	1.87577	1.90249	1.54012	0.233448	0.288376	0.000647176	0.000647176	0.999177	Basket trial	Gene expression	Compound2 Emax	All	KRAS
24302572	YAP1_down	AZD7648_Etoposide	DNAPK_TOP2	51	6	0.789727	0.35507	0.434657	1.92546	1.97389	1.5802	0.220203	0.275064	4.07e-05	4.07e-05	0.133329	Basket trial	Gene expression	Compound2 Emax	All	KRAS
24302572	PRKCB_up	AZD7648_Etoposide	DNAPK_TOP2	50	7	0.310114	0.178614	0.1315	1.52811	1.52238	1.57752	0.0863779	0.0833587	0.00037988	0.00037988	0.312742	Basket trial	Gene expression	Compound1 Emax	All	KRAS
24302572	DKK1_down	AZD7648_Etoposide	DNAPK_TOP2	54	3	0.941201	0.370802	0.570399	2.48735	2.44846	6.39204	0.232963	0.0892359	0.000100748	0.000100748	0.258542	Basket trial	Gene expression	Compound2 Emax	All	KRAS
24302572	CCND1_down	AZD7648_Etoposide	DNAPK_TOP2	52	5	0.348774	0.152918	0.195856	1.80013	1.79537	1.86428	0.109089	0.105057	0.000315592	0.000315592	0.881338	Basket trial	Gene expression	Bliss window	All	KRAS
24302572	TP53I3_down	AZD7648_Etoposide	DNAPK_TOP2	54	3	0.932668	0.371276	0.561392	2.4359	2.3968	6.80334	0.234226	0.0825171	0.000134391	0.000134391	0.323049	Basket trial	Gene expression	Compound2 Emax	All	KRAS
24302572	ANK3_down	AZD7648_Etoposide	DNAPK_TOP2	53	4	0.849712	0.366945	0.482768	2.08447	2.04696	3.4794	0.235846	0.13875	0.000178705	0.000178705	0.400819	Basket trial	Gene expression	Compound2 Emax	All	KRAS
24302572	DDR1_down	AZD7648_Etoposide	DNAPK_TOP2	54	3	0.963899	0.369541	0.594358	2.62811	2.58218	11.9013	0.230177	0.0499408	4.52e-05	4.52e-05	0.144722	Basket trial	Gene expression	Compound2 Emax	All	KRAS
24302572	MET_down	AZD7648_Etoposide	DNAPK_TOP2	53	4	0.948205	0.359511	0.588693	2.74585	2.67868	7.93441	0.21977	0.074195	2.14e-06	2.14e-06	0.0137143	Basket trial	Gene expression	Compound2 Emax	All	KRAS
24302572	DDR1_down	AZD7648_Etoposide	DNAPK_TOP2	54	3	0.419301	0.156254	0.263047	2.45899	2.42291	5.43345	0.108567	0.0484126	0.000118128	0.000118128	0.41287	Basket trial	Gene expression	Bliss window	All	KRAS
24302572	BLM_up	AZD7648_Etoposide	DNAPK_TOP2	54	3	0.941201	0.370802	0.570399	2.48735	2.44846	6.39204	0.232963	0.0892359	0.000100748	0.000100748	0.258542	Basket trial	Gene expression	Compound2 Emax	All	KRAS
24302572	IKZF1_up	AZD7648_Etoposide	DNAPK_TOP2	51	6	0.334032	0.150812	0.18322	1.69081	1.72984	1.40604	0.105917	0.130309	0.000249445	0.000249445	0.732519	Basket trial	Gene expression	Bliss window	All	KRAS
24302572	BCL2L1_down	AZD7648_Etoposide	DNAPK_TOP2	54	3	0.911691	0.372442	0.53925	2.31257	2.27457	7.06292	0.237077	0.0763493	0.000265195	0.000265195	0.528257	Basket trial	Gene expression	Compound2 Emax	All	KRAS
24302572	RGS3_down	AZD7648_Etoposide	DNAPK_TOP2	54	3	0.911691	0.372442	0.53925	2.31257	2.27457	7.06292	0.237077	0.0763493	0.000265195	0.000265195	0.528257	Basket trial	Gene expression	Compound2 Emax	All	KRAS
24302572	ROR1_down	AZD7648_Etoposide	DNAPK_TOP2	54	3	0.429769	0.155672	0.274097	2.59733	2.5546	7.97597	0.107296	0.0343654	5.4e-05	5.4e-05	0.212005	Basket trial	Gene expression	Bliss window	All	KRAS
24302572	ERRFI1_down	AZD7648_Etoposide	DNAPK_TOP2	52	5	0.362508	0.151598	0.210911	1.98147	2.00816	1.71387	0.105027	0.123061	8.85e-05	8.85e-05	0.329702	Basket trial	Gene expression	Bliss window	All	KRAS
24302572	ARHGAP29_down	AZD7648_Etoposide	DNAPK_TOP2	52	5	0.817825	0.360727	0.457099	2.00312	2.01846	1.83395	0.226459	0.249243	7.58e-05	7.58e-05	0.212759	Basket trial	Gene expression	Compound2 Emax	All	KRAS
24302572	ABCC3_down	AZD7648_Etoposide	DNAPK_TOP2	53	4	0.819134	0.369253	0.449882	1.90597	1.93606	1.53865	0.23237	0.292388	0.000539411	0.000539411	0.873019	Basket trial	Gene expression	Compound2 Emax	All	KRAS
24302572	KRT18_down	AZD7648_Etoposide	DNAPK_TOP2	53	4	0.350831	0.182984	0.167846	1.94714	1.94351	2.01349	0.0863624	0.083361	0.000419853	0.000419853	0.340727	Basket trial	Gene expression	Compound1 Emax	All	KRAS
24302572	SRGAP1_down	AZD7648_Etoposide	DNAPK_TOP2	53	4	0.350831	0.182984	0.167846	1.94714	1.94351	2.01349	0.0863624	0.083361	0.000419853	0.000419853	0.340727	Basket trial	Gene expression	Compound1 Emax	All	KRAS
24302572	KRT18_down	AZD7648_Etoposide	DNAPK_TOP2	53	4	0.813788	0.369656	0.444132	1.87577	1.90249	1.54012	0.233448	0.288376	0.000647176	0.000647176	0.999177	Basket trial	Gene expression	Compound2 Emax	All	KRAS
24302572	PTPRB_down	AZD7648_Etoposide	DNAPK_TOP2	53	4	0.839661	0.367703	0.471957	2.02466	2.0003	2.66949	0.235943	0.176797	0.0002601	0.0002601	0.528257	Basket trial	Gene expression	Compound2 Emax	All	KRAS
24302572	PRKCB_up	AZD7648_Etoposide	DNAPK_TOP2	50	7	0.306834	0.150956	0.155878	1.40515	1.45697	1.1212	0.106988	0.139028	0.000983288	0.000983288	2.09805	Basket trial	Gene expression	Bliss window	All	KRAS
24302572	EPHA2_down	AZD7648_Etoposide	DNAPK_TOP2	50	7	0.713168	0.357095	0.356073	1.51492	1.55565	1.27042	0.228891	0.280279	0.000421474	0.000421474	0.757457	Basket trial	Gene expression	Compound2 Emax	All	KRAS
24302572	ARHGEF6_up	AZD7648_Etoposide	DNAPK_TOP2	54	3	0.941201	0.370802	0.570399	2.48735	2.44846	6.39204	0.232963	0.0892359	0.000100748	0.000100748	0.258542	Basket trial	Gene expression	Compound2 Emax	All	KRAS
24302572	BOK_down	AZD7648_Etoposide	DNAPK_TOP2	52	5	0.347216	0.180104	0.167112	1.99456	1.9648	2.5521	0.085053	0.0654801	8.06e-05	8.06e-05	0.0897076	Basket trial	Gene expression	Compound1 Emax	All	KRAS
24302572	PRKCB_up	AZD7648_Etoposide	DNAPK_TOP2	50	7	0.766411	0.349641	0.41677	1.8637	1.9665	1.3771	0.211934	0.302644	2.37e-05	2.37e-05	0.0818783	Basket trial	Gene expression	Compound2 Emax	All	KRAS
24302572	ANK3_down	AZD7648_Etoposide	DNAPK_TOP2	53	4	0.390979	0.153428	0.237551	2.24435	2.21937	2.87944	0.107035	0.0824989	6.4e-05	6.4e-05	0.249756	Basket trial	Gene expression	Bliss window	All	KRAS
24302572	DICER1_up	AZD7648_Etoposide	DNAPK_TOP2	54	3	0.390312	0.183899	0.206413	2.44381	2.40554	6.30832	0.0858075	0.0327208	0.000128591	0.000128591	0.13344	Basket trial	Gene expression	Compound1 Emax	All	KRAS
24302572	IKZF1_up	AZD7648_Etoposide	DNAPK_TOP2	51	6	0.847323	0.348294	0.49903	2.35002	2.37605	2.12945	0.210025	0.234347	1.24e-06	1.24e-06	0.00870848	Basket trial	Gene expression	Compound2 Emax	All	KRAS
24302572	IKZF1_up	AZD7648_Etoposide	DNAPK_TOP2	51	6	0.328077	0.179079	0.148998	1.75977	1.74116	1.98615	0.0855743	0.0750188	0.000147998	0.000147998	0.148966	Basket trial	Gene expression	Compound1 Emax	All	KRAS
24302572	SRC_down	AZD7648_Etoposide	DNAPK_TOP2	53	4	0.362925	0.155546	0.207379	1.88443	1.87583	2.05526	0.110553	0.100902	0.000614351	0.000614351	1.4631	Basket trial	Gene expression	Bliss window	All	KRAS
24302572	NTN4_down	AZD7648_Etoposide	DNAPK_TOP2	52	5	0.760127	0.366275	0.393852	1.65643	1.65688	1.65067	0.237707	0.2386	0.000828668	0.000828668	1.21049	Basket trial	Gene expression	Compound2 Emax	All	KRAS
24302572	EGFR_down	AZD7648_Etoposide	DNAPK_TOP2	50	7	0.941395	0.569587	0.371808	1.65462	1.57048	5.19261	0.236747	0.0716032	0.000137298	0.000137298	0.473216	Basket trial	Gene expression	Combo Emax	All	KRAS
24302572	BOK_down	AZD7648_Etoposide	DNAPK_TOP2	52	5	0.835531	0.359024	0.476507	2.11898	2.14754	1.83265	0.221885	0.26001	3.27e-05	3.27e-05	0.109428	Basket trial	Gene expression	Compound2 Emax	All	KRAS
24302572	TJP1_down	AZD7648_Etoposide	DNAPK_TOP2	51	6	0.94054	0.576978	0.363562	1.57882	1.51334	4.63737	0.240238	0.0783983	0.000570122	0.000570122	1.23626	Basket trial	Gene expression	Combo Emax	All	KRAS
24302572	TJP1_down	AZD7648_Etoposide	DNAPK_TOP2	51	6	0.328077	0.179079	0.148998	1.75977	1.74116	1.98615	0.0855743	0.0750188	0.000147998	0.000147998	0.148966	Basket trial	Gene expression	Compound1 Emax	All	KRAS
24302572	AATK_down	AZD7648_Etoposide	DNAPK_TOP2	54	3	0.374732	0.184765	0.189967	2.19781	2.17644	3.18196	0.0872835	0.0597014	0.000491723	0.000491723	0.388536	Basket trial	Gene expression	Compound1 Emax	All	KRAS
24302572	PERP_down	AZD7648_Etoposide	DNAPK_TOP2	54	3	0.984877	0.368376	0.616501	2.76371	2.71318	44.9165	0.227224	0.0137255	2.06e-05	2.06e-05	0.0751013	Basket trial	Gene expression	Compound2 Emax	All	KRAS
24302572	MET_down	AZD7648_Etoposide	DNAPK_TOP2	53	4	0.358813	0.155856	0.202957	1.83497	1.84286	1.7126	0.110132	0.118508	0.000825796	0.000825796	1.86689	Basket trial	Gene expression	Bliss window	All	KRAS
24302572	EGFR_down	AZD7648_Etoposide	DNAPK_TOP2	50	7	0.813822	0.343003	0.470818	2.22808	2.256	2.03321	0.208696	0.231564	9.42e-07	9.42e-07	0.00679514	Basket trial	Gene expression	Compound2 Emax	All	KRAS
24302572	MYB_up	AZD7648_Etoposide	DNAPK_TOP2	54	3	0.414533	0.156519	0.258014	2.39778	2.36284	5.22599	0.109196	0.0493714	0.000166092	0.000166092	0.543807	Basket trial	Gene expression	Bliss window	All	KRAS
24302572	EGFR_down	AZD7648_Etoposide	DNAPK_TOP2	50	7	0.322203	0.148804	0.173399	1.60568	1.63573	1.40971	0.106007	0.123004	0.000204446	0.000204446	0.636496	Basket trial	Gene expression	Bliss window	All	KRAS
24302572	TGFA_down	AZD7648_Etoposide	DNAPK_TOP2	53	4	0.887759	0.364073	0.523685	2.32223	2.28316	3.66342	0.229368	0.14295	3.84e-05	3.84e-05	0.126754	Basket trial	Gene expression	Compound2 Emax	All	KRAS
24302572	SRGAP1_down	AZD7648_Etoposide	DNAPK_TOP2	53	4	0.813788	0.369656	0.444132	1.87577	1.90249	1.54012	0.233448	0.288376	0.000647176	0.000647176	0.999177	Basket trial	Gene expression	Compound2 Emax	All	KRAS
24302572	BTK_up	AZD7648_Etoposide	DNAPK_TOP2	52	5	0.817825	0.360727	0.457099	2.00312	2.01846	1.83395	0.226459	0.249243	7.58e-05	7.58e-05	0.212759	Basket trial	Gene expression	Compound2 Emax	All	KRAS
24302572	NT5E_down	AZD7648_Etoposide	DNAPK_TOP2	53	4	0.804856	0.37033	0.434525	1.82593	1.84774	1.53947	0.235166	0.282257	0.000871301	0.000871301	1.25666	Basket trial	Gene expression	Compound2 Emax	All	KRAS
24302572	PTPRF_down	AZD7648_Etoposide	DNAPK_TOP2	52	5	0.817825	0.360727	0.457099	2.00312	2.01846	1.83395	0.226459	0.249243	7.58e-05	7.58e-05	0.212759	Basket trial	Gene expression	Compound2 Emax	All	KRAS
24302572	IKZF1_up	AZD7648_Etoposide	DNAPK_TOP2	51	6	0.94054	0.576978	0.363562	1.57882	1.51334	4.63737	0.240238	0.0783983	0.000570122	0.000570122	1.23626	Basket trial	Gene expression	Combo Emax	All	KRAS
24302572	EPHA2_down	AZD7648_Etoposide	DNAPK_TOP2	50	7	0.322485	0.148764	0.17372	1.60951	1.65903	1.32289	0.104712	0.131318	0.000198212	0.000198212	0.623873	Basket trial	Gene expression	Bliss window	All	KRAS
24302572	CTCF_up	AZD7648_Etoposide	DNAPK_TOP2	54	3	0.374732	0.184765	0.189967	2.19781	2.17644	3.18196	0.0872835	0.0597014	0.000491723	0.000491723	0.388536	Basket trial	Gene expression	Compound1 Emax	All	KRAS
24312429	loss.cnaPANCAN31	Prexasertib_AZD0156	CHEK1, CHEK2_ATM	100	6	0.268736	0.137911	0.130826	1.76598	1.80073	1.33236	0.0726517	0.0981911	5.62e-05	5.62e-05	5.07404	Basket trial	Sanger MOBEM	Compound2 Emax	All	KRAS
24312429	MYC_down	Prexasertib_AZD0156	CHEK1, CHEK2_ATM	101	4	0.225552	0.707113	-0.481561	2.00064	1.9941	2.26346	0.241492	0.212755	0.000157233	0.000157233	3.54864	Basket trial	Gene expression	Compound1 Emax	All	KRAS
24312429	SOS2_down	Prexasertib_AZD0156	CHEK1, CHEK2_ATM	102	3	0.317358	0.140797	0.176562	2.36574	2.37529	1.99559	0.0743326	0.0884757	0.000103676	0.000103676	4.75333	Basket trial	Gene expression	Compound2 Emax	All	KRAS
24312429	DHX9_down	Prexasertib_AZD0156	CHEK1, CHEK2_ATM	101	4	0.168989	0.0808545	0.0881343	1.91644	1.89949	3.02102	0.0463989	0.0291737	0.000283114	0.000283114	6.89616	Basket trial	Gene expression	Bliss window	All	KRAS
24312430	TBK1_down	Prexasertib_AZD7648	CHEK1, CHEK2_DNAPK	102	3	-0.0784919	-0.0150186	-0.0634733	2.21281	2.19866	3.75064	0.028869	0.0169233	0.000265391	0.000265391	9.69666	Basket trial	Gene expression	Bliss matrix	All	KRAS
24312430	TP53I3_down	Prexasertib_AZD7648	CHEK1, CHEK2_DNAPK	101	4	0.164609	0.0770463	0.0875625	2.0028	2.00224	2.02163	0.0437323	0.0433128	0.000154848	0.000154848	4.42126	Basket trial	Gene expression	Bliss window	All	KRAS
24312430	PTPRF_down	Prexasertib_AZD7648	CHEK1, CHEK2_DNAPK	97	8	0.141091	0.0753751	0.0657155	1.5124	1.51323	1.50123	0.0434274	0.0437745	7.92e-05	7.92e-05	2.89287	Basket trial	Gene expression	Bliss window	All	KRAS
24312430	FCGR2B_up	Prexasertib_AZD7648	CHEK1, CHEK2_DNAPK	99	6	0.149212	0.0762105	0.0730018	1.67251	1.68084	1.53071	0.0434317	0.0476916	0.000129414	0.000129414	3.9486	Basket trial	Gene expression	Bliss window	All	KRAS
24312430	TSC1_up	Prexasertib_AZD7648	CHEK1, CHEK2_DNAPK	102	3	0.239702	0.677501	-0.437798	2.22883	2.2389	1.84887	0.195541	0.236792	0.000240955	0.000240955	9.28645	Basket trial	Gene expression	Combo Emax	All	KRAS
24312430	PDGFB_down	Prexasertib_AZD7648	CHEK1, CHEK2_DNAPK	100	5	0.154695	0.0766663	0.0780291	1.78245	1.81264	1.32204	0.0430471	0.0590219	0.000178157	0.000178157	4.86143	Basket trial	Gene expression	Bliss window	All	KRAS
24312430	MYC_down	Prexasertib_AZD7648	CHEK1, CHEK2_DNAPK	101	4	0.224804	0.709551	-0.484747	2.10848	2.09899	2.524	0.230943	0.192055	7.23e-05	7.23e-05	2.22299	Basket trial	Gene expression	Compound1 Emax	All	KRAS
24312430	BTK_up	Prexasertib_AZD7648	CHEK1, CHEK2_DNAPK	98	7	0.140845	0.0760632	0.0647819	1.47397	1.48118	1.37029	0.0437367	0.0472759	0.000274926	0.000274926	6.77322	Basket trial	Gene expression	Bliss window	All	KRAS
24312430	SESN1_up	Prexasertib_AZD7648	CHEK1, CHEK2_DNAPK	102	3	0.170801	0.0777226	0.0930785	2.10634	2.1064	2.10308	0.0441884	0.0442582	0.000498348	0.000498348	9.59186	Basket trial	Gene expression	Bliss window	All	KRAS
24312430	ARHGAP29_down	Prexasertib_AZD7648	CHEK1, CHEK2_DNAPK	97	8	0.14212	0.0752902	0.0668302	1.54239	1.54316	1.532	0.0433074	0.0436229	5.84e-05	5.84e-05	2.37375	Basket trial	Gene expression	Bliss window	All	KRAS
24312430	MYC_down	Prexasertib_AZD7648	CHEK1, CHEK2_DNAPK	101	4	0.290009	0.679843	-0.389834	1.99121	2.01522	1.4884	0.193444	0.261914	0.000168074	0.000168074	7.24634	Basket trial	Gene expression	Combo Emax	All	KRAS
24312434	MYC_down	Prexasertib_Olaparib	CHEK1, CHEK2_PARP1, PARP2	101	4	0.209515	0.740311	-0.530795	2.44416	2.43961	2.61225	0.217574	0.203195	5.52e-06	5.52e-06	0.602327	Basket trial	Gene expression	Compound1 Emax	All	KRAS
24312434	MYC_down	Prexasertib_Olaparib	CHEK1, CHEK2_PARP1, PARP2	101	4	0.228718	0.669098	-0.44038	2.15442	2.14481	2.57396	0.205324	0.171091	5.15e-05	5.15e-05	3.63972	Basket trial	Gene expression	Combo Emax	All	KRAS
24312435	MYC_down	Prexasertib_AZD6738	CHEK1, CHEK2_ATR	101	4	0.166371	0.659106	-0.492736	1.87174	1.86	2.46238	0.264911	0.200105	0.00038427	0.00038427	6.27908	Basket trial	Gene expression	Compound1 Emax	All	KRAS
24312436	CTCF_up	Prexasertib_AZD1775	CHEK1, CHEK2_WEE1	100	5	0.372383	0.204424	0.167959	1.68466	1.69903	1.41535	0.0988558	0.118669	0.000378014	0.000378014	8.27295	Basket trial	Gene expression	Bliss window	All	KRAS
24312436	MYC_down	Prexasertib_AZD1775	CHEK1, CHEK2_WEE1	101	4	0.25085	0.717887	-0.467037	1.98102	1.97262	2.34236	0.23676	0.199388	0.000180581	0.000180581	3.85424	Basket trial	Gene expression	Compound1 Emax	All	KRAS
24312436	MYC_down	Prexasertib_AZD1775	CHEK1, CHEK2_WEE1	101	4	0.406603	0.764603	-0.358	1.96648	2.00933	1.26764	0.178169	0.282415	0.000199995	0.000199995	8.05847	Basket trial	Gene expression	Combo Emax	All	KRAS
24332434	FGFR3_down	DITC_Olaparib	DNA akylating agent_PARP1, PARP2	100	5	0.501928	0.154076	0.347852	2.03784	2.15821	1.06177	0.161176	0.327616	2.21e-05	2.21e-05	1.10558	Basket trial	Gene expression	Compound1 Emax	All	KRAS
24332434	DICER1_up	DITC_Olaparib	DNA akylating agent_PARP1, PARP2	101	4	0.566594	0.154959	0.411635	2.44253	2.6031	1.09393	0.158133	0.376292	5.59e-06	5.59e-06	0.602327	Basket trial	Gene expression	Compound1 Emax	All	KRAS
24332434	EFNA2_down	DITC_Olaparib	DNA akylating agent_PARP1, PARP2	102	3	0.637927	0.156896	0.48103	2.86529	3.04976	1.08885	0.157727	0.441777	3.71e-06	3.71e-06	0.532464	Basket trial	Gene expression	Compound1 Emax	All	KRAS
24332434	RB1_down	DITC_Olaparib	DNA akylating agent_PARP1, PARP2	99	6	0.0157281	-0.0250142	0.0407423	1.68956	1.74337	1.14139	0.0233698	0.0356954	0.000111587	0.000111587	5.86704	Basket trial	Gene expression	Bliss matrix	All	KRAS
24332434	PDGFB_down	DITC_Olaparib	DNA akylating agent_PARP1, PARP2	100	5	0.451009	0.156622	0.294387	1.67948	1.72304	1.12324	0.170853	0.262087	0.00039308	0.00039308	6.31921	Basket trial	Gene expression	Compound1 Emax	All	KRAS
24332434	UGT1A1_up	DITC_Olaparib	DNA akylating agent_PARP1, PARP2	101	4	0.0919785	0.0281542	0.0638244	2.22426	2.23667	1.90101	0.0285354	0.0335739	3.05e-05	3.05e-05	1.66699	Basket trial	Gene expression	Bliss window	All	KRAS
24332434	MED23_mut	DITC_Olaparib	DNA akylating agent_PARP1, PARP2	103	3	0.506905	0.142638	0.364267	2.91678	3.11382	1.08324	0.116984	0.336274	2.54e-06	2.54e-06	0.750278	Basket trial	Sanger MOBEM	Compound2 Emax	All	KRAS
24332434	EFNA2_down	DITC_Olaparib	DNA akylating agent_PARP1, PARP2	102	3	0.664922	0.233795	0.431126	2.38924	2.45361	1.25663	0.175711	0.343082	8.94e-05	8.94e-05	5.35414	Basket trial	Gene expression	Combo Emax	All	KRAS
24332434	BLM_up	DITC_Olaparib	DNA akylating agent_PARP1, PARP2	102	3	0.690757	0.155342	0.535414	3.28158	3.40708	1.52149	0.157147	0.351901	1.77e-07	1.77e-07	0.0764857	Basket trial	Gene expression	Compound1 Emax	All	KRAS
24332434	AATK_down	DITC_Olaparib	DNA akylating agent_PARP1, PARP2	102	3	0.82872	0.151285	0.677435	4.59378	4.5829	5.27021	0.147818	0.12854	4.27e-12	4.27e-12	1.84e-05	Basket trial	Gene expression	Compound1 Emax	All	KRAS
24332434	HMOX1_down	DITC_Olaparib	DNA akylating agent_PARP1, PARP2	101	4	0.62829	0.152515	0.475775	2.93512	3.16366	1.23569	0.150388	0.385027	8.89e-08	8.89e-08	0.0552342	Basket trial	Gene expression	Compound1 Emax	All	KRAS
24332434	DDR1_down	DITC_Olaparib	DNA akylating agent_PARP1, PARP2	101	4	0.626083	0.231065	0.395018	2.20855	2.28217	1.25113	0.173088	0.315728	3.44e-05	3.44e-05	2.7458	Basket trial	Gene expression	Combo Emax	All	KRAS
24332434	HMOX1_down	DITC_Olaparib	DNA akylating agent_PARP1, PARP2	101	4	0.697165	0.228249	0.468916	2.72526	2.90822	1.21127	0.161238	0.387127	5.44e-07	5.44e-07	0.137983	Basket trial	Gene expression	Combo Emax	All	KRAS
24332434	AATK_down	DITC_Olaparib	DNA akylating agent_PARP1, PARP2	102	3	0.747258	0.231373	0.515885	2.96421	2.97393	2.57048	0.173469	0.200696	1.84e-06	1.84e-06	0.395636	Basket trial	Gene expression	Combo Emax	All	KRAS
24332434	BOK_down	DITC_Olaparib	DNA akylating agent_PARP1, PARP2	97	8	0.512164	0.224171	0.287994	1.61326	1.68694	1.0947	0.17072	0.263081	2.8e-05	2.8e-05	2.32028	Basket trial	Gene expression	Combo Emax	All	KRAS
24332434	CREBBP_mut	DITC_Olaparib	DNA akylating agent_PARP1, PARP2	102	4	0.551394	0.155294	0.3961	2.34187	2.4275	1.28274	0.163172	0.308792	1.22e-05	1.22e-05	3.97516	Basket trial	Sanger MOBEM	Compound1 Emax	All	KRAS
24332434	PTP4A3_down	DITC_Olaparib	DNA akylating agent_PARP1, PARP2	100	5	0.592344	0.149555	0.442789	2.76382	3.04144	1.19915	0.145585	0.369252	2.58e-08	2.58e-08	0.0242961	Basket trial	Gene expression	Compound1 Emax	All	KRAS
24332434	BLM_up	DITC_Olaparib	DNA akylating agent_PARP1, PARP2	102	3	0.710122	0.232466	0.477656	2.69712	2.73078	1.80325	0.174916	0.264886	1.19e-05	1.19e-05	1.42021	Basket trial	Gene expression	Combo Emax	All	KRAS
24332434	BCL2L2_down	DITC_Olaparib	DNA akylating agent_PARP1, PARP2	102	3	0.658654	0.233979	0.424674	2.34786	2.35093	2.20694	0.180641	0.192427	0.000115956	0.000115956	6.21341	Basket trial	Gene expression	Combo Emax	All	KRAS
24332434	PARP2_down	DITC_Olaparib	DNA akylating agent_PARP1, PARP2	102	3	0.660065	0.233938	0.426127	2.35715	2.36658	1.99125	0.180061	0.214	0.000109408	0.000109408	6.126	Basket trial	Gene expression	Combo Emax	All	KRAS
24332434	NQO1_down	DITC_Olaparib	DNA akylating agent_PARP1, PARP2	101	4	0.595921	0.232259	0.363662	2.00557	2.01251	1.80868	0.1807	0.201065	0.00015183	0.00015183	6.81873	Basket trial	Gene expression	Combo Emax	All	KRAS
24332434	THBS1_down	DITC_Olaparib	DNA akylating agent_PARP1, PARP2	100	5	0.605501	0.228144	0.377358	2.13514	2.24926	1.14987	0.167769	0.328173	9.52e-06	9.52e-06	1.24403	Basket trial	Gene expression	Combo Emax	All	KRAS
24332434	EPHB2_down	DITC_Olaparib	DNA akylating agent_PARP1, PARP2	99	6	0.574984	0.226181	0.348803	1.9767	2.05271	1.26947	0.169923	0.274763	8.03e-06	8.03e-06	1.11729	Basket trial	Gene expression	Combo Emax	All	KRAS
24342495	CTCF_up	Olaparib_AZD4320	PARP1, PARP2_BCL2, BCL-XL	54	3	0.988515	0.300095	0.68842	3.5402	3.47543	65.5325	0.198082	0.010505	1.81e-07	1.81e-07	0.00180882	Basket trial	Gene expression	Combo Emax	All	KRAS
24342495	CXCR4_up	Olaparib_AZD4320	PARP1, PARP2_BCL2, BCL-XL	53	4	0.134643	0.0334337	0.101209	2.29402	2.25699	3.51232	0.0448427	0.0288155	4.62e-05	4.62e-05	0.189479	Basket trial	Gene expression	Bliss window	All	KRAS
24342495	EPHB4_down	Olaparib_AZD4320	PARP1, PARP2_BCL2, BCL-XL	52	5	0.711398	0.300263	0.411135	1.87102	1.95756	1.2904	0.210024	0.31861	0.000193286	0.000193286	0.588852	Basket trial	Gene expression	Combo Emax	All	KRAS
24342495	PERP_down	Olaparib_AZD4320	PARP1, PARP2_BCL2, BCL-XL	54	3	0.140615	0.0349762	0.105638	2.32608	2.37642	1.60102	0.0444527	0.0659821	0.000246362	0.000246362	0.731003	Basket trial	Gene expression	Bliss window	All	KRAS
24342495	TJP1_down	Olaparib_AZD4320	PARP1, PARP2_BCL2, BCL-XL	51	6	0.0246278	-0.0347317	0.0593596	2.15589	2.2234	1.70542	0.0266977	0.0348064	6.3e-06	6.3e-06	0.0598274	Basket trial	Gene expression	Bliss matrix	All	KRAS
24342495	DDR1_down	Olaparib_AZD4320	PARP1, PARP2_BCL2, BCL-XL	54	3	0.0337746	-0.0319421	0.0657167	2.21674	2.29817	1.31433	0.0285952	0.0500001	0.000444568	0.000444568	1.5929	Basket trial	Gene expression	Bliss matrix	All	KRAS
24342495	GNA11_down	Olaparib_AZD4320	PARP1, PARP2_BCL2, BCL-XL	54	3	0.777989	0.31179	0.466198	2.06289	2.13322	1.25118	0.218542	0.372605	0.000995916	0.000995916	1.84229	Basket trial	Gene expression	Combo Emax	All	KRAS
24342495	PIK3CG_up	Olaparib_AZD4320	PARP1, PARP2_BCL2, BCL-XL	54	3	0.161422	0.0338202	0.127602	3.00947	3.05122	2.29451	0.0418201	0.055612	4.76e-06	4.76e-06	0.0282694	Basket trial	Gene expression	Bliss window	All	KRAS
24342495	ETV1_down	Olaparib_AZD4320	PARP1, PARP2_BCL2, BCL-XL	51	6	0.581852	0.194848	0.387004	2.18964	2.56575	1.13575	0.150835	0.340747	4.77e-06	4.77e-06	0.0268856	Basket trial	Gene expression	Compound2 Emax	All	KRAS
24342495	IKZF1_up	Olaparib_AZD4320	PARP1, PARP2_BCL2, BCL-XL	51	6	0.0246278	-0.0347317	0.0593596	2.15589	2.2234	1.70542	0.0266977	0.0348064	6.3e-06	6.3e-06	0.0598274	Basket trial	Gene expression	Bliss matrix	All	KRAS
24342495	PIK3CG_up	Olaparib_AZD4320	PARP1, PARP2_BCL2, BCL-XL	54	3	0.801085	0.310507	0.490577	2.19685	2.24578	1.50094	0.218444	0.326847	0.000494244	0.000494244	1.11293	Basket trial	Gene expression	Combo Emax	All	KRAS
24342495	MECOM_down	Olaparib_AZD4320	PARP1, PARP2_BCL2, BCL-XL	53	4	0.024698	-0.032497	0.057195	1.92715	2.04199	1.13268	0.0280094	0.0504952	0.000474333	0.000474333	1.66229	Basket trial	Gene expression	Bliss matrix	All	KRAS
24342495	FAT1_down	Olaparib_AZD4320	PARP1, PARP2_BCL2, BCL-XL	54	3	0.801085	0.310507	0.490577	2.19685	2.24578	1.50094	0.218444	0.326847	0.000494244	0.000494244	1.11293	Basket trial	Gene expression	Combo Emax	All	KRAS
24342495	BOK_down	Olaparib_AZD4320	PARP1, PARP2_BCL2, BCL-XL	52	5	0.764456	0.295161	0.469295	2.2363	2.35086	1.50349	0.199626	0.312136	1.37e-05	1.37e-05	0.0786444	Basket trial	Gene expression	Combo Emax	All	KRAS
24342495	CBFA2T3_up	Olaparib_AZD4320	PARP1, PARP2_BCL2, BCL-XL	53	4	0.667037	0.203023	0.464015	2.62289	2.88568	1.30927	0.160799	0.354408	5.03e-06	5.03e-06	0.0278158	Basket trial	Gene expression	Compound2 Emax	All	KRAS
24342495	MYB_up	Olaparib_AZD4320	PARP1, PARP2_BCL2, BCL-XL	54	3	0.048805	-0.0327771	0.0815821	2.963	2.99274	2.4001	0.02726	0.0339912	6.3e-06	6.3e-06	0.0598274	Basket trial	Gene expression	Bliss matrix	All	KRAS
24342495	PTPRF_down	Olaparib_AZD4320	PARP1, PARP2_BCL2, BCL-XL	52	5	0.0246107	-0.0335885	0.0581992	2.03102	2.1018	1.49556	0.0276902	0.0389147	6.2e-05	6.2e-05	0.350984	Basket trial	Gene expression	Bliss matrix	All	KRAS
24342495	IKZF1_up	Olaparib_AZD4320	PARP1, PARP2_BCL2, BCL-XL	51	6	0.70769	0.292637	0.415052	1.94604	2.06727	1.33075	0.200773	0.311893	3.46e-05	3.46e-05	0.148117	Basket trial	Gene expression	Combo Emax	All	KRAS
24342495	PERP_down	Olaparib_AZD4320	PARP1, PARP2_BCL2, BCL-XL	54	3	0.399844	0.141644	0.2582	2.51263	2.72825	1.12109	0.0946395	0.230311	8.74e-05	8.74e-05	0.0955286	Basket trial	Gene expression	Compound1 Emax	All	KRAS
24342495	ARHGEF6_up	Olaparib_AZD4320	PARP1, PARP2_BCL2, BCL-XL	54	3	0.048805	-0.0327771	0.0815821	2.963	2.99274	2.4001	0.02726	0.0339912	6.3e-06	6.3e-06	0.0598274	Basket trial	Gene expression	Bliss matrix	All	KRAS
24342495	SOX9_down	Olaparib_AZD4320	PARP1, PARP2_BCL2, BCL-XL	51	6	0.0197288	-0.0341554	0.0538842	1.8833	2.03928	1.19801	0.0264232	0.0449781	5.68e-05	5.68e-05	0.337113	Basket trial	Gene expression	Bliss matrix	All	KRAS
24342495	HMOX1_down	Olaparib_AZD4320	PARP1, PARP2_BCL2, BCL-XL	54	3	0.929539	0.303371	0.626168	3.05384	3.0089	6.78672	0.208106	0.0922638	3.64e-06	3.64e-06	0.0247075	Basket trial	Gene expression	Combo Emax	All	KRAS
24342495	ROR1_down	Olaparib_AZD4320	PARP1, PARP2_BCL2, BCL-XL	54	3	0.0368752	-0.0321144	0.0689896	2.35791	2.44506	1.39535	0.0282159	0.0494426	0.000206952	0.000206952	0.900002	Basket trial	Gene expression	Bliss matrix	All	KRAS
24342495	TP53I3_down	Olaparib_AZD4320	PARP1, PARP2_BCL2, BCL-XL	54	3	0.152562	0.0343125	0.11825	2.70106	2.75623	1.88645	0.0429028	0.0626839	2.97e-05	2.97e-05	0.131966	Basket trial	Gene expression	Bliss window	All	KRAS
24342495	EPHB2_down	Olaparib_AZD4320	PARP1, PARP2_BCL2, BCL-XL	53	4	0.74331	0.197266	0.546044	3.40651	4.30759	1.24445	0.126763	0.438785	1.91e-08	1.91e-08	0.000247143	Basket trial	Gene expression	Compound2 Emax	All	KRAS
24342495	DDR1_down	Olaparib_AZD4320	PARP1, PARP2_BCL2, BCL-XL	54	3	0.763628	0.206249	0.557379	3.22863	3.386	1.7494	0.164612	0.318611	1.25e-06	1.25e-06	0.00870848	Basket trial	Gene expression	Compound2 Emax	All	KRAS
24342495	CTNND1_down	Olaparib_AZD4320	PARP1, PARP2_BCL2, BCL-XL	53	4	0.12692	0.0340166	0.0929031	2.04913	2.03891	2.25503	0.0455651	0.0411981	0.000223206	0.000223206	0.676385	Basket trial	Gene expression	Bliss window	All	KRAS
24342495	BCL2L1_down	Olaparib_AZD4320	PARP1, PARP2_BCL2, BCL-XL	54	3	0.0368752	-0.0321144	0.0689896	2.35791	2.44506	1.39535	0.0282159	0.0494426	0.000206952	0.000206952	0.900002	Basket trial	Gene expression	Bliss matrix	All	KRAS
24342495	DICER1_up	Olaparib_AZD4320	PARP1, PARP2_BCL2, BCL-XL	54	3	0.83169	0.308807	0.522883	2.38228	2.41078	1.87002	0.216894	0.279613	0.000180958	0.000180958	0.557254	Basket trial	Gene expression	Combo Emax	All	KRAS
24342495	ANK3_down	Olaparib_AZD4320	PARP1, PARP2_BCL2, BCL-XL	53	4	0.137966	0.033183	0.104783	2.40597	2.61843	1.25102	0.0400174	0.083758	2.2e-05	2.2e-05	0.102204	Basket trial	Gene expression	Bliss window	All	KRAS
24342495	NT5E_down	Olaparib_AZD4320	PARP1, PARP2_BCL2, BCL-XL	53	4	0.0399193	-0.0336458	0.0735651	2.71153	2.74951	2.23223	0.0267557	0.0329558	2.72e-06	2.72e-06	0.0322998	Basket trial	Gene expression	Bliss matrix	All	KRAS
24342495	ZFP36L1_down	Olaparib_AZD4320	PARP1, PARP2_BCL2, BCL-XL	54	3	0.147035	0.0346196	0.112415	2.52243	2.59951	1.58013	0.0432447	0.071143	8.27e-05	8.27e-05	0.3098	Basket trial	Gene expression	Bliss window	All	KRAS
24342495	INPP4A_up	Olaparib_AZD4320	PARP1, PARP2_BCL2, BCL-XL	54	3	0.780386	0.205318	0.575067	3.39049	3.59045	1.72358	0.160166	0.333647	4.61e-07	4.61e-07	0.00381612	Basket trial	Gene expression	Compound2 Emax	All	KRAS
24342495	FGFR4_down	Olaparib_AZD4320	PARP1, PARP2_BCL2, BCL-XL	54	3	0.716384	0.208874	0.50751	2.8131	3.04796	1.26741	0.166508	0.400431	1.54e-05	1.54e-05	0.0584101	Basket trial	Gene expression	Compound2 Emax	All	KRAS
24342495	IRS2_down	Olaparib_AZD4320	PARP1, PARP2_BCL2, BCL-XL	54	3	0.803337	0.310382	0.492955	2.21018	2.26073	1.49967	0.218051	0.328709	0.00046041	0.00046041	1.06624	Basket trial	Gene expression	Combo Emax	All	KRAS
24342495	ABCC3_down	Olaparib_AZD4320	PARP1, PARP2_BCL2, BCL-XL	53	4	0.150274	0.0322541	0.11802	2.8647	2.9076	2.33303	0.04059	0.0505863	9.3e-07	9.3e-07	0.00897958	Basket trial	Gene expression	Bliss window	All	KRAS
24342495	EGFR_down	Olaparib_AZD4320	PARP1, PARP2_BCL2, BCL-XL	50	7	0.120703	0.0293128	0.0913902	2.21218	2.48134	1.3524	0.0368309	0.0675765	1.09e-06	1.09e-06	0.010333	Basket trial	Gene expression	Bliss window	All	KRAS
24342495	AATK_down	Olaparib_AZD4320	PARP1, PARP2_BCL2, BCL-XL	54	3	0.988515	0.300095	0.68842	3.5402	3.47543	65.5325	0.198082	0.010505	1.81e-07	1.81e-07	0.00180882	Basket trial	Gene expression	Combo Emax	All	KRAS
24342495	TJP1_down	Olaparib_AZD4320	PARP1, PARP2_BCL2, BCL-XL	51	6	0.70769	0.292637	0.415052	1.94604	2.06727	1.33075	0.200773	0.311893	3.46e-05	3.46e-05	0.148117	Basket trial	Gene expression	Combo Emax	All	KRAS
24342495	MYB_up	Olaparib_AZD4320	PARP1, PARP2_BCL2, BCL-XL	54	3	0.161563	0.0338124	0.127751	3.01462	3.03647	2.56622	0.0420722	0.0497817	4.62e-06	4.62e-06	0.0279877	Basket trial	Gene expression	Bliss window	All	KRAS
24342495	EPHA2_down	Olaparib_AZD4320	PARP1, PARP2_BCL2, BCL-XL	50	7	0.130359	0.027961	0.102398	2.67205	2.79569	2.04554	0.036627	0.050059	1.57e-08	1.57e-08	0.000471298	Basket trial	Gene expression	Bliss window	All	KRAS
24342495	PERP_down	Olaparib_AZD4320	PARP1, PARP2_BCL2, BCL-XL	54	3	0.0410307	-0.0323452	0.0733759	2.55646	2.60822	1.78931	0.0281326	0.041008	6.81e-05	6.81e-05	0.378025	Basket trial	Gene expression	Bliss matrix	All	KRAS
24342495	YAP1_down	Olaparib_AZD4320	PARP1, PARP2_BCL2, BCL-XL	51	6	0.124255	0.0306869	0.0935681	2.21491	2.29814	1.69317	0.0407147	0.055262	3.86e-06	3.86e-06	0.0262079	Basket trial	Gene expression	Bliss window	All	KRAS
24342495	PIK3CD_up	Olaparib_AZD4320	PARP1, PARP2_BCL2, BCL-XL	54	3	0.152562	0.0343125	0.11825	2.70106	2.75623	1.88645	0.0429028	0.0626839	2.97e-05	2.97e-05	0.131966	Basket trial	Gene expression	Bliss window	All	KRAS
24342495	FAT1_down	Olaparib_AZD4320	PARP1, PARP2_BCL2, BCL-XL	54	3	0.161422	0.0338202	0.127602	3.00947	3.05122	2.29451	0.0418201	0.055612	4.76e-06	4.76e-06	0.0282694	Basket trial	Gene expression	Bliss window	All	KRAS
24342495	DKK1_down	Olaparib_AZD4320	PARP1, PARP2_BCL2, BCL-XL	54	3	0.161563	0.0338124	0.127751	3.01462	3.03647	2.56622	0.0420722	0.0497817	4.62e-06	4.62e-06	0.0279877	Basket trial	Gene expression	Bliss window	All	KRAS
24342495	SPTAN1_down	Olaparib_AZD4320	PARP1, PARP2_BCL2, BCL-XL	54	3	0.0371425	-0.0321292	0.0692717	2.37034	2.45606	1.41214	0.0282044	0.0490544	0.00019327	0.00019327	0.880848	Basket trial	Gene expression	Bliss matrix	All	KRAS
24342495	PTPN12_down	Olaparib_AZD4320	PARP1, PARP2_BCL2, BCL-XL	53	4	0.729733	0.306636	0.423097	1.88841	1.93747	1.38217	0.218376	0.30611	0.000599803	0.000599803	1.26559	Basket trial	Gene expression	Combo Emax	All	KRAS
24342495	YAP1_down	Olaparib_AZD4320	PARP1, PARP2_BCL2, BCL-XL	51	6	0.672712	0.296753	0.375959	1.70702	1.77775	1.27947	0.21148	0.29384	0.000220839	0.000220839	0.629893	Basket trial	Gene expression	Combo Emax	All	KRAS
24342495	NR2F2_down	Olaparib_AZD4320	PARP1, PARP2_BCL2, BCL-XL	54	3	0.803337	0.310382	0.492955	2.21018	2.26073	1.49967	0.218051	0.328709	0.00046041	0.00046041	1.06624	Basket trial	Gene expression	Combo Emax	All	KRAS
24342495	ABCC3_down	Olaparib_AZD4320	PARP1, PARP2_BCL2, BCL-XL	53	4	0.0257647	-0.0325775	0.0583422	1.97588	2.04843	1.33033	0.0284814	0.0438555	0.000351919	0.000351919	1.33659	Basket trial	Gene expression	Bliss matrix	All	KRAS
24342495	FAT1_down	Olaparib_AZD4320	PARP1, PARP2_BCL2, BCL-XL	54	3	0.776646	0.205526	0.57112	3.35362	3.54417	1.72652	0.161143	0.330793	5.79e-07	5.79e-07	0.0044006	Basket trial	Gene expression	Compound2 Emax	All	KRAS
24342495	EPHA2_down	Olaparib_AZD4320	PARP1, PARP2_BCL2, BCL-XL	50	7	0.0218395	-0.0355285	0.0573681	2.11662	2.17858	1.75299	0.0263328	0.0327258	2.57e-06	2.57e-06	0.0311785	Basket trial	Gene expression	Bliss matrix	All	KRAS
24342495	WWTR1_down	Olaparib_AZD4320	PARP1, PARP2_BCL2, BCL-XL	54	3	0.805918	0.310239	0.495679	2.22551	2.26392	1.61808	0.218947	0.306338	0.000424239	0.000424239	1.00312	Basket trial	Gene expression	Combo Emax	All	KRAS
24342495	INPP4A_up	Olaparib_AZD4320	PARP1, PARP2_BCL2, BCL-XL	54	3	0.803337	0.310382	0.492955	2.21018	2.26073	1.49967	0.218051	0.328709	0.00046041	0.00046041	1.06624	Basket trial	Gene expression	Combo Emax	All	KRAS
24342495	ZFP36L1_down	Olaparib_AZD4320	PARP1, PARP2_BCL2, BCL-XL	54	3	0.0449878	-0.0325651	0.0775529	2.75706	2.80314	2.01931	0.0276665	0.0384056	2.14e-05	2.14e-05	0.154203	Basket trial	Gene expression	Bliss matrix	All	KRAS
24342495	MET_down	Olaparib_AZD4320	PARP1, PARP2_BCL2, BCL-XL	53	4	0.0392769	-0.0335973	0.0728742	2.67367	2.71516	2.16462	0.0268398	0.0336661	3.54e-06	3.54e-06	0.039545	Basket trial	Gene expression	Bliss matrix	All	KRAS
24342495	KRT18_down	Olaparib_AZD4320	PARP1, PARP2_BCL2, BCL-XL	53	4	0.729733	0.306636	0.423097	1.88841	1.93747	1.38217	0.218376	0.30611	0.000599803	0.000599803	1.26559	Basket trial	Gene expression	Combo Emax	All	KRAS
24342495	PTPRB_down	Olaparib_AZD4320	PARP1, PARP2_BCL2, BCL-XL	53	4	0.0307542	-0.0329541	0.0637083	2.2146	2.27104	1.62788	0.0280525	0.0391356	7.77e-05	7.77e-05	0.402256	Basket trial	Gene expression	Bliss matrix	All	KRAS
24342495	CTCF_up	Olaparib_AZD4320	PARP1, PARP2_BCL2, BCL-XL	54	3	0.0380447	-0.0321793	0.0702241	2.41264	2.47592	1.57811	0.0283628	0.044499	0.000152957	0.000152957	0.714259	Basket trial	Gene expression	Bliss matrix	All	KRAS
24342495	ERRFI1_down	Olaparib_AZD4320	PARP1, PARP2_BCL2, BCL-XL	52	5	0.150753	0.0299384	0.120815	3.19638	3.24042	2.75693	0.0372837	0.0438221	7.25e-09	7.25e-09	0.000317822	Basket trial	Gene expression	Bliss window	All	KRAS
24342495	SRGAP1_down	Olaparib_AZD4320	PARP1, PARP2_BCL2, BCL-XL	53	4	0.118932	0.0346195	0.0843122	1.81476	1.78875	2.58664	0.0471348	0.0325953	0.000930823	0.000930823	2.03176	Basket trial	Gene expression	Bliss window	All	KRAS
24342495	AFF4_down	Olaparib_AZD4320	PARP1, PARP2_BCL2, BCL-XL	53	4	0.155218	0.0318809	0.123337	3.07337	3.13725	2.3581	0.0393137	0.0523035	2.11e-07	2.11e-07	0.00255641	Basket trial	Gene expression	Bliss window	All	KRAS
24342495	GNA11_down	Olaparib_AZD4320	PARP1, PARP2_BCL2, BCL-XL	54	3	0.745358	0.207264	0.538094	3.06136	3.3246	1.36493	0.161852	0.394228	3.48e-06	3.48e-06	0.0210959	Basket trial	Gene expression	Compound2 Emax	All	KRAS
24342495	DKK1_down	Olaparib_AZD4320	PARP1, PARP2_BCL2, BCL-XL	54	3	0.048805	-0.0327771	0.0815821	2.963	2.99274	2.4001	0.02726	0.0339912	6.3e-06	6.3e-06	0.0598274	Basket trial	Gene expression	Bliss matrix	All	KRAS
24342495	ERRFI1_down	Olaparib_AZD4320	PARP1, PARP2_BCL2, BCL-XL	52	5	0.0274149	-0.0338582	0.0612731	2.17909	2.25477	1.60574	0.0271748	0.0381588	2.09e-05	2.09e-05	0.152968	Basket trial	Gene expression	Bliss matrix	All	KRAS
24342495	PIK3CD_up	Olaparib_AZD4320	PARP1, PARP2_BCL2, BCL-XL	54	3	0.0441313	-0.0325175	0.0766488	2.71259	2.76268	1.94143	0.0277444	0.0394806	2.77e-05	2.77e-05	0.183669	Basket trial	Gene expression	Bliss matrix	All	KRAS
24342495	KRT18_down	Olaparib_AZD4320	PARP1, PARP2_BCL2, BCL-XL	53	4	0.118932	0.0346195	0.0843122	1.81476	1.78875	2.58664	0.0471348	0.0325953	0.000930823	0.000930823	2.03176	Basket trial	Gene expression	Bliss window	All	KRAS
24342495	RGS3_down	Olaparib_AZD4320	PARP1, PARP2_BCL2, BCL-XL	54	3	0.0368752	-0.0321144	0.0689896	2.35791	2.44506	1.39535	0.0282159	0.0494426	0.000206952	0.000206952	0.900002	Basket trial	Gene expression	Bliss matrix	All	KRAS
24342495	AATK_down	Olaparib_AZD4320	PARP1, PARP2_BCL2, BCL-XL	54	3	0.145385	0.0347112	0.110674	2.4709	2.51111	1.82068	0.0440737	0.060787	0.000110502	0.000110502	0.400975	Basket trial	Gene expression	Bliss window	All	KRAS
24342495	BTK_up	Olaparib_AZD4320	PARP1, PARP2_BCL2, BCL-XL	52	5	0.145352	0.0304577	0.114895	2.92365	2.99923	2.28683	0.0383081	0.050242	6.47e-08	6.47e-08	0.00118915	Basket trial	Gene expression	Bliss window	All	KRAS
24342495	IRS2_down	Olaparib_AZD4320	PARP1, PARP2_BCL2, BCL-XL	54	3	0.780386	0.205318	0.575067	3.39049	3.59045	1.72358	0.160166	0.333647	4.61e-07	4.61e-07	0.00381612	Basket trial	Gene expression	Compound2 Emax	All	KRAS
24342495	PIK3CG_up	Olaparib_AZD4320	PARP1, PARP2_BCL2, BCL-XL	54	3	0.776646	0.205526	0.57112	3.35362	3.54417	1.72652	0.161143	0.330793	5.79e-07	5.79e-07	0.0044006	Basket trial	Gene expression	Compound2 Emax	All	KRAS
24342495	ARHGEF6_up	Olaparib_AZD4320	PARP1, PARP2_BCL2, BCL-XL	54	3	0.161563	0.0338124	0.127751	3.01462	3.03647	2.56622	0.0420722	0.0497817	4.62e-06	4.62e-06	0.0279877	Basket trial	Gene expression	Bliss window	All	KRAS
24342495	CXCR4_up	Olaparib_AZD4320	PARP1, PARP2_BCL2, BCL-XL	53	4	0.657964	0.203707	0.454257	2.54323	2.81699	1.24019	0.161256	0.36628	8.69e-06	8.69e-06	0.0377754	Basket trial	Gene expression	Compound2 Emax	All	KRAS
24342495	TJP1_down	Olaparib_AZD4320	PARP1, PARP2_BCL2, BCL-XL	51	6	0.140598	0.0287641	0.111834	2.96944	3.04969	2.40907	0.0366707	0.0464222	5.93e-09	5.93e-09	0.000317822	Basket trial	Gene expression	Bliss window	All	KRAS
24342495	PRKCB_up	Olaparib_AZD4320	PARP1, PARP2_BCL2, BCL-XL	50	7	0.125578	0.0286303	0.0969476	2.43141	2.61805	1.66876	0.0370304	0.0580957	1.47e-07	1.47e-07	0.00226424	Basket trial	Gene expression	Bliss window	All	KRAS
24342495	PERP_down	Olaparib_AZD4320	PARP1, PARP2_BCL2, BCL-XL	54	3	0.824821	0.309189	0.515632	2.33981	2.36408	1.88462	0.218111	0.2736	0.000228543	0.000228543	0.635126	Basket trial	Gene expression	Combo Emax	All	KRAS
24342495	IKZF1_up	Olaparib_AZD4320	PARP1, PARP2_BCL2, BCL-XL	51	6	0.60789	0.191784	0.416106	2.44527	3.32512	1.03406	0.12514	0.4024	5.54e-07	5.54e-07	0.00432663	Basket trial	Gene expression	Compound2 Emax	All	KRAS
24342495	CCND1_down	Olaparib_AZD4320	PARP1, PARP2_BCL2, BCL-XL	52	5	0.0319295	-0.0342923	0.0662218	2.43711	2.48806	1.97878	0.0266158	0.033466	2.97e-06	2.97e-06	0.0345371	Basket trial	Gene expression	Bliss matrix	All	KRAS
24342495	HMOX1_down	Olaparib_AZD4320	PARP1, PARP2_BCL2, BCL-XL	54	3	0.139175	0.0350562	0.104118	2.28351	2.33716	1.53861	0.0445492	0.0676703	0.000310519	0.000310519	0.871441	Basket trial	Gene expression	Bliss window	All	KRAS
24342495	TNFRSF10B_down	Olaparib_AZD4320	PARP1, PARP2_BCL2, BCL-XL	53	4	0.643956	0.204765	0.439192	2.42454	2.79275	1.05622	0.157261	0.415816	1.94e-05	1.94e-05	0.0713352	Basket trial	Gene expression	Compound2 Emax	All	KRAS
24342495	AATK_down	Olaparib_AZD4320	PARP1, PARP2_BCL2, BCL-XL	54	3	0.0380447	-0.0321793	0.0702241	2.41264	2.47592	1.57811	0.0283628	0.044499	0.000152957	0.000152957	0.714259	Basket trial	Gene expression	Bliss matrix	All	KRAS
24342495	HMOX1_down	Olaparib_AZD4320	PARP1, PARP2_BCL2, BCL-XL	54	3	0.805773	0.203908	0.601865	3.65348	3.74084	2.4503	0.160891	0.245629	8.89e-08	8.89e-08	0.000961743	Basket trial	Gene expression	Compound2 Emax	All	KRAS
24342495	BOK_down	Olaparib_AZD4320	PARP1, PARP2_BCL2, BCL-XL	52	5	0.650311	0.195707	0.454604	2.68263	3.57687	1.04594	0.127096	0.434638	4.38e-07	4.38e-07	0.00381612	Basket trial	Gene expression	Compound2 Emax	All	KRAS
24342495	ARAP3_down	Olaparib_AZD4320	PARP1, PARP2_BCL2, BCL-XL	50	7	0.011425	-0.0340705	0.0454955	1.5416	1.62488	1.14407	0.0279993	0.0397662	0.000341436	0.000341436	1.30548	Basket trial	Gene expression	Bliss matrix	All	KRAS
24342495	BOK_down	Olaparib_AZD4320	PARP1, PARP2_BCL2, BCL-XL	52	5	0.0317685	-0.0342768	0.0660453	2.42743	2.47942	1.96305	0.0266374	0.0336442	3.2e-06	3.2e-06	0.0364616	Basket trial	Gene expression	Bliss matrix	All	KRAS
24342495	ARHGEF6_up	Olaparib_AZD4320	PARP1, PARP2_BCL2, BCL-XL	54	3	0.7286	0.208195	0.520405	2.91542	3.13039	1.37211	0.166243	0.379273	8.38e-06	8.38e-06	0.0368843	Basket trial	Gene expression	Compound2 Emax	All	KRAS
24342495	ARHGAP29_down	Olaparib_AZD4320	PARP1, PARP2_BCL2, BCL-XL	52	5	0.0246107	-0.0335885	0.0581992	2.03102	2.1018	1.49556	0.0276902	0.0389147	6.2e-05	6.2e-05	0.350984	Basket trial	Gene expression	Bliss matrix	All	KRAS
24342495	PTPN12_down	Olaparib_AZD4320	PARP1, PARP2_BCL2, BCL-XL	53	4	0.118932	0.0346195	0.0843122	1.81476	1.78875	2.58664	0.0471348	0.0325953	0.000930823	0.000930823	2.03176	Basket trial	Gene expression	Bliss window	All	KRAS
24342495	CTCF_up	Olaparib_AZD4320	PARP1, PARP2_BCL2, BCL-XL	54	3	0.145385	0.0347112	0.110674	2.4709	2.51111	1.82068	0.0440737	0.060787	0.000110502	0.000110502	0.400975	Basket trial	Gene expression	Bliss window	All	KRAS
24342495	BCL2L11_up	Olaparib_AZD4320	PARP1, PARP2_BCL2, BCL-XL	54	3	0.636739	0.213299	0.42344	2.21361	2.28818	1.34736	0.185055	0.314274	0.000452065	0.000452065	0.797942	Basket trial	Gene expression	Compound2 Emax	All	KRAS
24342495	DDR1_down	Olaparib_AZD4320	PARP1, PARP2_BCL2, BCL-XL	54	3	0.165653	0.0335852	0.132068	3.16804	3.19174	2.68506	0.0413781	0.0491863	1.82e-06	1.82e-06	0.0152278	Basket trial	Gene expression	Bliss window	All	KRAS
24342495	TP53I3_down	Olaparib_AZD4320	PARP1, PARP2_BCL2, BCL-XL	54	3	0.0441313	-0.0325175	0.0766488	2.71259	2.76268	1.94143	0.0277444	0.0394806	2.77e-05	2.77e-05	0.183669	Basket trial	Gene expression	Bliss matrix	All	KRAS
24342495	FCGR2B_up	Olaparib_AZD4320	PARP1, PARP2_BCL2, BCL-XL	53	4	0.0335322	-0.0331638	0.066696	2.35627	2.41683	1.72872	0.0275965	0.0385812	3.06e-05	3.06e-05	0.198289	Basket trial	Gene expression	Bliss matrix	All	KRAS
24342495	FCGR2B_up	Olaparib_AZD4320	PARP1, PARP2_BCL2, BCL-XL	53	4	0.140455	0.0329951	0.10746	2.49284	2.54668	1.89793	0.0421962	0.0566199	1.22e-05	1.22e-05	0.0639707	Basket trial	Gene expression	Bliss window	All	KRAS
24342495	ETV1_down	Olaparib_AZD4320	PARP1, PARP2_BCL2, BCL-XL	51	6	0.103584	0.0331187	0.0704653	1.5181	1.58257	1.1321	0.0445257	0.062243	0.000881995	0.000881995	1.96107	Basket trial	Gene expression	Bliss window	All	KRAS
24342495	BLM_up	Olaparib_AZD4320	PARP1, PARP2_BCL2, BCL-XL	54	3	0.161563	0.0338124	0.127751	3.01462	3.03647	2.56622	0.0420722	0.0497817	4.62e-06	4.62e-06	0.0279877	Basket trial	Gene expression	Bliss window	All	KRAS
24342495	EGFR_down	Olaparib_AZD4320	PARP1, PARP2_BCL2, BCL-XL	50	7	0.0139837	-0.0344287	0.0484124	1.67002	1.80106	1.14025	0.02688	0.0424577	0.000120998	0.000120998	0.589167	Basket trial	Gene expression	Bliss matrix	All	KRAS
24342495	HMOX1_down	Olaparib_AZD4320	PARP1, PARP2_BCL2, BCL-XL	54	3	0.0383131	-0.0321943	0.0705073	2.42532	2.48752	1.59621	0.0283444	0.0441718	0.000142548	0.000142548	0.676748	Basket trial	Gene expression	Bliss matrix	All	KRAS
24342495	RGS3_down	Olaparib_AZD4320	PARP1, PARP2_BCL2, BCL-XL	54	3	0.177601	0.0329214	0.144679	3.66599	3.64573	4.36727	0.0396846	0.0331281	8.21e-08	8.21e-08	0.00135617	Basket trial	Gene expression	Bliss window	All	KRAS
24342495	NQO1_down	Olaparib_AZD4320	PARP1, PARP2_BCL2, BCL-XL	54	3	0.789617	0.204805	0.584811	3.48348	3.6666	1.84085	0.159497	0.317686	2.58e-07	2.58e-07	0.00245109	Basket trial	Gene expression	Compound2 Emax	All	KRAS
24342495	BOK_down	Olaparib_AZD4320	PARP1, PARP2_BCL2, BCL-XL	52	5	0.13573	0.0313829	0.104347	2.5043	2.54961	2.08029	0.0409266	0.0501599	1.77e-06	1.77e-06	0.0150294	Basket trial	Gene expression	Bliss window	All	KRAS
24342495	ERRFI1_down	Olaparib_AZD4320	PARP1, PARP2_BCL2, BCL-XL	52	5	0.71476	0.189511	0.525249	3.46516	4.20242	1.53723	0.124987	0.341686	8.32e-10	8.32e-10	1.76e-05	Basket trial	Gene expression	Compound2 Emax	All	KRAS
24342495	BTK_up	Olaparib_AZD4320	PARP1, PARP2_BCL2, BCL-XL	52	5	0.0246107	-0.0335885	0.0581992	2.03102	2.1018	1.49556	0.0276902	0.0389147	6.2e-05	6.2e-05	0.350984	Basket trial	Gene expression	Bliss matrix	All	KRAS
24342495	NT5E_down	Olaparib_AZD4320	PARP1, PARP2_BCL2, BCL-XL	53	4	0.139483	0.0330685	0.106414	2.45858	2.52677	1.773	0.0421147	0.0600195	1.54e-05	1.54e-05	0.0764505	Basket trial	Gene expression	Bliss window	All	KRAS
24342495	PRKCB_up	Olaparib_AZD4320	PARP1, PARP2_BCL2, BCL-XL	50	7	0.0138323	-0.0344075	0.0482399	1.66223	1.7955	1.1291	0.0268671	0.0427243	0.000128993	0.000128993	0.622775	Basket trial	Gene expression	Bliss matrix	All	KRAS
24342495	NTN4_down	Olaparib_AZD4320	PARP1, PARP2_BCL2, BCL-XL	52	5	0.142759	0.030707	0.112052	2.80316	2.89864	2.07434	0.0386567	0.0540179	1.69e-07	1.69e-07	0.00229189	Basket trial	Gene expression	Bliss window	All	KRAS
24342495	EPHA2_down	Olaparib_AZD4320	PARP1, PARP2_BCL2, BCL-XL	50	7	0.696452	0.28591	0.410543	1.9687	2.15512	1.28377	0.190496	0.319794	9.53e-06	9.53e-06	0.0610339	Basket trial	Gene expression	Combo Emax	All	KRAS
24342495	BLM_up	Olaparib_AZD4320	PARP1, PARP2_BCL2, BCL-XL	54	3	0.048805	-0.0327771	0.0815821	2.963	2.99274	2.4001	0.02726	0.0339912	6.3e-06	6.3e-06	0.0598274	Basket trial	Gene expression	Bliss matrix	All	KRAS
24342495	TYRO3_down	Olaparib_AZD4320	PARP1, PARP2_BCL2, BCL-XL	52	5	0.756077	0.295967	0.460111	2.17513	2.21698	1.7898	0.207539	0.257073	2.16e-05	2.16e-05	0.106849	Basket trial	Gene expression	Combo Emax	All	KRAS
24342495	ERRFI1_down	Olaparib_AZD4320	PARP1, PARP2_BCL2, BCL-XL	52	5	0.747444	0.296797	0.450647	2.11357	2.24152	1.36034	0.201045	0.331276	3.4e-05	3.4e-05	0.147755	Basket trial	Gene expression	Combo Emax	All	KRAS
24342495	SPTAN1_down	Olaparib_AZD4320	PARP1, PARP2_BCL2, BCL-XL	54	3	0.136859	0.0351849	0.101674	2.21608	2.33459	1.16438	0.0435509	0.0873198	0.000446152	0.000446152	1.1713	Basket trial	Gene expression	Bliss window	All	KRAS
24342495	TNFRSF10B_down	Olaparib_AZD4320	PARP1, PARP2_BCL2, BCL-XL	53	4	0.781024	0.302765	0.478259	2.20991	2.29061	1.48998	0.208791	0.320984	8.01e-05	8.01e-05	0.306147	Basket trial	Gene expression	Combo Emax	All	KRAS
24342495	WWTR1_down	Olaparib_AZD4320	PARP1, PARP2_BCL2, BCL-XL	54	3	0.718562	0.208753	0.509809	2.83111	3.06243	1.28526	0.166472	0.396657	1.38e-05	1.38e-05	0.0543253	Basket trial	Gene expression	Compound2 Emax	All	KRAS
24342495	BCL2L1_down	Olaparib_AZD4320	PARP1, PARP2_BCL2, BCL-XL	54	3	0.177601	0.0329214	0.144679	3.66599	3.64573	4.36727	0.0396846	0.0331281	8.21e-08	8.21e-08	0.00135617	Basket trial	Gene expression	Bliss window	All	KRAS
24342495	NR2F2_down	Olaparib_AZD4320	PARP1, PARP2_BCL2, BCL-XL	54	3	0.780386	0.205318	0.575067	3.39049	3.59045	1.72358	0.160166	0.333647	4.61e-07	4.61e-07	0.00381612	Basket trial	Gene expression	Compound2 Emax	All	KRAS
24342495	MECOM_down	Olaparib_AZD4320	PARP1, PARP2_BCL2, BCL-XL	53	4	0.130127	0.0337745	0.0963527	2.14842	2.23405	1.4156	0.0431291	0.0680649	0.000118983	0.000118983	0.41332	Basket trial	Gene expression	Bliss window	All	KRAS
24342495	PTP4A3_down	Olaparib_AZD4320	PARP1, PARP2_BCL2, BCL-XL	54	3	0.683623	0.210694	0.472928	2.55359	2.8412	1.03447	0.166454	0.45717	6.93e-05	6.93e-05	0.203389	Basket trial	Gene expression	Compound2 Emax	All	KRAS
24342495	SRGAP1_down	Olaparib_AZD4320	PARP1, PARP2_BCL2, BCL-XL	53	4	0.729733	0.306636	0.423097	1.88841	1.93747	1.38217	0.218376	0.30611	0.000599803	0.000599803	1.26559	Basket trial	Gene expression	Combo Emax	All	KRAS
24342495	MET_down	Olaparib_AZD4320	PARP1, PARP2_BCL2, BCL-XL	53	4	0.143629	0.0327556	0.110873	2.6076	2.65596	2.04524	0.0417449	0.0542103	5.59e-06	5.59e-06	0.0315168	Basket trial	Gene expression	Bliss window	All	KRAS
24342495	PTPRF_down	Olaparib_AZD4320	PARP1, PARP2_BCL2, BCL-XL	52	5	0.145352	0.0304577	0.114895	2.92365	2.99923	2.28683	0.0383081	0.050242	6.47e-08	6.47e-08	0.00118915	Basket trial	Gene expression	Bliss window	All	KRAS
24342495	EGFR_down	Olaparib_AZD4320	PARP1, PARP2_BCL2, BCL-XL	50	7	0.652284	0.292093	0.360191	1.64714	1.77632	1.12476	0.202774	0.320239	0.00014596	0.00014596	0.48345	Basket trial	Gene expression	Combo Emax	All	KRAS
24342495	TJP1_down	Olaparib_AZD4320	PARP1, PARP2_BCL2, BCL-XL	51	6	0.60789	0.191784	0.416106	2.44527	3.32512	1.03406	0.12514	0.4024	5.54e-07	5.54e-07	0.00432663	Basket trial	Gene expression	Compound2 Emax	All	KRAS
24342495	EPHB2_down	Olaparib_AZD4320	PARP1, PARP2_BCL2, BCL-XL	53	4	0.767501	0.303786	0.463715	2.12182	2.34089	1.04887	0.198094	0.44211	0.000141008	0.000141008	0.473216	Basket trial	Gene expression	Combo Emax	All	KRAS
24342495	CCND1_down	Olaparib_AZD4320	PARP1, PARP2_BCL2, BCL-XL	52	5	0.132004	0.0317412	0.100263	2.35964	2.4167	1.86836	0.0414874	0.0536633	5.38e-06	5.38e-06	0.0309486	Basket trial	Gene expression	Bliss window	All	KRAS
24342495	BLM_up	Olaparib_AZD4320	PARP1, PARP2_BCL2, BCL-XL	54	3	0.7286	0.208195	0.520405	2.91542	3.13039	1.37211	0.166243	0.379273	8.38e-06	8.38e-06	0.0368843	Basket trial	Gene expression	Compound2 Emax	All	KRAS
24342495	ABCC3_down	Olaparib_AZD4320	PARP1, PARP2_BCL2, BCL-XL	53	4	0.847351	0.297759	0.549592	2.68565	2.75864	1.94576	0.199226	0.282457	3.26e-06	3.26e-06	0.0223617	Basket trial	Gene expression	Combo Emax	All	KRAS
24342495	CCND1_down	Olaparib_AZD4320	PARP1, PARP2_BCL2, BCL-XL	52	5	0.72907	0.298563	0.430507	1.9872	2.04967	1.49564	0.210037	0.287841	8.5e-05	8.5e-05	0.318536	Basket trial	Gene expression	Combo Emax	All	KRAS
24342495	EPHA2_down	Olaparib_AZD4320	PARP1, PARP2_BCL2, BCL-XL	50	7	0.600607	0.184482	0.416125	2.55503	3.5372	1.15359	0.117643	0.360723	4.67e-08	4.67e-08	0.000521635	Basket trial	Gene expression	Compound2 Emax	All	KRAS
24342495	NQO1_down	Olaparib_AZD4320	PARP1, PARP2_BCL2, BCL-XL	54	3	0.79568	0.310808	0.484872	2.16507	2.2216	1.41788	0.218253	0.341969	0.000584798	0.000584798	1.25009	Basket trial	Gene expression	Combo Emax	All	KRAS
24342495	MYB_up	Olaparib_AZD4320	PARP1, PARP2_BCL2, BCL-XL	54	3	0.7286	0.208195	0.520405	2.91542	3.13039	1.37211	0.166243	0.379273	8.38e-06	8.38e-06	0.0368843	Basket trial	Gene expression	Compound2 Emax	All	KRAS
24342495	ARHGAP29_down	Olaparib_AZD4320	PARP1, PARP2_BCL2, BCL-XL	52	5	0.145352	0.0304577	0.114895	2.92365	2.99923	2.28683	0.0383081	0.050242	6.47e-08	6.47e-08	0.00118915	Basket trial	Gene expression	Bliss window	All	KRAS
24342495	CTCF_up	Olaparib_AZD4320	PARP1, PARP2_BCL2, BCL-XL	54	3	0.962438	0.195204	0.767233	6.17473	6.0664	29.0732	0.126473	0.0263897	1.3e-14	1.3e-14	5.28e-10	Basket trial	Gene expression	Compound2 Emax	All	KRAS
24342495	FLT3_up	Olaparib_AZD4320	PARP1, PARP2_BCL2, BCL-XL	54	3	0.133144	0.0353913	0.0977526	2.11045	2.2441	1.0471	0.0435599	0.0933557	0.000778586	0.000778586	1.80309	Basket trial	Gene expression	Bliss window	All	KRAS
24342495	DDR1_down	Olaparib_AZD4320	PARP1, PARP2_BCL2, BCL-XL	54	3	0.796468	0.310764	0.485705	2.16969	2.21521	1.50511	0.219259	0.322705	0.000570715	0.000570715	1.23626	Basket trial	Gene expression	Combo Emax	All	KRAS
24342495	NTN4_down	Olaparib_AZD4320	PARP1, PARP2_BCL2, BCL-XL	52	5	0.0228676	-0.0334209	0.0562886	1.943	2.01499	1.41155	0.027935	0.0398772	0.000116475	0.000116475	0.582068	Basket trial	Gene expression	Bliss matrix	All	KRAS
24342495	ROR1_down	Olaparib_AZD4320	PARP1, PARP2_BCL2, BCL-XL	54	3	0.177601	0.0329214	0.144679	3.66599	3.64573	4.36727	0.0396846	0.0331281	8.21e-08	8.21e-08	0.00135617	Basket trial	Gene expression	Bliss window	All	KRAS
24342495	ABCC3_down	Olaparib_AZD4320	PARP1, PARP2_BCL2, BCL-XL	53	4	0.820774	0.19142	0.629355	4.55716	5.05271	2.21491	0.124558	0.284145	4.61e-12	4.61e-12	1.75e-07	Basket trial	Gene expression	Compound2 Emax	All	KRAS
24342495	AATK_down	Olaparib_AZD4320	PARP1, PARP2_BCL2, BCL-XL	54	3	0.962438	0.195204	0.767233	6.17473	6.0664	29.0732	0.126473	0.0263897	1.3e-14	1.3e-14	5.28e-10	Basket trial	Gene expression	Compound2 Emax	All	KRAS
24342495	DKK1_down	Olaparib_AZD4320	PARP1, PARP2_BCL2, BCL-XL	54	3	0.7286	0.208195	0.520405	2.91542	3.13039	1.37211	0.166243	0.379273	8.38e-06	8.38e-06	0.0368843	Basket trial	Gene expression	Compound2 Emax	All	KRAS
24342495	IKZF1_up	Olaparib_AZD4320	PARP1, PARP2_BCL2, BCL-XL	51	6	0.140598	0.0287641	0.111834	2.96944	3.04969	2.40907	0.0366707	0.0464222	5.93e-09	5.93e-09	0.000317822	Basket trial	Gene expression	Bliss window	All	KRAS
24342495	YAP1_down	Olaparib_AZD4320	PARP1, PARP2_BCL2, BCL-XL	51	6	0.0213031	-0.0343406	0.0556437	1.96753	2.01857	1.60684	0.0275659	0.0346292	2.91e-05	2.91e-05	0.190747	Basket trial	Gene expression	Bliss matrix	All	KRAS
24342496	TCF7L2_down	Olaparib_AZD5991	PARP1, PARP2_MCL1	54	3	0.116971	0.0215699	0.0954009	2.74935	2.72553	3.75937	0.0350027	0.0253768	2.24e-05	2.24e-05	0.102204	Basket trial	Gene expression	Bliss window	All	KRAS
24342496	IRS2_down	Olaparib_AZD5991	PARP1, PARP2_MCL1	54	3	0.666831	0.132658	0.534173	2.94581	3.44726	1.03195	0.154956	0.517634	6.98e-06	6.98e-06	0.0326152	Basket trial	Gene expression	Compound2 Emax	All	KRAS
24342496	TJP1_down	Olaparib_AZD5991	PARP1, PARP2_MCL1	51	6	0.723555	0.160196	0.563359	3.46278	4.34847	1.60432	0.129553	0.351152	7.99e-11	7.99e-11	3.8e-06	Basket trial	Gene expression	Combo Emax	All	KRAS
24342496	ERRFI1_down	Olaparib_AZD5991	PARP1, PARP2_MCL1	52	5	0.098237	0.019702	0.0785351	2.30305	2.60189	1.18761	0.0301838	0.0661286	8.27e-06	8.27e-06	0.0448517	Basket trial	Gene expression	Bliss window	All	KRAS
24342496	PTK7_down	Olaparib_AZD5991	PARP1, PARP2_MCL1	53	4	0.104163	0.0207365	0.0834264	2.4046	2.56526	1.36503	0.0325216	0.0611167	2.22e-05	2.22e-05	0.102204	Basket trial	Gene expression	Bliss window	All	KRAS
24342496	AATK_down	Olaparib_AZD5991	PARP1, PARP2_MCL1	54	3	0.123908	0.0211845	0.102724	3.05709	3.17464	1.78717	0.0323576	0.0574785	3.57e-06	3.57e-06	0.0245171	Basket trial	Gene expression	Bliss window	All	KRAS
24342496	TJP1_down	Olaparib_AZD5991	PARP1, PARP2_MCL1	51	6	0.089998	0.0191314	0.0708666	2.05937	2.34661	1.13395	0.0301996	0.0624955	1.39e-05	1.39e-05	0.0694148	Basket trial	Gene expression	Bliss window	All	KRAS
24342496	FAT1_down	Olaparib_AZD5991	PARP1, PARP2_MCL1	54	3	0.963164	0.116195	0.84697	8.24309	8.1021	31.226	0.104537	0.0271239	1.23e-19	1.23e-19	1.75e-14	Basket trial	Gene expression	Compound2 Emax	All	KRAS
24342496	NT5E_down	Olaparib_AZD5991	PARP1, PARP2_MCL1	53	4	0.00531815	-0.0387045	0.0440227	2.15408	2.15182	2.19442	0.0204583	0.0200612	0.000114746	0.000114746	0.578501	Basket trial	Gene expression	Bliss matrix	All	KRAS
24342496	AATK_down	Olaparib_AZD5991	PARP1, PARP2_MCL1	54	3	0.0164079	-0.0385054	0.0549133	2.77037	2.7438	3.98141	0.0200136	0.0137924	1.98e-05	1.98e-05	0.148248	Basket trial	Gene expression	Bliss matrix	All	KRAS
24342496	EPHA2_down	Olaparib_AZD5991	PARP1, PARP2_MCL1	50	7	0.559245	0.104986	0.454259	2.8969	8.78021	1.00688	0.0517367	0.451153	1.92e-09	1.92e-09	3.65e-05	Basket trial	Gene expression	Compound2 Emax	All	KRAS
24342496	NQO1_down	Olaparib_AZD5991	PARP1, PARP2_MCL1	54	3	0.106417	0.0221562	0.084261	2.33029	2.34903	1.95474	0.0358705	0.0431061	0.000240759	0.000240759	0.725716	Basket trial	Gene expression	Bliss window	All	KRAS
24342496	PTPRF_down	Olaparib_AZD5991	PARP1, PARP2_MCL1	52	5	0.0961634	0.0199014	0.076262	2.20885	2.50753	1.12479	0.0304132	0.0678013	1.68e-05	1.68e-05	0.0810175	Basket trial	Gene expression	Bliss window	All	KRAS
24342496	BCL2L11_up	Olaparib_AZD5991	PARP1, PARP2_MCL1	54	3	0.671277	0.132411	0.538866	2.98352	3.47551	1.05672	0.155047	0.509944	5.57e-06	5.57e-06	0.0280788	Basket trial	Gene expression	Compound2 Emax	All	KRAS
24342496	BLM_up	Olaparib_AZD5991	PARP1, PARP2_MCL1	54	3	0.680664	0.193876	0.486788	2.28963	2.38503	1.30517	0.204102	0.37297	0.000300391	0.000300391	0.78863	Basket trial	Gene expression	Combo Emax	All	KRAS
24342496	PIK3CG_up	Olaparib_AZD5991	PARP1, PARP2_MCL1	54	3	0.963164	0.116195	0.84697	8.24309	8.1021	31.226	0.104537	0.0271239	1.23e-19	1.23e-19	1.75e-14	Basket trial	Gene expression	Compound2 Emax	All	KRAS
24342496	IKZF1_up	Olaparib_AZD5991	PARP1, PARP2_MCL1	51	6	0.089998	0.0191314	0.0708666	2.05937	2.34661	1.13395	0.0301996	0.0624955	1.39e-05	1.39e-05	0.0694148	Basket trial	Gene expression	Bliss window	All	KRAS
24342496	CTCF_up	Olaparib_AZD5991	PARP1, PARP2_MCL1	54	3	0.0164079	-0.0385054	0.0549133	2.77037	2.7438	3.98141	0.0200136	0.0137924	1.98e-05	1.98e-05	0.148248	Basket trial	Gene expression	Bliss matrix	All	KRAS
24342496	AFF4_down	Olaparib_AZD5991	PARP1, PARP2_MCL1	53	4	0.784326	0.176868	0.607458	3.36996	3.55425	2.03184	0.170911	0.29897	2.49e-08	2.49e-08	0.000457207	Basket trial	Gene expression	Combo Emax	All	KRAS
24342496	SPTAN1_down	Olaparib_AZD5991	PARP1, PARP2_MCL1	54	3	0.71361	0.192046	0.521564	2.5039	2.57009	1.6343	0.202936	0.319136	9.18e-05	9.18e-05	0.339512	Basket trial	Gene expression	Combo Emax	All	KRAS
24342496	ABCC3_down	Olaparib_AZD5991	PARP1, PARP2_MCL1	53	4	0.739855	0.117068	0.622787	4.2575	5.91224	1.39273	0.105339	0.447168	3.96e-11	3.96e-11	1.19e-06	Basket trial	Gene expression	Compound2 Emax	All	KRAS
24342496	PRKCB_up	Olaparib_AZD5991	PARP1, PARP2_MCL1	50	7	0.081208	0.0189446	0.0622634	1.76706	2.043	1.01063	0.0304764	0.0616083	5.4e-05	5.4e-05	0.212005	Basket trial	Gene expression	Bliss window	All	KRAS
24342496	ETV1_down	Olaparib_AZD5991	PARP1, PARP2_MCL1	51	6	0.0865299	0.0195394	0.0669905	1.90523	2.01551	1.32602	0.0332375	0.0505198	4.78e-05	4.78e-05	0.194475	Basket trial	Gene expression	Bliss window	All	KRAS
24342496	MBD4_up	Olaparib_AZD5991	PARP1, PARP2_MCL1	54	3	0.615316	0.13552	0.479797	2.53826	2.79278	1.07164	0.171799	0.44772	7.56e-05	7.56e-05	0.212759	Basket trial	Gene expression	Compound2 Emax	All	KRAS
24342496	CTCF_up	Olaparib_AZD5991	PARP1, PARP2_MCL1	54	3	0.655753	0.133273	0.52248	2.85376	3.29997	1.02963	0.158329	0.507446	1.21e-05	1.21e-05	0.0494934	Basket trial	Gene expression	Compound2 Emax	All	KRAS
24342496	TP53I3_down	Olaparib_AZD5991	PARP1, PARP2_MCL1	54	3	0.690194	0.193347	0.496847	2.35027	2.4372	1.39058	0.20386	0.357296	0.000215807	0.000215807	0.629893	Basket trial	Gene expression	Combo Emax	All	KRAS
24342496	NTN4_down	Olaparib_AZD5991	PARP1, PARP2_MCL1	52	5	0.0960254	0.0199146	0.0761108	2.20271	2.50151	1.12056	0.0304259	0.0679223	1.76e-05	1.76e-05	0.0834046	Basket trial	Gene expression	Bliss window	All	KRAS
24342496	CTCF_up	Olaparib_AZD5991	PARP1, PARP2_MCL1	54	3	0.123908	0.0211845	0.102724	3.05709	3.17464	1.78717	0.0323576	0.0574785	3.57e-06	3.57e-06	0.0245171	Basket trial	Gene expression	Bliss window	All	KRAS
24342496	EPHA2_down	Olaparib_AZD5991	PARP1, PARP2_MCL1	50	7	-0.00407418	-0.040031	0.0359568	1.78808	1.86135	1.4004	0.0193176	0.025676	4.52e-05	4.52e-05	0.273865	Basket trial	Gene expression	Bliss matrix	All	KRAS
24342496	PRKCB_up	Olaparib_AZD5991	PARP1, PARP2_MCL1	50	7	0.632062	0.161737	0.470325	2.59891	3.60692	1.17088	0.130395	0.401687	3.11e-08	3.11e-08	0.000552947	Basket trial	Gene expression	Combo Emax	All	KRAS
24342496	SRC_down	Olaparib_AZD5991	PARP1, PARP2_MCL1	53	4	0.0909316	0.0217351	0.0691965	1.88289	2.00289	1.08444	0.0345484	0.0638083	0.000620052	0.000620052	1.46574	Basket trial	Gene expression	Bliss window	All	KRAS
24342496	DDR1_down	Olaparib_AZD5991	PARP1, PARP2_MCL1	54	3	0.114119	0.0217284	0.0923906	2.63087	2.70556	1.68321	0.0341484	0.0548894	4.45e-05	4.45e-05	0.18462	Basket trial	Gene expression	Bliss window	All	KRAS
24342496	PTPN12_down	Olaparib_AZD5991	PARP1, PARP2_MCL1	53	4	0.0914536	0.0216957	0.0697578	1.90189	1.93058	1.547	0.0361331	0.0450924	0.000552924	0.000552924	1.35776	Basket trial	Gene expression	Bliss window	All	KRAS
24342496	KALRN_down	Olaparib_AZD5991	PARP1, PARP2_MCL1	54	3	0.657151	0.195182	0.461969	2.14422	2.26047	1.12149	0.204369	0.411923	0.000652581	0.000652581	1.35684	Basket trial	Gene expression	Combo Emax	All	KRAS
24342496	MYB_up	Olaparib_AZD5991	PARP1, PARP2_MCL1	54	3	0.680664	0.193876	0.486788	2.28963	2.38503	1.30517	0.204102	0.37297	0.000300391	0.000300391	0.78863	Basket trial	Gene expression	Combo Emax	All	KRAS
24342496	ACVR1_down	Olaparib_AZD5991	PARP1, PARP2_MCL1	54	3	0.766445	0.189111	0.577334	2.87869	3.06138	1.42718	0.188586	0.404529	1.04e-05	1.04e-05	0.0652139	Basket trial	Gene expression	Combo Emax	All	KRAS
24342496	PERP_down	Olaparib_AZD5991	PARP1, PARP2_MCL1	54	3	0.00632985	-0.0379455	0.0442753	2.09316	2.10903	1.77076	0.0209932	0.0250036	0.000851767	0.000851767	2.56518	Basket trial	Gene expression	Bliss matrix	All	KRAS
24342496	STYK1_down	Olaparib_AZD5991	PARP1, PARP2_MCL1	53	4	0.10578	0.0206145	0.0851655	2.4752	2.50199	2.1153	0.034039	0.0402616	1.38e-05	1.38e-05	0.0694148	Basket trial	Gene expression	Bliss window	All	KRAS
24342496	ARHGAP29_down	Olaparib_AZD5991	PARP1, PARP2_MCL1	52	5	0.0961634	0.0199014	0.076262	2.20885	2.50753	1.12479	0.0304132	0.0678013	1.68e-05	1.68e-05	0.0810175	Basket trial	Gene expression	Bliss window	All	KRAS
24342496	FCGR2B_up	Olaparib_AZD5991	PARP1, PARP2_MCL1	53	4	0.684686	0.121231	0.563454	3.48387	4.27263	1.33512	0.131875	0.422027	1.09e-08	1.09e-08	0.000159042	Basket trial	Gene expression	Compound2 Emax	All	KRAS
24342496	NTN4_down	Olaparib_AZD5991	PARP1, PARP2_MCL1	52	5	0.74999	0.104117	0.645874	5.65813	12.6747	1.69	0.0509577	0.382174	4.14e-17	4.14e-17	4.71e-12	Basket trial	Gene expression	Compound2 Emax	All	KRAS
24342496	ATXN1L_up	Olaparib_AZD5991	PARP1, PARP2_MCL1	54	3	0.674897	0.13221	0.542687	3.01456	3.49885	1.07744	0.155104	0.503683	4.62e-06	4.62e-06	0.0263718	Basket trial	Gene expression	Compound2 Emax	All	KRAS
24342496	YAP1_down	Olaparib_AZD5991	PARP1, PARP2_MCL1	51	6	-0.00701288	-0.0389802	0.0319673	1.50867	1.55938	1.17817	0.0205	0.0271331	0.000943078	0.000943078	2.81294	Basket trial	Gene expression	Bliss matrix	All	KRAS
24342496	ABCC3_down	Olaparib_AZD5991	PARP1, PARP2_MCL1	53	4	0.00921152	-0.0389984	0.0482099	2.43636	2.4261	2.63803	0.0198714	0.0182749	1.79e-05	1.79e-05	0.143832	Basket trial	Gene expression	Bliss matrix	All	KRAS
24342496	IKZF1_up	Olaparib_AZD5991	PARP1, PARP2_MCL1	51	6	0.000339275	-0.0398452	0.0401844	2.03194	2.03153	2.03608	0.0197804	0.0197362	1.74e-05	1.74e-05	0.141211	Basket trial	Gene expression	Bliss matrix	All	KRAS
24342496	ARHGAP29_down	Olaparib_AZD5991	PARP1, PARP2_MCL1	52	5	0.814116	0.162322	0.651795	4.37333	5.04525	2.14165	0.12919	0.304342	6.07e-13	6.07e-13	6.02e-08	Basket trial	Gene expression	Combo Emax	All	KRAS
24342496	BOK_down	Olaparib_AZD5991	PARP1, PARP2_MCL1	52	5	0.00288267	-0.0393169	0.0421996	2.10727	2.11501	2.0155	0.0199525	0.0209375	3.56e-05	3.56e-05	0.222777	Basket trial	Gene expression	Bliss matrix	All	KRAS
24342496	PRKCB_up	Olaparib_AZD5991	PARP1, PARP2_MCL1	50	7	-0.00543197	-0.0398409	0.0344089	1.68594	1.72207	1.45697	0.0199812	0.0236167	0.000106122	0.000106122	0.539802	Basket trial	Gene expression	Bliss matrix	All	KRAS
24342496	AATK_down	Olaparib_AZD5991	PARP1, PARP2_MCL1	54	3	0.655753	0.133273	0.52248	2.85376	3.29997	1.02963	0.158329	0.507446	1.21e-05	1.21e-05	0.0494934	Basket trial	Gene expression	Compound2 Emax	All	KRAS
24342496	PIK3CD_up	Olaparib_AZD5991	PARP1, PARP2_MCL1	54	3	0.690194	0.193347	0.496847	2.35027	2.4372	1.39058	0.20386	0.357296	0.000215807	0.000215807	0.629893	Basket trial	Gene expression	Combo Emax	All	KRAS
24342496	ARHGEF6_up	Olaparib_AZD5991	PARP1, PARP2_MCL1	54	3	0.680664	0.193876	0.486788	2.28963	2.38503	1.30517	0.204102	0.37297	0.000300391	0.000300391	0.78863	Basket trial	Gene expression	Combo Emax	All	KRAS
24342496	ACVR1_down	Olaparib_AZD5991	PARP1, PARP2_MCL1	54	3	0.102214	0.0223897	0.0798247	2.17651	2.20803	1.64483	0.0361521	0.0485306	0.000550488	0.000550488	1.35776	Basket trial	Gene expression	Bliss window	All	KRAS
24342496	TJP1_down	Olaparib_AZD5991	PARP1, PARP2_MCL1	51	6	0.000339275	-0.0398452	0.0401844	2.03194	2.03153	2.03608	0.0197804	0.0197362	1.74e-05	1.74e-05	0.141211	Basket trial	Gene expression	Bliss matrix	All	KRAS
24342496	FLT3_up	Olaparib_AZD5991	PARP1, PARP2_MCL1	54	3	0.605816	0.136047	0.469769	2.46827	2.73646	1.01277	0.17167	0.463847	0.000112144	0.000112144	0.282691	Basket trial	Gene expression	Compound2 Emax	All	KRAS
24342496	NTN4_down	Olaparib_AZD5991	PARP1, PARP2_MCL1	52	5	0.786511	0.164976	0.621535	3.89924	4.75984	1.71097	0.130579	0.363265	2.56e-11	2.56e-11	1.46e-06	Basket trial	Gene expression	Combo Emax	All	KRAS
24342496	ROR1_down	Olaparib_AZD5991	PARP1, PARP2_MCL1	54	3	0.923749	0.180371	0.743378	4.37355	4.34122	5.62863	0.171237	0.132071	9.23e-10	9.23e-10	3.08e-05	Basket trial	Gene expression	Combo Emax	All	KRAS
24342496	GNA11_down	Olaparib_AZD5991	PARP1, PARP2_MCL1	54	3	0.680664	0.193876	0.486788	2.28963	2.38503	1.30517	0.204102	0.37297	0.000300391	0.000300391	0.78863	Basket trial	Gene expression	Combo Emax	All	KRAS
24342496	MET_down	Olaparib_AZD5991	PARP1, PARP2_MCL1	53	4	0.000578347	-0.0383468	0.0389251	1.84262	1.855	1.66112	0.0209839	0.023433	0.000789061	0.000789061	2.41682	Basket trial	Gene expression	Bliss matrix	All	KRAS
24342496	IKZF1_up	Olaparib_AZD5991	PARP1, PARP2_MCL1	51	6	0.723555	0.160196	0.563359	3.46278	4.34847	1.60432	0.129553	0.351152	7.99e-11	7.99e-11	3.8e-06	Basket trial	Gene expression	Combo Emax	All	KRAS
24342496	IKZF1_up	Olaparib_AZD5991	PARP1, PARP2_MCL1	51	6	0.633471	0.10516	0.528311	3.70045	10.3603	1.18666	0.0509936	0.445208	1.02e-11	1.02e-11	3.43e-07	Basket trial	Gene expression	Compound2 Emax	All	KRAS
24342496	KRT18_down	Olaparib_AZD5991	PARP1, PARP2_MCL1	53	4	0.64252	0.18757	0.45495	2.18259	2.39387	1.10172	0.190048	0.412947	9.55e-05	9.55e-05	0.344458	Basket trial	Gene expression	Combo Emax	All	KRAS
24342496	STYK1_down	Olaparib_AZD5991	PARP1, PARP2_MCL1	53	4	0.633471	0.188253	0.445218	2.12148	2.33975	1.0499	0.190285	0.424057	0.000141312	0.000141312	0.473216	Basket trial	Gene expression	Combo Emax	All	KRAS
24342496	DKK1_down	Olaparib_AZD5991	PARP1, PARP2_MCL1	54	3	0.680664	0.193876	0.486788	2.28963	2.38503	1.30517	0.204102	0.37297	0.000300391	0.000300391	0.78863	Basket trial	Gene expression	Combo Emax	All	KRAS
24342496	ATXN1L_up	Olaparib_AZD5991	PARP1, PARP2_MCL1	54	3	0.716362	0.191893	0.524469	2.52241	2.77361	1.06756	0.189092	0.491276	8.27e-05	8.27e-05	0.313951	Basket trial	Gene expression	Combo Emax	All	KRAS
24342496	NR2F2_down	Olaparib_AZD5991	PARP1, PARP2_MCL1	54	3	0.10567	0.0221977	0.0834728	2.30248	2.31997	1.94741	0.0359802	0.0428634	0.000280153	0.000280153	0.798016	Basket trial	Gene expression	Bliss window	All	KRAS
24342496	FCGR2B_up	Olaparib_AZD5991	PARP1, PARP2_MCL1	53	4	0.767645	0.178127	0.589519	3.19972	3.426	1.78477	0.172072	0.330305	8.51e-08	8.51e-08	0.00112776	Basket trial	Gene expression	Combo Emax	All	KRAS
24342496	CXCR4_up	Olaparib_AZD5991	PARP1, PARP2_MCL1	53	4	0.694631	0.120481	0.57415	3.60719	4.4954	1.34686	0.127719	0.426288	4.44e-09	4.44e-09	7.44e-05	Basket trial	Gene expression	Compound2 Emax	All	KRAS
24342496	ETV1_down	Olaparib_AZD5991	PARP1, PARP2_MCL1	51	6	-0.00477798	-0.0392431	0.0344651	1.65671	1.61339	2.45398	0.0213619	0.0140446	0.000321756	0.000321756	1.24697	Basket trial	Gene expression	Bliss matrix	All	KRAS
24342496	DDR1_down	Olaparib_AZD5991	PARP1, PARP2_MCL1	54	3	0.0082487	-0.0380521	0.0463008	2.21248	2.21798	2.08023	0.0208752	0.0222575	0.000454782	0.000454782	1.60925	Basket trial	Gene expression	Bliss matrix	All	KRAS
24342496	NQO1_down	Olaparib_AZD5991	PARP1, PARP2_MCL1	54	3	0.00647321	-0.0379535	0.0444267	2.10195	2.0656	8.64947	0.0215079	0.00513634	0.000813805	0.000813805	2.47928	Basket trial	Gene expression	Bliss matrix	All	KRAS
24342496	NR2F2_down	Olaparib_AZD5991	PARP1, PARP2_MCL1	54	3	0.666831	0.132658	0.534173	2.94581	3.44726	1.03195	0.154956	0.517634	6.98e-06	6.98e-06	0.0326152	Basket trial	Gene expression	Compound2 Emax	All	KRAS
24342496	EGFR_down	Olaparib_AZD5991	PARP1, PARP2_MCL1	50	7	0.641488	0.160418	0.48107	2.70585	3.67625	1.24252	0.130859	0.387171	1.15e-08	1.15e-08	0.000233326	Basket trial	Gene expression	Combo Emax	All	KRAS
24342496	ARHGAP29_down	Olaparib_AZD5991	PARP1, PARP2_MCL1	52	5	0.74618	0.104483	0.641697	5.52775	12.65	1.64329	0.050727	0.390497	1.05e-16	1.05e-16	6.65e-12	Basket trial	Gene expression	Compound2 Emax	All	KRAS
24342496	SRGAP1_down	Olaparib_AZD5991	PARP1, PARP2_MCL1	53	4	0.0914536	0.0216957	0.0697578	1.90189	1.93058	1.547	0.0361331	0.0450924	0.000552924	0.000552924	1.35776	Basket trial	Gene expression	Bliss window	All	KRAS
24342496	KRT18_down	Olaparib_AZD5991	PARP1, PARP2_MCL1	53	4	0.0914536	0.0216957	0.0697578	1.90189	1.93058	1.547	0.0361331	0.0450924	0.000552924	0.000552924	1.35776	Basket trial	Gene expression	Bliss window	All	KRAS
24342496	SRGAP1_down	Olaparib_AZD5991	PARP1, PARP2_MCL1	53	4	0.64252	0.18757	0.45495	2.18259	2.39387	1.10172	0.190048	0.412947	9.55e-05	9.55e-05	0.344458	Basket trial	Gene expression	Combo Emax	All	KRAS
24342496	BTK_up	Olaparib_AZD5991	PARP1, PARP2_MCL1	52	5	0.0961634	0.0199014	0.076262	2.20885	2.50753	1.12479	0.0304132	0.0678013	1.68e-05	1.68e-05	0.0810175	Basket trial	Gene expression	Bliss window	All	KRAS
24342496	FAT1_down	Olaparib_AZD5991	PARP1, PARP2_MCL1	54	3	0.142263	0.0201648	0.122099	4.06096	4.04795	4.45919	0.0301631	0.0273813	6.74e-09	6.74e-09	0.000317822	Basket trial	Gene expression	Bliss window	All	KRAS
24342496	WWTR1_down	Olaparib_AZD5991	PARP1, PARP2_MCL1	54	3	0.00965263	-0.0381301	0.0477827	2.30231	2.30067	2.34715	0.020769	0.0203577	0.000280411	0.000280411	1.14107	Basket trial	Gene expression	Bliss matrix	All	KRAS
24342496	TCF7L2_down	Olaparib_AZD5991	PARP1, PARP2_MCL1	54	3	0.762539	0.189328	0.573212	2.84946	3.03755	1.39368	0.188708	0.411294	1.24e-05	1.24e-05	0.0728471	Basket trial	Gene expression	Combo Emax	All	KRAS
24342496	BLM_up	Olaparib_AZD5991	PARP1, PARP2_MCL1	54	3	0.00681588	-0.0379725	0.0447884	2.12303	2.13621	1.84357	0.0209662	0.0242944	0.000729174	0.000729174	2.27237	Basket trial	Gene expression	Bliss matrix	All	KRAS
24342496	ERRFI1_down	Olaparib_AZD5991	PARP1, PARP2_MCL1	52	5	0.808399	0.162871	0.645527	4.26699	4.97632	2.03985	0.12972	0.316458	1.39e-12	1.39e-12	8.82e-08	Basket trial	Gene expression	Combo Emax	All	KRAS
24342496	BTK_up	Olaparib_AZD5991	PARP1, PARP2_MCL1	52	5	0.74618	0.104483	0.641697	5.52775	12.65	1.64329	0.050727	0.390497	1.05e-16	1.05e-16	6.65e-12	Basket trial	Gene expression	Compound2 Emax	All	KRAS
24342496	PTPRF_down	Olaparib_AZD5991	PARP1, PARP2_MCL1	52	5	0.74618	0.104483	0.641697	5.52775	12.65	1.64329	0.050727	0.390497	1.05e-16	1.05e-16	6.65e-12	Basket trial	Gene expression	Compound2 Emax	All	KRAS
24342496	TJP1_down	Olaparib_AZD5991	PARP1, PARP2_MCL1	51	6	0.633471	0.10516	0.528311	3.70045	10.3603	1.18666	0.0509936	0.445208	1.02e-11	1.02e-11	3.43e-07	Basket trial	Gene expression	Compound2 Emax	All	KRAS
24342496	MET_down	Olaparib_AZD5991	PARP1, PARP2_MCL1	53	4	0.585332	0.191886	0.393446	1.81525	1.91434	1.09506	0.205525	0.359292	0.000928095	0.000928095	1.79232	Basket trial	Gene expression	Combo Emax	All	KRAS
24342496	AFF4_down	Olaparib_AZD5991	PARP1, PARP2_MCL1	53	4	0.705563	0.119656	0.585907	3.74995	4.67711	1.3984	0.125271	0.418985	1.57e-09	1.57e-09	3.09e-05	Basket trial	Gene expression	Compound2 Emax	All	KRAS
24342496	ZFP36L1_down	Olaparib_AZD5991	PARP1, PARP2_MCL1	54	3	0.686288	0.193564	0.492725	2.32529	2.41569	1.35472	0.203968	0.363711	0.000247421	0.000247421	0.668036	Basket trial	Gene expression	Combo Emax	All	KRAS
24342496	TCF7L2_down	Olaparib_AZD5991	PARP1, PARP2_MCL1	54	3	0.674857	0.132212	0.542645	3.01422	3.49859	1.07721	0.155104	0.503752	4.63e-06	4.63e-06	0.0263718	Basket trial	Gene expression	Compound2 Emax	All	KRAS
24342496	ERRFI1_down	Olaparib_AZD5991	PARP1, PARP2_MCL1	52	5	0.00403398	-0.0394276	0.0434616	2.19496	2.19331	2.21641	0.0198156	0.019609	1.86e-05	1.86e-05	0.147262	Basket trial	Gene expression	Bliss matrix	All	KRAS
24342496	EPHA2_down	Olaparib_AZD5991	PARP1, PARP2_MCL1	50	7	0.622668	0.163053	0.459615	2.49769	3.54273	1.10519	0.129735	0.41587	7.95e-08	7.95e-08	0.00107793	Basket trial	Gene expression	Combo Emax	All	KRAS
24342496	BTK_up	Olaparib_AZD5991	PARP1, PARP2_MCL1	52	5	-0.0006496	-0.0389773	0.0383277	1.85505	1.86409	1.75021	0.0205611	0.0218989	0.000216024	0.000216024	0.911621	Basket trial	Gene expression	Bliss matrix	All	KRAS
24342496	PTPRF_down	Olaparib_AZD5991	PARP1, PARP2_MCL1	52	5	-0.0006496	-0.0389773	0.0383277	1.85505	1.86409	1.75021	0.0205611	0.0218989	0.000216024	0.000216024	0.911621	Basket trial	Gene expression	Bliss matrix	All	KRAS
24342496	BCL2L1_down	Olaparib_AZD5991	PARP1, PARP2_MCL1	54	3	0.923749	0.180371	0.743378	4.37355	4.34122	5.62863	0.171237	0.132071	9.23e-10	9.23e-10	3.08e-05	Basket trial	Gene expression	Combo Emax	All	KRAS
24342496	ANK3_down	Olaparib_AZD5991	PARP1, PARP2_MCL1	53	4	0.716101	0.182017	0.534084	2.73416	3.09714	1.24475	0.172444	0.429068	2.32e-06	2.32e-06	0.0165532	Basket trial	Gene expression	Combo Emax	All	KRAS
24342496	INPP4A_up	Olaparib_AZD5991	PARP1, PARP2_MCL1	54	3	0.666831	0.132658	0.534173	2.94581	3.44726	1.03195	0.154956	0.517634	6.98e-06	6.98e-06	0.0326152	Basket trial	Gene expression	Compound2 Emax	All	KRAS
24342496	AKT1_down	Olaparib_AZD5991	PARP1, PARP2_MCL1	54	3	0.719501	0.191719	0.527782	2.54366	2.79061	1.08633	0.189128	0.485839	7.33e-05	7.33e-05	0.282092	Basket trial	Gene expression	Combo Emax	All	KRAS
24342496	RGS3_down	Olaparib_AZD5991	PARP1, PARP2_MCL1	54	3	0.909705	0.119165	0.79054	6.3844	6.36833	6.8601	0.124136	0.115237	3.75e-15	3.75e-15	1.78e-10	Basket trial	Gene expression	Compound2 Emax	All	KRAS
24342496	ABCC3_down	Olaparib_AZD5991	PARP1, PARP2_MCL1	53	4	0.12149	0.0194288	0.102061	3.27707	3.40679	2.16326	0.0299583	0.0471795	4.87e-08	4.87e-08	0.00102797	Basket trial	Gene expression	Bliss window	All	KRAS
24342496	MYB_up	Olaparib_AZD5991	PARP1, PARP2_MCL1	54	3	0.00681588	-0.0379725	0.0447884	2.12303	2.13621	1.84357	0.0209662	0.0242944	0.000729174	0.000729174	2.27237	Basket trial	Gene expression	Bliss matrix	All	KRAS
24342496	ANK3_down	Olaparib_AZD5991	PARP1, PARP2_MCL1	53	4	0.702772	0.119866	0.582906	3.71274	4.65521	1.3734	0.125216	0.424425	2.06e-09	2.06e-09	3.79e-05	Basket trial	Gene expression	Compound2 Emax	All	KRAS
24342496	PTK7_down	Olaparib_AZD5991	PARP1, PARP2_MCL1	53	4	0.624886	0.188901	0.435984	2.06463	2.29002	1.00219	0.190385	0.435031	0.00020251	0.00020251	0.607094	Basket trial	Gene expression	Combo Emax	All	KRAS
24342496	NTN4_down	Olaparib_AZD5991	PARP1, PARP2_MCL1	52	5	-0.00111706	-0.0389323	0.0378153	1.82335	1.83526	1.68931	0.0206048	0.022385	0.000269029	0.000269029	1.11062	Basket trial	Gene expression	Bliss matrix	All	KRAS
24342496	INPP4A_up	Olaparib_AZD5991	PARP1, PARP2_MCL1	54	3	0.10567	0.0221977	0.0834728	2.30248	2.31997	1.94741	0.0359802	0.0428634	0.000280153	0.000280153	0.798016	Basket trial	Gene expression	Bliss window	All	KRAS
24342496	BCL2L1_down	Olaparib_AZD5991	PARP1, PARP2_MCL1	54	3	0.909705	0.119165	0.79054	6.3844	6.36833	6.8601	0.124136	0.115237	3.75e-15	3.75e-15	1.78e-10	Basket trial	Gene expression	Compound2 Emax	All	KRAS
24342496	ERRFI1_down	Olaparib_AZD5991	PARP1, PARP2_MCL1	52	5	0.74749	0.104357	0.643133	5.57182	12.6545	1.65912	0.0508225	0.387635	7.66e-17	7.66e-17	6.65e-12	Basket trial	Gene expression	Compound2 Emax	All	KRAS
24342496	ARHGEF6_up	Olaparib_AZD5991	PARP1, PARP2_MCL1	54	3	0.00681588	-0.0379725	0.0447884	2.12303	2.13621	1.84357	0.0209662	0.0242944	0.000729174	0.000729174	2.27237	Basket trial	Gene expression	Bliss matrix	All	KRAS
24342496	PTPN12_down	Olaparib_AZD5991	PARP1, PARP2_MCL1	53	4	0.64252	0.18757	0.45495	2.18259	2.39387	1.10172	0.190048	0.412947	9.55e-05	9.55e-05	0.344458	Basket trial	Gene expression	Combo Emax	All	KRAS
24342496	ZFP36L1_down	Olaparib_AZD5991	PARP1, PARP2_MCL1	54	3	0.610319	0.135797	0.474522	2.50127	2.76298	1.04016	0.171743	0.4562	9.32e-05	9.32e-05	0.25151	Basket trial	Gene expression	Compound2 Emax	All	KRAS
24342496	PTPRF_down	Olaparib_AZD5991	PARP1, PARP2_MCL1	52	5	0.814116	0.162322	0.651795	4.37333	5.04525	2.14165	0.12919	0.304342	6.07e-13	6.07e-13	6.02e-08	Basket trial	Gene expression	Combo Emax	All	KRAS
24342496	BTK_up	Olaparib_AZD5991	PARP1, PARP2_MCL1	52	5	0.814116	0.162322	0.651795	4.37333	5.04525	2.14165	0.12919	0.304342	6.07e-13	6.07e-13	6.02e-08	Basket trial	Gene expression	Combo Emax	All	KRAS
24342496	RGS3_down	Olaparib_AZD5991	PARP1, PARP2_MCL1	54	3	0.923749	0.180371	0.743378	4.37355	4.34122	5.62863	0.171237	0.132071	9.23e-10	9.23e-10	3.08e-05	Basket trial	Gene expression	Combo Emax	All	KRAS
24342496	CXCR4_up	Olaparib_AZD5991	PARP1, PARP2_MCL1	53	4	0.760498	0.178666	0.581832	3.13005	3.37466	1.69212	0.172412	0.343848	1.4e-07	1.4e-07	0.00153907	Basket trial	Gene expression	Combo Emax	All	KRAS
24342496	SOX9_down	Olaparib_AZD5991	PARP1, PARP2_MCL1	51	6	-0.0039634	-0.039339	0.0353756	1.7128	1.71873	1.65672	0.0205824	0.0213528	0.000211412	0.000211412	0.911621	Basket trial	Gene expression	Bliss matrix	All	KRAS
24342496	ARHGAP29_down	Olaparib_AZD5991	PARP1, PARP2_MCL1	52	5	-0.0006496	-0.0389773	0.0383277	1.85505	1.86409	1.75021	0.0205611	0.0218989	0.000216024	0.000216024	0.911621	Basket trial	Gene expression	Bliss matrix	All	KRAS
24342496	EGFR_down	Olaparib_AZD5991	PARP1, PARP2_MCL1	50	7	-0.00743784	-0.03956	0.0321222	1.54276	1.61621	1.17452	0.0198751	0.0273493	0.000338308	0.000338308	1.30226	Basket trial	Gene expression	Bliss matrix	All	KRAS
24342496	PERP_down	Olaparib_AZD5991	PARP1, PARP2_MCL1	54	3	0.369979	0.121376	0.248603	2.8419	3.21768	1.08757	0.0772617	0.228585	1.3e-05	1.3e-05	0.0230213	Basket trial	Gene expression	Compound1 Emax	All	KRAS
24342496	ROR1_down	Olaparib_AZD5991	PARP1, PARP2_MCL1	54	3	0.909705	0.119165	0.79054	6.3844	6.36833	6.8601	0.124136	0.115237	3.75e-15	3.75e-15	1.78e-10	Basket trial	Gene expression	Compound2 Emax	All	KRAS
24342496	DDR1_down	Olaparib_AZD5991	PARP1, PARP2_MCL1	54	3	0.673669	0.132278	0.541392	3.004	3.54074	1.03492	0.152904	0.523122	4.92e-06	4.92e-06	0.0274974	Basket trial	Gene expression	Compound2 Emax	All	KRAS
24342496	IRS2_down	Olaparib_AZD5991	PARP1, PARP2_MCL1	54	3	0.10567	0.0221977	0.0834728	2.30248	2.31997	1.94741	0.0359802	0.0428634	0.000280153	0.000280153	0.798016	Basket trial	Gene expression	Bliss window	All	KRAS
24342496	CSF1R_up	Olaparib_AZD5991	PARP1, PARP2_MCL1	54	3	0.662435	0.194889	0.467546	2.1764	2.28797	1.15976	0.204349	0.403139	0.000550826	0.000550826	1.2116	Basket trial	Gene expression	Combo Emax	All	KRAS
24342496	CSF1R_up	Olaparib_AZD5991	PARP1, PARP2_MCL1	54	3	0.609384	0.135849	0.473535	2.49439	2.75745	1.0344	0.171729	0.457787	9.68e-05	9.68e-05	0.255399	Basket trial	Gene expression	Compound2 Emax	All	KRAS
24342496	IRS2_down	Olaparib_AZD5991	PARP1, PARP2_MCL1	54	3	0.756915	0.18964	0.567276	2.80784	3.00369	1.34734	0.18886	0.421035	1.59e-05	1.59e-05	0.0821608	Basket trial	Gene expression	Combo Emax	All	KRAS
24342496	PIK3CG_up	Olaparib_AZD5991	PARP1, PARP2_MCL1	54	3	0.142263	0.0201648	0.122099	4.06096	4.04795	4.45919	0.0301631	0.0273813	6.74e-09	6.74e-09	0.000317822	Basket trial	Gene expression	Bliss window	All	KRAS
24342496	TUBB3_down	Olaparib_AZD5991	PARP1, PARP2_MCL1	54	3	0.609907	0.13582	0.474087	2.49823	2.76054	1.03762	0.171737	0.456899	9.48e-05	9.48e-05	0.252262	Basket trial	Gene expression	Compound2 Emax	All	KRAS
24342496	DDR1_down	Olaparib_AZD5991	PARP1, PARP2_MCL1	54	3	0.756915	0.18964	0.567276	2.80784	3.00369	1.34734	0.18886	0.421035	1.59e-05	1.59e-05	0.0821608	Basket trial	Gene expression	Combo Emax	All	KRAS
24342496	AKT1_down	Olaparib_AZD5991	PARP1, PARP2_MCL1	54	3	0.679543	0.131951	0.547591	3.05485	3.52927	1.1048	0.155157	0.495647	3.62e-06	3.62e-06	0.0217127	Basket trial	Gene expression	Compound2 Emax	All	KRAS
24342496	SPTAN1_down	Olaparib_AZD5991	PARP1, PARP2_MCL1	54	3	0.623595	0.13506	0.488535	2.60045	2.84302	1.12647	0.171837	0.433686	5.3e-05	5.3e-05	0.16331	Basket trial	Gene expression	Compound2 Emax	All	KRAS
24342496	BOK_down	Olaparib_AZD5991	PARP1, PARP2_MCL1	52	5	0.668266	0.176346	0.49192	2.54443	2.83926	1.35805	0.173257	0.362226	1.29e-06	1.29e-06	0.00945132	Basket trial	Gene expression	Combo Emax	All	KRAS
24342496	CTCF_up	Olaparib_AZD5991	PARP1, PARP2_MCL1	54	3	0.756915	0.18964	0.567276	2.80784	3.00369	1.34734	0.18886	0.421035	1.59e-05	1.59e-05	0.0821608	Basket trial	Gene expression	Combo Emax	All	KRAS
24342496	NR2F2_down	Olaparib_AZD5991	PARP1, PARP2_MCL1	54	3	0.756915	0.18964	0.567276	2.80784	3.00369	1.34734	0.18886	0.421035	1.59e-05	1.59e-05	0.0821608	Basket trial	Gene expression	Combo Emax	All	KRAS
24342496	FCGR2B_up	Olaparib_AZD5991	PARP1, PARP2_MCL1	53	4	0.00228242	-0.0384754	0.0407578	1.95109	1.97016	1.68932	0.0206876	0.0241268	0.000409831	0.000409831	1.49837	Basket trial	Gene expression	Bliss matrix	All	KRAS
24342496	PIK3CG_up	Olaparib_AZD5991	PARP1, PARP2_MCL1	54	3	0.0105208	-0.0381783	0.0486991	2.35901	2.36578	2.19849	0.0205848	0.0221512	0.000205695	0.000205695	0.900002	Basket trial	Gene expression	Bliss matrix	All	KRAS
24342496	INPP4A_up	Olaparib_AZD5991	PARP1, PARP2_MCL1	54	3	0.756915	0.18964	0.567276	2.80784	3.00369	1.34734	0.18886	0.421035	1.59e-05	1.59e-05	0.0821608	Basket trial	Gene expression	Combo Emax	All	KRAS
24342496	AATK_down	Olaparib_AZD5991	PARP1, PARP2_MCL1	54	3	0.756915	0.18964	0.567276	2.80784	3.00369	1.34734	0.18886	0.421035	1.59e-05	1.59e-05	0.0821608	Basket trial	Gene expression	Combo Emax	All	KRAS
24342496	DKK1_down	Olaparib_AZD5991	PARP1, PARP2_MCL1	54	3	0.00681588	-0.0379725	0.0447884	2.12303	2.13621	1.84357	0.0209662	0.0242944	0.000729174	0.000729174	2.27237	Basket trial	Gene expression	Bliss matrix	All	KRAS
24342496	ABCC3_down	Olaparib_AZD5991	PARP1, PARP2_MCL1	53	4	0.817687	0.17435	0.643336	3.74832	4.19782	1.76437	0.153255	0.364627	1.59e-09	1.59e-09	4.49e-05	Basket trial	Gene expression	Combo Emax	All	KRAS
24342496	FAT1_down	Olaparib_AZD5991	PARP1, PARP2_MCL1	54	3	0.0105208	-0.0381783	0.0486991	2.35901	2.36578	2.19849	0.0205848	0.0221512	0.000205695	0.000205695	0.900002	Basket trial	Gene expression	Bliss matrix	All	KRAS
24342496	KALRN_down	Olaparib_AZD5991	PARP1, PARP2_MCL1	54	3	0.610135	0.135807	0.474327	2.49991	2.76189	1.03902	0.17174	0.456513	9.39e-05	9.39e-05	0.252248	Basket trial	Gene expression	Compound2 Emax	All	KRAS
24342496	ACVR1_down	Olaparib_AZD5991	PARP1, PARP2_MCL1	54	3	0.664649	0.132779	0.53187	2.92747	3.43356	1.02006	0.154903	0.521409	7.8e-06	7.8e-06	0.0355279	Basket trial	Gene expression	Compound2 Emax	All	KRAS
24342497	SPTAN1_down	Olaparib_Venetoclax	PARP1, PARP2_BCL2	54	3	0.575948	0.178958	0.396991	2.50719	2.68794	1.18931	0.147693	0.3338	9.01e-05	9.01e-05	0.335454	Basket trial	Gene expression	Combo Emax	All	KRAS
24342497	CCND1_down	Olaparib_Venetoclax	PARP1, PARP2_BCL2	52	5	0.035477	-0.0374012	0.0728782	3.14007	3.99127	1.29733	0.0182594	0.0561757	1.14e-08	1.14e-08	0.000342102	Basket trial	Gene expression	Bliss matrix	All	KRAS
24342497	PIK3CD_up	Olaparib_Venetoclax	PARP1, PARP2_BCL2	54	3	0.0690445	-0.0365669	0.105611	5.26229	5.69388	2.38579	0.0185482	0.0442668	3.39e-12	3.39e-12	9.67e-07	Basket trial	Gene expression	Bliss matrix	All	KRAS
24342497	PERP_down	Olaparib_Venetoclax	PARP1, PARP2_BCL2	54	3	0.0456346	-0.0352664	0.080901	3.19554	3.53868	1.31668	0.0228619	0.0614429	1.54e-06	1.54e-06	0.0198849	Basket trial	Gene expression	Bliss matrix	All	KRAS
24342497	YAP1_down	Olaparib_Venetoclax	PARP1, PARP2_BCL2	51	6	0.107767	0.0206051	0.087162	2.18199	2.65214	1.06077	0.0328648	0.0821686	5.08e-06	5.08e-06	0.0298254	Basket trial	Gene expression	Bliss window	All	KRAS
24342497	PTK7_down	Olaparib_Venetoclax	PARP1, PARP2_BCL2	53	4	0.0278135	-0.0354478	0.0632613	2.37663	2.76461	1.01123	0.0228826	0.0625587	2.67e-05	2.67e-05	0.181392	Basket trial	Gene expression	Bliss matrix	All	KRAS
24342497	ANK3_down	Olaparib_Venetoclax	PARP1, PARP2_BCL2	53	4	0.0351824	-0.036004	0.0711864	2.82169	3.51928	1.05227	0.0202275	0.0676505	1.26e-06	1.26e-06	0.016682	Basket trial	Gene expression	Bliss matrix	All	KRAS
24342497	CSF1R_up	Olaparib_Venetoclax	PARP1, PARP2_BCL2	54	3	0.0468934	-0.0353363	0.0822297	3.27678	4.03069	1.03693	0.0204009	0.0793012	9.32e-07	9.32e-07	0.0129474	Basket trial	Gene expression	Bliss matrix	All	KRAS
24342497	DKK1_down	Olaparib_Venetoclax	PARP1, PARP2_BCL2	54	3	0.161519	0.0224613	0.139057	3.80159	4.58754	1.24644	0.030312	0.111564	3.49e-08	3.49e-08	0.000795421	Basket trial	Gene expression	Bliss window	All	KRAS
24342497	EPHA2_down	Olaparib_Venetoclax	PARP1, PARP2_BCL2	50	7	0.0205902	-0.0382322	0.0588224	2.41584	3.13363	1.16328	0.0187713	0.0505659	1.69e-07	1.69e-07	0.00344358	Basket trial	Gene expression	Bliss matrix	All	KRAS
24342497	RGS3_down	Olaparib_Venetoclax	PARP1, PARP2_BCL2	54	3	0.189587	0.0209019	0.168686	5.72937	6.28551	2.44703	0.0268372	0.0689348	1.91e-13	1.91e-13	3.62e-08	Basket trial	Gene expression	Bliss window	All	KRAS
24342497	PIK3CG_up	Olaparib_Venetoclax	PARP1, PARP2_BCL2	54	3	0.722195	0.170833	0.551362	4.16711	4.69188	1.62248	0.117514	0.339826	3.43e-09	3.43e-09	7.82e-05	Basket trial	Gene expression	Combo Emax	All	KRAS
24342497	BCL2L1_down	Olaparib_Venetoclax	PARP1, PARP2_BCL2	54	3	0.189587	0.0209019	0.168686	5.72937	6.28551	2.44703	0.0268372	0.0689348	1.91e-13	1.91e-13	3.62e-08	Basket trial	Gene expression	Bliss window	All	KRAS
24342497	FCGR2B_up	Olaparib_Venetoclax	PARP1, PARP2_BCL2	53	4	0.0525312	-0.0373133	0.0898445	4.31621	5.02253	1.83505	0.0178883	0.0489604	2.59e-11	2.59e-11	4.92e-06	Basket trial	Gene expression	Bliss matrix	All	KRAS
24342497	CTCF_up	Olaparib_Venetoclax	PARP1, PARP2_BCL2	54	3	0.680812	0.173132	0.507681	3.5991	4.2493	1.23527	0.119474	0.410988	1.25e-07	1.25e-07	0.00139755	Basket trial	Gene expression	Combo Emax	All	KRAS
24342497	ARHGAP29_down	Olaparib_Venetoclax	PARP1, PARP2_BCL2	52	5	0.131786	0.0199719	0.111814	3.10072	4.18636	1.19299	0.0267091	0.0937256	1.57e-08	1.57e-08	0.000471298	Basket trial	Gene expression	Bliss window	All	KRAS
24342497	ZFP36L1_down	Olaparib_Venetoclax	PARP1, PARP2_BCL2	54	3	0.05944	-0.0360333	0.0954734	4.23542	4.79671	1.61957	0.0199039	0.0589499	2.22e-09	2.22e-09	9.95e-05	Basket trial	Gene expression	Bliss matrix	All	KRAS
24342497	ABCC3_down	Olaparib_Venetoclax	PARP1, PARP2_BCL2	53	4	0.0266033	-0.0353565	0.0619598	2.30984	2.6137	1.05474	0.0237058	0.0587442	4.17e-05	4.17e-05	0.255169	Basket trial	Gene expression	Bliss matrix	All	KRAS
24342497	ERRFI1_down	Olaparib_Venetoclax	PARP1, PARP2_BCL2	52	5	0.0346028	-0.0373172	0.07192	3.0662	3.76326	1.33365	0.0191111	0.053927	2.07e-08	2.07e-08	0.000511647	Basket trial	Gene expression	Bliss matrix	All	KRAS
24342497	NT5E_down	Olaparib_Venetoclax	PARP1, PARP2_BCL2	53	4	0.134808	0.0218535	0.112955	2.94164	3.73181	1.06964	0.030268	0.105601	5.39e-07	5.39e-07	0.00558789	Basket trial	Gene expression	Bliss window	All	KRAS
24342497	KALRN_down	Olaparib_Venetoclax	PARP1, PARP2_BCL2	54	3	0.151493	0.0230183	0.128474	3.33467	4.2272	1.00503	0.0303923	0.127831	6.51e-07	6.51e-07	0.00651153	Basket trial	Gene expression	Bliss window	All	KRAS
24342497	ARHGEF6_up	Olaparib_Venetoclax	PARP1, PARP2_BCL2	54	3	0.161519	0.0224613	0.139057	3.80159	4.58754	1.24644	0.030312	0.111564	3.49e-08	3.49e-08	0.000795421	Basket trial	Gene expression	Bliss window	All	KRAS
24342497	IKZF1_up	Olaparib_Venetoclax	PARP1, PARP2_BCL2	51	6	0.0331773	-0.0385597	0.071737	3.28516	4.20779	1.4834	0.0170486	0.04836	3.76e-10	3.76e-10	2.14e-05	Basket trial	Gene expression	Bliss matrix	All	KRAS
24342497	NTN4_down	Olaparib_Venetoclax	PARP1, PARP2_BCL2	52	5	0.551638	0.166026	0.385612	2.66838	3.32866	1.13199	0.115846	0.340649	4.9e-07	4.9e-07	0.00430236	Basket trial	Gene expression	Combo Emax	All	KRAS
24342497	YAP1_down	Olaparib_Venetoclax	PARP1, PARP2_BCL2	51	6	0.0167648	-0.0366288	0.0533936	2.01682	2.35547	1.05295	0.0226679	0.0507085	1.96e-05	1.96e-05	0.148248	Basket trial	Gene expression	Bliss matrix	All	KRAS
24342497	NTN4_down	Olaparib_Venetoclax	PARP1, PARP2_BCL2	52	5	0.139785	0.0192027	0.120582	3.58494	4.86077	1.37328	0.0248072	0.0878062	3.17e-10	3.17e-10	3.01e-05	Basket trial	Gene expression	Bliss window	All	KRAS
24342497	TP53I3_down	Olaparib_Venetoclax	PARP1, PARP2_BCL2	54	3	0.0690445	-0.0365669	0.105611	5.26229	5.69388	2.38579	0.0185482	0.0442668	3.39e-12	3.39e-12	9.67e-07	Basket trial	Gene expression	Bliss matrix	All	KRAS
24342497	BOK_down	Olaparib_Venetoclax	PARP1, PARP2_BCL2	52	5	0.0412992	-0.0379611	0.0792603	3.70303	4.54896	1.60833	0.0174238	0.0492811	1.23e-10	1.23e-10	1.4e-05	Basket trial	Gene expression	Bliss matrix	All	KRAS
24342497	DKK1_down	Olaparib_Venetoclax	PARP1, PARP2_BCL2	54	3	0.0591515	-0.0360173	0.0951688	4.2095	4.77496	1.60198	0.0199308	0.059407	2.62e-09	2.62e-09	9.95e-05	Basket trial	Gene expression	Bliss matrix	All	KRAS
24342497	MECOM_down	Olaparib_Venetoclax	PARP1, PARP2_BCL2	53	4	0.0386837	-0.0362682	0.0749519	3.0618	4.03094	1.06067	0.0185941	0.0706645	2.29e-07	2.29e-07	0.00414381	Basket trial	Gene expression	Bliss matrix	All	KRAS
24342497	MYB_up	Olaparib_Venetoclax	PARP1, PARP2_BCL2	54	3	0.161519	0.0224613	0.139057	3.80159	4.58754	1.24644	0.030312	0.111564	3.49e-08	3.49e-08	0.000795421	Basket trial	Gene expression	Bliss window	All	KRAS
24342497	FAT1_down	Olaparib_Venetoclax	PARP1, PARP2_BCL2	54	3	0.0366806	-0.0347689	0.0714496	2.67141	2.99268	1.05726	0.0238747	0.0675797	3.52e-05	3.52e-05	0.222777	Basket trial	Gene expression	Bliss matrix	All	KRAS
24342497	TP53I3_down	Olaparib_Venetoclax	PARP1, PARP2_BCL2	54	3	0.168179	0.0220912	0.146088	4.158	4.87949	1.44699	0.0299392	0.10096	3.64e-09	3.64e-09	0.000258887	Basket trial	Gene expression	Bliss window	All	KRAS
24342497	PIK3CG_up	Olaparib_Venetoclax	PARP1, PARP2_BCL2	54	3	0.0366806	-0.0347689	0.0714496	2.67141	2.99268	1.05726	0.0238747	0.0675797	3.52e-05	3.52e-05	0.222777	Basket trial	Gene expression	Bliss matrix	All	KRAS
24342497	BLM_up	Olaparib_Venetoclax	PARP1, PARP2_BCL2	54	3	0.0591515	-0.0360173	0.0951688	4.2095	4.77496	1.60198	0.0199308	0.059407	2.62e-09	2.62e-09	9.95e-05	Basket trial	Gene expression	Bliss matrix	All	KRAS
24342497	WWTR1_down	Olaparib_Venetoclax	PARP1, PARP2_BCL2	54	3	0.370136	0.127688	0.242448	2.67498	3.03081	1.02152	0.0799945	0.237341	3.45e-05	3.45e-05	0.0486463	Basket trial	Gene expression	Compound1 Emax	All	KRAS
24342497	SOX9_down	Olaparib_Venetoclax	PARP1, PARP2_BCL2	51	6	0.0270765	-0.0378419	0.0649185	2.72442	3.6381	1.17326	0.017844	0.0553318	5.01e-08	5.01e-08	0.00109812	Basket trial	Gene expression	Bliss matrix	All	KRAS
24342497	NTN4_down	Olaparib_Venetoclax	PARP1, PARP2_BCL2	52	5	0.0311749	-0.0369876	0.0681625	2.79716	3.48747	1.18755	0.019545	0.0573978	1.77e-07	1.77e-07	0.00348124	Basket trial	Gene expression	Bliss matrix	All	KRAS
24342497	MET_down	Olaparib_Venetoclax	PARP1, PARP2_BCL2	53	4	0.50327	0.176952	0.326317	2.02315	2.22551	1.01045	0.146626	0.322943	0.000262566	0.000262566	0.705586	Basket trial	Gene expression	Combo Emax	All	KRAS
24342497	FCGR2B_up	Olaparib_Venetoclax	PARP1, PARP2_BCL2	53	4	0.133162	0.0219777	0.111185	2.86956	3.67991	1.0279	0.030214	0.108167	8.99e-07	8.99e-07	0.00882666	Basket trial	Gene expression	Bliss window	All	KRAS
24342497	BOK_down	Olaparib_Venetoclax	PARP1, PARP2_BCL2	52	5	0.577014	0.163586	0.413428	2.99614	3.73287	1.27338	0.110753	0.32467	3.62e-08	3.62e-08	0.000573377	Basket trial	Gene expression	Combo Emax	All	KRAS
24342497	PIK3CD_up	Olaparib_Venetoclax	PARP1, PARP2_BCL2	54	3	0.168179	0.0220912	0.146088	4.158	4.87949	1.44699	0.0299392	0.10096	3.64e-09	3.64e-09	0.000258887	Basket trial	Gene expression	Bliss window	All	KRAS
24342497	ZFP36L1_down	Olaparib_Venetoclax	PARP1, PARP2_BCL2	54	3	0.16572	0.0222279	0.143492	4.02132	4.76605	1.36851	0.0301071	0.104853	8.67e-09	8.67e-09	0.000352686	Basket trial	Gene expression	Bliss window	All	KRAS
24342497	ANK3_down	Olaparib_Venetoclax	PARP1, PARP2_BCL2	53	4	0.144515	0.0211208	0.123394	3.4124	4.5625	1.1611	0.0270453	0.106273	1.83e-08	1.83e-08	0.000521005	Basket trial	Gene expression	Bliss window	All	KRAS
24342497	EPHA2_down	Olaparib_Venetoclax	PARP1, PARP2_BCL2	50	7	0.11316	0.018107	0.0950526	2.60781	3.83382	1.12347	0.0247932	0.0846066	2.86e-08	2.86e-08	0.000775664	Basket trial	Gene expression	Bliss window	All	KRAS
24342497	CCND1_down	Olaparib_Venetoclax	PARP1, PARP2_BCL2	52	5	0.129021	0.0202377	0.108783	2.95437	3.83241	1.18909	0.0283851	0.0914847	5.06e-08	5.06e-08	0.00102991	Basket trial	Gene expression	Bliss window	All	KRAS
24342497	ABCC3_down	Olaparib_Venetoclax	PARP1, PARP2_BCL2	53	4	0.593911	0.170112	0.423799	2.91962	3.57583	1.12143	0.118518	0.377909	6.31e-07	6.31e-07	0.00508626	Basket trial	Gene expression	Combo Emax	All	KRAS
24342497	KALRN_down	Olaparib_Venetoclax	PARP1, PARP2_BCL2	54	3	0.0496045	-0.0354869	0.0850914	3.45946	4.16955	1.13701	0.0204078	0.074838	3e-07	3e-07	0.00502515	Basket trial	Gene expression	Bliss matrix	All	KRAS
24342497	CSF1R_up	Olaparib_Venetoclax	PARP1, PARP2_BCL2	54	3	0.153747	0.022893	0.130854	3.43353	4.30101	1.05402	0.0304241	0.124147	3.53e-07	3.53e-07	0.00378931	Basket trial	Gene expression	Bliss window	All	KRAS
24342497	DDR1_down	Olaparib_Venetoclax	PARP1, PARP2_BCL2	54	3	0.143793	0.0234461	0.120347	3.01923	3.50414	1.07921	0.0343441	0.111514	4.49e-06	4.49e-06	0.0279877	Basket trial	Gene expression	Bliss window	All	KRAS
24342497	FAT1_down	Olaparib_Venetoclax	PARP1, PARP2_BCL2	54	3	0.645001	0.101146	0.543855	8.76888	15.7192	1.99844	0.0345982	0.27214	8.29e-21	8.29e-21	2.36e-15	Basket trial	Gene expression	Compound2 Emax	All	KRAS
24342497	PIK3CG_up	Olaparib_Venetoclax	PARP1, PARP2_BCL2	54	3	0.645001	0.101146	0.543855	8.76888	15.7192	1.99844	0.0345982	0.27214	8.29e-21	8.29e-21	2.36e-15	Basket trial	Gene expression	Compound2 Emax	All	KRAS
24342497	ABCC3_down	Olaparib_Venetoclax	PARP1, PARP2_BCL2	53	4	0.500404	0.101798	0.398606	4.35269	11.5227	1.09297	0.0345932	0.364701	1.99e-11	1.99e-11	6.31e-07	Basket trial	Gene expression	Compound2 Emax	All	KRAS
24342497	CTCF_up	Olaparib_Venetoclax	PARP1, PARP2_BCL2	54	3	0.54818	0.106525	0.441654	4.64225	9.05128	1.02457	0.0487947	0.431063	1.68e-10	1.68e-10	4.55e-06	Basket trial	Gene expression	Compound2 Emax	All	KRAS
24342497	BCL2L11_up	Olaparib_Venetoclax	PARP1, PARP2_BCL2	54	3	0.50919	0.108691	0.400499	3.84629	4.81941	1.1802	0.0831013	0.339348	2.63e-08	2.63e-08	0.000318853	Basket trial	Gene expression	Compound2 Emax	All	KRAS
24342497	ARHGEF6_up	Olaparib_Venetoclax	PARP1, PARP2_BCL2	54	3	0.0591515	-0.0360173	0.0951688	4.2095	4.77496	1.60198	0.0199308	0.059407	2.62e-09	2.62e-09	9.95e-05	Basket trial	Gene expression	Bliss matrix	All	KRAS
24342497	EGFR_down	Olaparib_Venetoclax	PARP1, PARP2_BCL2	50	7	0.0210145	-0.0382916	0.0593061	2.44892	3.4656	1.08559	0.0171128	0.0546301	1.25e-07	1.25e-07	0.00263211	Basket trial	Gene expression	Bliss matrix	All	KRAS
24342497	PTPRF_down	Olaparib_Venetoclax	PARP1, PARP2_BCL2	52	5	0.601844	0.161199	0.440645	3.36846	4.06736	1.50563	0.108337	0.292665	1.81e-09	1.81e-09	4.49e-05	Basket trial	Gene expression	Combo Emax	All	KRAS
24342497	BTK_up	Olaparib_Venetoclax	PARP1, PARP2_BCL2	52	5	0.601844	0.161199	0.440645	3.36846	4.06736	1.50563	0.108337	0.292665	1.81e-09	1.81e-09	4.49e-05	Basket trial	Gene expression	Combo Emax	All	KRAS
24342497	ARHGAP29_down	Olaparib_Venetoclax	PARP1, PARP2_BCL2	52	5	0.601844	0.161199	0.440645	3.36846	4.06736	1.50563	0.108337	0.292665	1.81e-09	1.81e-09	4.49e-05	Basket trial	Gene expression	Combo Emax	All	KRAS
24342497	IKZF1_up	Olaparib_Venetoclax	PARP1, PARP2_BCL2	51	6	0.53638	0.16026	0.376119	2.69984	3.44427	1.22523	0.109201	0.306978	6.2e-08	6.2e-08	0.00086181	Basket trial	Gene expression	Combo Emax	All	KRAS
24342497	TJP1_down	Olaparib_Venetoclax	PARP1, PARP2_BCL2	51	6	0.53638	0.16026	0.376119	2.69984	3.44427	1.22523	0.109201	0.306978	6.2e-08	6.2e-08	0.00086181	Basket trial	Gene expression	Combo Emax	All	KRAS
24342497	PTK7_down	Olaparib_Venetoclax	PARP1, PARP2_BCL2	53	4	0.614486	0.168559	0.445927	3.17157	3.91608	1.20181	0.113871	0.371045	1.04e-07	1.04e-07	0.001291	Basket trial	Gene expression	Combo Emax	All	KRAS
24342497	PTPRF_down	Olaparib_Venetoclax	PARP1, PARP2_BCL2	52	5	0.131786	0.0199719	0.111814	3.10072	4.18636	1.19299	0.0267091	0.0937256	1.57e-08	1.57e-08	0.000471298	Basket trial	Gene expression	Bliss window	All	KRAS
24342497	ERRFI1_down	Olaparib_Venetoclax	PARP1, PARP2_BCL2	52	5	0.551629	0.166027	0.385602	2.66826	3.32856	1.13192	0.115846	0.340661	4.91e-07	4.91e-07	0.00430236	Basket trial	Gene expression	Combo Emax	All	KRAS
24342497	ERRFI1_down	Olaparib_Venetoclax	PARP1, PARP2_BCL2	52	5	0.127789	0.0203561	0.107433	2.89198	3.95368	1.09872	0.027173	0.0977805	8.33e-08	8.33e-08	0.00135617	Basket trial	Gene expression	Bliss window	All	KRAS
24342497	PIK3CD_up	Olaparib_Venetoclax	PARP1, PARP2_BCL2	54	3	0.60134	0.177547	0.423793	2.73928	2.91665	1.34873	0.145301	0.314216	2.37e-05	2.37e-05	0.115533	Basket trial	Gene expression	Combo Emax	All	KRAS
24342497	TP53I3_down	Olaparib_Venetoclax	PARP1, PARP2_BCL2	54	3	0.60134	0.177547	0.423793	2.73928	2.91665	1.34873	0.145301	0.314216	2.37e-05	2.37e-05	0.115533	Basket trial	Gene expression	Combo Emax	All	KRAS
24342497	AATK_down	Olaparib_Venetoclax	PARP1, PARP2_BCL2	54	3	0.54818	0.106525	0.441654	4.64225	9.05128	1.02457	0.0487947	0.431063	1.68e-10	1.68e-10	4.55e-06	Basket trial	Gene expression	Compound2 Emax	All	KRAS
24342497	BTK_up	Olaparib_Venetoclax	PARP1, PARP2_BCL2	52	5	0.0405386	-0.0378879	0.0784265	3.62123	4.46571	1.56324	0.0175619	0.0501693	2.37e-10	2.37e-10	1.69e-05	Basket trial	Gene expression	Bliss matrix	All	KRAS
24342497	PTPRF_down	Olaparib_Venetoclax	PARP1, PARP2_BCL2	52	5	0.0405386	-0.0378879	0.0784265	3.62123	4.46571	1.56324	0.0175619	0.0501693	2.37e-10	2.37e-10	1.69e-05	Basket trial	Gene expression	Bliss matrix	All	KRAS
24342497	TJP1_down	Olaparib_Venetoclax	PARP1, PARP2_BCL2	51	6	0.0331773	-0.0385597	0.071737	3.28516	4.20779	1.4834	0.0170486	0.04836	3.76e-10	3.76e-10	2.14e-05	Basket trial	Gene expression	Bliss matrix	All	KRAS
24342497	BCL2L1_down	Olaparib_Venetoclax	PARP1, PARP2_BCL2	54	3	0.559031	0.179898	0.379134	2.36093	2.54708	1.08535	0.14885	0.349321	0.000203537	0.000203537	0.607094	Basket trial	Gene expression	Combo Emax	All	KRAS
24342497	RGS3_down	Olaparib_Venetoclax	PARP1, PARP2_BCL2	54	3	0.0578838	-0.0359469	0.0938306	4.09824	4.68213	1.52761	0.0200402	0.061423	5.32e-09	5.32e-09	0.000168248	Basket trial	Gene expression	Bliss matrix	All	KRAS
24342497	RGS3_down	Olaparib_Venetoclax	PARP1, PARP2_BCL2	54	3	0.559031	0.179898	0.379134	2.36093	2.54708	1.08535	0.14885	0.349321	0.000203537	0.000203537	0.607094	Basket trial	Gene expression	Combo Emax	All	KRAS
24342497	NT5E_down	Olaparib_Venetoclax	PARP1, PARP2_BCL2	53	4	0.0436728	-0.0366447	0.0803176	3.44703	4.10291	1.39579	0.0195757	0.0575426	1.42e-08	1.42e-08	0.000405253	Basket trial	Gene expression	Bliss matrix	All	KRAS
24342497	ROR1_down	Olaparib_Venetoclax	PARP1, PARP2_BCL2	54	3	0.0578838	-0.0359469	0.0938306	4.09824	4.68213	1.52761	0.0200402	0.061423	5.32e-09	5.32e-09	0.000168248	Basket trial	Gene expression	Bliss matrix	All	KRAS
24342497	SPTAN1_down	Olaparib_Venetoclax	PARP1, PARP2_BCL2	54	3	0.0551606	-0.0357956	0.0909561	3.8726	4.49685	1.38247	0.0202266	0.0657923	2.23e-08	2.23e-08	0.000528574	Basket trial	Gene expression	Bliss matrix	All	KRAS
24342497	PRKCB_up	Olaparib_Venetoclax	PARP1, PARP2_BCL2	50	7	0.0230811	-0.038581	0.0616621	2.61821	3.58062	1.19503	0.017221	0.0515989	2.6e-08	2.6e-08	0.000591459	Basket trial	Gene expression	Bliss matrix	All	KRAS
24342497	MBD4_up	Olaparib_Venetoclax	PARP1, PARP2_BCL2	54	3	0.0467928	-0.0353307	0.0821235	3.27021	4.02578	1.03342	0.0203994	0.0794674	9.7e-07	9.7e-07	0.0131619	Basket trial	Gene expression	Bliss matrix	All	KRAS
24342497	CTCF_up	Olaparib_Venetoclax	PARP1, PARP2_BCL2	54	3	0.0379484	-0.0348394	0.0727878	2.74062	3.06003	1.09681	0.0237866	0.0663631	2.35e-05	2.35e-05	0.163565	Basket trial	Gene expression	Bliss matrix	All	KRAS
24342497	AATK_down	Olaparib_Venetoclax	PARP1, PARP2_BCL2	54	3	0.0379484	-0.0348394	0.0727878	2.74062	3.06003	1.09681	0.0237866	0.0663631	2.35e-05	2.35e-05	0.163565	Basket trial	Gene expression	Bliss matrix	All	KRAS
24342497	ROR1_down	Olaparib_Venetoclax	PARP1, PARP2_BCL2	54	3	0.189587	0.0209019	0.168686	5.72937	6.28551	2.44703	0.0268372	0.0689348	1.91e-13	1.91e-13	3.62e-08	Basket trial	Gene expression	Bliss window	All	KRAS
24342497	BTK_up	Olaparib_Venetoclax	PARP1, PARP2_BCL2	52	5	0.131786	0.0199719	0.111814	3.10072	4.18636	1.19299	0.0267091	0.0937256	1.57e-08	1.57e-08	0.000471298	Basket trial	Gene expression	Bliss window	All	KRAS
24342497	BLM_up	Olaparib_Venetoclax	PARP1, PARP2_BCL2	54	3	0.161519	0.0224613	0.139057	3.80159	4.58754	1.24644	0.030312	0.111564	3.49e-08	3.49e-08	0.000795421	Basket trial	Gene expression	Bliss window	All	KRAS
24342497	TJP1_down	Olaparib_Venetoclax	PARP1, PARP2_BCL2	51	6	0.116833	0.0195385	0.0972949	2.58809	3.63182	1.06354	0.0267896	0.0914822	1.63e-07	1.63e-07	0.00226424	Basket trial	Gene expression	Bliss window	All	KRAS
24342497	IKZF1_up	Olaparib_Venetoclax	PARP1, PARP2_BCL2	51	6	0.116833	0.0195385	0.0972949	2.58809	3.63182	1.06354	0.0267896	0.0914822	1.63e-07	1.63e-07	0.00226424	Basket trial	Gene expression	Bliss window	All	KRAS
24342497	MBD4_up	Olaparib_Venetoclax	PARP1, PARP2_BCL2	54	3	0.155787	0.0227797	0.133008	3.52586	4.37124	1.10082	0.0304279	0.120826	1.98e-07	1.98e-07	0.00245267	Basket trial	Gene expression	Bliss window	All	KRAS
24342497	MET_down	Olaparib_Venetoclax	PARP1, PARP2_BCL2	53	4	0.136653	0.0217142	0.114938	3.02482	3.81905	1.10748	0.030096	0.103783	2.98e-07	2.98e-07	0.00339984	Basket trial	Gene expression	Bliss window	All	KRAS
24342497	BCL2L1_down	Olaparib_Venetoclax	PARP1, PARP2_BCL2	54	3	0.0578838	-0.0359469	0.0938306	4.09824	4.68213	1.52761	0.0200402	0.061423	5.32e-09	5.32e-09	0.000168248	Basket trial	Gene expression	Bliss matrix	All	KRAS
24342497	ACVR1_down	Olaparib_Venetoclax	PARP1, PARP2_BCL2	54	3	0.555111	0.180115	0.374995	2.32789	2.42389	1.33133	0.154708	0.28167	0.000243933	0.000243933	0.668036	Basket trial	Gene expression	Combo Emax	All	KRAS
24342497	EGFR_down	Olaparib_Venetoclax	PARP1, PARP2_BCL2	50	7	0.483841	0.160093	0.323747	2.20721	2.93506	1.03496	0.110303	0.312812	1.14e-06	1.14e-06	0.00853308	Basket trial	Gene expression	Combo Emax	All	KRAS
24342497	SPTAN1_down	Olaparib_Venetoclax	PARP1, PARP2_BCL2	54	3	0.1546	0.0228457	0.131754	3.47178	4.32995	1.07329	0.0304286	0.122758	2.78e-07	2.78e-07	0.00322887	Basket trial	Gene expression	Bliss window	All	KRAS
24342497	TUBB3_down	Olaparib_Venetoclax	PARP1, PARP2_BCL2	54	3	0.152041	0.0229878	0.129053	3.35842	4.24479	1.01669	0.0304027	0.126934	5.62e-07	5.62e-07	0.00572084	Basket trial	Gene expression	Bliss window	All	KRAS
24342497	PERP_down	Olaparib_Venetoclax	PARP1, PARP2_BCL2	54	3	0.374347	0.127454	0.246893	2.74285	3.09932	1.05609	0.0796605	0.23378	2.32e-05	2.32e-05	0.0367737	Basket trial	Gene expression	Compound1 Emax	All	KRAS
24342497	FCGR2B_up	Olaparib_Venetoclax	PARP1, PARP2_BCL2	53	4	0.669003	0.164444	0.504559	3.98886	4.59271	1.7395	0.109861	0.290059	2.77e-10	2.77e-10	1.13e-05	Basket trial	Gene expression	Combo Emax	All	KRAS
24342497	FAT1_down	Olaparib_Venetoclax	PARP1, PARP2_BCL2	54	3	0.722195	0.170833	0.551362	4.16711	4.69188	1.62248	0.117514	0.339826	3.43e-09	3.43e-09	7.82e-05	Basket trial	Gene expression	Combo Emax	All	KRAS
24342497	AATK_down	Olaparib_Venetoclax	PARP1, PARP2_BCL2	54	3	0.680812	0.173132	0.507681	3.5991	4.2493	1.23527	0.119474	0.410988	1.25e-07	1.25e-07	0.00139755	Basket trial	Gene expression	Combo Emax	All	KRAS
24342497	MET_down	Olaparib_Venetoclax	PARP1, PARP2_BCL2	53	4	0.0508762	-0.0371884	0.0880645	4.12987	4.85224	1.71828	0.0181493	0.0512515	9.96e-11	9.96e-11	1.4e-05	Basket trial	Gene expression	Bliss matrix	All	KRAS
24342497	ARHGAP29_down	Olaparib_Venetoclax	PARP1, PARP2_BCL2	52	5	0.0405386	-0.0378879	0.0784265	3.62123	4.46571	1.56324	0.0175619	0.0501693	2.37e-10	2.37e-10	1.69e-05	Basket trial	Gene expression	Bliss matrix	All	KRAS
24342497	MYB_up	Olaparib_Venetoclax	PARP1, PARP2_BCL2	54	3	0.0591515	-0.0360173	0.0951688	4.2095	4.77496	1.60198	0.0199308	0.059407	2.62e-09	2.62e-09	9.95e-05	Basket trial	Gene expression	Bliss matrix	All	KRAS
24342497	ROR1_down	Olaparib_Venetoclax	PARP1, PARP2_BCL2	54	3	0.559031	0.179898	0.379134	2.36093	2.54708	1.08535	0.14885	0.349321	0.000203537	0.000203537	0.607094	Basket trial	Gene expression	Combo Emax	All	KRAS
24342549	CCND1_down	Olaparib_AZD5153	PARP1, PARP2_BRD4	52	5	0.363802	0.156513	0.207289	2.13068	2.464	1.03766	0.0841271	0.199766	3e-05	3e-05	0.0446327	Basket trial	Gene expression	Compound1 Emax	All	KRAS
24342549	CCND1_down	Olaparib_AZD5153	PARP1, PARP2_BRD4	52	5	0.106624	0.0223874	0.084237	2.16988	2.14466	2.59634	0.0392775	0.0324445	2.24e-05	2.24e-05	0.102204	Basket trial	Gene expression	Bliss window	All	KRAS
24342549	PTPRF_down	Olaparib_AZD5153	PARP1, PARP2_BRD4	52	5	0.932942	0.421966	0.510976	3.18433	3.07777	9.97914	0.166022	0.0512045	7.99e-09	7.99e-09	0.000123036	Basket trial	Gene expression	Compound2 Emax	All	KRAS
24342549	RGS3_down	Olaparib_AZD5153	PARP1, PARP2_BRD4	54	3	0.957906	0.439504	0.518402	2.83165	2.78031	25.5451	0.186455	0.0202936	1.38e-05	1.38e-05	0.0543253	Basket trial	Gene expression	Compound2 Emax	All	KRAS
24342549	PIK3CD_up	Olaparib_AZD5153	PARP1, PARP2_BRD4	54	3	0.891375	0.450098	0.441277	2.62838	2.58706	6.86456	0.170571	0.0642834	4.51e-05	4.51e-05	0.183719	Basket trial	Gene expression	Combo Emax	All	KRAS
24342549	BCL2L1_down	Olaparib_AZD5153	PARP1, PARP2_BRD4	54	3	0.957906	0.439504	0.518402	2.83165	2.78031	25.5451	0.186455	0.0202936	1.38e-05	1.38e-05	0.0543253	Basket trial	Gene expression	Compound2 Emax	All	KRAS
24342549	SOX9_down	Olaparib_AZD5153	PARP1, PARP2_BRD4	51	6	0.0921154	0.0224427	0.0696727	1.73009	1.76017	1.49521	0.0395828	0.0465974	0.000185496	0.000185496	0.590376	Basket trial	Gene expression	Bliss window	All	KRAS
24342549	FCGR2B_up	Olaparib_AZD5153	PARP1, PARP2_BRD4	53	4	0.835016	0.446025	0.388991	2.32397	2.29449	3.12847	0.169532	0.124339	3.79e-05	3.79e-05	0.161317	Basket trial	Gene expression	Combo Emax	All	KRAS
24342549	YAP1_down	Olaparib_AZD5153	PARP1, PARP2_BRD4	51	6	0.0886663	0.0228484	0.0658179	1.60927	1.60325	1.67355	0.0410529	0.0393282	0.000456597	0.000456597	1.18778	Basket trial	Gene expression	Bliss window	All	KRAS
24342549	MECOM_down	Olaparib_AZD5153	PARP1, PARP2_BRD4	53	4	0.392377	0.158268	0.234109	2.42469	2.68704	1.18041	0.0871253	0.198328	1.94e-05	1.94e-05	0.0318319	Basket trial	Gene expression	Compound1 Emax	All	KRAS
24342549	KRT18_down	Olaparib_AZD5153	PARP1, PARP2_BRD4	53	4	0.836323	0.438899	0.397424	2.07391	2.06636	2.21942	0.192331	0.179067	0.00019102	0.00019102	0.420171	Basket trial	Gene expression	Compound2 Emax	All	KRAS
24342549	MECOM_down	Olaparib_AZD5153	PARP1, PARP2_BRD4	53	4	0.811182	0.440796	0.370386	1.89689	1.95307	1.3471	0.189643	0.274951	0.000569878	0.000569878	0.906869	Basket trial	Gene expression	Compound2 Emax	All	KRAS
24342549	SPTAN1_down	Olaparib_AZD5153	PARP1, PARP2_BRD4	54	3	0.865692	0.451525	0.414167	2.41608	2.38917	3.82119	0.173352	0.108387	0.000150067	0.000150067	0.485907	Basket trial	Gene expression	Combo Emax	All	KRAS
24342549	ROR1_down	Olaparib_AZD5153	PARP1, PARP2_BRD4	54	3	0.957906	0.439504	0.518402	2.83165	2.78031	25.5451	0.186455	0.0202936	1.38e-05	1.38e-05	0.0543253	Basket trial	Gene expression	Compound2 Emax	All	KRAS
24342549	BOK_down	Olaparib_AZD5153	PARP1, PARP2_BRD4	52	5	0.104395	0.0226018	0.0817935	2.0838	2.06821	2.31948	0.0395479	0.0352637	4.23e-05	4.23e-05	0.178309	Basket trial	Gene expression	Bliss window	All	KRAS
24342549	NTN4_down	Olaparib_AZD5153	PARP1, PARP2_BRD4	52	5	0.895785	0.425539	0.470246	2.75835	2.68439	5.14191	0.175178	0.0914535	2.41e-07	2.41e-07	0.00232753	Basket trial	Gene expression	Compound2 Emax	All	KRAS
24342549	WWTR1_down	Olaparib_AZD5153	PARP1, PARP2_BRD4	54	3	0.427283	0.160664	0.266619	2.75654	2.95074	1.31812	0.0903565	0.202272	2.14e-05	2.14e-05	0.0345163	Basket trial	Gene expression	Compound1 Emax	All	KRAS
24342549	CCND1_down	Olaparib_AZD5153	PARP1, PARP2_BRD4	52	5	0.742291	0.447461	0.29483	1.67344	1.74492	1.17648	0.168964	0.250604	0.000740725	0.000740725	1.48588	Basket trial	Gene expression	Combo Emax	All	KRAS
24342549	ARHGAP29_down	Olaparib_AZD5153	PARP1, PARP2_BRD4	52	5	0.844399	0.437642	0.406757	2.59721	2.54684	3.70771	0.15971	0.109706	8.57e-07	8.57e-07	0.0065111	Basket trial	Gene expression	Combo Emax	All	KRAS
24342549	EPAS1_down	Olaparib_AZD5153	PARP1, PARP2_BRD4	52	5	0.795264	0.435204	0.36006	1.88075	1.89569	1.71673	0.189936	0.209735	0.000180591	0.000180591	0.403462	Basket trial	Gene expression	Compound2 Emax	All	KRAS
24342549	PTPN12_down	Olaparib_AZD5153	PARP1, PARP2_BRD4	53	4	0.836323	0.438899	0.397424	2.07391	2.06636	2.21942	0.192331	0.179067	0.00019102	0.00019102	0.420171	Basket trial	Gene expression	Compound2 Emax	All	KRAS
24342549	BTK_up	Olaparib_AZD5153	PARP1, PARP2_BRD4	52	5	0.932942	0.421966	0.510976	3.18433	3.07777	9.97914	0.166022	0.0512045	7.99e-09	7.99e-09	0.000123036	Basket trial	Gene expression	Compound2 Emax	All	KRAS
24342549	PERP_down	Olaparib_AZD5153	PARP1, PARP2_BRD4	54	3	0.468857	0.158354	0.310503	3.46149	3.63947	1.84278	0.0853155	0.168497	2.96e-07	2.96e-07	0.00093727	Basket trial	Gene expression	Compound1 Emax	All	KRAS
24342549	ARHGEF6_up	Olaparib_AZD5153	PARP1, PARP2_BRD4	54	3	0.434312	0.160273	0.274038	2.86517	3.05306	1.40452	0.0897584	0.195111	1.13e-05	1.13e-05	0.0205017	Basket trial	Gene expression	Compound1 Emax	All	KRAS
24342549	BOK_down	Olaparib_AZD5153	PARP1, PARP2_BRD4	52	5	0.375696	0.15537	0.220326	2.32211	2.61031	1.21378	0.084406	0.18152	7.15e-06	7.15e-06	0.0142523	Basket trial	Gene expression	Compound1 Emax	All	KRAS
24342549	GNA11_down	Olaparib_AZD5153	PARP1, PARP2_BRD4	54	3	0.113821	0.0251075	0.088713	2.15867	2.16976	1.91529	0.040886	0.0463182	0.000604849	0.000604849	1.45393	Basket trial	Gene expression	Bliss window	All	KRAS
24342549	DDR1_down	Olaparib_AZD5153	PARP1, PARP2_BRD4	54	3	0.837634	0.453083	0.384551	2.19806	2.17299	3.54193	0.176968	0.108571	0.00049108	0.00049108	1.11293	Basket trial	Gene expression	Combo Emax	All	KRAS
24342549	PIK3CG_up	Olaparib_AZD5153	PARP1, PARP2_BRD4	54	3	0.918053	0.441718	0.476335	2.52179	2.48098	7.25072	0.191995	0.0656948	8.3e-05	8.3e-05	0.226122	Basket trial	Gene expression	Compound2 Emax	All	KRAS
24342549	ABCC3_down	Olaparib_AZD5153	PARP1, PARP2_BRD4	53	4	0.83371	0.439096	0.394614	2.05504	2.04618	2.22936	0.192854	0.177008	0.000215094	0.000215094	0.458817	Basket trial	Gene expression	Compound2 Emax	All	KRAS
24342549	PERP_down	Olaparib_AZD5153	PARP1, PARP2_BRD4	54	3	0.112864	0.0251606	0.0877038	2.12832	2.12464	2.2336	0.0412794	0.0392656	0.000709267	0.000709267	1.65602	Basket trial	Gene expression	Bliss window	All	KRAS
24342549	CXCR4_up	Olaparib_AZD5153	PARP1, PARP2_BRD4	53	4	0.80016	0.448656	0.351504	2.033	2.00841	2.68607	0.175016	0.130862	0.00024691	0.00024691	0.668036	Basket trial	Gene expression	Combo Emax	All	KRAS
24342549	BOK_down	Olaparib_AZD5153	PARP1, PARP2_BRD4	52	5	0.854355	0.429522	0.424833	2.35891	2.33941	2.65988	0.181599	0.159719	5.41e-06	5.41e-06	0.0279383	Basket trial	Gene expression	Compound2 Emax	All	KRAS
24342549	TP53I3_down	Olaparib_AZD5153	PARP1, PARP2_BRD4	54	3	0.891375	0.450098	0.441277	2.62838	2.58706	6.86456	0.170571	0.0642834	4.51e-05	4.51e-05	0.183719	Basket trial	Gene expression	Combo Emax	All	KRAS
24342549	PDGFB_down	Olaparib_AZD5153	PARP1, PARP2_BRD4	53	4	0.805805	0.441202	0.364603	1.86027	1.88203	1.57307	0.193728	0.231778	0.000710181	0.000710181	1.05872	Basket trial	Gene expression	Compound2 Emax	All	KRAS
24342549	TGFA_down	Olaparib_AZD5153	PARP1, PARP2_BRD4	53	4	0.816579	0.447417	0.369162	2.16655	2.11732	5.0416	0.174353	0.0732232	0.000105923	0.000105923	0.37715	Basket trial	Gene expression	Combo Emax	All	KRAS
24342549	MET_down	Olaparib_AZD5153	PARP1, PARP2_BRD4	53	4	0.114073	0.0234147	0.0906579	2.31034	2.28874	2.81974	0.0396104	0.0321512	4.15e-05	4.15e-05	0.176511	Basket trial	Gene expression	Bliss window	All	KRAS
24342549	SPTAN1_down	Olaparib_AZD5153	PARP1, PARP2_BRD4	54	3	0.884789	0.443566	0.441223	2.28324	2.25567	3.86922	0.195606	0.114034	0.000310968	0.000310968	0.60258	Basket trial	Gene expression	Compound2 Emax	All	KRAS
24342549	TJP1_down	Olaparib_AZD5153	PARP1, PARP2_BRD4	51	6	0.874232	0.418854	0.455379	2.76305	2.74102	3.01723	0.166135	0.150926	3.58e-08	3.58e-08	0.000408263	Basket trial	Gene expression	Compound2 Emax	All	KRAS
24342549	ARHGEF6_up	Olaparib_AZD5153	PARP1, PARP2_BRD4	54	3	0.122985	0.0245984	0.0983868	2.46324	2.44819	3.00224	0.0401876	0.0327711	0.00011535	0.00011535	0.405649	Basket trial	Gene expression	Bliss window	All	KRAS
24342549	FCGR2B_up	Olaparib_AZD5153	PARP1, PARP2_BRD4	53	4	0.385205	0.158809	0.226395	2.31517	2.59449	1.08761	0.0872602	0.208159	4.02e-05	4.02e-05	0.0540347	Basket trial	Gene expression	Compound1 Emax	All	KRAS
24342549	ABCC3_down	Olaparib_AZD5153	PARP1, PARP2_BRD4	53	4	0.79471	0.449067	0.345643	1.98993	1.9621	2.80094	0.17616	0.123403	0.000322689	0.000322689	0.839433	Basket trial	Gene expression	Combo Emax	All	KRAS
24342549	PRKCB_up	Olaparib_AZD5153	PARP1, PARP2_BRD4	50	7	0.828905	0.416092	0.412813	2.45055	2.47735	2.26002	0.166635	0.182659	1.23e-07	1.23e-07	0.00129631	Basket trial	Gene expression	Compound2 Emax	All	KRAS
24342549	NT5E_down	Olaparib_AZD5153	PARP1, PARP2_BRD4	53	4	0.112135	0.0235609	0.0885746	2.23896	2.22352	2.57108	0.0398354	0.0344504	6.63e-05	6.63e-05	0.256924	Basket trial	Gene expression	Bliss window	All	KRAS
24342549	MET_down	Olaparib_AZD5153	PARP1, PARP2_BRD4	53	4	0.428241	0.155561	0.27268	3.04857	3.26164	1.70671	0.0836021	0.159769	2.52e-07	2.52e-07	0.000806001	Basket trial	Gene expression	Compound1 Emax	All	KRAS
24342549	BOK_down	Olaparib_AZD5153	PARP1, PARP2_BRD4	52	5	0.810796	0.440873	0.369923	2.25545	2.21584	3.06907	0.166945	0.120533	1.18e-05	1.18e-05	0.0722683	Basket trial	Gene expression	Combo Emax	All	KRAS
24342549	SRGAP1_down	Olaparib_AZD5153	PARP1, PARP2_BRD4	53	4	0.836323	0.438899	0.397424	2.07391	2.06636	2.21942	0.192331	0.179067	0.00019102	0.00019102	0.420171	Basket trial	Gene expression	Compound2 Emax	All	KRAS
24342549	PTPRF_down	Olaparib_AZD5153	PARP1, PARP2_BRD4	52	5	0.844399	0.437642	0.406757	2.59721	2.54684	3.70771	0.15971	0.109706	8.57e-07	8.57e-07	0.0065111	Basket trial	Gene expression	Combo Emax	All	KRAS
24342549	PRKCB_up	Olaparib_AZD5153	PARP1, PARP2_BRD4	50	7	0.0885762	0.0215447	0.0670315	1.67897	1.67983	1.67202	0.0399038	0.0400902	0.000112403	0.000112403	0.405292	Basket trial	Gene expression	Bliss window	All	KRAS
24342549	ARHGAP29_down	Olaparib_AZD5153	PARP1, PARP2_BRD4	52	5	0.932942	0.421966	0.510976	3.18433	3.07777	9.97914	0.166022	0.0512045	7.99e-09	7.99e-09	0.000123036	Basket trial	Gene expression	Compound2 Emax	All	KRAS
24342549	STYK1_down	Olaparib_AZD5153	PARP1, PARP2_BRD4	53	4	0.826865	0.439613	0.387253	2.00614	2.00864	1.9642	0.192793	0.197155	0.000291867	0.000291867	0.571333	Basket trial	Gene expression	Compound2 Emax	All	KRAS
24342549	EPHA2_down	Olaparib_AZD5153	PARP1, PARP2_BRD4	50	7	0.0897209	0.0213844	0.0683364	1.72234	1.71845	1.75521	0.0397664	0.0389334	7.85e-05	7.85e-05	0.298022	Basket trial	Gene expression	Bliss window	All	KRAS
24342549	DKK1_down	Olaparib_AZD5153	PARP1, PARP2_BRD4	54	3	0.856607	0.452029	0.404578	2.34401	2.32292	3.26135	0.174168	0.124052	0.000223343	0.000223343	0.629893	Basket trial	Gene expression	Combo Emax	All	KRAS
24342549	ERRFI1_down	Olaparib_AZD5153	PARP1, PARP2_BRD4	52	5	0.0943256	0.02357	0.0707556	1.72607	1.74655	1.51542	0.0405116	0.0466905	0.00052162	0.00052162	1.33859	Basket trial	Gene expression	Bliss window	All	KRAS
24342549	SPTAN1_down	Olaparib_AZD5153	PARP1, PARP2_BRD4	54	3	0.436514	0.160151	0.276362	2.89997	3.0876	1.42819	0.0895071	0.193506	9.19e-06	9.19e-06	0.0173873	Basket trial	Gene expression	Compound1 Emax	All	KRAS
24342549	PIK3CG_up	Olaparib_AZD5153	PARP1, PARP2_BRD4	54	3	0.821641	0.453972	0.367669	2.07939	2.06355	2.70384	0.178173	0.13598	0.000914691	0.000914691	1.77245	Basket trial	Gene expression	Combo Emax	All	KRAS
24342549	BLM_up	Olaparib_AZD5153	PARP1, PARP2_BRD4	54	3	0.434312	0.160273	0.274038	2.86517	3.05306	1.40452	0.0897584	0.195111	1.13e-05	1.13e-05	0.0205017	Basket trial	Gene expression	Compound1 Emax	All	KRAS
24342549	CXCR4_up	Olaparib_AZD5153	PARP1, PARP2_BRD4	53	4	0.841239	0.438528	0.402711	2.10972	2.10499	2.19723	0.191312	0.183281	0.000152284	0.000152284	0.357522	Basket trial	Gene expression	Compound2 Emax	All	KRAS
24342549	BTK_up	Olaparib_AZD5153	PARP1, PARP2_BRD4	52	5	0.844399	0.437642	0.406757	2.59721	2.54684	3.70771	0.15971	0.109706	8.57e-07	8.57e-07	0.0065111	Basket trial	Gene expression	Combo Emax	All	KRAS
24342549	ANK3_down	Olaparib_AZD5153	PARP1, PARP2_BRD4	53	4	0.908986	0.433415	0.475571	2.65401	2.60247	4.79243	0.182738	0.0992337	4.06e-06	4.06e-06	0.0238243	Basket trial	Gene expression	Compound2 Emax	All	KRAS
24342549	ERRFI1_down	Olaparib_AZD5153	PARP1, PARP2_BRD4	52	5	0.823538	0.439648	0.38389	2.37955	2.34294	3.07591	0.163849	0.124805	4.62e-06	4.62e-06	0.0309615	Basket trial	Gene expression	Combo Emax	All	KRAS
24342549	IKZF1_up	Olaparib_AZD5153	PARP1, PARP2_BRD4	51	6	0.0931605	0.0223197	0.0708408	1.76785	1.77597	1.69238	0.0398886	0.0418586	0.000139133	0.000139133	0.477494	Basket trial	Gene expression	Bliss window	All	KRAS
24342549	TJP1_down	Olaparib_AZD5153	PARP1, PARP2_BRD4	51	6	0.0931605	0.0223197	0.0708408	1.76785	1.77597	1.69238	0.0398886	0.0418586	0.000139133	0.000139133	0.477494	Basket trial	Gene expression	Bliss window	All	KRAS
24342549	AFF4_down	Olaparib_AZD5153	PARP1, PARP2_BRD4	53	4	0.806767	0.44113	0.365637	1.8668	1.94641	1.20779	0.187852	0.302732	0.00068299	0.00068299	1.04037	Basket trial	Gene expression	Compound2 Emax	All	KRAS
24342549	PIK3CD_up	Olaparib_AZD5153	PARP1, PARP2_BRD4	54	3	0.948516	0.440026	0.50849	2.75597	2.70573	33.2582	0.187931	0.0152892	2.15e-05	2.15e-05	0.0771071	Basket trial	Gene expression	Compound2 Emax	All	KRAS
24342549	EGFR_down	Olaparib_AZD5153	PARP1, PARP2_BRD4	50	7	0.813921	0.41819	0.395731	2.28782	2.35901	1.87711	0.167753	0.210819	5.47e-07	5.47e-07	0.00432663	Basket trial	Gene expression	Compound2 Emax	All	KRAS
24342549	ACVR1_down	Olaparib_AZD5153	PARP1, PARP2_BRD4	54	3	0.921537	0.441525	0.480012	2.54776	2.50683	7.13243	0.191482	0.0673	7.16e-05	7.16e-05	0.209173	Basket trial	Gene expression	Compound2 Emax	All	KRAS
24342549	MYB_up	Olaparib_AZD5153	PARP1, PARP2_BRD4	54	3	0.434312	0.160273	0.274038	2.86517	3.05306	1.40452	0.0897584	0.195111	1.13e-05	1.13e-05	0.0205017	Basket trial	Gene expression	Compound1 Emax	All	KRAS
24342549	PRKCB_up	Olaparib_AZD5153	PARP1, PARP2_BRD4	50	7	0.782169	0.430084	0.352085	2.25355	2.23928	2.38132	0.157231	0.147852	7.48e-07	7.48e-07	0.00591656	Basket trial	Gene expression	Combo Emax	All	KRAS
24342549	MYB_up	Olaparib_AZD5153	PARP1, PARP2_BRD4	54	3	0.122985	0.0245984	0.0983868	2.46324	2.44819	3.00224	0.0401876	0.0327711	0.00011535	0.00011535	0.405649	Basket trial	Gene expression	Bliss window	All	KRAS
24342549	BLM_up	Olaparib_AZD5153	PARP1, PARP2_BRD4	54	3	0.122985	0.0245984	0.0983868	2.46324	2.44819	3.00224	0.0401876	0.0327711	0.00011535	0.00011535	0.405649	Basket trial	Gene expression	Bliss window	All	KRAS
24342549	ERRFI1_down	Olaparib_AZD5153	PARP1, PARP2_BRD4	52	5	0.85999	0.428981	0.431009	2.40954	2.39478	2.62538	0.179978	0.16417	3.67e-06	3.67e-06	0.0217873	Basket trial	Gene expression	Compound2 Emax	All	KRAS
24342549	AFF4_down	Olaparib_AZD5153	PARP1, PARP2_BRD4	53	4	0.78898	0.4495	0.33948	1.94527	2.0055	1.36682	0.169275	0.248372	0.000424685	0.000424685	1.00312	Basket trial	Gene expression	Combo Emax	All	KRAS
24342549	BLM_up	Olaparib_AZD5153	PARP1, PARP2_BRD4	54	3	0.856607	0.452029	0.404578	2.34401	2.32292	3.26135	0.174168	0.124052	0.000223343	0.000223343	0.629893	Basket trial	Gene expression	Combo Emax	All	KRAS
24342549	PIK3CD_up	Olaparib_AZD5153	PARP1, PARP2_BRD4	54	3	0.458434	0.158933	0.299501	3.26914	3.46493	1.65322	0.0864379	0.181162	9.77e-07	9.77e-07	0.00275483	Basket trial	Gene expression	Compound1 Emax	All	KRAS
24342549	LYN_down	Olaparib_AZD5153	PARP1, PARP2_BRD4	54	3	0.0185652	-0.0481507	0.0667159	2.27795	2.2648	2.73958	0.0294578	0.0243526	0.000320006	0.000320006	1.24697	Basket trial	Gene expression	Bliss matrix	All	KRAS
24342549	FCGR2B_up	Olaparib_AZD5153	PARP1, PARP2_BRD4	53	4	0.922773	0.432375	0.490399	2.779	2.70881	9.25695	0.181039	0.0529763	1.7e-06	1.7e-06	0.0113876	Basket trial	Gene expression	Compound2 Emax	All	KRAS
24342549	NTN4_down	Olaparib_AZD5153	PARP1, PARP2_BRD4	52	5	0.851204	0.436988	0.414216	2.67265	2.62096	3.80969	0.158039	0.108727	4.74e-07	4.74e-07	0.00429274	Basket trial	Gene expression	Combo Emax	All	KRAS
24342549	MET_down	Olaparib_AZD5153	PARP1, PARP2_BRD4	53	4	0.856557	0.437372	0.419186	2.22416	2.22138	2.27398	0.188705	0.18434	7.3e-05	7.3e-05	0.212176	Basket trial	Gene expression	Compound2 Emax	All	KRAS
24342549	EGFR_down	Olaparib_AZD5153	PARP1, PARP2_BRD4	50	7	0.768149	0.432047	0.336102	2.0991	2.12746	1.90333	0.157983	0.176586	3.01e-06	3.01e-06	0.0209024	Basket trial	Gene expression	Combo Emax	All	KRAS
24342549	FAT1_down	Olaparib_AZD5153	PARP1, PARP2_BRD4	54	3	0.918053	0.441718	0.476335	2.52179	2.48098	7.25072	0.191995	0.0656948	8.3e-05	8.3e-05	0.226122	Basket trial	Gene expression	Compound2 Emax	All	KRAS
24342549	TGFA_down	Olaparib_AZD5153	PARP1, PARP2_BRD4	53	4	0.814851	0.44052	0.374332	1.92212	1.9155	2.04884	0.195422	0.182705	0.000489087	0.000489087	0.832587	Basket trial	Gene expression	Compound2 Emax	All	KRAS
24342549	MET_down	Olaparib_AZD5153	PARP1, PARP2_BRD4	53	4	0.847011	0.44512	0.401891	2.43116	2.3894	3.89842	0.168197	0.103091	1.86e-05	1.86e-05	0.094787	Basket trial	Gene expression	Combo Emax	All	KRAS
24342549	RGS3_down	Olaparib_AZD5153	PARP1, PARP2_BRD4	54	3	0.912611	0.448918	0.463694	2.81474	2.76461	16.1462	0.167725	0.0287185	1.52e-05	1.52e-05	0.0821608	Basket trial	Gene expression	Combo Emax	All	KRAS
24342549	DKK1_down	Olaparib_AZD5153	PARP1, PARP2_BRD4	54	3	0.122985	0.0245984	0.0983868	2.46324	2.44819	3.00224	0.0401876	0.0327711	0.00011535	0.00011535	0.405649	Basket trial	Gene expression	Bliss window	All	KRAS
24342549	IKZF1_up	Olaparib_AZD5153	PARP1, PARP2_BRD4	51	6	0.874232	0.418854	0.455379	2.76305	2.74102	3.01723	0.166135	0.150926	3.58e-08	3.58e-08	0.000408263	Basket trial	Gene expression	Compound2 Emax	All	KRAS
24342549	FAT1_down	Olaparib_AZD5153	PARP1, PARP2_BRD4	54	3	0.821641	0.453972	0.367669	2.07939	2.06355	2.70384	0.178173	0.13598	0.000914691	0.000914691	1.77245	Basket trial	Gene expression	Combo Emax	All	KRAS
24342549	ANK3_down	Olaparib_AZD5153	PARP1, PARP2_BRD4	53	4	0.85701	0.444365	0.412645	2.52372	2.48691	3.63093	0.165927	0.113647	9.92e-06	9.92e-06	0.0628102	Basket trial	Gene expression	Combo Emax	All	KRAS
24342549	TP53I3_down	Olaparib_AZD5153	PARP1, PARP2_BRD4	54	3	0.948516	0.440026	0.50849	2.75597	2.70573	33.2582	0.187931	0.0152892	2.15e-05	2.15e-05	0.0771071	Basket trial	Gene expression	Compound2 Emax	All	KRAS
24342549	IKZF1_up	Olaparib_AZD5153	PARP1, PARP2_BRD4	51	6	0.822652	0.432225	0.390427	2.55391	2.49633	3.49687	0.1564	0.111651	2.19e-07	2.19e-07	0.00207649	Basket trial	Gene expression	Combo Emax	All	KRAS
24342549	TJP1_down	Olaparib_AZD5153	PARP1, PARP2_BRD4	51	6	0.822652	0.432225	0.390427	2.55391	2.49633	3.49687	0.1564	0.111651	2.19e-07	2.19e-07	0.00207649	Basket trial	Gene expression	Combo Emax	All	KRAS
24342549	ROR1_down	Olaparib_AZD5153	PARP1, PARP2_BRD4	54	3	0.912611	0.448918	0.463694	2.81474	2.76461	16.1462	0.167725	0.0287185	1.52e-05	1.52e-05	0.0821608	Basket trial	Gene expression	Combo Emax	All	KRAS
24342549	BCL2L1_down	Olaparib_AZD5153	PARP1, PARP2_BRD4	54	3	0.912611	0.448918	0.463694	2.81474	2.76461	16.1462	0.167725	0.0287185	1.52e-05	1.52e-05	0.0821608	Basket trial	Gene expression	Combo Emax	All	KRAS
24342549	MYB_up	Olaparib_AZD5153	PARP1, PARP2_BRD4	54	3	0.856607	0.452029	0.404578	2.34401	2.32292	3.26135	0.174168	0.124052	0.000223343	0.000223343	0.629893	Basket trial	Gene expression	Combo Emax	All	KRAS
24342549	TP53I3_down	Olaparib_AZD5153	PARP1, PARP2_BRD4	54	3	0.458434	0.158933	0.299501	3.26914	3.46493	1.65322	0.0864379	0.181162	9.77e-07	9.77e-07	0.00275483	Basket trial	Gene expression	Compound1 Emax	All	KRAS
24342549	ARHGEF6_up	Olaparib_AZD5153	PARP1, PARP2_BRD4	54	3	0.856607	0.452029	0.404578	2.34401	2.32292	3.26135	0.174168	0.124052	0.000223343	0.000223343	0.629893	Basket trial	Gene expression	Combo Emax	All	KRAS
24342549	DKK1_down	Olaparib_AZD5153	PARP1, PARP2_BRD4	54	3	0.434312	0.160273	0.274038	2.86517	3.05306	1.40452	0.0897584	0.195111	1.13e-05	1.13e-05	0.0205017	Basket trial	Gene expression	Compound1 Emax	All	KRAS
24352434	EIF4G3_down	AZD6738_Olaparib	ATR_PARP1, PARP2	100	5	0.204091	0.0641863	0.139905	2.52574	2.69452	1.26233	0.0519222	0.110831	2.64e-07	2.64e-07	0.0770034	Basket trial	Gene expression	Bliss window	All	KRAS
24352434	EIF4G3_down	AZD6738_Olaparib	ATR_PARP1, PARP2	100	5	0.0637116	-0.00443455	0.0681461	2.02208	2.02924	1.86596	0.0335821	0.0365206	2.52e-05	2.52e-05	2.26463	Basket trial	Gene expression	Bliss matrix	All	KRAS
24352434	PIK3R1_down	AZD6738_Olaparib	ATR_PARP1, PARP2	102	3	0.199827	0.0670549	0.132772	2.25251	2.23831	3.77019	0.059318	0.0352163	0.000208733	0.000208733	5.48738	Basket trial	Gene expression	Bliss window	All	KRAS
24352570	ARHGEF6_up	AZD6738_Gemcitabine	ATR_Pyrimidine antimetabolite	54	3	0.90568	0.491886	0.413795	2.27558	2.23688	8.3114	0.184988	0.0497864	0.000324117	0.000324117	0.279348	Basket trial	Gene expression	Compound1 Emax	All	KRAS
24352570	YAP1_down	AZD6738_Gemcitabine	ATR_Pyrimidine antimetabolite	51	6	0.875796	0.48681	0.388986	1.55254	1.505	2.59389	0.258463	0.149962	0.000689378	0.000689378	1.04452	Basket trial	Gene expression	Compound2 Emax	All	KRAS
24352570	ARHGAP29_down	AZD6738_Gemcitabine	ATR_Pyrimidine antimetabolite	52	5	0.810052	0.485166	0.324887	1.78411	1.79139	1.69848	0.18136	0.191281	0.000352124	0.000352124	0.296323	Basket trial	Gene expression	Compound1 Emax	All	KRAS
24352570	BLM_up	AZD6738_Gemcitabine	ATR_Pyrimidine antimetabolite	54	3	0.90568	0.491886	0.413795	2.27558	2.23688	8.3114	0.184988	0.0497864	0.000324117	0.000324117	0.279348	Basket trial	Gene expression	Compound1 Emax	All	KRAS
24352570	BCL2L1_down	AZD6738_Gemcitabine	ATR_Pyrimidine antimetabolite	54	3	0.903476	0.492008	0.411467	2.2594	2.22055	8.88661	0.1853	0.046302	0.000353694	0.000353694	0.296323	Basket trial	Gene expression	Compound1 Emax	All	KRAS
24352570	RGS3_down	AZD6738_Gemcitabine	ATR_Pyrimidine antimetabolite	54	3	0.903476	0.492008	0.411467	2.2594	2.22055	8.88661	0.1853	0.046302	0.000353694	0.000353694	0.296323	Basket trial	Gene expression	Compound1 Emax	All	KRAS
24352570	TGFA_down	AZD6738_Gemcitabine	ATR_Pyrimidine antimetabolite	53	4	0.838684	0.489135	0.349549	1.90549	1.90251	1.95936	0.183731	0.1784	0.000541012	0.000541012	0.421058	Basket trial	Gene expression	Compound1 Emax	All	KRAS
24352570	ANK3_down	AZD6738_Gemcitabine	ATR_Pyrimidine antimetabolite	53	4	0.827919	0.489947	0.337972	1.82781	1.8127	2.16968	0.186447	0.15577	0.000861632	0.000861632	0.614358	Basket trial	Gene expression	Compound1 Emax	All	KRAS
24352570	PRKCB_up	AZD6738_Gemcitabine	ATR_Pyrimidine antimetabolite	50	7	0.784117	0.475801	0.308316	1.74266	1.79291	1.44652	0.171964	0.213143	6.62e-05	6.62e-05	0.0769523	Basket trial	Gene expression	Compound1 Emax	All	KRAS
24352570	IKZF1_up	AZD6738_Gemcitabine	ATR_Pyrimidine antimetabolite	51	6	0.834794	0.475885	0.358909	2.09531	2.1083	1.97742	0.170237	0.181504	1.04e-05	1.04e-05	0.0193567	Basket trial	Gene expression	Compound1 Emax	All	KRAS
24352570	DKK1_down	AZD6738_Gemcitabine	ATR_Pyrimidine antimetabolite	54	3	0.90568	0.491886	0.413795	2.27558	2.23688	8.3114	0.184988	0.0497864	0.000324117	0.000324117	0.279348	Basket trial	Gene expression	Compound1 Emax	All	KRAS
24352570	ROR1_down	AZD6738_Gemcitabine	ATR_Pyrimidine antimetabolite	54	3	0.903476	0.492008	0.411467	2.2594	2.22055	8.88661	0.1853	0.046302	0.000353694	0.000353694	0.296323	Basket trial	Gene expression	Compound1 Emax	All	KRAS
24352570	ARID1A	AZD6738_Gemcitabine	ATR_Pyrimidine antimetabolite	37	5	-0.040669	0.0403219	-0.0809909	1.89512	1.81722	4.11708	0.0445686	0.0196719	0.000284643	0.000284643	7.17301	Basket trial	AZ MOBEM	Bliss matrix	All	KRAS
24352570	EGFR_down	AZD6738_Gemcitabine	ATR_Pyrimidine antimetabolite	50	7	0.774354	0.477168	0.297186	1.65992	1.73069	1.29061	0.171716	0.230269	0.00013146	0.00013146	0.135921	Basket trial	Gene expression	Compound1 Emax	All	KRAS
24352570	MET_down	AZD6738_Gemcitabine	ATR_Pyrimidine antimetabolite	53	4	0.971513	0.494265	0.477248	1.9145	1.86188	23.6976	0.256326	0.0201391	0.000512258	0.000512258	0.848353	Basket trial	Gene expression	Compound2 Emax	All	KRAS
24352570	PERP_down	AZD6738_Gemcitabine	ATR_Pyrimidine antimetabolite	54	3	0.907684	0.491775	0.415909	2.29035	2.25107	8.83926	0.18476	0.0470525	0.000299217	0.000299217	0.261447	Basket trial	Gene expression	Compound1 Emax	All	KRAS
24352570	BOK_down	AZD6738_Gemcitabine	ATR_Pyrimidine antimetabolite	52	5	0.811375	0.485038	0.326337	1.7942	1.80273	1.69503	0.181024	0.192526	0.000328678	0.000328678	0.282	Basket trial	Gene expression	Compound1 Emax	All	KRAS
24352570	TJP1_down	AZD6738_Gemcitabine	ATR_Pyrimidine antimetabolite	51	6	0.834794	0.475885	0.358909	2.09531	2.1083	1.97742	0.170237	0.181504	1.04e-05	1.04e-05	0.0193567	Basket trial	Gene expression	Compound1 Emax	All	KRAS
24352570	ERRFI1_down	AZD6738_Gemcitabine	ATR_Pyrimidine antimetabolite	52	5	0.828627	0.48338	0.345247	1.92912	1.95041	1.70726	0.177013	0.202223	0.000128505	0.000128505	0.13344	Basket trial	Gene expression	Compound1 Emax	All	KRAS
24352570	BTK_up	AZD6738_Gemcitabine	ATR_Pyrimidine antimetabolite	52	5	0.810052	0.485166	0.324887	1.78411	1.79139	1.69848	0.18136	0.191281	0.000352124	0.000352124	0.296323	Basket trial	Gene expression	Compound1 Emax	All	KRAS
24352570	MET_down	AZD6738_Gemcitabine	ATR_Pyrimidine antimetabolite	53	4	0.895668	0.484834	0.410834	2.35241	2.29157	9.06611	0.179281	0.0453153	3.14e-05	3.14e-05	0.0456696	Basket trial	Gene expression	Compound1 Emax	All	KRAS
24352570	PTPRF_down	AZD6738_Gemcitabine	ATR_Pyrimidine antimetabolite	52	5	0.810052	0.485166	0.324887	1.78411	1.79139	1.69848	0.18136	0.191281	0.000352124	0.000352124	0.296323	Basket trial	Gene expression	Compound1 Emax	All	KRAS
24352570	DDR1_down	AZD6738_Gemcitabine	ATR_Pyrimidine antimetabolite	54	3	0.936436	0.490177	0.446259	2.50948	2.46494	13.6644	0.181043	0.0326585	8.89e-05	8.89e-05	0.0970622	Basket trial	Gene expression	Compound1 Emax	All	KRAS
24352570	MYB_up	AZD6738_Gemcitabine	ATR_Pyrimidine antimetabolite	54	3	0.90568	0.491886	0.413795	2.27558	2.23688	8.3114	0.184988	0.0497864	0.000324117	0.000324117	0.279348	Basket trial	Gene expression	Compound1 Emax	All	KRAS
24352570	CCND1_down	AZD6738_Gemcitabine	ATR_Pyrimidine antimetabolite	52	5	0.790899	0.487007	0.303892	1.64193	1.68526	1.27936	0.180324	0.237534	0.000911347	0.000911347	0.637831	Basket trial	Gene expression	Compound1 Emax	All	KRAS
24352570	CCND1_down	AZD6738_Gemcitabine	ATR_Pyrimidine antimetabolite	52	5	0.923492	0.489704	0.433788	1.74301	1.69022	3.98759	0.256646	0.108784	0.000465392	0.000465392	0.815797	Basket trial	Gene expression	Compound2 Emax	All	KRAS
24352573	CCND1_down	AZD6738_Carboplatin	ATR_DNA akylating agent	52	5	0.865612	0.531428	0.334184	1.87533	1.86765	1.9824	0.178933	0.168576	0.000187554	0.000187554	0.574461	Basket trial	Gene expression	Combo Emax	All	KRAS
24352573	MYB_up	AZD6738_Carboplatin	ATR_DNA akylating agent	54	3	0.946325	0.539321	0.407004	2.25914	2.21882	13.4261	0.183432	0.0303143	0.000354191	0.000354191	0.899447	Basket trial	Gene expression	Combo Emax	All	KRAS
24352573	CCND1_down	AZD6738_Carboplatin	ATR_DNA akylating agent	52	5	0.773897	0.447773	0.326124	1.78177	1.91155	1.08991	0.170607	0.299221	0.000357803	0.000357803	0.298886	Basket trial	Gene expression	Compound1 Emax	All	KRAS
24352573	BLM_up	AZD6738_Carboplatin	ATR_DNA akylating agent	54	3	0.946325	0.539321	0.407004	2.25914	2.21882	13.4261	0.183432	0.0303143	0.000354191	0.000354191	0.899447	Basket trial	Gene expression	Combo Emax	All	KRAS
24352573	PERP_down	AZD6738_Carboplatin	ATR_DNA akylating agent	54	3	0.938276	0.539768	0.398508	2.20002	2.16099	11.919	0.18441	0.0334347	0.000485975	0.000485975	1.10744	Basket trial	Gene expression	Combo Emax	All	KRAS
24352573	MET_down	AZD6738_Carboplatin	ATR_DNA akylating agent	53	4	0.906721	0.443902	0.462819	2.77396	2.70191	11.0231	0.171293	0.0419863	1.76e-06	1.76e-06	0.00430352	Basket trial	Gene expression	Compound1 Emax	All	KRAS
24352573	ROR1_down	AZD6738_Carboplatin	ATR_DNA akylating agent	54	3	0.875983	0.45418	0.421803	2.31745	2.27685	10.7245	0.185257	0.0393307	0.000258243	0.000258243	0.230236	Basket trial	Gene expression	Compound1 Emax	All	KRAS
24352573	ARHGEF6_up	AZD6738_Carboplatin	ATR_DNA akylating agent	54	3	0.946325	0.539321	0.407004	2.25914	2.21882	13.4261	0.183432	0.0303143	0.000354191	0.000354191	0.899447	Basket trial	Gene expression	Combo Emax	All	KRAS
24352573	BLM_up	AZD6738_Carboplatin	ATR_DNA akylating agent	54	3	0.918921	0.451795	0.467126	2.65112	2.60514	11.1626	0.179309	0.0418474	3.96e-05	3.96e-05	0.0536546	Basket trial	Gene expression	Compound1 Emax	All	KRAS
24352573	BMPR2_down	AZD6738_Carboplatin	ATR_DNA akylating agent	54	3	0.846158	0.455837	0.390321	2.10296	2.08533	2.83584	0.187175	0.137638	0.000809528	0.000809528	0.582308	Basket trial	Gene expression	Compound1 Emax	All	KRAS
24352573	IKZF1_up	AZD6738_Carboplatin	ATR_DNA akylating agent	51	6	0.81223	0.436869	0.375361	2.22074	2.26803	1.86843	0.165501	0.200896	3.68e-06	3.68e-06	0.0082245	Basket trial	Gene expression	Compound1 Emax	All	KRAS
24352573	YAP1_down	AZD6738_Carboplatin	ATR_DNA akylating agent	51	6	-0.00167642	-0.0411389	0.0394625	1.60042	1.56792	2.09924	0.0251686	0.0187984	0.00048717	0.00048717	1.66229	Basket trial	Gene expression	Bliss matrix	All	KRAS
24352573	EPHA2_down	AZD6738_Carboplatin	ATR_DNA akylating agent	50	7	-0.000450975	-0.0420997	0.0416487	1.75009	1.6902	2.72994	0.0246413	0.0152563	6.22e-05	6.22e-05	0.350984	Basket trial	Gene expression	Bliss matrix	All	KRAS
24352573	TJP1_down	AZD6738_Carboplatin	ATR_DNA akylating agent	51	6	0.81223	0.436869	0.375361	2.22074	2.26803	1.86843	0.165501	0.200896	3.68e-06	3.68e-06	0.0082245	Basket trial	Gene expression	Compound1 Emax	All	KRAS
24352573	ERRFI1_down	AZD6738_Carboplatin	ATR_DNA akylating agent	52	5	0.800651	0.4452	0.355451	1.9919	2.03653	1.59854	0.174537	0.22236	8.22e-05	8.22e-05	0.0910764	Basket trial	Gene expression	Compound1 Emax	All	KRAS
24352573	RGS3_down	AZD6738_Carboplatin	ATR_DNA akylating agent	54	3	0.875983	0.45418	0.421803	2.31745	2.27685	10.7245	0.185257	0.0393307	0.000258243	0.000258243	0.230236	Basket trial	Gene expression	Compound1 Emax	All	KRAS
24352573	ARHGEF6_up	AZD6738_Carboplatin	ATR_DNA akylating agent	54	3	0.918921	0.451795	0.467126	2.65112	2.60514	11.1626	0.179309	0.0418474	3.96e-05	3.96e-05	0.0536546	Basket trial	Gene expression	Compound1 Emax	All	KRAS
24352573	TJP1_down	AZD6738_Carboplatin	ATR_DNA akylating agent	51	6	0.840008	0.527888	0.31212	1.75836	1.80523	1.42971	0.172897	0.218311	0.000149606	0.000149606	0.485907	Basket trial	Gene expression	Combo Emax	All	KRAS
24352573	IKZF1_up	AZD6738_Carboplatin	ATR_DNA akylating agent	51	6	0.840008	0.527888	0.31212	1.75836	1.80523	1.42971	0.172897	0.218311	0.000149606	0.000149606	0.485907	Basket trial	Gene expression	Combo Emax	All	KRAS
24352573	ETV1_down	AZD6738_Carboplatin	ATR_DNA akylating agent	51	6	0.105739	0.0272773	0.0784621	1.7474	1.89386	1.10805	0.0414297	0.0708111	0.000162647	0.000162647	0.543807	Basket trial	Gene expression	Bliss window	All	KRAS
24352573	WWTR1_down	AZD6738_Carboplatin	ATR_DNA akylating agent	54	3	0.856999	0.455235	0.401764	2.17948	2.16324	2.81219	0.185723	0.142865	0.000541927	0.000541927	0.421195	Basket trial	Gene expression	Compound1 Emax	All	KRAS
24352573	BCL2L1_down	AZD6738_Carboplatin	ATR_DNA akylating agent	54	3	0.875983	0.45418	0.421803	2.31745	2.27685	10.7245	0.185257	0.0393307	0.000258243	0.000258243	0.230236	Basket trial	Gene expression	Compound1 Emax	All	KRAS
24352573	PRKCB_up	AZD6738_Carboplatin	ATR_DNA akylating agent	50	7	0.788174	0.528902	0.259271	1.41629	1.4858	1.07174	0.174499	0.241917	0.00090364	0.00090364	1.76303	Basket trial	Gene expression	Combo Emax	All	KRAS
24352573	EGFR_down	AZD6738_Carboplatin	ATR_DNA akylating agent	50	7	0.787568	0.528987	0.258581	1.41167	1.48207	1.06487	0.174472	0.242828	0.000935841	0.000935841	1.80118	Basket trial	Gene expression	Combo Emax	All	KRAS
24352573	MYB_up	AZD6738_Carboplatin	ATR_DNA akylating agent	54	3	0.918921	0.451795	0.467126	2.65112	2.60514	11.1626	0.179309	0.0418474	3.96e-05	3.96e-05	0.0536546	Basket trial	Gene expression	Compound1 Emax	All	KRAS
24352573	PERP_down	AZD6738_Carboplatin	ATR_DNA akylating agent	54	3	0.915495	0.451985	0.46351	2.62326	2.5784	9.92193	0.179767	0.0467157	4.65e-05	4.65e-05	0.0599332	Basket trial	Gene expression	Compound1 Emax	All	KRAS
24352573	PRKCB_up	AZD6738_Carboplatin	ATR_DNA akylating agent	50	7	0.748725	0.438252	0.310473	1.74764	1.86042	1.24827	0.166883	0.248722	6.35e-05	6.35e-05	0.0748921	Basket trial	Gene expression	Compound1 Emax	All	KRAS
24352573	ANK3_down	AZD6738_Carboplatin	ATR_DNA akylating agent	53	4	0.806422	0.451471	0.35495	1.93061	1.90888	2.486	0.185947	0.14278	0.000464439	0.000464439	0.370575	Basket trial	Gene expression	Compound1 Emax	All	KRAS
24352573	TP53I3_down	AZD6738_Carboplatin	ATR_DNA akylating agent	54	3	0.928077	0.540335	0.387742	2.12646	2.08773	24.3646	0.185724	0.0159142	0.0007162	0.0007162	1.4516	Basket trial	Gene expression	Combo Emax	All	KRAS
24352573	TP53I3_down	AZD6738_Carboplatin	ATR_DNA akylating agent	54	3	0.887812	0.453523	0.43429	2.4062	2.3627	19.4381	0.183811	0.0223422	0.000158526	0.000158526	0.157209	Basket trial	Gene expression	Compound1 Emax	All	KRAS
24352573	PTPRF_down	AZD6738_Carboplatin	ATR_DNA akylating agent	52	5	0.781987	0.446995	0.334992	1.84364	1.86724	1.60451	0.179404	0.208781	0.000233821	0.000233821	0.214161	Basket trial	Gene expression	Compound1 Emax	All	KRAS
24352573	DDR1_down	AZD6738_Carboplatin	ATR_DNA akylating agent	54	3	0.924215	0.54055	0.383665	2.09898	2.06316	7.83458	0.18596	0.0489707	0.000826449	0.000826449	1.62916	Basket trial	Gene expression	Combo Emax	All	KRAS
24352573	DKK1_down	AZD6738_Carboplatin	ATR_DNA akylating agent	54	3	0.918921	0.451795	0.467126	2.65112	2.60514	11.1626	0.179309	0.0418474	3.96e-05	3.96e-05	0.0536546	Basket trial	Gene expression	Compound1 Emax	All	KRAS
24352573	DKK1_down	AZD6738_Carboplatin	ATR_DNA akylating agent	54	3	0.946325	0.539321	0.407004	2.25914	2.21882	13.4261	0.183432	0.0303143	0.000354191	0.000354191	0.899447	Basket trial	Gene expression	Combo Emax	All	KRAS
24352573	MET_down	AZD6738_Carboplatin	ATR_DNA akylating agent	53	4	0.940241	0.532101	0.40814	2.36617	2.30234	14.798	0.177272	0.0275808	2.87e-05	2.87e-05	0.132821	Basket trial	Gene expression	Combo Emax	All	KRAS
24352573	DDR1_down	AZD6738_Carboplatin	ATR_DNA akylating agent	54	3	0.903665	0.452642	0.451023	2.5288	2.48839	6.94908	0.181251	0.0649039	7.97e-05	7.97e-05	0.089061	Basket trial	Gene expression	Compound1 Emax	All	KRAS
24352573	EGFR_down	AZD6738_Carboplatin	ATR_DNA akylating agent	50	7	0.746673	0.438539	0.308133	1.73005	1.84792	1.22071	0.166746	0.252422	7.36e-05	7.36e-05	0.08351	Basket trial	Gene expression	Compound1 Emax	All	KRAS
24352573	ARHGAP29_down	AZD6738_Carboplatin	ATR_DNA akylating agent	52	5	0.781987	0.446995	0.334992	1.84364	1.86724	1.60451	0.179404	0.208781	0.000233821	0.000233821	0.214161	Basket trial	Gene expression	Compound1 Emax	All	KRAS
24352573	PIK3CD_up	AZD6738_Carboplatin	ATR_DNA akylating agent	54	3	0.887812	0.453523	0.43429	2.4062	2.3627	19.4381	0.183811	0.0223422	0.000158526	0.000158526	0.157209	Basket trial	Gene expression	Compound1 Emax	All	KRAS
24352573	BOK_down	AZD6738_Carboplatin	ATR_DNA akylating agent	52	5	0.807749	0.444518	0.363232	2.05049	2.10076	1.61959	0.172905	0.224274	5.38e-05	5.38e-05	0.0665456	Basket trial	Gene expression	Compound1 Emax	All	KRAS
24352573	BTK_up	AZD6738_Carboplatin	ATR_DNA akylating agent	52	5	0.781987	0.446995	0.334992	1.84364	1.86724	1.60451	0.179404	0.208781	0.000233821	0.000233821	0.214161	Basket trial	Gene expression	Compound1 Emax	All	KRAS
24352573	PIK3CD_up	AZD6738_Carboplatin	ATR_DNA akylating agent	54	3	0.928077	0.540335	0.387742	2.12646	2.08773	24.3646	0.185724	0.0159142	0.0007162	0.0007162	1.4516	Basket trial	Gene expression	Combo Emax	All	KRAS
24362570	PTPN12_down	AZD1775_Gemcitabine	WEE1_Pyrimidine antimetabolite	53	4	0.711502	0.425006	0.286496	1.938	2.01083	1.29693	0.142477	0.220903	0.000443988	0.000443988	0.356756	Basket trial	Gene expression	Compound1 Emax	All	KRAS
24362570	TJP1_down	AZD1775_Gemcitabine	WEE1_Pyrimidine antimetabolite	51	6	0.755607	0.408582	0.347025	2.77397	2.95321	1.88006	0.117508	0.184582	3.26e-08	3.26e-08	0.0001428	Basket trial	Gene expression	Compound1 Emax	All	KRAS
24362570	KRT18_down	AZD1775_Gemcitabine	WEE1_Pyrimidine antimetabolite	53	4	0.711502	0.425006	0.286496	1.938	2.01083	1.29693	0.142477	0.220903	0.000443988	0.000443988	0.356756	Basket trial	Gene expression	Compound1 Emax	All	KRAS
24362570	CCND1_down	AZD1775_Gemcitabine	WEE1_Pyrimidine antimetabolite	52	5	0.928465	0.485175	0.44329	1.78057	1.72527	4.32389	0.25694	0.102521	0.000360736	0.000360736	0.676025	Basket trial	Gene expression	Compound2 Emax	All	KRAS
24362570	SPTAN1_down	AZD1775_Gemcitabine	WEE1_Pyrimidine antimetabolite	54	3	0.748433	0.428259	0.320173	2.15336	2.16353	1.92715	0.147987	0.166139	0.000622	0.000622	0.469965	Basket trial	Gene expression	Compound1 Emax	All	KRAS
24362570	TP53I3_down	AZD1775_Gemcitabine	WEE1_Pyrimidine antimetabolite	54	3	0.800747	0.425353	0.375394	2.64633	2.61167	4.89848	0.143737	0.0766348	4.07e-05	4.07e-05	0.0544436	Basket trial	Gene expression	Compound1 Emax	All	KRAS
24362570	IKZF1_up	AZD1775_Gemcitabine	WEE1_Pyrimidine antimetabolite	51	6	0.755607	0.408582	0.347025	2.77397	2.95321	1.88006	0.117508	0.184582	3.26e-08	3.26e-08	0.0001428	Basket trial	Gene expression	Compound1 Emax	All	KRAS
24362570	MET_down	AZD1775_Gemcitabine	WEE1_Pyrimidine antimetabolite	53	4	0.836757	0.415552	0.421205	3.39337	3.354	4.41486	0.125583	0.0954062	2.1e-08	2.1e-08	0.00010052	Basket trial	Gene expression	Compound1 Emax	All	KRAS
24362570	BMPR2_down	AZD1775_Gemcitabine	WEE1_Pyrimidine antimetabolite	54	3	0.77881	0.426572	0.352238	2.43106	2.46836	1.81463	0.142701	0.19411	0.000138067	0.000138067	0.140975	Basket trial	Gene expression	Compound1 Emax	All	KRAS
24362570	BOK_down	AZD1775_Gemcitabine	WEE1_Pyrimidine antimetabolite	52	5	0.752284	0.415575	0.33671	2.50954	2.65527	1.63318	0.126808	0.206168	1.7e-06	1.7e-06	0.00418552	Basket trial	Gene expression	Compound1 Emax	All	KRAS
24362570	PIK3CD_up	AZD1775_Gemcitabine	WEE1_Pyrimidine antimetabolite	54	3	0.800747	0.425353	0.375394	2.64633	2.61167	4.89848	0.143737	0.0766348	4.07e-05	4.07e-05	0.0544436	Basket trial	Gene expression	Compound1 Emax	All	KRAS
24362570	BCL2L1_down	AZD1775_Gemcitabine	WEE1_Pyrimidine antimetabolite	54	3	0.819951	0.424286	0.395664	2.84695	2.80003	8.81069	0.141307	0.0449073	1.26e-05	1.26e-05	0.022413	Basket trial	Gene expression	Compound1 Emax	All	KRAS
24362570	SRGAP1_down	AZD1775_Gemcitabine	WEE1_Pyrimidine antimetabolite	53	4	0.711502	0.425006	0.286496	1.938	2.01083	1.29693	0.142477	0.220903	0.000443988	0.000443988	0.356756	Basket trial	Gene expression	Compound1 Emax	All	KRAS
24362570	CXCR4_up	AZD1775_Gemcitabine	WEE1_Pyrimidine antimetabolite	53	4	0.739417	0.422899	0.316518	2.20369	2.30773	1.38608	0.137155	0.228356	8.34e-05	8.34e-05	0.0922132	Basket trial	Gene expression	Compound1 Emax	All	KRAS
24362570	BLM_up	AZD1775_Gemcitabine	WEE1_Pyrimidine antimetabolite	54	3	0.877474	0.42109	0.456384	3.5378	3.48703	7.49633	0.13088	0.060881	1.84e-07	1.84e-07	0.000642312	Basket trial	Gene expression	Compound1 Emax	All	KRAS
24362570	ARHGEF6_up	AZD1775_Gemcitabine	WEE1_Pyrimidine antimetabolite	54	3	0.877474	0.42109	0.456384	3.5378	3.48703	7.49633	0.13088	0.060881	1.84e-07	1.84e-07	0.000642312	Basket trial	Gene expression	Compound1 Emax	All	KRAS
24362570	DDR1_down	AZD1775_Gemcitabine	WEE1_Pyrimidine antimetabolite	54	3	0.859458	0.422091	0.437367	3.30431	3.26904	5.06792	0.13379	0.086301	7.86e-07	7.86e-07	0.00227342	Basket trial	Gene expression	Compound1 Emax	All	KRAS
24362570	ROR1_down	AZD1775_Gemcitabine	WEE1_Pyrimidine antimetabolite	54	3	0.819951	0.424286	0.395664	2.84695	2.80003	8.81069	0.141307	0.0449073	1.26e-05	1.26e-05	0.022413	Basket trial	Gene expression	Compound1 Emax	All	KRAS
24362570	TUBB3_down	AZD1775_Gemcitabine	WEE1_Pyrimidine antimetabolite	54	3	0.766125	0.427276	0.338848	2.31246	2.30628	2.49695	0.146924	0.135705	0.000265349	0.000265349	0.235348	Basket trial	Gene expression	Compound1 Emax	All	KRAS
24362570	FCGR2B_up	AZD1775_Gemcitabine	WEE1_Pyrimidine antimetabolite	53	4	0.704158	0.42556	0.278598	1.87169	1.91998	1.37201	0.145104	0.203059	0.000663249	0.000663249	0.49587	Basket trial	Gene expression	Compound1 Emax	All	KRAS
24362570	AATK_down	AZD1775_Gemcitabine	WEE1_Pyrimidine antimetabolite	54	3	0.740182	0.428718	0.311464	2.08144	2.19324	1.09205	0.142011	0.28521	0.00090505	0.00090505	0.635767	Basket trial	Gene expression	Compound1 Emax	All	KRAS
24362570	DKK1_down	AZD1775_Gemcitabine	WEE1_Pyrimidine antimetabolite	54	3	0.877474	0.42109	0.456384	3.5378	3.48703	7.49633	0.13088	0.060881	1.84e-07	1.84e-07	0.000642312	Basket trial	Gene expression	Compound1 Emax	All	KRAS
24362570	MET_down	AZD1775_Gemcitabine	WEE1_Pyrimidine antimetabolite	53	4	0.974078	0.490096	0.483982	1.93688	1.88344	40.3384	0.256967	0.011998	0.000447009	0.000447009	0.793336	Basket trial	Gene expression	Compound2 Emax	All	KRAS
24362570	AFF4_down	AZD1775_Gemcitabine	WEE1_Pyrimidine antimetabolite	53	4	0.751695	0.421972	0.329723	2.32842	2.32818	2.33268	0.141623	0.141349	3.68e-05	3.68e-05	0.0511921	Basket trial	Gene expression	Compound1 Emax	All	KRAS
24362570	BTK_up	AZD1775_Gemcitabine	WEE1_Pyrimidine antimetabolite	52	5	0.71777	0.418893	0.298877	2.11357	2.16449	1.67467	0.138082	0.178469	3.4e-05	3.4e-05	0.0480303	Basket trial	Gene expression	Compound1 Emax	All	KRAS
24362570	WWTR1_down	AZD1775_Gemcitabine	WEE1_Pyrimidine antimetabolite	54	3	0.790509	0.425922	0.364587	2.54416	2.59031	1.82854	0.14075	0.199386	7.31e-05	7.31e-05	0.0830946	Basket trial	Gene expression	Compound1 Emax	All	KRAS
24362570	ANK3_down	AZD1775_Gemcitabine	WEE1_Pyrimidine antimetabolite	53	4	0.74363	0.422581	0.321049	2.24589	2.25936	2.04511	0.142097	0.156984	6.34e-05	6.34e-05	0.0748921	Basket trial	Gene expression	Compound1 Emax	All	KRAS
24362570	TGFA_down	AZD1775_Gemcitabine	WEE1_Pyrimidine antimetabolite	53	4	0.723659	0.424088	0.299571	2.05089	2.10396	1.50241	0.142384	0.199393	0.000220756	0.000220756	0.206172	Basket trial	Gene expression	Compound1 Emax	All	KRAS
24362570	MYB_up	AZD1775_Gemcitabine	WEE1_Pyrimidine antimetabolite	54	3	0.877474	0.42109	0.456384	3.5378	3.48703	7.49633	0.13088	0.060881	1.84e-07	1.84e-07	0.000642312	Basket trial	Gene expression	Compound1 Emax	All	KRAS
24362570	PTPRF_down	AZD1775_Gemcitabine	WEE1_Pyrimidine antimetabolite	52	5	0.71777	0.418893	0.298877	2.11357	2.16449	1.67467	0.138082	0.178469	3.4e-05	3.4e-05	0.0480303	Basket trial	Gene expression	Compound1 Emax	All	KRAS
24362570	ERRFI1_down	AZD1775_Gemcitabine	WEE1_Pyrimidine antimetabolite	52	5	0.763806	0.414467	0.34934	2.65725	2.82072	1.7029	0.123848	0.205144	5.35e-07	5.35e-07	0.00162202	Basket trial	Gene expression	Compound1 Emax	All	KRAS
24362570	ARHGAP29_down	AZD1775_Gemcitabine	WEE1_Pyrimidine antimetabolite	52	5	0.71777	0.418893	0.298877	2.11357	2.16449	1.67467	0.138082	0.178469	3.4e-05	3.4e-05	0.0480303	Basket trial	Gene expression	Compound1 Emax	All	KRAS
24362570	RGS3_down	AZD1775_Gemcitabine	WEE1_Pyrimidine antimetabolite	54	3	0.819951	0.424286	0.395664	2.84695	2.80003	8.81069	0.141307	0.0449073	1.26e-05	1.26e-05	0.022413	Basket trial	Gene expression	Compound1 Emax	All	KRAS
24362570	PERP_down	AZD1775_Gemcitabine	WEE1_Pyrimidine antimetabolite	54	3	0.840254	0.423158	0.417096	3.07363	3.05852	3.57918	0.136372	0.116534	3.23e-06	3.23e-06	0.0073925	Basket trial	Gene expression	Compound1 Emax	All	KRAS
24362570	YAP1_down	AZD1775_Gemcitabine	WEE1_Pyrimidine antimetabolite	51	6	0.87824	0.482392	0.395848	1.5773	1.52926	2.62233	0.25885	0.150953	0.00057644	0.00057644	0.914758	Basket trial	Gene expression	Compound2 Emax	All	KRAS
24362570	ABCC3_down	AZD1775_Gemcitabine	WEE1_Pyrimidine antimetabolite	53	4	0.748191	0.422237	0.325955	2.29228	2.41329	1.39641	0.135067	0.233423	4.68e-05	4.68e-05	0.0601359	Basket trial	Gene expression	Compound1 Emax	All	KRAS
24362570	PRKCB_up	AZD1775_Gemcitabine	WEE1_Pyrimidine antimetabolite	50	7	0.704025	0.408863	0.295162	2.21994	2.48697	1.36123	0.118683	0.216834	1.01e-06	1.01e-06	0.00283299	Basket trial	Gene expression	Compound1 Emax	All	KRAS
24362570	CCND1_down	AZD1775_Gemcitabine	WEE1_Pyrimidine antimetabolite	52	5	0.738559	0.416894	0.321665	2.34451	2.54434	1.37107	0.126424	0.234609	6.03e-06	6.03e-06	0.0123669	Basket trial	Gene expression	Compound1 Emax	All	KRAS
24362570	EGFR_down	AZD1775_Gemcitabine	WEE1_Pyrimidine antimetabolite	50	7	0.700899	0.4093	0.291598	2.1788	2.45893	1.31272	0.118587	0.222133	1.47e-06	1.47e-06	0.00374207	Basket trial	Gene expression	Compound1 Emax	All	KRAS
24362570	CTCF_up	AZD1775_Gemcitabine	WEE1_Pyrimidine antimetabolite	54	3	0.740182	0.428718	0.311464	2.08144	2.19324	1.09205	0.142011	0.28521	0.00090505	0.00090505	0.635767	Basket trial	Gene expression	Compound1 Emax	All	KRAS
24362574	ANK3_down	AZD1775_SN-38	WEE1_TOP1	53	4	0.741696	0.416584	0.325113	2.2565	2.34296	1.50241	0.138761	0.216395	5.91e-05	5.91e-05	0.0713655	Basket trial	Gene expression	Compound1 Emax	All	KRAS
24362574	BMPR2_down	AZD1775_SN-38	WEE1_TOP1	54	3	0.829853	0.417707	0.412146	2.97995	2.98785	2.79096	0.137941	0.147672	5.69e-06	5.69e-06	0.0117034	Basket trial	Gene expression	Compound1 Emax	All	KRAS
24362574	TGFA_down	AZD1775_SN-38	WEE1_TOP1	53	4	0.745571	0.416291	0.32928	2.29564	2.39448	1.48138	0.137516	0.22228	4.57e-05	4.57e-05	0.0592238	Basket trial	Gene expression	Compound1 Emax	All	KRAS
24362574	YAP1_down	AZD1775_SN-38	WEE1_TOP1	51	6	0.702005	0.408504	0.293501	2.10191	2.37195	1.18478	0.123738	0.247726	9.82e-06	9.82e-06	0.0185222	Basket trial	Gene expression	Compound1 Emax	All	KRAS
24362574	KALRN_down	AZD1775_SN-38	WEE1_TOP1	54	3	0.740723	0.422658	0.318065	2.11206	2.14546	1.56618	0.14825	0.203084	0.000772082	0.000772082	0.558192	Basket trial	Gene expression	Compound1 Emax	All	KRAS
24362574	CXCR4_up	AZD1775_SN-38	WEE1_TOP1	53	4	0.779224	0.413751	0.365473	2.66026	2.7794	1.69816	0.131493	0.215217	3.88e-06	3.88e-06	0.0086111	Basket trial	Gene expression	Compound1 Emax	All	KRAS
24362574	GNA11_down	AZD1775_SN-38	WEE1_TOP1	54	3	0.761158	0.421523	0.339635	2.29265	2.38813	1.30707	0.142217	0.259845	0.000295509	0.000295509	0.259002	Basket trial	Gene expression	Compound1 Emax	All	KRAS
24362574	NT5E_down	AZD1775_SN-38	WEE1_TOP1	53	4	0.758411	0.415322	0.343089	2.42926	2.66433	1.2264	0.128771	0.279752	1.88e-05	1.88e-05	0.0310647	Basket trial	Gene expression	Compound1 Emax	All	KRAS
24362574	IKZF1_up	AZD1775_SN-38	WEE1_TOP1	51	6	0.786896	0.398516	0.38838	3.38255	3.62107	2.24309	0.107255	0.173145	1.61e-10	1.61e-10	1.5e-06	Basket trial	Gene expression	Compound1 Emax	All	KRAS
24362574	EPHA2_down	AZD1775_SN-38	WEE1_TOP1	50	7	0.684771	0.405046	0.279725	2.02028	2.37891	1.11607	0.117585	0.250633	6.06e-06	6.06e-06	0.0123698	Basket trial	Gene expression	Compound1 Emax	All	KRAS
24362574	MET_down	AZD1775_SN-38	WEE1_TOP1	53	4	0.854326	0.408083	0.446243	3.7135	3.67987	4.49769	0.121266	0.0992161	2.05e-09	2.05e-09	1.33e-05	Basket trial	Gene expression	Compound1 Emax	All	KRAS
24362574	ARHGEF6_up	AZD1775_SN-38	WEE1_TOP1	54	3	0.895533	0.414058	0.481475	3.81508	3.7648	7.11604	0.127889	0.0676605	3.21e-08	3.21e-08	0.000142649	Basket trial	Gene expression	Compound1 Emax	All	KRAS
24362574	NTN4_down	AZD1775_SN-38	WEE1_TOP1	52	5	0.693206	0.414994	0.278213	1.89797	1.98954	1.2954	0.139838	0.214769	0.000160059	0.000160059	0.157761	Basket trial	Gene expression	Compound1 Emax	All	KRAS
24362574	BCL2L1_down	AZD1775_SN-38	WEE1_TOP1	54	3	0.849542	0.416613	0.432929	3.20723	3.14981	20.2646	0.137446	0.0213638	1.43e-06	1.43e-06	0.00365212	Basket trial	Gene expression	Compound1 Emax	All	KRAS
24362574	PRKCB_up	AZD1775_SN-38	WEE1_TOP1	50	7	0.726163	0.399252	0.326912	2.58649	3.02096	1.45041	0.108215	0.225393	3.49e-08	3.49e-08	0.000151614	Basket trial	Gene expression	Compound1 Emax	All	KRAS
24362574	KRT18_down	AZD1775_SN-38	WEE1_TOP1	53	4	0.751544	0.41584	0.335703	2.35702	2.44372	1.58619	0.137374	0.211641	3.05e-05	3.05e-05	0.0446327	Basket trial	Gene expression	Compound1 Emax	All	KRAS
24362574	CCND1_down	AZD1775_SN-38	WEE1_TOP1	52	5	0.774598	0.407168	0.36743	2.84243	3.00522	1.85661	0.122264	0.197904	1.24e-07	1.24e-07	0.000460659	Basket trial	Gene expression	Compound1 Emax	All	KRAS
24362574	TJP1_down	AZD1775_SN-38	WEE1_TOP1	51	6	0.786896	0.398516	0.38838	3.38255	3.62107	2.24309	0.107255	0.173145	1.61e-10	1.61e-10	1.5e-06	Basket trial	Gene expression	Compound1 Emax	All	KRAS
24362574	MYB_up	AZD1775_SN-38	WEE1_TOP1	54	3	0.895533	0.414058	0.481475	3.81508	3.7648	7.11604	0.127889	0.0676605	3.21e-08	3.21e-08	0.000142649	Basket trial	Gene expression	Compound1 Emax	All	KRAS
24362574	DDR1_down	AZD1775_SN-38	WEE1_TOP1	54	3	0.892864	0.414206	0.478658	3.77623	3.72823	6.7474	0.128388	0.0709396	4.1e-08	4.1e-08	0.000175518	Basket trial	Gene expression	Compound1 Emax	All	KRAS
24362574	SRGAP1_down	AZD1775_SN-38	WEE1_TOP1	53	4	0.751544	0.41584	0.335703	2.35702	2.44372	1.58619	0.137374	0.211641	3.05e-05	3.05e-05	0.0446327	Basket trial	Gene expression	Compound1 Emax	All	KRAS
24362574	BOK_down	AZD1775_SN-38	WEE1_TOP1	52	5	0.777591	0.40688	0.370711	2.8852	3.0354	1.93182	0.122129	0.191897	8.8e-08	8.8e-08	0.000338558	Basket trial	Gene expression	Compound1 Emax	All	KRAS
24362574	AATK_down	AZD1775_SN-38	WEE1_TOP1	54	3	0.771939	0.420924	0.351015	2.39171	2.50131	1.32233	0.140332	0.265451	0.000171765	0.000171765	0.166137	Basket trial	Gene expression	Compound1 Emax	All	KRAS
24362574	BLM_up	AZD1775_SN-38	WEE1_TOP1	54	3	0.895533	0.414058	0.481475	3.81508	3.7648	7.11604	0.127889	0.0676605	3.21e-08	3.21e-08	0.000142649	Basket trial	Gene expression	Compound1 Emax	All	KRAS
24362574	ARHGAP29_down	AZD1775_SN-38	WEE1_TOP1	52	5	0.749996	0.409533	0.340463	2.51726	2.5671	2.06201	0.132626	0.165112	1.6e-06	1.6e-06	0.00399409	Basket trial	Gene expression	Compound1 Emax	All	KRAS
24362574	INPP4A_up	AZD1775_SN-38	WEE1_TOP1	54	3	0.758489	0.421671	0.336818	2.26856	2.36101	1.30223	0.142658	0.258647	0.000336654	0.000336654	0.287544	Basket trial	Gene expression	Compound1 Emax	All	KRAS
24362574	FCGR2B_up	AZD1775_SN-38	WEE1_TOP1	53	4	0.729139	0.417531	0.311608	2.1331	2.16889	1.70379	0.143672	0.182891	0.000131227	0.000131227	0.135921	Basket trial	Gene expression	Compound1 Emax	All	KRAS
24362574	ROR1_down	AZD1775_SN-38	WEE1_TOP1	54	3	0.849542	0.416613	0.432929	3.20723	3.14981	20.2646	0.137446	0.0213638	1.43e-06	1.43e-06	0.00365212	Basket trial	Gene expression	Compound1 Emax	All	KRAS
24362574	PTPRF_down	AZD1775_SN-38	WEE1_TOP1	52	5	0.749996	0.409533	0.340463	2.51726	2.5671	2.06201	0.132626	0.165112	1.6e-06	1.6e-06	0.00399409	Basket trial	Gene expression	Compound1 Emax	All	KRAS
24362574	BTK_up	AZD1775_SN-38	WEE1_TOP1	52	5	0.749996	0.409533	0.340463	2.51726	2.5671	2.06201	0.132626	0.165112	1.6e-06	1.6e-06	0.00399409	Basket trial	Gene expression	Compound1 Emax	All	KRAS
24362574	PTPN12_down	AZD1775_SN-38	WEE1_TOP1	53	4	0.751544	0.41584	0.335703	2.35702	2.44372	1.58619	0.137374	0.211641	3.05e-05	3.05e-05	0.0446327	Basket trial	Gene expression	Compound1 Emax	All	KRAS
24362574	TP53I3_down	AZD1775_SN-38	WEE1_TOP1	54	3	0.815303	0.418515	0.396788	2.82194	2.78461	5.28866	0.142493	0.0750262	1.46e-05	1.46e-05	0.0251999	Basket trial	Gene expression	Compound1 Emax	All	KRAS
24362574	DKK1_down	AZD1775_SN-38	WEE1_TOP1	54	3	0.895533	0.414058	0.481475	3.81508	3.7648	7.11604	0.127889	0.0676605	3.21e-08	3.21e-08	0.000142649	Basket trial	Gene expression	Compound1 Emax	All	KRAS
24362574	IRS2_down	AZD1775_SN-38	WEE1_TOP1	54	3	0.758489	0.421671	0.336818	2.26856	2.36101	1.30223	0.142658	0.258647	0.000336654	0.000336654	0.287544	Basket trial	Gene expression	Compound1 Emax	All	KRAS
24362574	PIK3CD_up	AZD1775_SN-38	WEE1_TOP1	54	3	0.815303	0.418515	0.396788	2.82194	2.78461	5.28866	0.142493	0.0750262	1.46e-05	1.46e-05	0.0251999	Basket trial	Gene expression	Compound1 Emax	All	KRAS
24362574	WWTR1_down	AZD1775_SN-38	WEE1_TOP1	54	3	0.840634	0.417108	0.423527	3.10235	3.11465	2.82163	0.135979	0.1501	2.71e-06	2.71e-06	0.00635543	Basket trial	Gene expression	Compound1 Emax	All	KRAS
24362574	AFF4_down	AZD1775_SN-38	WEE1_TOP1	53	4	0.732933	0.417245	0.315688	2.16984	2.27634	1.34986	0.138682	0.233868	0.0001037	0.0001037	0.110426	Basket trial	Gene expression	Compound1 Emax	All	KRAS
24362574	CTCF_up	AZD1775_SN-38	WEE1_TOP1	54	3	0.771939	0.420924	0.351015	2.39171	2.50131	1.32233	0.140332	0.265451	0.000171765	0.000171765	0.166137	Basket trial	Gene expression	Compound1 Emax	All	KRAS
24362574	CCND1_down	AZD1775_SN-38	WEE1_TOP1	52	5	0.974915	0.583753	0.391162	1.72154	1.6597	9.6136	0.235683	0.0406883	0.000537701	0.000537701	0.87273	Basket trial	Gene expression	Compound2 Emax	All	KRAS
24362574	RGS3_down	AZD1775_SN-38	WEE1_TOP1	54	3	0.849542	0.416613	0.432929	3.20723	3.14981	20.2646	0.137446	0.0213638	1.43e-06	1.43e-06	0.00365212	Basket trial	Gene expression	Compound1 Emax	All	KRAS
24362574	EGFR_down	AZD1775_SN-38	WEE1_TOP1	50	7	0.732254	0.398399	0.333856	2.68483	3.08153	1.5586	0.108341	0.214202	1.4e-08	1.4e-08	7.1e-05	Basket trial	Gene expression	Compound1 Emax	All	KRAS
24362574	ERRFI1_down	AZD1775_SN-38	WEE1_TOP1	52	5	0.798134	0.404905	0.393229	3.20194	3.39694	2.0575	0.11576	0.19112	6.93e-09	6.93e-09	3.84e-05	Basket trial	Gene expression	Compound1 Emax	All	KRAS
24362574	NR2F2_down	AZD1775_SN-38	WEE1_TOP1	54	3	0.758489	0.421671	0.336818	2.26856	2.36101	1.30223	0.142658	0.258647	0.000336654	0.000336654	0.287544	Basket trial	Gene expression	Compound1 Emax	All	KRAS
24362574	MECOM_down	AZD1775_SN-38	WEE1_TOP1	53	4	0.707618	0.419156	0.288462	1.93258	2.0063	1.28828	0.143778	0.223913	0.000458892	0.000458892	0.366663	Basket trial	Gene expression	Compound1 Emax	All	KRAS
24362574	ABCC3_down	AZD1775_SN-38	WEE1_TOP1	53	4	0.78731	0.413141	0.374169	2.7555	2.89213	1.70924	0.129375	0.21891	2e-06	2e-06	0.00479363	Basket trial	Gene expression	Compound1 Emax	All	KRAS
24362574	CTNND1_down	AZD1775_SN-38	WEE1_TOP1	53	4	0.748323	0.416083	0.33224	2.32376	2.52878	1.20862	0.131384	0.274891	3.8e-05	3.8e-05	0.0524105	Basket trial	Gene expression	Compound1 Emax	All	KRAS
24362574	TUBB3_down	AZD1775_SN-38	WEE1_TOP1	54	3	0.795169	0.419633	0.375536	2.61529	2.5948	3.43465	0.144726	0.109337	4.87e-05	4.87e-05	0.0609479	Basket trial	Gene expression	Compound1 Emax	All	KRAS
24362574	PERP_down	AZD1775_SN-38	WEE1_TOP1	54	3	0.858625	0.416108	0.442517	3.31799	3.30702	3.65544	0.133812	0.121057	7.22e-07	7.22e-07	0.0020997	Basket trial	Gene expression	Compound1 Emax	All	KRAS
24362574	SPTAN1_down	AZD1775_SN-38	WEE1_TOP1	54	3	0.746985	0.42231	0.324674	2.16646	2.19336	1.68859	0.148026	0.192275	0.000580509	0.000580509	0.446913	Basket trial	Gene expression	Compound1 Emax	All	KRAS
24362574	HMOX1_down	AZD1775_SN-38	WEE1_TOP1	54	3	0.766951	0.421201	0.34575	2.34554	2.46231	1.2621	0.140417	0.273948	0.000221485	0.000221485	0.206514	Basket trial	Gene expression	Compound1 Emax	All	KRAS
24922428	PRKN_up	AZD5363_AZD2811	AKT1, AKT2, AKT3_AURKB	102	4	0.719129	0.358489	0.36064	1.91332	1.95226	1.25351	0.184729	0.287703	0.00028727	0.00028727	5.33851	Basket trial	Gene expression	Compound1 Emax	All	KRAS
24922428	PIK3R1_mut	AZD5363_AZD2811	AKT1, AKT2, AKT3_AURKB	102	5	0.560172	0.223448	0.336724	1.79022	1.83674	1.1901	0.183327	0.282937	0.000164835	0.000164835	9.74832	Basket trial	Sanger MOBEM	Compound2 Emax	All	KRAS
24922428	PTP4A3_down	AZD5363_AZD2811	AKT1, AKT2, AKT3_AURKB	101	5	0.571486	0.223488	0.347997	1.85193	1.91542	1.14195	0.181682	0.304741	0.000101736	0.000101736	4.7164	Basket trial	Gene expression	Compound2 Emax	All	KRAS
24922435	DPYD_down	AZD5363_AZD6738	AKT1, AKT2, AKT3_ATR	99	7	-0.0957451	-0.0397256	-0.0560195	1.58914	1.59385	1.51758	0.0351472	0.0369137	9.41e-05	9.41e-05	5.65863	Basket trial	Gene expression	Bliss matrix	All	KRAS
24922435	ARID5B_down	AZD5363_AZD6738	AKT1, AKT2, AKT3_ATR	100	6	0.651793	0.390557	0.261236	1.45056	1.47785	1.1046	0.176767	0.236499	0.000808083	0.000808083	9.82963	Basket trial	Gene expression	Compound1 Emax	All	KRAS
24922494	ERBIN_up	AZD5363_Selumetinib	AKT1, AKT2, AKT3_MEK1, MEK2	103	3	0.253741	0.102327	0.151414	2.14869	2.16307	1.6596	0.0699994	0.091235	0.000386541	0.000386541	8.32942	Basket trial	Gene expression	Bliss window	All	KRAS
24922494	PRKN_up	AZD5363_Selumetinib	AKT1, AKT2, AKT3_MEK1, MEK2	102	4	0.663125	0.320108	0.343017	1.86355	1.90727	1.17255	0.179847	0.292538	0.000403589	0.000403589	6.34748	Basket trial	Gene expression	Compound1 Emax	All	KRAS
24922494	ARID5B_down	AZD5363_Selumetinib	AKT1, AKT2, AKT3_MEK1, MEK2	100	6	0.622846	0.315665	0.307181	1.68844	1.72701	1.23321	0.177869	0.249092	0.000111583	0.000111583	2.85238	Basket trial	Gene expression	Compound1 Emax	All	KRAS
24922540	ARID5B_down	AZD5363_AZD1390	AKT1, AKT2, AKT3_ATM	100	6	0.645789	0.342199	0.30359	1.6746	1.69557	1.37333	0.179049	0.221062	0.000125877	0.000125877	3.08355	Basket trial	Gene expression	Compound1 Emax	All	KRAS
24922540	ARID5B_down	AZD5363_AZD1390	AKT1, AKT2, AKT3_ATM	100	6	0.6735	0.360592	0.312908	1.81044	1.86721	1.22456	0.16758	0.255527	3.76e-05	3.76e-05	2.89321	Basket trial	Gene expression	Combo Emax	All	KRAS
24922540	FOS_down	AZD5363_AZD1390	AKT1, AKT2, AKT3_ATM	102	4	0.691451	0.346361	0.34509	1.88611	1.90628	1.44292	0.181028	0.239161	0.000346187	0.000346187	5.97966	Basket trial	Gene expression	Compound1 Emax	All	KRAS
24922545	PRKN_up	AZD5363_Palbociclib	AKT1, AKT2, AKT3_CDK4, CDK6	102	4	0.724674	0.320344	0.404331	2.05647	2.10996	1.25491	0.191629	0.3222	0.000104623	0.000104623	2.75045	Basket trial	Gene expression	Compound1 Emax	All	KRAS
24922545	XPO1_up	AZD5363_Palbociclib	AKT1, AKT2, AKT3_CDK4, CDK6	103	3	0.0705956	-0.016349	0.0869445	2.33969	2.3231	4.51305	0.0374261	0.0192651	0.0001211	0.0001211	6.21561	Basket trial	Gene expression	Bliss matrix	All	KRAS
24922545	XPO1_up	AZD5363_Palbociclib	AKT1, AKT2, AKT3_CDK4, CDK6	103	3	0.202692	0.0614284	0.141263	3.04055	3.09506	1.82345	0.0456415	0.0774705	1.04e-06	1.04e-06	0.148986	Basket trial	Gene expression	Bliss window	All	KRAS
24922545	STK11_mut	AZD5363_Palbociclib	AKT1, AKT2, AKT3_CDK4, CDK6	100	7	0.141725	0.0612994	0.0804255	1.63219	1.69592	1.09624	0.047423	0.0733648	6.17e-05	6.17e-05	7.17156	Basket trial	Sanger MOBEM	Bliss window	All	KRAS
24922549	PRKN_up	AZD5363_AZD5153	AKT1, AKT2, AKT3_BRD4	102	4	0.601893	0.254684	0.347209	1.8161	1.87682	1.0244	0.184999	0.338939	0.000555009	0.000555009	7.58039	Basket trial	Gene expression	Compound1 Emax	All	KRAS
24922549	SIN3A_up	AZD5363_AZD5153	AKT1, AKT2, AKT3_BRD4	102	4	0.597262	0.254866	0.342396	1.78793	1.77527	2.4839	0.19287	0.137846	0.00066886	0.00066886	8.6339	Basket trial	Gene expression	Compound1 Emax	All	KRAS
24922549	ARID5B_down	AZD5363_AZD5153	AKT1, AKT2, AKT3_BRD4	100	6	0.548209	0.250961	0.297248	1.56221	1.6151	1.03563	0.184043	0.287022	0.000326989	0.000326989	5.88362	Basket trial	Gene expression	Compound1 Emax	All	KRAS
24922549	PLCG1_up	AZD5363_AZD5153	AKT1, AKT2, AKT3_BRD4	103	3	0.262668	0.0874781	0.17519	2.50244	2.63742	1.01431	0.0664246	0.172718	4.29e-05	4.29e-05	1.94642	Basket trial	Gene expression	Bliss window	All	KRAS
24922549	NSD2_up	AZD5363_AZD5153	AKT1, AKT2, AKT3_BRD4	103	3	0.278332	0.0870219	0.19131	2.78007	2.92717	1.13525	0.0653565	0.168518	6.63e-06	6.63e-06	0.563968	Basket trial	Gene expression	Bliss window	All	KRAS
24932492	PTPN12_down	AZD8186_AZD5363	PI3Kbeta_AKT1, AKT2, AKT3	53	4	0.1207	0.0431807	0.077519	1.98419	1.96872	2.32809	0.0393754	0.0332973	0.000334336	0.000334336	0.911347	Basket trial	Gene expression	Bliss window	All	KRAS
24932492	KRT18_down	AZD8186_AZD5363	PI3Kbeta_AKT1, AKT2, AKT3	53	4	0.1207	0.0431807	0.077519	1.98419	1.96872	2.32809	0.0393754	0.0332973	0.000334336	0.000334336	0.911347	Basket trial	Gene expression	Bliss window	All	KRAS
24932492	SRGAP1_down	AZD8186_AZD5363	PI3Kbeta_AKT1, AKT2, AKT3	53	4	0.1207	0.0431807	0.077519	1.98419	1.96872	2.32809	0.0393754	0.0332973	0.000334336	0.000334336	0.911347	Basket trial	Gene expression	Bliss window	All	KRAS
24932492	PTK7_down	AZD8186_AZD5363	PI3Kbeta_AKT1, AKT2, AKT3	53	4	0.602432	0.23447	0.367963	2.87086	2.92185	2.26982	0.125935	0.162111	8.9e-07	8.9e-07	0.00650354	Basket trial	Gene expression	Compound2 Emax	All	KRAS
24932492	IKZF1_up	AZD8186_AZD5363	PI3Kbeta_AKT1, AKT2, AKT3	51	6	0.102716	0.0422565	0.0604598	1.52301	1.55663	1.2748	0.0388402	0.047427	0.000851714	0.000851714	1.91032	Basket trial	Gene expression	Bliss window	All	KRAS
24932492	TJP1_down	AZD8186_AZD5363	PI3Kbeta_AKT1, AKT2, AKT3	51	6	0.102716	0.0422565	0.0604598	1.52301	1.55663	1.2748	0.0388402	0.047427	0.000851714	0.000851714	1.91032	Basket trial	Gene expression	Bliss window	All	KRAS
24932492	TJP1_down	AZD8186_AZD5363	PI3Kbeta_AKT1, AKT2, AKT3	51	6	0.55123	0.348113	0.203117	1.5387	1.53454	1.58228	0.132364	0.12837	0.000761376	0.000761376	1.51663	Basket trial	Gene expression	Combo Emax	All	KRAS
24932492	NR2F2_down	AZD8186_AZD5363	PI3Kbeta_AKT1, AKT2, AKT3	54	3	0.578667	0.242604	0.336063	2.39144	2.46391	1.50173	0.136394	0.223784	0.000172022	0.000172022	0.387355	Basket trial	Gene expression	Compound2 Emax	All	KRAS
24932492	ARHGAP29_down	AZD8186_AZD5363	PI3Kbeta_AKT1, AKT2, AKT3	52	5	0.57924	0.349325	0.229915	1.75982	1.75038	1.89538	0.131351	0.121303	0.000415375	0.000415375	0.990123	Basket trial	Gene expression	Combo Emax	All	KRAS
24932492	IGF1_up	AZD8186_AZD5363	PI3Kbeta_AKT1, AKT2, AKT3	52	5	0.499838	0.237258	0.26258	1.86298	1.97413	1.20372	0.13301	0.21814	0.000204424	0.000204424	0.441137	Basket trial	Gene expression	Compound2 Emax	All	KRAS
24932492	ACVR1_down	AZD8186_AZD5363	PI3Kbeta_AKT1, AKT2, AKT3	54	3	0.629186	0.355066	0.27412	2.06805	2.06716	2.09196	0.132607	0.131035	0.000969841	0.000969841	1.83561	Basket trial	Gene expression	Combo Emax	All	KRAS
24932492	STYK1_down	AZD8186_AZD5363	PI3Kbeta_AKT1, AKT2, AKT3	53	4	0.126072	0.0427753	0.0832963	2.17735	2.15181	2.84403	0.0387098	0.0292881	9.88e-05	9.88e-05	0.36553	Basket trial	Gene expression	Bliss window	All	KRAS
24932492	PTPRF_down	AZD8186_AZD5363	PI3Kbeta_AKT1, AKT2, AKT3	52	5	0.57924	0.349325	0.229915	1.75982	1.75038	1.89538	0.131351	0.121303	0.000415375	0.000415375	0.990123	Basket trial	Gene expression	Combo Emax	All	KRAS
24932492	ACVR1_down	AZD8186_AZD5363	PI3Kbeta_AKT1, AKT2, AKT3	54	3	0.129224	0.0441427	0.0850816	2.15509	2.14649	2.42887	0.0396376	0.0350293	0.000616365	0.000616365	1.4631	Basket trial	Gene expression	Bliss window	All	KRAS
24932492	PRKCB_up	AZD8186_AZD5363	PI3Kbeta_AKT1, AKT2, AKT3	50	7	0.533344	0.346554	0.18679	1.4097	1.40197	1.47801	0.133234	0.126379	0.000949989	0.000949989	1.82225	Basket trial	Gene expression	Combo Emax	All	KRAS
24932492	BTK_up	AZD8186_AZD5363	PI3Kbeta_AKT1, AKT2, AKT3	52	5	0.57924	0.349325	0.229915	1.75982	1.75038	1.89538	0.131351	0.121303	0.000415375	0.000415375	0.990123	Basket trial	Gene expression	Combo Emax	All	KRAS
24932492	INPP4A_up	AZD8186_AZD5363	PI3Kbeta_AKT1, AKT2, AKT3	54	3	0.578667	0.242604	0.336063	2.39144	2.46391	1.50173	0.136394	0.223784	0.000172022	0.000172022	0.387355	Basket trial	Gene expression	Compound2 Emax	All	KRAS
24932492	BOK_down	AZD8186_AZD5363	PI3Kbeta_AKT1, AKT2, AKT3	52	5	0.501354	0.237112	0.264242	1.87821	2.07691	1.03035	0.127229	0.256459	0.000183827	0.000183827	0.409086	Basket trial	Gene expression	Compound2 Emax	All	KRAS
24932492	DICER1_up	AZD8186_AZD5363	PI3Kbeta_AKT1, AKT2, AKT3	54	3	0.620355	0.240288	0.380067	2.82349	2.88896	1.90905	0.131559	0.199087	1.45e-05	1.45e-05	0.0564405	Basket trial	Gene expression	Compound2 Emax	All	KRAS
24932492	SSX1_up	AZD8186_AZD5363	PI3Kbeta_AKT1, AKT2, AKT3	53	4	0.517356	0.24089	0.276465	1.93492	2.05164	1.13308	0.134754	0.243995	0.000452405	0.000452405	0.797942	Basket trial	Gene expression	Compound2 Emax	All	KRAS
24932492	KRT18_down	AZD8186_AZD5363	PI3Kbeta_AKT1, AKT2, AKT3	53	4	0.578635	0.236266	0.342369	2.57651	2.64538	1.87375	0.129422	0.182719	6.92e-06	6.92e-06	0.0326152	Basket trial	Gene expression	Compound2 Emax	All	KRAS
24932492	ABCC3_down	AZD8186_AZD5363	PI3Kbeta_AKT1, AKT2, AKT3	53	4	0.56396	0.237373	0.326586	2.4095	2.47192	1.76465	0.132118	0.185071	2.15e-05	2.15e-05	0.0771071	Basket trial	Gene expression	Compound2 Emax	All	KRAS
24932492	STYK1_down	AZD8186_AZD5363	PI3Kbeta_AKT1, AKT2, AKT3	53	4	0.53989	0.23919	0.3007	2.15505	2.27136	1.30436	0.132388	0.230535	0.000114035	0.000114035	0.286193	Basket trial	Gene expression	Compound2 Emax	All	KRAS
24932492	IRS2_down	AZD8186_AZD5363	PI3Kbeta_AKT1, AKT2, AKT3	54	3	0.578667	0.242604	0.336063	2.39144	2.46391	1.50173	0.136394	0.223784	0.000172022	0.000172022	0.387355	Basket trial	Gene expression	Compound2 Emax	All	KRAS
24932492	FCGR2B_up	AZD8186_AZD5363	PI3Kbeta_AKT1, AKT2, AKT3	53	4	0.597486	0.352286	0.245199	1.85956	1.8596	1.85886	0.131856	0.131909	0.000713233	0.000713233	1.4516	Basket trial	Gene expression	Combo Emax	All	KRAS
24932492	IKZF1_up	AZD8186_AZD5363	PI3Kbeta_AKT1, AKT2, AKT3	51	6	0.55123	0.348113	0.203117	1.5387	1.53454	1.58228	0.132364	0.12837	0.000761376	0.000761376	1.51663	Basket trial	Gene expression	Combo Emax	All	KRAS
24932492	ARHGAP29_down	AZD8186_AZD5363	PI3Kbeta_AKT1, AKT2, AKT3	52	5	0.50295	0.236959	0.265991	1.89432	2.09496	1.03883	0.126967	0.256049	0.00016421	0.00016421	0.377219	Basket trial	Gene expression	Compound2 Emax	All	KRAS
24932492	PIK3CG_up	AZD8186_AZD5363	PI3Kbeta_AKT1, AKT2, AKT3	54	3	0.603447	0.241227	0.362219	2.64146	2.70524	1.767	0.133896	0.204992	4.19e-05	4.19e-05	0.135532	Basket trial	Gene expression	Compound2 Emax	All	KRAS
24932492	FAT1_down	AZD8186_AZD5363	PI3Kbeta_AKT1, AKT2, AKT3	54	3	0.603447	0.241227	0.362219	2.64146	2.70524	1.767	0.133896	0.204992	4.19e-05	4.19e-05	0.135532	Basket trial	Gene expression	Compound2 Emax	All	KRAS
24932492	ACVR1_down	AZD8186_AZD5363	PI3Kbeta_AKT1, AKT2, AKT3	54	3	0.623014	0.24014	0.382874	2.85307	2.9156	1.95736	0.131319	0.195607	1.21e-05	1.21e-05	0.0494934	Basket trial	Gene expression	Compound2 Emax	All	KRAS
24932492	CBFA2T3_up	AZD8186_AZD5363	PI3Kbeta_AKT1, AKT2, AKT3	53	4	0.515594	0.241023	0.27457	1.91834	2.00125	1.23661	0.137199	0.222034	0.000500448	0.000500448	0.838942	Basket trial	Gene expression	Compound2 Emax	All	KRAS
24932492	PTK7_down	AZD8186_AZD5363	PI3Kbeta_AKT1, AKT2, AKT3	53	4	0.638598	0.349184	0.289414	2.30331	2.27138	3.22788	0.127418	0.0896609	4.35e-05	4.35e-05	0.180836	Basket trial	Gene expression	Combo Emax	All	KRAS
24932492	BTK_up	AZD8186_AZD5363	PI3Kbeta_AKT1, AKT2, AKT3	52	5	0.50295	0.236959	0.265991	1.89432	2.09496	1.03883	0.126967	0.256049	0.00016421	0.00016421	0.377219	Basket trial	Gene expression	Compound2 Emax	All	KRAS
24932492	PTPRF_down	AZD8186_AZD5363	PI3Kbeta_AKT1, AKT2, AKT3	52	5	0.50295	0.236959	0.265991	1.89432	2.09496	1.03883	0.126967	0.256049	0.00016421	0.00016421	0.377219	Basket trial	Gene expression	Compound2 Emax	All	KRAS
24932492	PTPN12_down	AZD8186_AZD5363	PI3Kbeta_AKT1, AKT2, AKT3	53	4	0.578635	0.236266	0.342369	2.57651	2.64538	1.87375	0.129422	0.182719	6.92e-06	6.92e-06	0.0326152	Basket trial	Gene expression	Compound2 Emax	All	KRAS
24932492	TJP1_down	AZD8186_AZD5363	PI3Kbeta_AKT1, AKT2, AKT3	51	6	0.493374	0.23287	0.260504	1.89188	2.08864	1.13157	0.124725	0.230215	5.31e-05	5.31e-05	0.16331	Basket trial	Gene expression	Compound2 Emax	All	KRAS
24932492	AATK_down	AZD8186_AZD5363	PI3Kbeta_AKT1, AKT2, AKT3	54	3	0.600788	0.241375	0.359413	2.61373	2.6796	1.72844	0.134129	0.20794	4.91e-05	4.91e-05	0.155448	Basket trial	Gene expression	Compound2 Emax	All	KRAS
24932492	CTCF_up	AZD8186_AZD5363	PI3Kbeta_AKT1, AKT2, AKT3	54	3	0.600788	0.241375	0.359413	2.61373	2.6796	1.72844	0.134129	0.20794	4.91e-05	4.91e-05	0.155448	Basket trial	Gene expression	Compound2 Emax	All	KRAS
24932492	IKZF1_up	AZD8186_AZD5363	PI3Kbeta_AKT1, AKT2, AKT3	51	6	0.493374	0.23287	0.260504	1.89188	2.08864	1.13157	0.124725	0.230215	5.31e-05	5.31e-05	0.16331	Basket trial	Gene expression	Compound2 Emax	All	KRAS
24932492	PRKCB_up	AZD8186_AZD5363	PI3Kbeta_AKT1, AKT2, AKT3	50	7	0.0999965	0.041428	0.0585684	1.48777	1.5104	1.33448	0.0387767	0.0438886	0.000521269	0.000521269	1.33859	Basket trial	Gene expression	Bliss window	All	KRAS
24932492	SRGAP1_down	AZD8186_AZD5363	PI3Kbeta_AKT1, AKT2, AKT3	53	4	0.578635	0.236266	0.342369	2.57651	2.64538	1.87375	0.129422	0.182719	6.92e-06	6.92e-06	0.0326152	Basket trial	Gene expression	Compound2 Emax	All	KRAS
24932545	MET_down	AZD8186_Palbociclib	PI3Kbeta_CDK4, CDK6	53	4	0.749892	0.267023	0.48287	2.89016	3.05375	1.72494	0.158123	0.279934	7.77e-07	7.77e-07	0.00576368	Basket trial	Gene expression	Compound2 Emax	All	KRAS
24932545	PIK3CD_up	AZD8186_Palbociclib	PI3Kbeta_CDK4, CDK6	54	3	0.269027	0.0977667	0.17126	2.32653	2.33164	2.20243	0.0734505	0.0777596	0.000245752	0.000245752	0.731003	Basket trial	Gene expression	Bliss window	All	KRAS
24932545	CTCF_up	AZD8186_Palbociclib	PI3Kbeta_CDK4, CDK6	54	3	0.280903	0.0971069	0.183796	2.55158	2.60175	1.79881	0.0706434	0.102177	7.01e-05	7.01e-05	0.267861	Basket trial	Gene expression	Bliss window	All	KRAS
24932545	TP53I3_down	AZD8186_Palbociclib	PI3Kbeta_CDK4, CDK6	54	3	0.269027	0.0977667	0.17126	2.32653	2.33164	2.20243	0.0734505	0.0777596	0.000245752	0.000245752	0.731003	Basket trial	Gene expression	Bliss window	All	KRAS
24932545	PTPRF_down	AZD8186_Palbociclib	PI3Kbeta_CDK4, CDK6	52	5	0.27181	0.0909121	0.180898	2.78459	2.7776	2.87855	0.0651275	0.0628434	1.96e-07	1.96e-07	0.00245267	Basket trial	Gene expression	Bliss window	All	KRAS
24932545	BTK_up	AZD8186_Palbociclib	PI3Kbeta_CDK4, CDK6	52	5	0.27181	0.0909121	0.180898	2.78459	2.7776	2.87855	0.0651275	0.0628434	1.96e-07	1.96e-07	0.00245267	Basket trial	Gene expression	Bliss window	All	KRAS
24932545	ARHGAP29_down	AZD8186_Palbociclib	PI3Kbeta_CDK4, CDK6	52	5	0.27181	0.0909121	0.180898	2.78459	2.7776	2.87855	0.0651275	0.0628434	1.96e-07	1.96e-07	0.00245267	Basket trial	Gene expression	Bliss window	All	KRAS
24932545	NTN4_down	AZD8186_Palbociclib	PI3Kbeta_CDK4, CDK6	52	5	0.105187	0.00802516	0.0971616	2.17383	2.15003	2.56881	0.0451909	0.0378235	2.18e-05	2.18e-05	0.155077	Basket trial	Gene expression	Bliss matrix	All	KRAS
24932545	RGS3_down	AZD8186_Palbociclib	PI3Kbeta_CDK4, CDK6	54	3	0.272333	0.097583	0.17475	2.38774	2.39002	2.32971	0.0731168	0.0750094	0.000175578	0.000175578	0.561947	Basket trial	Gene expression	Bliss window	All	KRAS
24932545	ERRFI1_down	AZD8186_Palbociclib	PI3Kbeta_CDK4, CDK6	52	5	0.26018	0.0920304	0.168149	2.48209	2.51331	2.16466	0.0669034	0.0776795	2.1e-06	2.1e-06	0.0168441	Basket trial	Gene expression	Bliss window	All	KRAS
24932545	PTPRF_down	AZD8186_Palbociclib	PI3Kbeta_CDK4, CDK6	52	5	0.694221	0.437234	0.256988	1.74114	1.69723	3.02331	0.151416	0.0850022	0.000471306	0.000471306	1.07832	Basket trial	Gene expression	Combo Emax	All	KRAS
24932545	TJP1_down	AZD8186_Palbociclib	PI3Kbeta_CDK4, CDK6	51	6	0.682154	0.433614	0.24854	1.70566	1.64996	3.04688	0.150634	0.081572	0.000223105	0.000223105	0.629893	Basket trial	Gene expression	Combo Emax	All	KRAS
24932545	BCL2L1_down	AZD8186_Palbociclib	PI3Kbeta_CDK4, CDK6	54	3	0.272333	0.097583	0.17475	2.38774	2.39002	2.32971	0.0731168	0.0750094	0.000175578	0.000175578	0.561947	Basket trial	Gene expression	Bliss window	All	KRAS
24932545	MET_down	AZD8186_Palbociclib	PI3Kbeta_CDK4, CDK6	53	4	0.243074	0.096494	0.14658	1.97985	1.99293	1.78741	0.0735499	0.0820071	0.000343428	0.000343428	0.931671	Basket trial	Gene expression	Bliss window	All	KRAS
24932545	FAT1_down	AZD8186_Palbociclib	PI3Kbeta_CDK4, CDK6	54	3	0.303594	0.0958463	0.207748	3.029	3.02181	3.24064	0.0687494	0.064107	4.23e-06	4.23e-06	0.0271	Basket trial	Gene expression	Bliss window	All	KRAS
24932545	ARHGEF6_up	AZD8186_Palbociclib	PI3Kbeta_CDK4, CDK6	54	3	0.688035	0.279401	0.408634	2.18262	2.25611	1.32868	0.181123	0.30755	0.000532997	0.000532997	0.867567	Basket trial	Gene expression	Compound2 Emax	All	KRAS
24932545	SRGAP1_down	AZD8186_Palbociclib	PI3Kbeta_CDK4, CDK6	53	4	0.235139	0.0970929	0.138046	1.83725	1.82203	2.18175	0.0757651	0.0632732	0.000814679	0.000814679	1.84909	Basket trial	Gene expression	Bliss window	All	KRAS
24932545	ERRFI1_down	AZD8186_Palbociclib	PI3Kbeta_CDK4, CDK6	52	5	0.0921396	0.00927969	0.0828599	1.76208	1.8253	1.28927	0.0453953	0.0642686	0.000409078	0.000409078	1.49837	Basket trial	Gene expression	Bliss matrix	All	KRAS
24932545	IKZF1_up	AZD8186_Palbociclib	PI3Kbeta_CDK4, CDK6	51	6	0.254045	0.0894552	0.164589	2.51285	2.5355	2.31538	0.064914	0.0710854	3.11e-07	3.11e-07	0.00340846	Basket trial	Gene expression	Bliss window	All	KRAS
24932545	ROR1_down	AZD8186_Palbociclib	PI3Kbeta_CDK4, CDK6	54	3	0.272333	0.097583	0.17475	2.38774	2.39002	2.32971	0.0731168	0.0750094	0.000175578	0.000175578	0.561947	Basket trial	Gene expression	Bliss window	All	KRAS
24932545	ARHGAP29_down	AZD8186_Palbociclib	PI3Kbeta_CDK4, CDK6	52	5	0.694221	0.437234	0.256988	1.74114	1.69723	3.02331	0.151416	0.0850022	0.000471306	0.000471306	1.07832	Basket trial	Gene expression	Combo Emax	All	KRAS
24932545	BTK_up	AZD8186_Palbociclib	PI3Kbeta_CDK4, CDK6	52	5	0.694221	0.437234	0.256988	1.74114	1.69723	3.02331	0.151416	0.0850022	0.000471306	0.000471306	1.07832	Basket trial	Gene expression	Combo Emax	All	KRAS
24932545	PIK3CG_up	AZD8186_Palbociclib	PI3Kbeta_CDK4, CDK6	54	3	0.303594	0.0958463	0.207748	3.029	3.02181	3.24064	0.0687494	0.064107	4.23e-06	4.23e-06	0.0271	Basket trial	Gene expression	Bliss window	All	KRAS
24932545	NT5E_down	AZD8186_Palbociclib	PI3Kbeta_CDK4, CDK6	53	4	0.623228	0.276582	0.346646	1.83838	1.90825	1.22667	0.181656	0.282591	0.000809227	0.000809227	1.19099	Basket trial	Gene expression	Compound2 Emax	All	KRAS
24932545	PTPN12_down	AZD8186_Palbociclib	PI3Kbeta_CDK4, CDK6	53	4	0.235139	0.0970929	0.138046	1.83725	1.82203	2.18175	0.0757651	0.0632732	0.000814679	0.000814679	1.84909	Basket trial	Gene expression	Bliss window	All	KRAS
24932545	PERP_down	AZD8186_Palbociclib	PI3Kbeta_CDK4, CDK6	54	3	0.887246	0.268334	0.618911	4.00451	3.94411	9.38445	0.156921	0.0659507	9.64e-09	9.64e-09	0.000144578	Basket trial	Gene expression	Compound2 Emax	All	KRAS
24932545	DICER1_up	AZD8186_Palbociclib	PI3Kbeta_CDK4, CDK6	54	3	0.730312	0.277053	0.45326	2.49268	2.61581	1.3447	0.173277	0.337071	9.78e-05	9.78e-05	0.25551	Basket trial	Gene expression	Compound2 Emax	All	KRAS
24932545	DKK1_down	AZD8186_Palbociclib	PI3Kbeta_CDK4, CDK6	54	3	0.688035	0.279401	0.408634	2.18262	2.25611	1.32868	0.181123	0.30755	0.000532997	0.000532997	0.867567	Basket trial	Gene expression	Compound2 Emax	All	KRAS
24932545	CXCR4_up	AZD8186_Palbociclib	PI3Kbeta_CDK4, CDK6	53	4	0.235522	0.097064	0.138458	1.84399	1.82866	2.19139	0.0757156	0.0631828	0.000782665	0.000782665	1.8052	Basket trial	Gene expression	Bliss window	All	KRAS
24932545	TJP1_down	AZD8186_Palbociclib	PI3Kbeta_CDK4, CDK6	51	6	0.254045	0.0894552	0.164589	2.51285	2.5355	2.31538	0.064914	0.0710854	3.11e-07	3.11e-07	0.00340846	Basket trial	Gene expression	Bliss window	All	KRAS
24932545	SOX9_down	AZD8186_Palbociclib	PI3Kbeta_CDK4, CDK6	51	6	0.599659	0.265761	0.333897	1.84367	2.09969	1.01646	0.159022	0.328491	7.75e-05	7.75e-05	0.215267	Basket trial	Gene expression	Compound2 Emax	All	KRAS
24932545	ACVR2A_down	AZD8186_Palbociclib	PI3Kbeta_CDK4, CDK6	54	3	0.690839	0.279246	0.411594	2.20237	2.27315	1.35947	0.181068	0.302761	0.000479946	0.000479946	0.832587	Basket trial	Gene expression	Compound2 Emax	All	KRAS
24932545	TGFBR3_down	AZD8186_Palbociclib	PI3Kbeta_CDK4, CDK6	54	3	0.690619	0.279258	0.411362	2.20082	2.27181	1.35702	0.181073	0.303137	0.000483928	0.000483928	0.832587	Basket trial	Gene expression	Compound2 Emax	All	KRAS
24932545	MYB_up	AZD8186_Palbociclib	PI3Kbeta_CDK4, CDK6	54	3	0.688035	0.279401	0.408634	2.18262	2.25611	1.32868	0.181123	0.30755	0.000532997	0.000532997	0.867567	Basket trial	Gene expression	Compound2 Emax	All	KRAS
24932545	PIK3CG_up	AZD8186_Palbociclib	PI3Kbeta_CDK4, CDK6	54	3	0.12639	0.0104458	0.115944	2.53859	2.50419	4.91415	0.0463002	0.023594	7.54e-05	7.54e-05	0.394201	Basket trial	Gene expression	Bliss matrix	All	KRAS
24932545	FAT1_down	AZD8186_Palbociclib	PI3Kbeta_CDK4, CDK6	54	3	0.12639	0.0104458	0.115944	2.53859	2.50419	4.91415	0.0463002	0.023594	7.54e-05	7.54e-05	0.394201	Basket trial	Gene expression	Bliss matrix	All	KRAS
24932545	FCGR2B_up	AZD8186_Palbociclib	PI3Kbeta_CDK4, CDK6	53	4	0.28144	0.0935985	0.187842	2.7853	2.78705	2.75541	0.067398	0.0681722	1.63e-06	1.63e-06	0.0142479	Basket trial	Gene expression	Bliss window	All	KRAS
24932545	EGFR_down	AZD8186_Palbociclib	PI3Kbeta_CDK4, CDK6	50	7	0.653187	0.432699	0.220488	1.49215	1.45039	2.06338	0.15202	0.106858	0.000503771	0.000503771	1.12548	Basket trial	Gene expression	Combo Emax	All	KRAS
24932545	BOK_down	AZD8186_Palbociclib	PI3Kbeta_CDK4, CDK6	52	5	0.684051	0.438211	0.245839	1.64811	1.609	2.69998	0.15279	0.0910522	0.000875173	0.000875173	1.71335	Basket trial	Gene expression	Combo Emax	All	KRAS
24932545	KRT18_down	AZD8186_Palbociclib	PI3Kbeta_CDK4, CDK6	53	4	0.235139	0.0970929	0.138046	1.83725	1.82203	2.18175	0.0757651	0.0632732	0.000814679	0.000814679	1.84909	Basket trial	Gene expression	Bliss window	All	KRAS
24932545	AATK_down	AZD8186_Palbociclib	PI3Kbeta_CDK4, CDK6	54	3	0.280903	0.0971069	0.183796	2.55158	2.60175	1.79881	0.0706434	0.102177	7.01e-05	7.01e-05	0.267861	Basket trial	Gene expression	Bliss window	All	KRAS
24932545	PTPRF_down	AZD8186_Palbociclib	PI3Kbeta_CDK4, CDK6	52	5	0.0904738	0.00943987	0.0810339	1.71365	1.78937	1.19508	0.0452863	0.0678064	0.000566877	0.000566877	1.86676	Basket trial	Gene expression	Bliss matrix	All	KRAS
24932545	IKZF1_up	AZD8186_Palbociclib	PI3Kbeta_CDK4, CDK6	51	6	0.682154	0.433614	0.24854	1.70566	1.64996	3.04688	0.150634	0.081572	0.000223105	0.000223105	0.629893	Basket trial	Gene expression	Combo Emax	All	KRAS
24932545	CTCF_up	AZD8186_Palbociclib	PI3Kbeta_CDK4, CDK6	54	3	0.689188	0.279337	0.40985	2.19072	2.2631	1.34121	0.181101	0.305582	0.000510583	0.000510583	0.848044	Basket trial	Gene expression	Compound2 Emax	All	KRAS
24932545	BLM_up	AZD8186_Palbociclib	PI3Kbeta_CDK4, CDK6	54	3	0.688035	0.279401	0.408634	2.18262	2.25611	1.32868	0.181123	0.30755	0.000532997	0.000532997	0.867567	Basket trial	Gene expression	Compound2 Emax	All	KRAS
24932545	SMARCA1_down	AZD8186_Palbociclib	PI3Kbeta_CDK4, CDK6	54	3	0.279599	0.0971793	0.18242	2.52613	2.50161	3.65447	0.072921	0.0499168	8.09e-05	8.09e-05	0.305373	Basket trial	Gene expression	Bliss window	All	KRAS
24932545	ARAP3_down	AZD8186_Palbociclib	PI3Kbeta_CDK4, CDK6	50	7	0.234817	0.0888553	0.145961	2.1625	2.33384	1.47307	0.0625413	0.0990863	1.7e-06	1.7e-06	0.0147088	Basket trial	Gene expression	Bliss window	All	KRAS
24932545	BOK_down	AZD8186_Palbociclib	PI3Kbeta_CDK4, CDK6	52	5	0.258196	0.0922212	0.165974	2.43406	2.46625	2.11006	0.0672983	0.0786586	3.04e-06	3.04e-06	0.0219502	Basket trial	Gene expression	Bliss window	All	KRAS
24932545	NTN4_down	AZD8186_Palbociclib	PI3Kbeta_CDK4, CDK6	52	5	0.253515	0.0926713	0.160843	2.3243	2.38462	1.8167	0.0674501	0.0885359	7.04e-06	7.04e-06	0.0388293	Basket trial	Gene expression	Bliss window	All	KRAS
24932545	ABCC3_down	AZD8186_Palbociclib	PI3Kbeta_CDK4, CDK6	53	4	0.269	0.0945374	0.174462	2.49844	2.53857	2.01092	0.0687247	0.0867575	1.18e-05	1.18e-05	0.0621569	Basket trial	Gene expression	Bliss window	All	KRAS
24932545	PRKCB_up	AZD8186_Palbociclib	PI3Kbeta_CDK4, CDK6	50	7	0.219735	0.0909667	0.128768	1.80611	1.99146	1.154	0.0646601	0.111584	3.88e-05	3.88e-05	0.166135	Basket trial	Gene expression	Bliss window	All	KRAS
24932545	SMARCA1_down	AZD8186_Palbociclib	PI3Kbeta_CDK4, CDK6	54	3	0.755587	0.443342	0.312245	2.09451	2.05755	10.5529	0.151755	0.0295886	0.000845827	0.000845827	1.66161	Basket trial	Gene expression	Combo Emax	All	KRAS
24932545	WWTR1_down	AZD8186_Palbociclib	PI3Kbeta_CDK4, CDK6	54	3	0.761958	0.275295	0.486663	2.74456	2.74765	2.66621	0.17712	0.18253	2.3e-05	2.3e-05	0.0814098	Basket trial	Gene expression	Compound2 Emax	All	KRAS
24932545	PIK3CD_up	AZD8186_Palbociclib	PI3Kbeta_CDK4, CDK6	54	3	0.695129	0.279007	0.416122	2.2328	2.31583	1.31886	0.179686	0.315516	0.000408007	0.000408007	0.74026	Basket trial	Gene expression	Compound2 Emax	All	KRAS
24932545	AATK_down	AZD8186_Palbociclib	PI3Kbeta_CDK4, CDK6	54	3	0.689188	0.279337	0.40985	2.19072	2.2631	1.34121	0.181101	0.305582	0.000510583	0.000510583	0.848044	Basket trial	Gene expression	Compound2 Emax	All	KRAS
24932545	TP53I3_down	AZD8186_Palbociclib	PI3Kbeta_CDK4, CDK6	54	3	0.695129	0.279007	0.416122	2.2328	2.31583	1.31886	0.179686	0.315516	0.000408007	0.000408007	0.74026	Basket trial	Gene expression	Compound2 Emax	All	KRAS
24932545	EPHA2_down	AZD8186_Palbociclib	PI3Kbeta_CDK4, CDK6	50	7	0.206471	0.0928237	0.113647	1.53348	1.6699	1.01562	0.0680562	0.111899	0.000364105	0.000364105	0.978446	Basket trial	Gene expression	Bliss window	All	KRAS
24932545	ARHGAP29_down	AZD8186_Palbociclib	PI3Kbeta_CDK4, CDK6	52	5	0.0904738	0.00943987	0.0810339	1.71365	1.78937	1.19508	0.0452863	0.0678064	0.000566877	0.000566877	1.86676	Basket trial	Gene expression	Bliss matrix	All	KRAS
24932545	PTPRU_down	AZD8186_Palbociclib	PI3Kbeta_CDK4, CDK6	53	4	0.282912	0.0934874	0.189424	2.82132	2.88002	2.16418	0.0657718	0.087527	1.26e-06	1.26e-06	0.0116001	Basket trial	Gene expression	Bliss window	All	KRAS
24932545	PTP4A3_down	AZD8186_Palbociclib	PI3Kbeta_CDK4, CDK6	54	3	0.681121	0.279786	0.401336	2.13435	2.21455	1.25666	0.181226	0.319366	0.000687237	0.000687237	1.04405	Basket trial	Gene expression	Compound2 Emax	All	KRAS
24932545	EGFR_down	AZD8186_Palbociclib	PI3Kbeta_CDK4, CDK6	50	7	0.229587	0.0895874	0.14	2.03216	2.13524	1.5277	0.0655661	0.0916411	5.45e-06	5.45e-06	0.031072	Basket trial	Gene expression	Bliss window	All	KRAS
24932545	PTPRU_down	AZD8186_Palbociclib	PI3Kbeta_CDK4, CDK6	53	4	0.103343	0.00999756	0.0933453	1.99401	1.97261	2.52859	0.0473207	0.0369159	0.000314648	0.000314648	1.24482	Basket trial	Gene expression	Bliss matrix	All	KRAS
24932545	ACVR1_down	AZD8186_Palbociclib	PI3Kbeta_CDK4, CDK6	54	3	0.258446	0.0983545	0.160092	2.13743	2.11713	3.05515	0.0756173	0.0524007	0.000676251	0.000676251	1.58543	Basket trial	Gene expression	Bliss window	All	KRAS
24932545	BTK_up	AZD8186_Palbociclib	PI3Kbeta_CDK4, CDK6	52	5	0.0904738	0.00943987	0.0810339	1.71365	1.78937	1.19508	0.0452863	0.0678064	0.000566877	0.000566877	1.86676	Basket trial	Gene expression	Bliss matrix	All	KRAS
24932545	BOK_down	AZD8186_Palbociclib	PI3Kbeta_CDK4, CDK6	52	5	0.668172	0.265595	0.402577	2.31505	2.52684	1.32608	0.15932	0.303584	7.55e-06	7.55e-06	0.0346799	Basket trial	Gene expression	Compound2 Emax	All	KRAS
24942428	AR_up	Selumetinib_AZD2811	MEK1, MEK2_AURKB	100	6	0.724376	0.352347	0.372029	1.66284	1.63057	3.64169	0.228159	0.102158	0.000139373	0.000139373	3.28925	Basket trial	Gene expression	Compound1 Emax	All	KRAS
24942428	CCAR1_mut	Selumetinib_AZD2811	MEK1, MEK2_AURKB	104	3	0.261359	0.0839762	0.177383	2.964	3.04497	1.54038	0.0582544	0.115155	1.78e-06	1.78e-06	1.39689	Basket trial	Sanger MOBEM	Bliss window	All	KRAS
24942428	SACS_mut	Selumetinib_AZD2811	MEK1, MEK2_AURKB	102	5	0.213021	0.0828676	0.130153	2.14367	2.23312	1.24133	0.0582833	0.10485	8.6e-06	8.6e-06	2.15075	Basket trial	Sanger MOBEM	Bliss window	All	KRAS
24942428	PTP4A3_down	Selumetinib_AZD2811	MEK1, MEK2_AURKB	101	5	0.549132	0.217283	0.331849	1.89446	1.98096	1.06988	0.16752	0.310173	7.21e-05	7.21e-05	3.92997	Basket trial	Gene expression	Compound2 Emax	All	KRAS
24942428	HSPB1_down	Selumetinib_AZD2811	MEK1, MEK2_AURKB	103	3	0.251552	0.084612	0.16694	2.74423	2.83043	1.36209	0.0589802	0.122561	8.49e-06	8.49e-06	0.681155	Basket trial	Gene expression	Bliss window	All	KRAS
24942428	TBK1_down	Selumetinib_AZD2811	MEK1, MEK2_AURKB	103	3	0.626932	0.221461	0.405471	2.29847	2.33874	1.38824	0.173372	0.292076	0.000156416	0.000156416	6.25881	Basket trial	Gene expression	Compound2 Emax	All	KRAS
24942428	NSD1_mut	Selumetinib_AZD2811	MEK1, MEK2_AURKB	104	3	0.705997	0.218701	0.487295	2.86995	3.06622	1.0563	0.158924	0.461321	3.49e-06	3.49e-06	0.85726	Basket trial	Sanger MOBEM	Compound2 Emax	All	KRAS
24942428	TP53_down	Selumetinib_AZD2811	MEK1, MEK2_AURKB	102	4	0.0526453	-0.0114029	0.0640482	1.99666	2.0015	1.85166	0.032	0.0345897	0.000160462	0.000160462	7.20641	Basket trial	Gene expression	Bliss matrix	All	KRAS
24942428	HMOX1_down	Selumetinib_AZD2811	MEK1, MEK2_AURKB	102	4	0.559501	0.22013	0.339371	1.91317	1.97473	1.09258	0.171857	0.310615	0.000287555	0.000287555	9.53664	Basket trial	Gene expression	Compound2 Emax	All	KRAS
24942428	INPPL1_mut	Selumetinib_AZD2811	MEK1, MEK2_AURKB	104	3	0.636126	0.220717	0.415409	2.37351	2.43726	1.24084	0.170441	0.33478	9.72e-05	9.72e-05	6.72695	Basket trial	Sanger MOBEM	Compound2 Emax	All	KRAS
24942435	AR_up	Selumetinib_AZD6738	MEK1, MEK2_ATR	100	6	0.692502	0.282882	0.40962	1.8538	1.82776	2.82053	0.22411	0.145228	2.52e-05	2.52e-05	1.20815	Basket trial	Gene expression	Compound1 Emax	All	KRAS
24942435	NBN_down	Selumetinib_AZD6738	MEK1, MEK2_ATR	102	4	0.198041	0.0709837	0.127057	2.05151	2.10338	1.26262	0.0604063	0.10063	0.000108431	0.000108431	3.51495	Basket trial	Gene expression	Bliss window	All	KRAS
24942435	loss.cnaCOREAD19	Selumetinib_AZD6738	MEK1, MEK2_ATR	74	10	0.580271	0.280249	0.300022	1.32826	1.36599	1.10619	0.219637	0.271222	0.00016903	0.00016903	8.48109	Basket trial	AZ MOBEM	Compound1 Emax	All	KRAS
24942436	AR_up	Selumetinib_AZD1775	MEK1, MEK2_WEE1	100	6	0.715063	0.34619	0.368873	1.58718	1.55637	3.47785	0.237009	0.106064	0.000265489	0.000265489	5.08725	Basket trial	Gene expression	Compound1 Emax	All	KRAS
24942436	PALB2_down	Selumetinib_AZD1775	MEK1, MEK2_WEE1	103	3	0.38193	0.134249	0.247682	2.57047	2.64546	1.31001	0.0936254	0.189069	2.74e-05	2.74e-05	1.55665	Basket trial	Gene expression	Bliss window	All	KRAS
24942436	FOS_down	Selumetinib_AZD1775	MEK1, MEK2_WEE1	102	4	0.642076	0.304876	0.3372	2.10874	2.17158	1.23398	0.155279	0.273263	7.15e-05	7.15e-05	3.92997	Basket trial	Gene expression	Compound2 Emax	All	KRAS
24942436	SIRT1_up	Selumetinib_AZD1775	MEK1, MEK2_WEE1	103	3	0.699356	0.306481	0.392875	2.46261	2.45928	2.6524	0.159752	0.148121	5.55e-05	5.55e-05	3.72053	Basket trial	Gene expression	Compound2 Emax	All	KRAS
24942540	AR_up	Selumetinib_AZD1390	MEK1, MEK2_ATM	100	6	0.680669	0.32224	0.358429	1.6443	1.61713	2.86625	0.221645	0.125052	0.000163503	0.000163503	3.59657	Basket trial	Gene expression	Compound1 Emax	All	KRAS
24942540	TLK2_up	Selumetinib_AZD1390	MEK1, MEK2_ATM	103	3	0.148005	0.0520603	0.0959447	2.15482	2.23395	1.0103	0.0429485	0.0949665	0.000372782	0.000372782	8.27295	Basket trial	Gene expression	Bliss window	All	KRAS
24942540	AR_up	Selumetinib_AZD1390	MEK1, MEK2_ATM	100	6	0.662507	0.336171	0.326337	1.7203	1.69457	2.74003	0.192578	0.1191	8.44e-05	8.44e-05	5.22143	Basket trial	Gene expression	Combo Emax	All	KRAS
24942540	BBC3_down	Selumetinib_AZD1390	MEK1, MEK2_ATM	103	3	0.166143	0.051532	0.114611	2.64869	2.67009	1.96657	0.0429242	0.0582798	1.63e-05	1.63e-05	1.07949	Basket trial	Gene expression	Bliss window	All	KRAS
24942540	TBK1_down	Selumetinib_AZD1390	MEK1, MEK2_ATM	103	3	0.161274	0.0516739	0.1096	2.51185	2.5447	1.65336	0.0430701	0.0662894	4.03e-05	4.03e-05	1.87926	Basket trial	Gene expression	Bliss window	All	KRAS
24942540	ZFHX3_down	Selumetinib_AZD1390	MEK1, MEK2_ATM	102	4	0.145454	0.0512198	0.0942338	2.15513	2.25735	1.08025	0.0417453	0.0872332	5.08e-05	5.08e-05	2.23405	Basket trial	Gene expression	Bliss window	All	KRAS
24952428	PTPRU_down	AZD4320_AZD2811	BCL2, BCL-XL_AURKB	99	6	0.638713	0.243705	0.395008	1.53523	1.56604	1.156	0.252234	0.341703	0.000411715	0.000411715	6.38513	Basket trial	Gene expression	Compound1 Emax	All	KRAS
24952428	MACF1_down	AZD4320_AZD2811	BCL2, BCL-XL_AURKB	102	3	0.802802	0.250496	0.552305	2.14756	2.13425	3.53946	0.258781	0.156042	0.000391403	0.000391403	6.31921	Basket trial	Gene expression	Compound1 Emax	All	KRAS
24952428	POLR2B_up	AZD4320_AZD2811	BCL2, BCL-XL_AURKB	102	3	0.829561	0.235642	0.593919	2.70443	2.71424	2.31537	0.218816	0.256512	1.13e-05	1.13e-05	1.15824	Basket trial	Gene expression	Compound2 Emax	All	KRAS
24952429	ERCC1_down	AZD4320_AZD0156	BCL2, BCL-XL_ATM	102	3	0.139769	0.03543	0.104339	2.63099	2.60612	14.8537	0.040036	0.0070244	1.85e-05	1.85e-05	1.19231	Basket trial	Gene expression	Bliss window	All	KRAS
24952429	HMOX1_down	AZD4320_AZD0156	BCL2, BCL-XL_ATM	101	4	0.116735	0.0353092	0.0814255	2.01492	2.04414	1.44432	0.0398336	0.0563762	0.000142075	0.000142075	4.16696	Basket trial	Gene expression	Bliss window	All	KRAS
24952429	MACF1_down	AZD4320_AZD0156	BCL2, BCL-XL_ATM	102	3	0.80496	0.262561	0.542399	2.09816	2.08336	3.96682	0.260349	0.136734	0.000522612	0.000522612	7.34752	Basket trial	Gene expression	Compound1 Emax	All	KRAS
24952435	PTPRU_down	AZD4320_AZD6738	BCL2, BCL-XL_ATR	99	6	0.703415	0.34151	0.361904	1.47726	1.49241	1.25026	0.242496	0.289463	0.000658108	0.000658108	8.54628	Basket trial	Gene expression	Compound1 Emax	All	KRAS
24952435	MLL2_mut	AZD4320_AZD6738	BCL2, BCL-XL_ATR	96	10	0.665928	0.4243	0.241628	1.31882	1.2787	2.30522	0.188963	0.104818	0.000133067	0.000133067	8.01529	Basket trial	Sanger MOBEM	Compound2 Emax	All	KRAS
24952435	CASP9_up	AZD4320_AZD6738	BCL2, BCL-XL_ATR	102	3	0.24713	0.0777987	0.169332	2.39749	2.38809	3.09145	0.0709068	0.0547742	8.49e-05	8.49e-05	3.02406	Basket trial	Gene expression	Bliss window	All	KRAS
24952436	BAP1_up	AZD4320_AZD1775	BCL2, BCL-XL_WEE1	102	3	0.734242	0.221246	0.512996	2.01882	2.02495	1.7669	0.253337	0.290337	0.000823614	0.000823614	9.9188	Basket trial	Gene expression	Compound1 Emax	All	KRAS
24952436	IREB2_up	AZD4320_AZD1775	BCL2, BCL-XL_WEE1	101	4	0.599926	0.303138	0.296788	1.91135	1.95261	1.23534	0.151996	0.240247	0.000293209	0.000293209	9.57682	Basket trial	Gene expression	Compound2 Emax	All	KRAS
24952436	CDH1_mut	AZD4320_AZD1775	BCL2, BCL-XL_WEE1	103	3	0.684868	0.303586	0.381282	2.51064	2.51827	2.19472	0.151406	0.173727	4.07e-05	4.07e-05	4.26838	Basket trial	Sanger MOBEM	Compound2 Emax	All	KRAS
24952436	PTPRU_down	AZD4320_AZD1775	BCL2, BCL-XL_WEE1	99	6	0.589425	0.214477	0.374948	1.47871	1.51701	1.05159	0.247162	0.356553	0.000650508	0.000650508	8.50582	Basket trial	Gene expression	Compound1 Emax	All	KRAS
24952491	BAP1_up	AZD4320_AZD7648	BCL2, BCL-XL_DNAPK	102	3	0.130901	0.0290286	0.101872	2.17997	2.17399	2.56586	0.0468595	0.0397029	0.000323027	0.000323027	7.56901	Basket trial	Gene expression	Bliss window	All	KRAS
24952491	PTPRU_down	AZD4320_AZD7648	BCL2, BCL-XL_DNAPK	99	6	0.614221	0.239127	0.375093	1.46521	1.49366	1.11097	0.251124	0.337627	0.000724358	0.000724358	9.15834	Basket trial	Gene expression	Compound1 Emax	All	KRAS
24952491	loss.cnaPANCAN81	AZD4320_AZD7648	BCL2, BCL-XL_DNAPK	103	3	0.152376	0.0285565	0.12382	2.75125	2.79765	1.68132	0.0442585	0.0736445	8.09e-06	8.09e-06	2.15075	Basket trial	Sanger MOBEM	Bliss window	All	KRAS
24952491	ZMAT3_down	AZD4320_AZD7648	BCL2, BCL-XL_DNAPK	102	3	0.134831	0.028913	0.105918	2.279	2.27248	2.70536	0.0466092	0.0391512	0.000177564	0.000177564	4.86143	Basket trial	Gene expression	Bliss window	All	KRAS
24952491	MACF1_down	AZD4320_AZD7648	BCL2, BCL-XL_DNAPK	102	3	0.785893	0.24511	0.540783	2.12131	2.107	3.80217	0.256661	0.14223	0.000456642	0.000456642	6.67378	Basket trial	Gene expression	Compound1 Emax	All	KRAS
24952491	ZMAT3_down	AZD4320_AZD7648	BCL2, BCL-XL_DNAPK	102	3	0.0334921	-0.0287905	0.0622826	2.4456	2.45846	1.97898	0.025334	0.0314721	6.25e-05	6.25e-05	4.463	Basket trial	Gene expression	Bliss matrix	All	KRAS
24952491	loss.cnaPANCAN82	AZD4320_AZD7648	BCL2, BCL-XL_DNAPK	103	3	0.152376	0.0285565	0.12382	2.75125	2.79765	1.68132	0.0442585	0.0736445	8.09e-06	8.09e-06	2.15075	Basket trial	Sanger MOBEM	Bliss window	All	KRAS
24952492	PTPRU_down	AZD4320_AZD5363	BCL2, BCL-XL_AKT1, AKT2, AKT3	99	6	0.637438	0.259805	0.377633	1.45641	1.48875	1.07301	0.253658	0.351939	0.000776732	0.000776732	9.56801	Basket trial	Gene expression	Compound1 Emax	All	KRAS
24952492	ERCC1_down	AZD4320_AZD5363	BCL2, BCL-XL_AKT1, AKT2, AKT3	102	3	0.136986	0.0253357	0.11165	2.16175	2.16448	2.03607	0.0515829	0.0548363	0.000359922	0.000359922	8.1672	Basket trial	Gene expression	Bliss window	All	KRAS
24952492	BCOR_up	AZD4320_AZD5363	BCL2, BCL-XL_AKT1, AKT2, AKT3	100	5	0.131668	0.0233686	0.108299	2.17559	2.30946	1.11808	0.0468937	0.0968619	6.67e-06	6.67e-06	0.563968	Basket trial	Gene expression	Bliss window	All	KRAS
24952492	H3F3A_up	AZD4320_AZD5363	BCL2, BCL-XL_AKT1, AKT2, AKT3	102	3	0.147941	0.0250135	0.122928	2.41422	2.50331	1.13424	0.0491061	0.108379	7.63e-05	7.63e-05	2.86136	Basket trial	Gene expression	Bliss window	All	KRAS
24952492	BAP1_up	AZD4320_AZD5363	BCL2, BCL-XL_AKT1, AKT2, AKT3	102	3	0.149887	0.0249563	0.124931	2.46024	2.54565	1.18203	0.0490762	0.105692	5.69e-05	5.69e-05	2.33504	Basket trial	Gene expression	Bliss window	All	KRAS
24952493	MACF1_down	AZD4320_AZD8186	BCL2, BCL-XL_PI3Kbeta	102	3	0.884988	0.437011	0.447977	2.10684	2.08831	6.65736	0.214517	0.0672905	0.000496901	0.000496901	7.09384	Basket trial	Gene expression	Compound1 Emax	All	KRAS
24952494	MACF1_down	AZD4320_Selumetinib	BCL2, BCL-XL_MEK1, MEK2	102	3	0.872316	0.419363	0.452953	2.13303	2.11571	5.17826	0.21409	0.0874721	0.000426339	0.000426339	6.44954	Basket trial	Gene expression	Compound1 Emax	All	KRAS
24952568	WWTR1_down	AZD4320_Lapatinib	BCL2, BCL-XL_EGFR, ERBB2	54	3	0.751815	0.27778	0.474035	2.76518	2.98506	1.2674	0.158803	0.374023	2.04e-05	2.04e-05	0.0331871	Basket trial	Gene expression	Compound1 Emax	All	KRAS
24952568	ZFP36L1_down	AZD4320_Lapatinib	BCL2, BCL-XL_EGFR, ERBB2	54	3	0.395853	0.132091	0.263763	2.26986	2.36277	1.30118	0.111633	0.20271	0.0003343	0.0003343	0.911347	Basket trial	Gene expression	Bliss window	All	KRAS
24952568	ABCC3_down	AZD4320_Lapatinib	BCL2, BCL-XL_EGFR, ERBB2	53	4	0.800002	0.265199	0.534803	3.63393	4.26129	1.51835	0.125503	0.352226	3.66e-09	3.66e-09	2.19e-05	Basket trial	Gene expression	Compound1 Emax	All	KRAS
24952568	FAT1_down	AZD4320_Lapatinib	BCL2, BCL-XL_EGFR, ERBB2	54	3	0.746547	0.278073	0.468474	2.72023	2.99891	1.13974	0.156215	0.411035	2.65e-05	2.65e-05	0.0404135	Basket trial	Gene expression	Compound1 Emax	All	KRAS
24952568	AHNAK_down	AZD4320_Lapatinib	BCL2, BCL-XL_EGFR, ERBB2	54	3	0.386118	0.132632	0.253487	2.15957	2.25935	1.1908	0.112194	0.212871	0.000601981	0.000601981	1.45317	Basket trial	Gene expression	Bliss window	All	KRAS
24952568	GADD45G_up	AZD4320_Lapatinib	BCL2, BCL-XL_EGFR, ERBB2	54	3	0.112376	0.00695384	0.105422	2.54923	2.54629	2.63101	0.0414022	0.040069	7.1e-05	7.1e-05	0.378025	Basket trial	Gene expression	Bliss matrix	All	KRAS
24952568	EPHA2_down	AZD4320_Lapatinib	BCL2, BCL-XL_EGFR, ERBB2	50	7	0.0793095	0.00314937	0.0761601	1.8824	1.87446	1.95132	0.0406305	0.0390299	2.02e-05	2.02e-05	0.149358	Basket trial	Gene expression	Bliss matrix	All	KRAS
24952568	RET_up	AZD4320_Lapatinib	BCL2, BCL-XL_EGFR, ERBB2	54	3	0.392963	0.132251	0.260712	2.23677	2.32813	1.28308	0.111984	0.203193	0.000399422	0.000399422	1.06831	Basket trial	Gene expression	Bliss window	All	KRAS
24952568	EPHB4_down	AZD4320_Lapatinib	BCL2, BCL-XL_EGFR, ERBB2	52	5	0.360147	0.125379	0.234767	2.09756	2.20181	1.42102	0.106625	0.16521	3.82e-05	3.82e-05	0.164909	Basket trial	Gene expression	Bliss window	All	KRAS
24952568	AATK_down	AZD4320_Lapatinib	BCL2, BCL-XL_EGFR, ERBB2	54	3	0.975992	0.265326	0.710667	5.82161	5.7166	44.1187	0.124316	0.0161081	1.09e-13	1.09e-13	1.38e-09	Basket trial	Gene expression	Compound1 Emax	All	KRAS
24952568	CTCF_up	AZD4320_Lapatinib	BCL2, BCL-XL_EGFR, ERBB2	54	3	0.975992	0.265326	0.710667	5.82161	5.7166	44.1187	0.124316	0.0161081	1.09e-13	1.09e-13	1.38e-09	Basket trial	Gene expression	Compound1 Emax	All	KRAS
24952568	PIK3CG_up	AZD4320_Lapatinib	BCL2, BCL-XL_EGFR, ERBB2	54	3	0.746547	0.278073	0.468474	2.72023	2.99891	1.13974	0.156215	0.411035	2.65e-05	2.65e-05	0.0404135	Basket trial	Gene expression	Compound1 Emax	All	KRAS
24952568	BCL2L12_down	AZD4320_Lapatinib	BCL2, BCL-XL_EGFR, ERBB2	54	3	0.112376	0.00695384	0.105422	2.54923	2.54629	2.63101	0.0414022	0.040069	7.1e-05	7.1e-05	0.378025	Basket trial	Gene expression	Bliss matrix	All	KRAS
24952568	ACVR2A_down	AZD4320_Lapatinib	BCL2, BCL-XL_EGFR, ERBB2	54	3	0.728131	0.279096	0.449035	2.56777	2.82672	1.08191	0.158854	0.415038	6.39e-05	6.39e-05	0.0748921	Basket trial	Gene expression	Compound1 Emax	All	KRAS
24952568	EPHB2_down	AZD4320_Lapatinib	BCL2, BCL-XL_EGFR, ERBB2	53	4	0.788716	0.266051	0.522665	3.48236	4.16829	1.39458	0.125391	0.374783	1.1e-08	1.1e-08	5.86e-05	Basket trial	Gene expression	Compound1 Emax	All	KRAS
24952568	DDR1_down	AZD4320_Lapatinib	BCL2, BCL-XL_EGFR, ERBB2	54	3	0.735821	0.278669	0.457153	2.63059	2.87691	1.13799	0.158904	0.40172	4.46e-05	4.46e-05	0.0582068	Basket trial	Gene expression	Compound1 Emax	All	KRAS
24952568	MYB_up	AZD4320_Lapatinib	BCL2, BCL-XL_EGFR, ERBB2	54	3	0.828423	0.273524	0.554899	3.50327	3.59408	2.29891	0.154393	0.241375	2.28e-07	2.28e-07	0.000742612	Basket trial	Gene expression	Compound1 Emax	All	KRAS
24952568	FGFR4_down	AZD4320_Lapatinib	BCL2, BCL-XL_EGFR, ERBB2	54	3	0.716291	0.279754	0.436538	2.47328	2.75157	1.00229	0.15865	0.435542	0.000109034	0.000109034	0.115459	Basket trial	Gene expression	Compound1 Emax	All	KRAS
24952568	AEBP1_up	AZD4320_Lapatinib	BCL2, BCL-XL_EGFR, ERBB2	53	4	0.706993	0.272219	0.434774	2.58825	2.82031	1.33922	0.154158	0.324647	6.38e-06	6.38e-06	0.012848	Basket trial	Gene expression	Compound1 Emax	All	KRAS
24952568	BLM_up	AZD4320_Lapatinib	BCL2, BCL-XL_EGFR, ERBB2	54	3	0.828423	0.273524	0.554899	3.50327	3.59408	2.29891	0.154393	0.241375	2.28e-07	2.28e-07	0.000742612	Basket trial	Gene expression	Compound1 Emax	All	KRAS
24952568	ARHGEF6_up	AZD4320_Lapatinib	BCL2, BCL-XL_EGFR, ERBB2	54	3	0.828423	0.273524	0.554899	3.50327	3.59408	2.29891	0.154393	0.241375	2.28e-07	2.28e-07	0.000742612	Basket trial	Gene expression	Compound1 Emax	All	KRAS
24952568	PTP4A3_down	AZD4320_Lapatinib	BCL2, BCL-XL_EGFR, ERBB2	54	3	0.755012	0.277602	0.47741	2.79276	3.00732	1.29559	0.158749	0.368487	1.73e-05	1.73e-05	0.0290526	Basket trial	Gene expression	Compound1 Emax	All	KRAS
24952568	ASCL1_up	AZD4320_Lapatinib	BCL2, BCL-XL_EGFR, ERBB2	54	3	0.112376	0.00695384	0.105422	2.54923	2.54629	2.63101	0.0414022	0.040069	7.1e-05	7.1e-05	0.378025	Basket trial	Gene expression	Bliss matrix	All	KRAS
24952568	TNFRSF10B_down	AZD4320_Lapatinib	BCL2, BCL-XL_EGFR, ERBB2	53	4	0.349354	0.130623	0.21873	1.85774	1.94801	1.15901	0.112284	0.188722	0.000721023	0.000721023	1.6766	Basket trial	Gene expression	Bliss window	All	KRAS
24952568	PIK3CB_down	AZD4320_Lapatinib	BCL2, BCL-XL_EGFR, ERBB2	54	3	0.105474	0.00733726	0.0981369	2.32162	2.33188	2.09113	0.0420849	0.04693	0.000252429	0.000252429	1.0497	Basket trial	Gene expression	Bliss matrix	All	KRAS
24952568	PCDH18_up	AZD4320_Lapatinib	BCL2, BCL-XL_EGFR, ERBB2	53	4	-0.0601036	0.0179821	-0.0780857	1.80467	1.76328	4.2953	0.0442844	0.0181793	0.000987852	0.000987852	2.91596	Basket trial	Gene expression	Bliss matrix	All	KRAS
24952568	FAS_down	AZD4320_Lapatinib	BCL2, BCL-XL_EGFR, ERBB2	54	3	0.385859	0.132646	0.253213	2.15668	2.28404	1.0959	0.110862	0.231054	0.000611212	0.000611212	1.46306	Basket trial	Gene expression	Bliss window	All	KRAS
24952568	BOK_down	AZD4320_Lapatinib	BCL2, BCL-XL_EGFR, ERBB2	52	5	0.708203	0.263741	0.444462	2.83282	3.80148	1.09689	0.116918	0.405203	1.33e-07	1.33e-07	0.000493775	Basket trial	Gene expression	Compound1 Emax	All	KRAS
24952568	DKK1_down	AZD4320_Lapatinib	BCL2, BCL-XL_EGFR, ERBB2	54	3	0.828423	0.273524	0.554899	3.50327	3.59408	2.29891	0.154393	0.241375	2.28e-07	2.28e-07	0.000742612	Basket trial	Gene expression	Compound1 Emax	All	KRAS
24952568	DDR1_down	AZD4320_Lapatinib	BCL2, BCL-XL_EGFR, ERBB2	54	3	0.555345	0.226091	0.329254	2.33882	2.42345	1.39312	0.135861	0.236342	0.000229781	0.000229781	0.480641	Basket trial	Gene expression	Compound2 Emax	All	KRAS
24952568	ETV1_down	AZD4320_Lapatinib	BCL2, BCL-XL_EGFR, ERBB2	51	6	0.591585	0.268746	0.322839	1.83874	2.09958	1.00758	0.153764	0.320412	8.05e-05	8.05e-05	0.0897076	Basket trial	Gene expression	Compound1 Emax	All	KRAS
24952568	RET_up	AZD4320_Lapatinib	BCL2, BCL-XL_EGFR, ERBB2	54	3	0.105868	0.00731539	0.0985526	2.33422	2.34361	2.12018	0.0420515	0.0464832	0.000235648	0.000235648	0.987124	Basket trial	Gene expression	Bliss matrix	All	KRAS
24952568	GNA11_down	AZD4320_Lapatinib	BCL2, BCL-XL_EGFR, ERBB2	54	3	0.83425	0.2732	0.56105	3.56741	3.67018	2.27298	0.152867	0.246834	1.53e-07	1.53e-07	0.000553905	Basket trial	Gene expression	Compound1 Emax	All	KRAS
24952568	EPHA2_down	AZD4320_Lapatinib	BCL2, BCL-XL_EGFR, ERBB2	50	7	0.304312	0.123806	0.180506	1.55583	1.64898	1.12973	0.109465	0.159779	0.000304942	0.000304942	0.860028	Basket trial	Gene expression	Bliss window	All	KRAS
24952568	ZNF217_down	AZD4320_Lapatinib	BCL2, BCL-XL_EGFR, ERBB2	54	3	0.112376	0.00695384	0.105422	2.54923	2.54629	2.63101	0.0414022	0.040069	7.1e-05	7.1e-05	0.378025	Basket trial	Gene expression	Bliss matrix	All	KRAS
24952568	ERRFI1_down	AZD4320_Lapatinib	BCL2, BCL-XL_EGFR, ERBB2	52	5	0.749969	0.259725	0.490244	3.37756	4.07962	1.50888	0.120169	0.324906	1.68e-09	1.68e-09	1.12e-05	Basket trial	Gene expression	Compound1 Emax	All	KRAS
24952568	NR2F2_down	AZD4320_Lapatinib	BCL2, BCL-XL_EGFR, ERBB2	54	3	0.741649	0.278345	0.463304	2.67899	2.94286	1.13829	0.157433	0.407018	3.37e-05	3.37e-05	0.0480303	Basket trial	Gene expression	Compound1 Emax	All	KRAS
24952568	TGFBR3_down	AZD4320_Lapatinib	BCL2, BCL-XL_EGFR, ERBB2	54	3	0.743321	0.278252	0.465069	2.69301	2.92696	1.19637	0.158891	0.388733	3.11e-05	3.11e-05	0.0452699	Basket trial	Gene expression	Compound1 Emax	All	KRAS
24952568	IRS2_down	AZD4320_Lapatinib	BCL2, BCL-XL_EGFR, ERBB2	54	3	0.741649	0.278345	0.463304	2.67899	2.94286	1.13829	0.157433	0.407018	3.37e-05	3.37e-05	0.0480303	Basket trial	Gene expression	Compound1 Emax	All	KRAS
24952568	TCF7L2_down	AZD4320_Lapatinib	BCL2, BCL-XL_EGFR, ERBB2	54	3	0.0992927	0.00768068	0.091612	2.12947	2.14682	1.78297	0.0426734	0.0513817	0.000705015	0.000705015	2.27237	Basket trial	Gene expression	Bliss matrix	All	KRAS
24952568	GADD45G_up	AZD4320_Lapatinib	BCL2, BCL-XL_EGFR, ERBB2	54	3	0.459501	0.128555	0.330946	3.0944	3.12209	2.55403	0.106002	0.129578	2.85e-06	2.85e-06	0.0210724	Basket trial	Gene expression	Bliss window	All	KRAS
24952568	ZNF217_down	AZD4320_Lapatinib	BCL2, BCL-XL_EGFR, ERBB2	54	3	0.459501	0.128555	0.330946	3.0944	3.12209	2.55403	0.106002	0.129578	2.85e-06	2.85e-06	0.0210724	Basket trial	Gene expression	Bliss window	All	KRAS
24952568	EPHB4_down	AZD4320_Lapatinib	BCL2, BCL-XL_EGFR, ERBB2	52	5	0.0874731	0.00529364	0.0821795	1.97899	1.99881	1.769	0.0411143	0.0464554	9.01e-05	9.01e-05	0.462584	Basket trial	Gene expression	Bliss matrix	All	KRAS
24952568	HMOX1_down	AZD4320_Lapatinib	BCL2, BCL-XL_EGFR, ERBB2	54	3	0.844832	0.272612	0.572219	3.68751	3.75057	2.68687	0.152569	0.212969	7.17e-08	7.17e-08	0.000281829	Basket trial	Gene expression	Compound1 Emax	All	KRAS
24952568	SMC1A_up	AZD4320_Lapatinib	BCL2, BCL-XL_EGFR, ERBB2	54	3	0.398059	0.131968	0.266091	2.29532	2.4046	1.25332	0.110659	0.212308	0.000291272	0.000291272	0.825562	Basket trial	Gene expression	Bliss window	All	KRAS
24952568	PIK3CB_down	AZD4320_Lapatinib	BCL2, BCL-XL_EGFR, ERBB2	54	3	0.404749	0.131597	0.273152	2.37367	2.45091	1.4598	0.111449	0.187116	0.000189758	0.000189758	0.600583	Basket trial	Gene expression	Bliss window	All	KRAS
24952568	TNFRSF10B_down	AZD4320_Lapatinib	BCL2, BCL-XL_EGFR, ERBB2	53	4	0.0867292	0.00690034	0.0798289	1.8542	1.88436	1.48913	0.0423638	0.0536076	0.000736417	0.000736417	2.28009	Basket trial	Gene expression	Bliss matrix	All	KRAS
24952568	ASCL1_up	AZD4320_Lapatinib	BCL2, BCL-XL_EGFR, ERBB2	54	3	0.459501	0.128555	0.330946	3.0944	3.12209	2.55403	0.106002	0.129578	2.85e-06	2.85e-06	0.0210724	Basket trial	Gene expression	Bliss window	All	KRAS
24952568	BCL2L12_down	AZD4320_Lapatinib	BCL2, BCL-XL_EGFR, ERBB2	54	3	0.459501	0.128555	0.330946	3.0944	3.12209	2.55403	0.106002	0.129578	2.85e-06	2.85e-06	0.0210724	Basket trial	Gene expression	Bliss window	All	KRAS
24952568	TNFRSF10B_down	AZD4320_Lapatinib	BCL2, BCL-XL_EGFR, ERBB2	53	4	0.676584	0.274514	0.402071	2.31873	2.65267	1.02781	0.151572	0.391191	3.93e-05	3.93e-05	0.0536546	Basket trial	Gene expression	Compound1 Emax	All	KRAS
24952568	INPP4A_up	AZD4320_Lapatinib	BCL2, BCL-XL_EGFR, ERBB2	54	3	0.741649	0.278345	0.463304	2.67899	2.94286	1.13829	0.157433	0.407018	3.37e-05	3.37e-05	0.0480303	Basket trial	Gene expression	Compound1 Emax	All	KRAS
24952568	WWTR1_down	AZD4320_Lapatinib	BCL2, BCL-XL_EGFR, ERBB2	54	3	0.553962	0.226168	0.327794	2.32555	2.40829	1.39238	0.136111	0.23542	0.000247071	0.000247071	0.509987	Basket trial	Gene expression	Compound2 Emax	All	KRAS
24952568	CXCR4_up	AZD4320_Lapatinib	BCL2, BCL-XL_EGFR, ERBB2	53	4	0.693696	0.273222	0.420473	2.46721	2.72451	1.21562	0.15433	0.345891	1.46e-05	1.46e-05	0.0251999	Basket trial	Gene expression	Compound1 Emax	All	KRAS
24952568	ZFP36L1_down	AZD4320_Lapatinib	BCL2, BCL-XL_EGFR, ERBB2	54	3	0.0991203	0.00769026	0.0914301	2.12426	2.1419	1.77347	0.0426865	0.0515543	0.000724502	0.000724502	2.27237	Basket trial	Gene expression	Bliss matrix	All	KRAS
24952568	EPHA2_down	AZD4320_Lapatinib	BCL2, BCL-XL_EGFR, ERBB2	50	7	0.643324	0.255046	0.388278	2.49755	3.48248	1.12073	0.111495	0.34645	7.96e-08	7.96e-08	0.000308361	Basket trial	Gene expression	Compound1 Emax	All	KRAS
24952568	NQO1_down	AZD4320_Lapatinib	BCL2, BCL-XL_EGFR, ERBB2	54	3	0.807467	0.274688	0.532779	3.28325	3.43314	1.81749	0.155187	0.293141	8.95e-07	8.95e-07	0.00255034	Basket trial	Gene expression	Compound1 Emax	All	KRAS
24952570	PIK3CG_up	AZD4320_Gemcitabine	BCL2, BCL-XL_Pyrimidine antimetabolite	54	3	0.707243	0.212874	0.494369	2.72015	3.08551	1.03523	0.160223	0.477545	2.65e-05	2.65e-05	0.0404135	Basket trial	Gene expression	Compound1 Emax	All	KRAS
24952570	DICER1_up	AZD4320_Gemcitabine	BCL2, BCL-XL_Pyrimidine antimetabolite	54	3	0.715361	0.212423	0.502938	2.78599	3.10901	1.11703	0.161768	0.450245	1.8e-05	1.8e-05	0.0300553	Basket trial	Gene expression	Compound1 Emax	All	KRAS
24952570	MET_down	AZD4320_Gemcitabine	BCL2, BCL-XL_Pyrimidine antimetabolite	53	4	0.64593	0.208173	0.437757	2.42076	2.70905	1.14206	0.16159	0.383303	1.99e-05	1.99e-05	0.0325902	Basket trial	Gene expression	Compound1 Emax	All	KRAS
24952570	TYRO3_down	AZD4320_Gemcitabine	BCL2, BCL-XL_Pyrimidine antimetabolite	52	5	0.600723	0.204102	0.396621	2.19622	2.5497	1.06033	0.155556	0.374055	1.84e-05	1.84e-05	0.0306234	Basket trial	Gene expression	Compound1 Emax	All	KRAS
24952570	TGFBR3_down	AZD4320_Gemcitabine	BCL2, BCL-XL_Pyrimidine antimetabolite	54	3	0.710101	0.212715	0.497386	2.74318	3.03918	1.12834	0.163658	0.440811	2.32e-05	2.32e-05	0.0367737	Basket trial	Gene expression	Compound1 Emax	All	KRAS
24952570	PERP_down	AZD4320_Gemcitabine	BCL2, BCL-XL_Pyrimidine antimetabolite	54	3	0.70834	0.212813	0.495527	2.72897	3.02798	1.1164	0.163649	0.44386	2.52e-05	2.52e-05	0.0392251	Basket trial	Gene expression	Compound1 Emax	All	KRAS
24952570	FAT1_down	AZD4320_Gemcitabine	BCL2, BCL-XL_Pyrimidine antimetabolite	54	3	0.707243	0.212874	0.494369	2.72015	3.08551	1.03523	0.160223	0.477545	2.65e-05	2.65e-05	0.0404135	Basket trial	Gene expression	Compound1 Emax	All	KRAS
24952570	ERRFI1_down	AZD4320_Gemcitabine	BCL2, BCL-XL_Pyrimidine antimetabolite	52	5	0.70744	0.193841	0.513599	3.33036	4.29898	1.34862	0.11947	0.380833	2.46e-09	2.46e-09	1.54e-05	Basket trial	Gene expression	Compound1 Emax	All	KRAS
24952570	MYB_up	AZD4320_Gemcitabine	BCL2, BCL-XL_Pyrimidine antimetabolite	54	3	0.795942	0.207946	0.587996	3.52695	3.67343	2.01256	0.160067	0.292164	1.97e-07	1.97e-07	0.000659149	Basket trial	Gene expression	Compound1 Emax	All	KRAS
24952570	EGFR_down	AZD4320_Gemcitabine	BCL2, BCL-XL_Pyrimidine antimetabolite	50	7	0.971268	0.627532	0.343735	1.59192	1.50638	7.40695	0.228186	0.0464072	0.000228423	0.000228423	0.635126	Basket trial	Gene expression	Combo Emax	All	KRAS
24952570	TNFRSF10B_down	AZD4320_Gemcitabine	BCL2, BCL-XL_Pyrimidine antimetabolite	53	4	0.670414	0.206326	0.464088	2.6318	3.01437	1.16305	0.153959	0.399027	4.73e-06	4.73e-06	0.010205	Basket trial	Gene expression	Compound1 Emax	All	KRAS
24952570	BLM_up	AZD4320_Gemcitabine	BCL2, BCL-XL_Pyrimidine antimetabolite	54	3	0.795942	0.207946	0.587996	3.52695	3.67343	2.01256	0.160067	0.292164	1.97e-07	1.97e-07	0.000659149	Basket trial	Gene expression	Compound1 Emax	All	KRAS
24952570	EPHB2_down	AZD4320_Gemcitabine	BCL2, BCL-XL_Pyrimidine antimetabolite	53	4	0.749564	0.200352	0.549211	3.45544	4.4748	1.22186	0.122734	0.449487	1.34e-08	1.34e-08	6.95e-05	Basket trial	Gene expression	Compound1 Emax	All	KRAS
24952570	ARHGEF6_up	AZD4320_Gemcitabine	BCL2, BCL-XL_Pyrimidine antimetabolite	54	3	0.795942	0.207946	0.587996	3.52695	3.67343	2.01256	0.160067	0.292164	1.97e-07	1.97e-07	0.000659149	Basket trial	Gene expression	Compound1 Emax	All	KRAS
24952570	ABCC3_down	AZD4320_Gemcitabine	BCL2, BCL-XL_Pyrimidine antimetabolite	53	4	0.769625	0.198838	0.570787	3.71329	4.61119	1.39424	0.123783	0.409389	2.05e-09	2.05e-09	1.33e-05	Basket trial	Gene expression	Compound1 Emax	All	KRAS
24952570	EPHB4_down	AZD4320_Gemcitabine	BCL2, BCL-XL_Pyrimidine antimetabolite	52	5	0.593029	0.204842	0.388187	2.13166	2.50318	1.00444	0.155078	0.38647	2.97e-05	2.97e-05	0.0445934	Basket trial	Gene expression	Compound1 Emax	All	KRAS
24952570	NQO1_down	AZD4320_Gemcitabine	BCL2, BCL-XL_Pyrimidine antimetabolite	54	3	0.811105	0.207104	0.604001	3.68897	3.83831	2.12206	0.157361	0.284629	7.11e-08	7.11e-08	0.00028119	Basket trial	Gene expression	Compound1 Emax	All	KRAS
24952570	TJP1_down	AZD4320_Gemcitabine	BCL2, BCL-XL_Pyrimidine antimetabolite	51	6	0.622182	0.1938	0.428382	2.57168	3.55036	1.07216	0.120659	0.39955	1.88e-07	1.88e-07	0.000648038	Basket trial	Gene expression	Compound1 Emax	All	KRAS
24952570	CCND1_down	AZD4320_Gemcitabine	BCL2, BCL-XL_Pyrimidine antimetabolite	52	5	0.912634	0.472807	0.439827	1.76758	1.71442	3.98154	0.256545	0.110466	0.00039407	0.00039407	0.721871	Basket trial	Gene expression	Compound2 Emax	All	KRAS
24952570	TJP1_down	AZD4320_Gemcitabine	BCL2, BCL-XL_Pyrimidine antimetabolite	51	6	0.98762	0.632348	0.355272	1.63019	1.55483	19.3212	0.228496	0.0183877	0.000391537	0.000391537	0.965621	Basket trial	Gene expression	Combo Emax	All	KRAS
24952570	CXCR4_up	AZD4320_Gemcitabine	BCL2, BCL-XL_Pyrimidine antimetabolite	53	4	0.641211	0.20853	0.432682	2.38184	2.71306	1.06798	0.159481	0.405139	2.58e-05	2.58e-05	0.0397743	Basket trial	Gene expression	Compound1 Emax	All	KRAS
24952570	CTCF_up	AZD4320_Gemcitabine	BCL2, BCL-XL_Pyrimidine antimetabolite	54	3	0.974181	0.198044	0.776138	6.43846	6.32299	42.2014	0.122748	0.0183913	2.73e-15	2.73e-15	5.56e-11	Basket trial	Gene expression	Compound1 Emax	All	KRAS
24952570	ARID1A	AZD4320_Gemcitabine	BCL2, BCL-XL_Pyrimidine antimetabolite	37	5	-0.0617658	-0.00957652	-0.0521893	1.7977	1.75779	2.34709	0.0296903	0.0222358	0.000523369	0.000523369	9.89168	Basket trial	AZ MOBEM	Bliss matrix	All	KRAS
24952570	DKK1_down	AZD4320_Gemcitabine	BCL2, BCL-XL_Pyrimidine antimetabolite	54	3	0.795942	0.207946	0.587996	3.52695	3.67343	2.01256	0.160067	0.292164	1.97e-07	1.97e-07	0.000659149	Basket trial	Gene expression	Compound1 Emax	All	KRAS
24952570	EPHA2_down	AZD4320_Gemcitabine	BCL2, BCL-XL_Pyrimidine antimetabolite	50	7	0.609809	0.186965	0.422844	2.63771	3.95253	1.12171	0.106981	0.376965	2.16e-08	2.16e-08	0.00010276	Basket trial	Gene expression	Compound1 Emax	All	KRAS
24952570	AATK_down	AZD4320_Gemcitabine	BCL2, BCL-XL_Pyrimidine antimetabolite	54	3	0.974181	0.198044	0.776138	6.43846	6.32299	42.2014	0.122748	0.0183913	2.73e-15	2.73e-15	5.56e-11	Basket trial	Gene expression	Compound1 Emax	All	KRAS
24952570	FCGR2B_up	AZD4320_Gemcitabine	BCL2, BCL-XL_Pyrimidine antimetabolite	53	4	0.655092	0.207482	0.44761	2.49788	2.82923	1.13748	0.158209	0.393511	1.18e-05	1.18e-05	0.0213921	Basket trial	Gene expression	Compound1 Emax	All	KRAS
24952570	FGFR4_down	AZD4320_Gemcitabine	BCL2, BCL-XL_Pyrimidine antimetabolite	54	3	0.693262	0.213651	0.479611	2.60977	2.93446	1.02051	0.163441	0.469972	5.02e-05	5.02e-05	0.0627714	Basket trial	Gene expression	Compound1 Emax	All	KRAS
24952570	HMOX1_down	AZD4320_Gemcitabine	BCL2, BCL-XL_Pyrimidine antimetabolite	54	3	0.841574	0.205411	0.636163	4.04396	4.10931	2.98435	0.15481	0.213167	7.51e-09	7.51e-09	4.03e-05	Basket trial	Gene expression	Compound1 Emax	All	KRAS
24952570	AEBP1_up	AZD4320_Gemcitabine	BCL2, BCL-XL_Pyrimidine antimetabolite	53	4	0.684599	0.205255	0.479344	2.76188	3.01988	1.4103	0.158729	0.339887	1.92e-06	1.92e-06	0.00460382	Basket trial	Gene expression	Compound1 Emax	All	KRAS
24952570	GNA11_down	AZD4320_Gemcitabine	BCL2, BCL-XL_Pyrimidine antimetabolite	54	3	0.802963	0.207556	0.595407	3.60089	3.76527	1.99331	0.158131	0.298703	1.24e-07	1.24e-07	0.000460659	Basket trial	Gene expression	Compound1 Emax	All	KRAS
24952570	IKZF1_up	AZD4320_Gemcitabine	BCL2, BCL-XL_Pyrimidine antimetabolite	51	6	0.622182	0.1938	0.428382	2.57168	3.55036	1.07216	0.120659	0.39955	1.88e-07	1.88e-07	0.000648038	Basket trial	Gene expression	Compound1 Emax	All	KRAS
24952570	NT5E_down	AZD4320_Gemcitabine	BCL2, BCL-XL_Pyrimidine antimetabolite	53	4	0.630924	0.209306	0.421618	2.29879	2.61414	1.03535	0.161284	0.407222	4.48e-05	4.48e-05	0.0582739	Basket trial	Gene expression	Compound1 Emax	All	KRAS
24952570	IRS2_down	AZD4320_Gemcitabine	BCL2, BCL-XL_Pyrimidine antimetabolite	54	3	0.702048	0.213162	0.488886	2.67871	3.02536	1.03296	0.161596	0.473285	3.38e-05	3.38e-05	0.0480303	Basket trial	Gene expression	Compound1 Emax	All	KRAS
24952570	WWTR1_down	AZD4320_Gemcitabine	BCL2, BCL-XL_Pyrimidine antimetabolite	54	3	0.69999	0.213277	0.486714	2.66244	2.97568	1.06195	0.163564	0.45832	3.71e-05	3.71e-05	0.0514186	Basket trial	Gene expression	Compound1 Emax	All	KRAS
24952570	BOK_down	AZD4320_Gemcitabine	BCL2, BCL-XL_Pyrimidine antimetabolite	52	5	0.715428	0.193073	0.522355	3.44201	4.36806	1.42516	0.119585	0.366525	1e-09	1e-09	7.32e-06	Basket trial	Gene expression	Compound1 Emax	All	KRAS
24952570	CCND1_down	AZD4320_Gemcitabine	BCL2, BCL-XL_Pyrimidine antimetabolite	52	5	0.635863	0.200723	0.43514	2.51411	2.83109	1.30786	0.1537	0.332712	1.64e-06	1.64e-06	0.00405737	Basket trial	Gene expression	Compound1 Emax	All	KRAS
24952570	MMP2_up	AZD4320_Gemcitabine	BCL2, BCL-XL_Pyrimidine antimetabolite	54	3	0.268697	0.101002	0.167695	2.32108	2.29108	4.22707	0.0731948	0.0396717	0.000253182	0.000253182	0.739681	Basket trial	Gene expression	Bliss window	All	KRAS
24952570	NR2F2_down	AZD4320_Gemcitabine	BCL2, BCL-XL_Pyrimidine antimetabolite	54	3	0.702048	0.213162	0.488886	2.67871	3.02536	1.03296	0.161596	0.473285	3.38e-05	3.38e-05	0.0480303	Basket trial	Gene expression	Compound1 Emax	All	KRAS
24952570	IKZF1_up	AZD4320_Gemcitabine	BCL2, BCL-XL_Pyrimidine antimetabolite	51	6	0.98762	0.632348	0.355272	1.63019	1.55483	19.3212	0.228496	0.0183877	0.000391537	0.000391537	0.965621	Basket trial	Gene expression	Combo Emax	All	KRAS
24952570	PRKCB_up	AZD4320_Gemcitabine	BCL2, BCL-XL_Pyrimidine antimetabolite	50	7	0.982506	0.625959	0.356547	1.66929	1.57648	16.5374	0.226166	0.0215601	0.000121731	0.000121731	0.425461	Basket trial	Gene expression	Combo Emax	All	KRAS
24952570	DDR1_down	AZD4320_Gemcitabine	BCL2, BCL-XL_Pyrimidine antimetabolite	54	3	0.695027	0.213552	0.481475	2.62351	2.9452	1.03118	0.163478	0.466915	4.64e-05	4.64e-05	0.0599332	Basket trial	Gene expression	Compound1 Emax	All	KRAS
24952570	INPP4A_up	AZD4320_Gemcitabine	BCL2, BCL-XL_Pyrimidine antimetabolite	54	3	0.702048	0.213162	0.488886	2.67871	3.02536	1.03296	0.161596	0.473285	3.38e-05	3.38e-05	0.0480303	Basket trial	Gene expression	Compound1 Emax	All	KRAS
24952570	MET_down	AZD4320_Gemcitabine	BCL2, BCL-XL_Pyrimidine antimetabolite	53	4	0.961292	0.477433	0.483859	1.94122	1.88794	21.9393	0.256289	0.0220544	0.000435317	0.000435317	0.779875	Basket trial	Gene expression	Compound2 Emax	All	KRAS
24952571	FAT1_down	AZD4320_Paclitaxel	BCL2, BCL-XL_Microtubule stabiliser	54	3	0.756425	0.273919	0.482506	2.56812	2.76806	1.18586	0.174312	0.406882	6.38e-05	6.38e-05	0.0748921	Basket trial	Gene expression	Compound1 Emax	All	KRAS
24952571	BOK_down	AZD4320_Paclitaxel	BCL2, BCL-XL_Microtubule stabiliser	52	5	0.749271	0.256049	0.493221	2.99307	3.70552	1.28427	0.133105	0.384048	3.71e-08	3.71e-08	0.000160269	Basket trial	Gene expression	Compound1 Emax	All	KRAS
24952571	TGFBR3_down	AZD4320_Paclitaxel	BCL2, BCL-XL_Microtubule stabiliser	54	3	0.725184	0.275655	0.449528	2.34053	2.52916	1.06768	0.177738	0.421032	0.000227648	0.000227648	0.211185	Basket trial	Gene expression	Compound1 Emax	All	KRAS
24952571	EPHB2_down	AZD4320_Paclitaxel	BCL2, BCL-XL_Microtubule stabiliser	53	4	0.759753	0.264564	0.495189	2.82398	3.36482	1.14112	0.147167	0.433949	1.24e-06	1.24e-06	0.00332956	Basket trial	Gene expression	Compound1 Emax	All	KRAS
24952571	TNFRSF10B_down	AZD4320_Paclitaxel	BCL2, BCL-XL_Microtubule stabiliser	53	4	0.75572	0.264869	0.490851	2.78616	2.89334	1.85316	0.169648	0.264872	1.62e-06	1.62e-06	0.00401975	Basket trial	Gene expression	Compound1 Emax	All	KRAS
24952571	ABCC3_down	AZD4320_Paclitaxel	BCL2, BCL-XL_Microtubule stabiliser	53	4	0.804005	0.261225	0.54278	3.27859	3.65121	1.57065	0.148658	0.345578	4.82e-08	4.82e-08	0.000198666	Basket trial	Gene expression	Compound1 Emax	All	KRAS
24952571	MYB_up	AZD4320_Paclitaxel	BCL2, BCL-XL_Microtubule stabiliser	54	3	0.887262	0.266651	0.620611	3.74737	3.72834	4.38999	0.166458	0.14137	4.92e-08	4.92e-08	0.000198666	Basket trial	Gene expression	Compound1 Emax	All	KRAS
24952571	NQO1_down	AZD4320_Paclitaxel	BCL2, BCL-XL_Microtubule stabiliser	54	3	0.814059	0.270717	0.543341	3.03382	3.11078	2.00261	0.174664	0.271316	4.11e-06	4.11e-06	0.00904531	Basket trial	Gene expression	Compound1 Emax	All	KRAS
24952571	FCGR2B_up	AZD4320_Paclitaxel	BCL2, BCL-XL_Microtubule stabiliser	53	4	0.699903	0.269081	0.430821	2.31014	2.65267	1.0143	0.162411	0.424746	4.16e-05	4.16e-05	0.0551	Basket trial	Gene expression	Compound1 Emax	All	KRAS
24952571	WWTR1_down	AZD4320_Paclitaxel	BCL2, BCL-XL_Microtubule stabiliser	54	3	0.721609	0.275854	0.445755	2.31541	2.5086	1.0434	0.177691	0.427216	0.000261125	0.000261125	0.232442	Basket trial	Gene expression	Compound1 Emax	All	KRAS
24952571	NR2F2_down	AZD4320_Paclitaxel	BCL2, BCL-XL_Microtubule stabiliser	54	3	0.742282	0.274705	0.467577	2.46323	2.6347	1.18278	0.177469	0.39532	0.00011536	0.00011536	0.121479	Basket trial	Gene expression	Compound1 Emax	All	KRAS
24952571	BLM_up	AZD4320_Paclitaxel	BCL2, BCL-XL_Microtubule stabiliser	54	3	0.887262	0.266651	0.620611	3.74737	3.72834	4.38999	0.166458	0.14137	4.92e-08	4.92e-08	0.000198666	Basket trial	Gene expression	Compound1 Emax	All	KRAS
24952571	INPP4A_up	AZD4320_Paclitaxel	BCL2, BCL-XL_Microtubule stabiliser	54	3	0.742282	0.274705	0.467577	2.46323	2.6347	1.18278	0.177469	0.39532	0.00011536	0.00011536	0.121479	Basket trial	Gene expression	Compound1 Emax	All	KRAS
24952571	NTN4_down	AZD4320_Paclitaxel	BCL2, BCL-XL_Microtubule stabiliser	52	5	0.648392	0.265749	0.382643	2.03986	2.3079	1.04786	0.165797	0.365166	5.82e-05	5.82e-05	0.0712575	Basket trial	Gene expression	Compound1 Emax	All	KRAS
24952571	CCND1_down	AZD4320_Paclitaxel	BCL2, BCL-XL_Microtubule stabiliser	52	5	0.681421	0.262573	0.418848	2.31337	2.63704	1.16579	0.158832	0.359283	7.64e-06	7.64e-06	0.0149666	Basket trial	Gene expression	Compound1 Emax	All	KRAS
24952571	EPHA2_down	AZD4320_Paclitaxel	BCL2, BCL-XL_Microtubule stabiliser	50	7	0.71779	0.240728	0.477062	3.22208	3.90894	1.69399	0.122044	0.28162	9.25e-11	9.25e-11	9.25e-07	Basket trial	Gene expression	Compound1 Emax	All	KRAS
24952571	ZFP36L1_down	AZD4320_Paclitaxel	BCL2, BCL-XL_Microtubule stabiliser	54	3	0.714477	0.27625	0.438227	2.26582	2.31456	1.56194	0.189335	0.280566	0.000341666	0.000341666	0.290953	Basket trial	Gene expression	Compound1 Emax	All	KRAS
24952571	GNA11_down	AZD4320_Paclitaxel	BCL2, BCL-XL_Microtubule stabiliser	54	3	0.888704	0.266571	0.622134	3.76328	3.74549	4.35233	0.166102	0.142943	4.45e-08	4.45e-08	0.000187663	Basket trial	Gene expression	Compound1 Emax	All	KRAS
24952571	EPHB4_down	AZD4320_Paclitaxel	BCL2, BCL-XL_Microtubule stabiliser	52	5	0.660233	0.264611	0.395622	2.13462	2.30962	1.26244	0.171293	0.313379	2.91e-05	2.91e-05	0.0437473	Basket trial	Gene expression	Compound1 Emax	All	KRAS
24952571	CTCF_up	AZD4320_Paclitaxel	BCL2, BCL-XL_Microtubule stabiliser	54	3	0.976471	0.261695	0.714777	4.94073	4.85288	27.6659	0.147289	0.025836	2.54e-11	2.54e-11	2.63e-07	Basket trial	Gene expression	Compound1 Emax	All	KRAS
24952571	AATK_down	AZD4320_Paclitaxel	BCL2, BCL-XL_Microtubule stabiliser	54	3	0.976471	0.261695	0.714777	4.94073	4.85288	27.6659	0.147289	0.025836	2.54e-11	2.54e-11	2.63e-07	Basket trial	Gene expression	Compound1 Emax	All	KRAS
24952571	PIK3CG_up	AZD4320_Paclitaxel	BCL2, BCL-XL_Microtubule stabiliser	54	3	0.756425	0.273919	0.482506	2.56812	2.76806	1.18586	0.174312	0.406882	6.38e-05	6.38e-05	0.0748921	Basket trial	Gene expression	Compound1 Emax	All	KRAS
24952571	DKK1_down	AZD4320_Paclitaxel	BCL2, BCL-XL_Microtubule stabiliser	54	3	0.887262	0.266651	0.620611	3.74737	3.72834	4.38999	0.166458	0.14137	4.92e-08	4.92e-08	0.000198666	Basket trial	Gene expression	Compound1 Emax	All	KRAS
24952571	MET_down	AZD4320_Paclitaxel	BCL2, BCL-XL_Microtubule stabiliser	53	4	0.688214	0.269964	0.41825	2.21982	2.51588	1.00906	0.166244	0.414493	7.51e-05	7.51e-05	0.0848719	Basket trial	Gene expression	Compound1 Emax	All	KRAS
24952571	HMOX1_down	AZD4320_Paclitaxel	BCL2, BCL-XL_Microtubule stabiliser	54	3	0.863389	0.267977	0.595412	3.49572	3.50541	3.26509	0.169855	0.182357	2.39e-07	2.39e-07	0.000774074	Basket trial	Gene expression	Compound1 Emax	All	KRAS
24952571	PIK3CB_down	AZD4320_Paclitaxel	BCL2, BCL-XL_Microtubule stabiliser	54	3	0.692045	0.277496	0.414549	2.11411	2.15959	1.4574	0.191958	0.284445	0.000763885	0.000763885	0.552967	Basket trial	Gene expression	Compound1 Emax	All	KRAS
24952571	NT5E_down	AZD4320_Paclitaxel	BCL2, BCL-XL_Microtubule stabiliser	53	4	0.772543	0.263599	0.508944	2.94753	3.05637	1.98159	0.166519	0.256837	5.17e-07	5.17e-07	0.00158458	Basket trial	Gene expression	Compound1 Emax	All	KRAS
24952571	TJP1_down	AZD4320_Paclitaxel	BCL2, BCL-XL_Microtubule stabiliser	51	6	0.67216	0.25545	0.41671	2.39074	3.10148	1.06301	0.134358	0.392009	8.82e-07	8.82e-07	0.0025239	Basket trial	Gene expression	Compound1 Emax	All	KRAS
24952571	AEBP1_up	AZD4320_Paclitaxel	BCL2, BCL-XL_Microtubule stabiliser	53	4	0.763184	0.264305	0.498878	2.85656	2.99002	1.80201	0.166848	0.276845	9.85e-07	9.85e-07	0.00276419	Basket trial	Gene expression	Compound1 Emax	All	KRAS
24952571	ARHGEF6_up	AZD4320_Paclitaxel	BCL2, BCL-XL_Microtubule stabiliser	54	3	0.887262	0.266651	0.620611	3.74737	3.72834	4.38999	0.166458	0.14137	4.92e-08	4.92e-08	0.000198666	Basket trial	Gene expression	Compound1 Emax	All	KRAS
24952571	IRS2_down	AZD4320_Paclitaxel	BCL2, BCL-XL_Microtubule stabiliser	54	3	0.742282	0.274705	0.467577	2.46323	2.6347	1.18278	0.177469	0.39532	0.00011536	0.00011536	0.121479	Basket trial	Gene expression	Compound1 Emax	All	KRAS
24952571	ERRFI1_down	AZD4320_Paclitaxel	BCL2, BCL-XL_Microtubule stabiliser	52	5	0.788378	0.252289	0.536089	3.49738	3.97181	1.77918	0.134973	0.301312	6.42e-10	6.42e-10	5.15e-06	Basket trial	Gene expression	Compound1 Emax	All	KRAS
24952571	IKZF1_up	AZD4320_Paclitaxel	BCL2, BCL-XL_Microtubule stabiliser	51	6	0.67216	0.25545	0.41671	2.39074	3.10148	1.06301	0.134358	0.392009	8.82e-07	8.82e-07	0.0025239	Basket trial	Gene expression	Compound1 Emax	All	KRAS
24952571	FGFR4_down	AZD4320_Paclitaxel	BCL2, BCL-XL_Microtubule stabiliser	54	3	0.723774	0.275733	0.44804	2.3306	2.52103	1.05802	0.177721	0.423471	0.000240354	0.000240354	0.219088	Basket trial	Gene expression	Compound1 Emax	All	KRAS
24952571	CXCR4_up	AZD4320_Paclitaxel	BCL2, BCL-XL_Microtubule stabiliser	53	4	0.738179	0.266193	0.471987	2.6276	2.815	1.4618	0.167668	0.322882	4.87e-06	4.87e-06	0.0104265	Basket trial	Gene expression	Compound1 Emax	All	KRAS
24952571	DDR1_down	AZD4320_Paclitaxel	BCL2, BCL-XL_Microtubule stabiliser	54	3	0.74084	0.274785	0.466055	2.45271	2.62126	1.18303	0.177798	0.393951	0.000122355	0.000122355	0.128135	Basket trial	Gene expression	Compound1 Emax	All	KRAS
24962428	RUNX1_down	AZD5991_AZD2811	MCL1_AURKB	102	3	0.885889	0.337924	0.547965	2.41037	2.38801	10.7993	0.229465	0.0507408	7.82e-05	7.82e-05	2.27847	Basket trial	Gene expression	Compound1 Emax	All	KRAS
24962428	UGT1A1_up	AZD5991_AZD2811	MCL1_AURKB	101	4	0.819899	0.335112	0.484787	2.13834	2.14786	1.87923	0.225707	0.25797	5.81e-05	5.81e-05	1.92557	Basket trial	Gene expression	Compound1 Emax	All	KRAS
24962428	NT5E_down	AZD5991_AZD2811	MCL1_AURKB	99	6	0.648588	0.272779	0.37581	1.65325	1.71728	1.0596	0.21884	0.354671	0.000152819	0.000152819	6.21569	Basket trial	Gene expression	Compound2 Emax	All	KRAS
24962428	NSD2_down	AZD5991_AZD2811	MCL1_AURKB	101	4	0.747439	0.337982	0.409457	1.76342	1.79742	1.17577	0.227802	0.348246	0.000789824	0.000789824	9.70156	Basket trial	Gene expression	Compound1 Emax	All	KRAS
24962428	POLR2B_up	AZD5991_AZD2811	MCL1_AURKB	102	3	0.825949	0.278615	0.547333	2.42474	2.43489	2.03461	0.224788	0.269012	7.14e-05	7.14e-05	3.92997	Basket trial	Gene expression	Compound2 Emax	All	KRAS
24962428	NEDD9_down	AZD5991_AZD2811	MCL1_AURKB	102	3	0.818723	0.278828	0.539895	2.38643	2.39899	1.93105	0.225051	0.279586	9.1e-05	9.1e-05	4.31211	Basket trial	Gene expression	Compound2 Emax	All	KRAS
24962429	RUNX1_down	AZD5991_AZD0156	MCL1_ATM	102	3	0.878108	0.328405	0.549702	2.36094	2.33828	18.4755	0.235089	0.029753	0.000106843	0.000106843	2.79176	Basket trial	Gene expression	Compound1 Emax	All	KRAS
24962429	UGT1A1_up	AZD5991_AZD0156	MCL1_ATM	101	4	0.805372	0.325843	0.479529	2.06031	2.07639	1.67436	0.230944	0.286395	0.00010263	0.00010263	2.72963	Basket trial	Gene expression	Compound1 Emax	All	KRAS
24962429	MACF1_down	AZD5991_AZD0156	MCL1_ATM	102	3	0.815765	0.330239	0.485526	2.05007	2.03618	3.69038	0.23845	0.131565	0.000689491	0.000689491	8.84723	Basket trial	Gene expression	Compound1 Emax	All	KRAS
24962429	NT5E_down	AZD5991_AZD0156	MCL1_ATM	99	6	0.798476	0.397885	0.400591	1.63477	1.65589	1.33629	0.241919	0.299779	0.000179019	0.000179019	7.56689	Basket trial	Gene expression	Combo Emax	All	KRAS
24962429	chr19.53073308.53074039.ZNF701._HypMET	AZD5991_AZD0156	MCL1_ATM	92	14	0.0274195	0.068845	-0.0414255	1.23332	1.2782	1.01276	0.0324092	0.0409035	3.88e-05	3.88e-05	5.52018	Basket trial	Sanger MOBEM	Bliss window	All	KRAS
24962435	CTNNB1_up	AZD5991_AZD6738	MCL1_ATR	102	3	0.217577	0.0884289	0.129149	2.53754	2.53943	2.44704	0.0508572	0.0527775	3.44e-05	3.44e-05	1.79665	Basket trial	Gene expression	Bliss window	All	KRAS
24962435	NSD2_down	AZD5991_AZD6738	MCL1_ATR	101	4	0.690894	0.237683	0.453211	1.80756	1.84972	1.14273	0.245016	0.396605	0.000590911	0.000590911	7.90462	Basket trial	Gene expression	Compound1 Emax	All	KRAS
24962435	AR_up	AZD5991_AZD6738	MCL1_ATR	99	6	-0.0283868	0.0209819	-0.0493687	1.58461	1.55958	2.62003	0.0316551	0.0188428	0.000273536	0.000273536	9.83658	Basket trial	Gene expression	Bliss matrix	All	KRAS
24962435	ZFP36L1_down	AZD5991_AZD6738	MCL1_ATR	101	4	0.696929	0.237444	0.459485	1.83571	1.88328	1.12494	0.243981	0.408453	0.000489885	0.000489885	7.0403	Basket trial	Gene expression	Compound1 Emax	All	KRAS
24962435	RUNX1_down	AZD5991_AZD6738	MCL1_ATR	102	3	0.81536	0.238466	0.576895	2.33344	2.31529	5.15353	0.249168	0.111942	0.000126864	0.000126864	3.09018	Basket trial	Gene expression	Compound1 Emax	All	KRAS
24962435	UGT1A1_up	AZD5991_AZD6738	MCL1_ATR	101	4	0.799334	0.233388	0.565946	2.33842	2.3444	2.16212	0.241404	0.261755	1.27e-05	1.27e-05	0.8179	Basket trial	Gene expression	Compound1 Emax	All	KRAS
24962436	CDH1_mut	AZD5991_AZD1775	MCL1_WEE1	103	3	0.810588	0.367046	0.443542	2.82214	2.81106	3.65203	0.157785	0.121451	4.95e-06	4.95e-06	1.0014	Basket trial	Sanger MOBEM	Compound2 Emax	All	KRAS
24962436	NR4A2_down	AZD5991_AZD1775	MCL1_WEE1	102	3	0.261497	0.113553	0.147944	2.53318	2.57996	1.5098	0.0573435	0.097989	3.54e-05	3.54e-05	1.79665	Basket trial	Gene expression	Bliss window	All	KRAS
24962436	UGT1A1_up	AZD5991_AZD1775	MCL1_WEE1	101	4	0.838182	0.359889	0.478292	2.11447	2.10936	2.30955	0.226748	0.207093	6.92e-05	6.92e-05	2.19405	Basket trial	Gene expression	Compound1 Emax	All	KRAS
24962436	RUNX1_down	AZD5991_AZD1775	MCL1_WEE1	102	3	0.900681	0.36274	0.537941	2.3699	2.34877	8.00429	0.22903	0.0672065	0.000101003	0.000101003	2.72166	Basket trial	Gene expression	Compound1 Emax	All	KRAS
24962436	CBL_down	AZD5991_AZD1775	MCL1_WEE1	102	3	0.243238	0.11409	0.129148	2.16506	2.22461	1.13055	0.0580542	0.114235	0.000352937	0.000352937	8.11566	Basket trial	Gene expression	Bliss window	All	KRAS
24962436	FOXO3_down	AZD5991_AZD1775	MCL1_WEE1	102	3	0.258227	0.113649	0.144577	2.46548	2.50758	1.50554	0.057656	0.0960303	5.5e-05	5.5e-05	2.31207	Basket trial	Gene expression	Bliss window	All	KRAS
24962491	RUNX1_down	AZD5991_AZD7648	MCL1_DNAPK	102	3	0.8933	0.324412	0.568888	2.35166	2.33027	8.9586	0.24413	0.0635019	0.000113238	0.000113238	2.85238	Basket trial	Gene expression	Compound1 Emax	All	KRAS
24962491	UGT1A1_up	AZD5991_AZD7648	MCL1_DNAPK	101	4	0.856138	0.320251	0.535887	2.24558	2.23433	2.75652	0.239842	0.194407	2.6e-05	2.6e-05	1.23104	Basket trial	Gene expression	Compound1 Emax	All	KRAS
24962492	RUNX1_down	AZD5991_AZD5363	MCL1_AKT1, AKT2, AKT3	102	3	0.858621	0.221944	0.636677	2.55751	2.53839	5.25817	0.250819	0.121083	3.02e-05	3.02e-05	1.31314	Basket trial	Gene expression	Compound1 Emax	All	KRAS
24962492	UGT1A1_up	AZD5991_AZD5363	MCL1_AKT1, AKT2, AKT3	101	4	0.798383	0.218025	0.580358	2.35249	2.36605	2.00189	0.245286	0.289905	1.14e-05	1.14e-05	0.779346	Basket trial	Gene expression	Compound1 Emax	All	KRAS
24962492	ERCC1_down	AZD5991_AZD5363	MCL1_AKT1, AKT2, AKT3	102	3	0.0599805	-0.00791877	0.0678993	2.33001	2.37044	1.41595	0.0286442	0.0479533	0.000129598	0.000129598	6.57351	Basket trial	Gene expression	Bliss matrix	All	KRAS
24962492	NSD2_down	AZD5991_AZD5363	MCL1_AKT1, AKT2, AKT3	101	4	0.702402	0.221827	0.480576	1.88766	1.93215	1.18974	0.248726	0.403932	0.000344849	0.000344849	5.97966	Basket trial	Gene expression	Compound1 Emax	All	KRAS
24962492	MACF1_down	AZD5991_AZD5363	MCL1_AKT1, AKT2, AKT3	102	3	0.176508	0.0673506	0.109157	2.35458	2.46087	1.02584	0.0443571	0.106408	0.000111187	0.000111187	3.52479	Basket trial	Gene expression	Bliss window	All	KRAS
24962492	ZFP36L1_down	AZD5991_AZD5363	MCL1_AKT1, AKT2, AKT3	101	4	0.703037	0.221802	0.481236	1.8906	1.94041	1.15281	0.248007	0.417444	0.000338005	0.000338005	5.97243	Basket trial	Gene expression	Compound1 Emax	All	KRAS
24962493	UGT1A1_up	AZD5991_AZD8186	MCL1_PI3Kbeta	101	4	0.81705	0.285939	0.531111	2.22249	2.22686	2.09005	0.238502	0.254113	3.1e-05	3.1e-05	1.31574	Basket trial	Gene expression	Compound1 Emax	All	KRAS
24962493	TBL1XR1_up	AZD5991_AZD8186	MCL1_PI3Kbeta	101	4	0.152167	0.0642052	0.0879616	2.32396	2.38629	1.40947	0.0368613	0.0624076	1.42e-05	1.42e-05	0.984175	Basket trial	Gene expression	Bliss window	All	KRAS
24962493	MACF1_down	AZD5991_AZD8186	MCL1_PI3Kbeta	102	3	0.168018	0.0646014	0.103417	2.74532	2.78408	1.7734	0.0371457	0.0583153	8.53e-06	8.53e-06	0.681155	Basket trial	Gene expression	Bliss window	All	KRAS
24962493	RUNX1_down	AZD5991_AZD8186	MCL1_PI3Kbeta	102	3	0.887711	0.289068	0.598643	2.49642	2.47408	8.61322	0.241966	0.0695027	4.5e-05	4.5e-05	1.61725	Basket trial	Gene expression	Compound1 Emax	All	KRAS
24962494	UGT1A1_up	AZD5991_Selumetinib	MCL1_MEK1, MEK2	101	4	0.814317	0.279309	0.535008	2.2407	2.24556	2.09499	0.238252	0.255375	2.7e-05	2.7e-05	1.2597	Basket trial	Gene expression	Compound1 Emax	All	KRAS
24962494	NSD2_down	AZD5991_Selumetinib	MCL1_MEK1, MEK2	101	4	0.730495	0.282629	0.447866	1.82522	1.8614	1.20791	0.240607	0.370779	0.000525446	0.000525446	7.34752	Basket trial	Gene expression	Compound1 Emax	All	KRAS
24962494	BCOR_up	AZD5991_Selumetinib	MCL1_MEK1, MEK2	100	5	0.0842179	0.00481081	0.0794071	2.03333	2.01565	2.70783	0.0393953	0.029325	2.29e-05	2.29e-05	2.19559	Basket trial	Gene expression	Bliss matrix	All	KRAS
24962494	RUNX1_down	AZD5991_Selumetinib	MCL1_MEK1, MEK2	102	3	0.841192	0.283764	0.557428	2.29663	2.2763	7.4881	0.244883	0.0744419	0.000159333	0.000159333	3.55326	Basket trial	Gene expression	Compound1 Emax	All	KRAS
24962494	ZFP36L1_down	AZD5991_Selumetinib	MCL1_MEK1, MEK2	101	4	0.719424	0.283067	0.436356	1.77273	1.81575	1.10774	0.240317	0.393915	0.000743245	0.000743245	9.31912	Basket trial	Gene expression	Compound1 Emax	All	KRAS
24962497	NSD2_down	AZD5991_Venetoclax	MCL1_BCL2	101	4	0.722296	0.279641	0.442654	1.77266	1.81306	1.12814	0.244147	0.392374	0.000743558	0.000743558	9.31912	Basket trial	Gene expression	Compound1 Emax	All	KRAS
24962497	UGT1A1_up	AZD5991_Venetoclax	MCL1_BCL2	101	4	0.836252	0.275128	0.561124	2.33168	2.3263	2.53549	0.241209	0.221308	1.34e-05	1.34e-05	0.849317	Basket trial	Gene expression	Compound1 Emax	All	KRAS
24962497	RUNX1_down	AZD5991_Venetoclax	MCL1_BCL2	102	3	0.857649	0.28	0.577649	2.35365	2.33383	6.31428	0.24751	0.0914829	0.000111836	0.000111836	2.85238	Basket trial	Gene expression	Compound1 Emax	All	KRAS
24962497	ERCC1_down	AZD5991_Venetoclax	MCL1_BCL2	102	3	0.118034	-0.0109937	0.129028	2.54475	2.5322	3.60571	0.0509549	0.0357844	3.28e-05	3.28e-05	2.72208	Basket trial	Gene expression	Bliss matrix	All	KRAS
24962497	APC_down	AZD5991_Venetoclax	MCL1_BCL2	102	3	0.603572	0.179516	0.424056	2.58392	2.73362	1.02304	0.155126	0.414506	2.54e-05	2.54e-05	2.28614	Basket trial	Gene expression	Compound2 Emax	All	KRAS
24962497	ZFP36L1_down	AZD5991_Venetoclax	MCL1_BCL2	101	4	0.718999	0.279772	0.439227	1.75735	1.7978	1.11518	0.244314	0.393861	0.000821659	0.000821659	9.9188	Basket trial	Gene expression	Compound1 Emax	All	KRAS
24962568	DICER1_up	AZD5991_Lapatinib	MCL1_EGFR, ERBB2	54	3	0.516493	0.218691	0.297802	2.20184	2.34357	1.08632	0.127072	0.274139	0.000481296	0.000481296	0.832587	Basket trial	Gene expression	Compound2 Emax	All	KRAS
24962568	GNA11_down	AZD5991_Lapatinib	MCL1_EGFR, ERBB2	54	3	0.824894	0.370831	0.454063	2.38628	2.3953	2.17919	0.189564	0.208363	0.000177	0.000177	0.55366	Basket trial	Gene expression	Combo Emax	All	KRAS
24962568	DKK1_down	AZD5991_Lapatinib	MCL1_EGFR, ERBB2	54	3	0.824894	0.370831	0.454063	2.38628	2.3953	2.17919	0.189564	0.208363	0.000177	0.000177	0.55366	Basket trial	Gene expression	Combo Emax	All	KRAS
24962568	RGS3_down	AZD5991_Lapatinib	MCL1_EGFR, ERBB2	54	3	0.953325	0.168193	0.785132	6.30842	6.22433	11.9403	0.126139	0.0657548	5.87e-15	5.87e-15	9.84e-11	Basket trial	Gene expression	Compound1 Emax	All	KRAS
24962568	BLM_up	AZD5991_Lapatinib	MCL1_EGFR, ERBB2	54	3	0.824894	0.370831	0.454063	2.38628	2.3953	2.17919	0.189564	0.208363	0.000177	0.000177	0.55366	Basket trial	Gene expression	Combo Emax	All	KRAS
24962568	MYB_up	AZD5991_Lapatinib	MCL1_EGFR, ERBB2	54	3	0.824894	0.370831	0.454063	2.38628	2.3953	2.17919	0.189564	0.208363	0.000177	0.000177	0.55366	Basket trial	Gene expression	Combo Emax	All	KRAS
24962568	NT5E_down	AZD5991_Lapatinib	MCL1_EGFR, ERBB2	53	4	0.723759	0.369897	0.353862	1.80596	1.85023	1.33884	0.191253	0.264305	0.000980401	0.000980401	1.84229	Basket trial	Gene expression	Combo Emax	All	KRAS
24962568	CTNND1_down	AZD5991_Lapatinib	MCL1_EGFR, ERBB2	53	4	0.723759	0.369897	0.353862	1.80596	1.85023	1.33884	0.191253	0.264305	0.000980401	0.000980401	1.84229	Basket trial	Gene expression	Combo Emax	All	KRAS
24962568	AKT1_down	AZD5991_Lapatinib	MCL1_EGFR, ERBB2	54	3	0.739639	0.180064	0.559575	3.16984	3.46494	1.37409	0.161496	0.407234	1.8e-06	1.8e-06	0.00437651	Basket trial	Gene expression	Compound1 Emax	All	KRAS
24962568	FLT3_up	AZD5991_Lapatinib	MCL1_EGFR, ERBB2	54	3	0.697467	0.182407	0.51506	2.80842	3.04699	1.25755	0.169039	0.409575	1.58e-05	1.58e-05	0.0268872	Basket trial	Gene expression	Compound1 Emax	All	KRAS
24962568	CTCF_up	AZD5991_Lapatinib	MCL1_EGFR, ERBB2	54	3	0.864816	0.368613	0.496203	2.68561	2.71686	2.11921	0.182638	0.234146	3.24e-05	3.24e-05	0.142136	Basket trial	Gene expression	Combo Emax	All	KRAS
24962568	ROR1_down	AZD5991_Lapatinib	MCL1_EGFR, ERBB2	54	3	0.953325	0.168193	0.785132	6.30842	6.22433	11.9403	0.126139	0.0657548	5.87e-15	5.87e-15	9.84e-11	Basket trial	Gene expression	Compound1 Emax	All	KRAS
24962568	IKZF1_up	AZD5991_Lapatinib	MCL1_EGFR, ERBB2	51	6	0.450297	0.208961	0.241336	1.84067	2.00884	1.1406	0.120137	0.211587	7.93e-05	7.93e-05	0.218236	Basket trial	Gene expression	Compound2 Emax	All	KRAS
24962568	TCF7L2_down	AZD5991_Lapatinib	MCL1_EGFR, ERBB2	54	3	0.806784	0.371837	0.434947	2.25859	2.34993	1.29967	0.185089	0.33466	0.000355232	0.000355232	0.899447	Basket trial	Gene expression	Combo Emax	All	KRAS
24962568	TCF7L2_down	AZD5991_Lapatinib	MCL1_EGFR, ERBB2	54	3	0.697297	0.182416	0.514881	2.80704	3.1808	1.07159	0.161872	0.480482	1.59e-05	1.59e-05	0.0270252	Basket trial	Gene expression	Compound1 Emax	All	KRAS
24962568	ARHGEF6_up	AZD5991_Lapatinib	MCL1_EGFR, ERBB2	54	3	0.824894	0.370831	0.454063	2.38628	2.3953	2.17919	0.189564	0.208363	0.000177	0.000177	0.55366	Basket trial	Gene expression	Combo Emax	All	KRAS
24962568	IKZF1_up	AZD5991_Lapatinib	MCL1_EGFR, ERBB2	51	6	0.659389	0.156589	0.5028	3.33957	7.90106	1.10022	0.063637	0.456999	2.34e-10	2.34e-10	2.08e-06	Basket trial	Gene expression	Compound1 Emax	All	KRAS
24962568	EPHA2_down	AZD5991_Lapatinib	MCL1_EGFR, ERBB2	50	7	0.740064	0.346382	0.393682	2.28987	2.66014	1.29738	0.147993	0.303445	5.37e-07	5.37e-07	0.00463691	Basket trial	Gene expression	Combo Emax	All	KRAS
24962568	MET_down	AZD5991_Lapatinib	MCL1_EGFR, ERBB2	53	4	-0.0679525	-0.00710761	-0.0608449	1.94183	2.03639	1.21074	0.0298788	0.0502545	0.000433701	0.000433701	1.56379	Basket trial	Gene expression	Bliss matrix	All	KRAS
24962568	AKT1_down	AZD5991_Lapatinib	MCL1_EGFR, ERBB2	54	3	0.824774	0.370838	0.453936	2.38542	2.45808	1.49567	0.184671	0.303501	0.000177848	0.000177848	0.55366	Basket trial	Gene expression	Combo Emax	All	KRAS
24962568	BCL2L1_down	AZD5991_Lapatinib	MCL1_EGFR, ERBB2	54	3	0.960078	0.363321	0.596757	3.53747	3.48322	8.63032	0.171324	0.0691466	1.84e-07	1.84e-07	0.00180882	Basket trial	Gene expression	Combo Emax	All	KRAS
24962568	BTK_up	AZD5991_Lapatinib	MCL1_EGFR, ERBB2	52	5	0.775149	0.155127	0.620021	4.98634	9.70522	1.54736	0.0638853	0.400697	5.58e-15	5.58e-15	9.84e-11	Basket trial	Gene expression	Compound1 Emax	All	KRAS
24962568	CXCR4_up	AZD5991_Lapatinib	MCL1_EGFR, ERBB2	53	4	0.480656	0.215777	0.26488	1.96714	2.0859	1.15169	0.126986	0.229993	0.000371377	0.000371377	0.692231	Basket trial	Gene expression	Compound2 Emax	All	KRAS
24962568	ABCC3_down	AZD5991_Lapatinib	MCL1_EGFR, ERBB2	53	4	0.898612	0.3567	0.541912	3.29786	3.34875	2.67246	0.161825	0.202776	4.19e-08	4.19e-08	0.00064547	Basket trial	Gene expression	Combo Emax	All	KRAS
24962568	WWTR1_down	AZD5991_Lapatinib	MCL1_EGFR, ERBB2	54	3	0.805418	0.371913	0.433505	2.24914	2.25392	2.13263	0.192334	0.203272	0.000373756	0.000373756	0.933898	Basket trial	Gene expression	Combo Emax	All	KRAS
24962568	FAT1_down	AZD5991_Lapatinib	MCL1_EGFR, ERBB2	54	3	0.978305	0.166805	0.8115	7.03283	6.90871	35.4907	0.11746	0.0228652	8.86e-17	8.86e-17	4.21e-12	Basket trial	Gene expression	Compound1 Emax	All	KRAS
24962568	EPHB2_down	AZD5991_Lapatinib	MCL1_EGFR, ERBB2	53	4	0.724279	0.369858	0.354421	1.80945	1.92458	1.04263	0.184155	0.33993	0.000960462	0.000960462	1.83437	Basket trial	Gene expression	Combo Emax	All	KRAS
24962568	SRGAP1_down	AZD5991_Lapatinib	MCL1_EGFR, ERBB2	53	4	0.520349	0.212781	0.307568	2.39597	2.5511	1.37328	0.120563	0.223966	2.35e-05	2.35e-05	0.0816537	Basket trial	Gene expression	Compound2 Emax	All	KRAS
24962568	CBFA2T3_up	AZD5991_Lapatinib	MCL1_EGFR, ERBB2	53	4	0.723434	0.369921	0.353512	1.80378	1.9199	1.0357	0.184131	0.341328	0.000993042	0.000993042	1.84229	Basket trial	Gene expression	Combo Emax	All	KRAS
24962568	TJP1_down	AZD5991_Lapatinib	MCL1_EGFR, ERBB2	51	6	0.450297	0.208961	0.241336	1.84067	2.00884	1.1406	0.120137	0.211587	7.93e-05	7.93e-05	0.218236	Basket trial	Gene expression	Compound2 Emax	All	KRAS
24962568	TUBB3_down	AZD5991_Lapatinib	MCL1_EGFR, ERBB2	54	3	0.787265	0.372922	0.414343	2.12584	2.16455	1.52648	0.191422	0.271436	0.00071854	0.00071854	1.4516	Basket trial	Gene expression	Combo Emax	All	KRAS
24962568	CSF1R_up	AZD5991_Lapatinib	MCL1_EGFR, ERBB2	54	3	0.674973	0.183656	0.491317	2.6311	2.90499	1.09615	0.169128	0.448221	4.44e-05	4.44e-05	0.0582068	Basket trial	Gene expression	Compound1 Emax	All	KRAS
24962568	ANK3_down	AZD5991_Lapatinib	MCL1_EGFR, ERBB2	53	4	0.75962	0.167998	0.591622	3.84509	4.64607	1.51267	0.127338	0.391112	7.87e-10	7.87e-10	5.93e-06	Basket trial	Gene expression	Compound1 Emax	All	KRAS
24962568	FCGR2B_up	AZD5991_Lapatinib	MCL1_EGFR, ERBB2	53	4	0.719869	0.170998	0.548871	3.34209	4.1667	1.2471	0.131728	0.440119	3.04e-08	3.04e-08	0.000139864	Basket trial	Gene expression	Compound1 Emax	All	KRAS
24962568	MET_down	AZD5991_Lapatinib	MCL1_EGFR, ERBB2	53	4	0.486087	0.215367	0.270721	2.02235	2.15054	1.16668	0.125885	0.232044	0.00026387	0.00026387	0.528257	Basket trial	Gene expression	Compound2 Emax	All	KRAS
24962568	PERP_down	AZD5991_Lapatinib	MCL1_EGFR, ERBB2	54	3	0.51636	0.218698	0.297662	2.20055	2.34246	1.08497	0.127072	0.27435	0.000484624	0.000484624	0.832587	Basket trial	Gene expression	Compound2 Emax	All	KRAS
24962568	TGFA_down	AZD5991_Lapatinib	MCL1_EGFR, ERBB2	53	4	0.514344	0.213234	0.30111	2.32697	2.49749	1.28363	0.120565	0.234576	3.72e-05	3.72e-05	0.12393	Basket trial	Gene expression	Compound2 Emax	All	KRAS
24962568	AATK_down	AZD5991_Lapatinib	MCL1_EGFR, ERBB2	54	3	0.864816	0.368613	0.496203	2.68561	2.71686	2.11921	0.182638	0.234146	3.24e-05	3.24e-05	0.142136	Basket trial	Gene expression	Combo Emax	All	KRAS
24962568	NTN4_down	AZD5991_Lapatinib	MCL1_EGFR, ERBB2	52	5	0.87528	0.348522	0.526758	3.41099	3.55259	2.41428	0.148274	0.218184	1.29e-09	1.29e-09	3.86e-05	Basket trial	Gene expression	Combo Emax	All	KRAS
24962568	PIK3CG_up	AZD5991_Lapatinib	MCL1_EGFR, ERBB2	54	3	0.978305	0.166805	0.8115	7.03283	6.90871	35.4907	0.11746	0.0228652	8.86e-17	8.86e-17	4.21e-12	Basket trial	Gene expression	Compound1 Emax	All	KRAS
24962568	BCL2L1_down	AZD5991_Lapatinib	MCL1_EGFR, ERBB2	54	3	0.953325	0.168193	0.785132	6.30842	6.22433	11.9403	0.126139	0.0657548	5.87e-15	5.87e-15	9.84e-11	Basket trial	Gene expression	Compound1 Emax	All	KRAS
24962568	ZFP36L1_down	AZD5991_Lapatinib	MCL1_EGFR, ERBB2	54	3	0.668922	0.183993	0.484929	2.58497	2.86831	1.05735	0.169064	0.458628	5.79e-05	5.79e-05	0.0711051	Basket trial	Gene expression	Compound1 Emax	All	KRAS
24962568	BMPR2_down	AZD5991_Lapatinib	MCL1_EGFR, ERBB2	54	3	0.586651	0.214793	0.371857	2.96489	3.03642	1.98369	0.122466	0.187458	6.23e-06	6.23e-06	0.0308376	Basket trial	Gene expression	Compound2 Emax	All	KRAS
24962568	chr3.139258152.139258731.RBP1._HypMET	AZD5991_Lapatinib	MCL1_EGFR, ERBB2	43	14	0.369522	0.19036	0.179162	1.3859	1.57692	1.05206	0.113615	0.170296	3.52e-05	3.52e-05	9.11851	Basket trial	Sanger MOBEM	Compound2 Emax	All	KRAS
24962568	PRKCB_up	AZD5991_Lapatinib	MCL1_EGFR, ERBB2	50	7	0.705789	0.351181	0.354608	1.95734	2.41923	1.00137	0.146579	0.354123	1.05e-05	1.05e-05	0.0652139	Basket trial	Gene expression	Combo Emax	All	KRAS
24962568	EGFR_down	AZD5991_Lapatinib	MCL1_EGFR, ERBB2	50	7	0.708606	0.350787	0.35782	1.9828	2.43454	1.02398	0.146977	0.34944	8.43e-06	8.43e-06	0.0545507	Basket trial	Gene expression	Combo Emax	All	KRAS
24962568	AFF4_down	AZD5991_Lapatinib	MCL1_EGFR, ERBB2	53	4	0.743988	0.169178	0.57481	3.63539	4.52121	1.36178	0.127136	0.422103	3.62e-09	3.62e-09	2.19e-05	Basket trial	Gene expression	Compound1 Emax	All	KRAS
24962568	PTPRF_down	AZD5991_Lapatinib	MCL1_EGFR, ERBB2	52	5	0.829978	0.352878	0.4771	2.8521	3.19695	1.50271	0.149236	0.317493	1.14e-07	1.14e-07	0.00133118	Basket trial	Gene expression	Combo Emax	All	KRAS
24962568	RGS3_down	AZD5991_Lapatinib	MCL1_EGFR, ERBB2	54	3	0.960078	0.363321	0.596757	3.53747	3.48322	8.63032	0.171324	0.0691466	1.84e-07	1.84e-07	0.00180882	Basket trial	Gene expression	Combo Emax	All	KRAS
24962568	CXCR4_up	AZD5991_Lapatinib	MCL1_EGFR, ERBB2	53	4	0.726762	0.170478	0.556284	3.42257	4.2544	1.28307	0.130755	0.433559	1.7e-08	1.7e-08	8.42e-05	Basket trial	Gene expression	Compound1 Emax	All	KRAS
24962568	IKZF1_up	AZD5991_Lapatinib	MCL1_EGFR, ERBB2	51	6	0.790723	0.348142	0.442582	2.65723	3.0165	1.4762	0.14672	0.299812	8.97e-08	8.97e-08	0.00113565	Basket trial	Gene expression	Combo Emax	All	KRAS
24962568	ROR1_down	AZD5991_Lapatinib	MCL1_EGFR, ERBB2	54	3	0.960078	0.363321	0.596757	3.53747	3.48322	8.63032	0.171324	0.0691466	1.84e-07	1.84e-07	0.00180882	Basket trial	Gene expression	Combo Emax	All	KRAS
24962568	TJP1_down	AZD5991_Lapatinib	MCL1_EGFR, ERBB2	51	6	0.659389	0.156589	0.5028	3.33957	7.90106	1.10022	0.063637	0.456999	2.34e-10	2.34e-10	2.08e-06	Basket trial	Gene expression	Compound1 Emax	All	KRAS
24962568	ERRFI1_down	AZD5991_Lapatinib	MCL1_EGFR, ERBB2	52	5	0.778626	0.154793	0.623833	5.08203	9.69783	1.58746	0.0643271	0.392975	2.73e-15	2.73e-15	5.56e-11	Basket trial	Gene expression	Compound1 Emax	All	KRAS
24962568	PTPN12_down	AZD5991_Lapatinib	MCL1_EGFR, ERBB2	53	4	0.520349	0.212781	0.307568	2.39597	2.5511	1.37328	0.120563	0.223966	2.35e-05	2.35e-05	0.0816537	Basket trial	Gene expression	Compound2 Emax	All	KRAS
24962568	CXCR4_up	AZD5991_Lapatinib	MCL1_EGFR, ERBB2	53	4	0.868671	0.35896	0.509711	2.97818	2.99988	2.66398	0.16991	0.191334	4.16e-07	4.16e-07	0.00388569	Basket trial	Gene expression	Combo Emax	All	KRAS
24962568	ATXN1L_up	AZD5991_Lapatinib	MCL1_EGFR, ERBB2	54	3	0.704949	0.181991	0.522957	2.86961	3.22922	1.11924	0.161946	0.467244	1.1e-05	1.1e-05	0.0203573	Basket trial	Gene expression	Compound1 Emax	All	KRAS
24962568	BCL2L11_up	AZD5991_Lapatinib	MCL1_EGFR, ERBB2	54	3	0.695738	0.182503	0.513235	2.79444	3.17107	1.0622	0.161849	0.483181	1.72e-05	1.72e-05	0.0288512	Basket trial	Gene expression	Compound1 Emax	All	KRAS
24962568	ARHGAP29_down	AZD5991_Lapatinib	MCL1_EGFR, ERBB2	52	5	0.829978	0.352878	0.4771	2.8521	3.19695	1.50271	0.149236	0.317493	1.14e-07	1.14e-07	0.00133118	Basket trial	Gene expression	Combo Emax	All	KRAS
24962568	ERRFI1_down	AZD5991_Lapatinib	MCL1_EGFR, ERBB2	52	5	0.894936	0.346632	0.548304	3.70278	3.76371	3.11888	0.145682	0.175801	1.23e-10	1.23e-10	5.39e-06	Basket trial	Gene expression	Combo Emax	All	KRAS
24962568	MBD4_up	AZD5991_Lapatinib	MCL1_EGFR, ERBB2	54	3	0.666705	0.184116	0.482589	2.56823	2.85503	1.04357	0.169031	0.462441	6.37e-05	6.37e-05	0.0748921	Basket trial	Gene expression	Compound1 Emax	All	KRAS
24962568	DDR1_down	AZD5991_Lapatinib	MCL1_EGFR, ERBB2	54	3	0.508986	0.219108	0.289878	2.12929	2.26233	1.06134	0.128132	0.273125	0.000705677	0.000705677	1.05518	Basket trial	Gene expression	Compound2 Emax	All	KRAS
24962568	PTPRF_down	AZD5991_Lapatinib	MCL1_EGFR, ERBB2	52	5	0.775149	0.155127	0.620021	4.98634	9.70522	1.54736	0.0638853	0.400697	5.58e-15	5.58e-15	9.84e-11	Basket trial	Gene expression	Compound1 Emax	All	KRAS
24962568	IRS2_down	AZD5991_Lapatinib	MCL1_EGFR, ERBB2	54	3	0.509119	0.219101	0.290018	2.13056	2.26343	1.06265	0.128132	0.272918	0.000701001	0.000701001	1.05372	Basket trial	Gene expression	Compound2 Emax	All	KRAS
24962568	IRS2_down	AZD5991_Lapatinib	MCL1_EGFR, ERBB2	54	3	0.864816	0.368613	0.496203	2.68561	2.71686	2.11921	0.182638	0.234146	3.24e-05	3.24e-05	0.142136	Basket trial	Gene expression	Combo Emax	All	KRAS
24962568	ARHGAP29_down	AZD5991_Lapatinib	MCL1_EGFR, ERBB2	52	5	0.775149	0.155127	0.620021	4.98634	9.70522	1.54736	0.0638853	0.400697	5.58e-15	5.58e-15	9.84e-11	Basket trial	Gene expression	Compound1 Emax	All	KRAS
24962568	KRT18_down	AZD5991_Lapatinib	MCL1_EGFR, ERBB2	53	4	0.520349	0.212781	0.307568	2.39597	2.5511	1.37328	0.120563	0.223966	2.35e-05	2.35e-05	0.0816537	Basket trial	Gene expression	Compound2 Emax	All	KRAS
24962568	NR2F2_down	AZD5991_Lapatinib	MCL1_EGFR, ERBB2	54	3	0.864816	0.368613	0.496203	2.68561	2.71686	2.11921	0.182638	0.234146	3.24e-05	3.24e-05	0.142136	Basket trial	Gene expression	Combo Emax	All	KRAS
24962568	INPP4A_up	AZD5991_Lapatinib	MCL1_EGFR, ERBB2	54	3	0.864816	0.368613	0.496203	2.68561	2.71686	2.11921	0.182638	0.234146	3.24e-05	3.24e-05	0.142136	Basket trial	Gene expression	Combo Emax	All	KRAS
24962568	ARID4B_mut	AZD5991_Lapatinib	MCL1_EGFR, ERBB2	54	3	0.181	0.0514741	0.129526	3.18466	3.42846	1.47926	0.0377795	0.0875611	1.64e-06	1.64e-06	0.908697	Basket trial	Sanger MOBEM	Bliss window	All	KRAS
24962568	NTN4_down	AZD5991_Lapatinib	MCL1_EGFR, ERBB2	52	5	0.783877	0.154288	0.629589	5.23389	9.71408	1.65109	0.064812	0.381318	8.89e-16	8.89e-16	2.53e-11	Basket trial	Gene expression	Compound1 Emax	All	KRAS
24962568	TJP1_down	AZD5991_Lapatinib	MCL1_EGFR, ERBB2	51	6	0.790723	0.348142	0.442582	2.65723	3.0165	1.4762	0.14672	0.299812	8.97e-08	8.97e-08	0.00113565	Basket trial	Gene expression	Combo Emax	All	KRAS
24962568	INPP4A_up	AZD5991_Lapatinib	MCL1_EGFR, ERBB2	54	3	0.509119	0.219101	0.290018	2.13056	2.26343	1.06265	0.128132	0.272918	0.000701001	0.000701001	1.05372	Basket trial	Gene expression	Compound2 Emax	All	KRAS
24962568	DDR1_down	AZD5991_Lapatinib	MCL1_EGFR, ERBB2	54	3	0.864816	0.368613	0.496203	2.68561	2.71686	2.11921	0.182638	0.234146	3.24e-05	3.24e-05	0.142136	Basket trial	Gene expression	Combo Emax	All	KRAS
24962568	BOK_down	AZD5991_Lapatinib	MCL1_EGFR, ERBB2	52	5	0.748868	0.360677	0.38819	2.09411	2.26875	1.23238	0.171103	0.314992	3.92e-05	3.92e-05	0.165368	Basket trial	Gene expression	Combo Emax	All	KRAS
24962568	KALRN_down	AZD5991_Lapatinib	MCL1_EGFR, ERBB2	54	3	0.678261	0.183474	0.494787	2.65643	2.92518	1.11799	0.169148	0.442569	3.84e-05	3.84e-05	0.0528502	Basket trial	Gene expression	Compound1 Emax	All	KRAS
24962568	FCGR2B_up	AZD5991_Lapatinib	MCL1_EGFR, ERBB2	53	4	0.787473	0.365088	0.422385	2.26435	2.4491	1.20751	0.172465	0.349797	5.62e-05	5.62e-05	0.222209	Basket trial	Gene expression	Combo Emax	All	KRAS
24962568	BTK_up	AZD5991_Lapatinib	MCL1_EGFR, ERBB2	52	5	0.829978	0.352878	0.4771	2.8521	3.19695	1.50271	0.149236	0.317493	1.14e-07	1.14e-07	0.00133118	Basket trial	Gene expression	Combo Emax	All	KRAS
24962568	NR2F2_down	AZD5991_Lapatinib	MCL1_EGFR, ERBB2	54	3	0.509119	0.219101	0.290018	2.13056	2.26343	1.06265	0.128132	0.272918	0.000701001	0.000701001	1.05372	Basket trial	Gene expression	Compound2 Emax	All	KRAS
24962568	WWTR1_down	AZD5991_Lapatinib	MCL1_EGFR, ERBB2	54	3	0.529933	0.217944	0.311989	2.33545	2.49789	1.12175	0.124901	0.278128	0.000234065	0.000234065	0.486667	Basket trial	Gene expression	Compound2 Emax	All	KRAS
24962568	ANK3_down	AZD5991_Lapatinib	MCL1_EGFR, ERBB2	53	4	0.779354	0.365701	0.413653	2.20197	2.40413	1.13072	0.172059	0.365832	8.43e-05	8.43e-05	0.318011	Basket trial	Gene expression	Combo Emax	All	KRAS
24962568	ABCC3_down	AZD5991_Lapatinib	MCL1_EGFR, ERBB2	53	4	0.753876	0.168431	0.585445	3.76603	4.96271	1.30317	0.117969	0.449246	1.4e-09	1.4e-09	9.84e-06	Basket trial	Gene expression	Compound1 Emax	All	KRAS
24962568	AFF4_down	AZD5991_Lapatinib	MCL1_EGFR, ERBB2	53	4	0.785366	0.365247	0.420118	2.24803	2.43728	1.18692	0.172372	0.353957	6.25e-05	6.25e-05	0.242169	Basket trial	Gene expression	Combo Emax	All	KRAS
24962570	AATK_down	AZD5991_Gemcitabine	MCL1_Pyrimidine antimetabolite	54	3	0.698403	0.175048	0.523355	2.71635	2.99576	1.13649	0.174698	0.4605	2.71e-05	2.71e-05	0.0410983	Basket trial	Gene expression	Compound1 Emax	All	KRAS
24962570	ROR1_down	AZD5991_Gemcitabine	MCL1_Pyrimidine antimetabolite	54	3	0.955669	0.160756	0.794914	5.82513	5.7338	15.0844	0.138636	0.0526976	1.06e-13	1.06e-13	1.38e-09	Basket trial	Gene expression	Compound1 Emax	All	KRAS
24962570	BOK_down	AZD5991_Gemcitabine	MCL1_Pyrimidine antimetabolite	52	5	0.985274	0.552207	0.433067	1.89919	1.8296	17.6536	0.236701	0.0245313	0.000158689	0.000158689	0.510765	Basket trial	Gene expression	Combo Emax	All	KRAS
24962570	RGS3_down	AZD5991_Gemcitabine	MCL1_Pyrimidine antimetabolite	54	3	0.955669	0.160756	0.794914	5.82513	5.7338	15.0844	0.138636	0.0526976	1.06e-13	1.06e-13	1.38e-09	Basket trial	Gene expression	Compound1 Emax	All	KRAS
24962570	CTCF_up	AZD5991_Gemcitabine	MCL1_Pyrimidine antimetabolite	54	3	0.698403	0.175048	0.523355	2.71635	2.99576	1.13649	0.174698	0.4605	2.71e-05	2.71e-05	0.0410983	Basket trial	Gene expression	Compound1 Emax	All	KRAS
24962570	PRKCB_up	AZD5991_Gemcitabine	MCL1_Pyrimidine antimetabolite	50	7	0.950177	0.539798	0.410379	1.85868	1.77495	4.04319	0.231206	0.101499	2.48e-05	2.48e-05	0.116571	Basket trial	Gene expression	Combo Emax	All	KRAS
24962570	CXCR4_up	AZD5991_Gemcitabine	MCL1_Pyrimidine antimetabolite	53	4	0.751327	0.161179	0.590148	3.54437	4.12448	1.50682	0.143084	0.391651	7.01e-09	7.01e-09	3.84e-05	Basket trial	Gene expression	Compound1 Emax	All	KRAS
24962570	AFF4_down	AZD5991_Gemcitabine	MCL1_Pyrimidine antimetabolite	53	4	0.743461	0.161773	0.581688	3.45208	4.16207	1.36357	0.139759	0.426593	1.37e-08	1.37e-08	7.04e-05	Basket trial	Gene expression	Compound1 Emax	All	KRAS
[truncated: 9,748 more rows]

## Sheet: Emergent
DRUG_ID	FEATURE	DRUG_NAME.x	DRUG_TARGET	N_FEATURE_neg	N_FEATURE_pos	FEATURE_pos_Input_MEAN	FEATURE_neg_Input_MEAN	FEATURE_delta_MEAN_Input	FEATURE_Input_effect_size	FEATURE_neg_Glass_delta	FEATURE_pos_Glass_delta	FEATURE_neg_Input_sd	FEATURE_pos_Input_sd	FEATURE_Input_T_pval	ANOVA_FEATURE_pval	ANOVA_FEATURE_FDR	Analysis_type	Features	Input	Cancer_type	Genotype
[truncated: 1,792 more rows]
