# Supplementary material for: Large-scale pan-cancer cell line screening identifies actionable and effective drug combinations
Source: Cancer Discov. Author manuscript; Available in PMC 2024 May 3. (PMC11061612; doi:10.1158/2159-8290.CD-23-0388)
Supplement: Table S14 [file EMS194010-supplement-Table_S14.xlsx]

## Sheet: Sheet1
FEATURE	DRUG_NAME.x	DRUG_TARGET	N_FEATURE_neg	N_FEATURE_pos	FEATURE_effect_size	ANOVA_FEATURE_pval	ANOVA_FEATURE_FDR	Analysis_type	Features	Input	Cancer_type	Genotype
BTK_up	Venetoclax_Lapatinib	BCL2_EGFR, ERBB2	332	40	1.64975	1.66e-20	4.48e-14	Pan-cancer	Gene expression	Bliss matrix	All	All
BTK_up	Olaparib_Venetoclax	PARP1, PARP2_BCL2	332	40	1.50498	1.28e-17	1.15e-11	Pan-cancer	Gene expression	Combo Emax	All	All
TUBB3_down	Olaparib_Venetoclax	PARP1, PARP2_BCL2	351	21	2.01525	1.5e-17	1.35e-11	Pan-cancer	Gene expression	Bliss matrix	All	All
TJP1_down	Olaparib_AZD5991	PARP1, PARP2_MCL1	334	38	1.52229	2.69e-17	1.82e-11	Pan-cancer	Gene expression	Combo Emax	All	All
NR2F2_down	Olaparib_AZD5991	PARP1, PARP2_MCL1	331	41	1.45356	6.17e-17	3.33e-11	Pan-cancer	Gene expression	Combo Emax	All	All
MNDA_up	Olaparib_Venetoclax	PARP1, PARP2_BCL2	359	13	2.40526	4.1e-16	2.77e-10	Pan-cancer	Gene expression	Bliss matrix	All	All
TJP1_down	Olaparib_Venetoclax	PARP1, PARP2_BCL2	334	38	1.45058	5.73e-16	1.72e-10	Pan-cancer	Gene expression	Combo Emax	All	All
TJP1_down	Venetoclax_Lapatinib	BCL2_EGFR, ERBB2	334	38	1.36523	1.93e-14	7.48e-09	Pan-cancer	Gene expression	Bliss matrix	All	All
TJP1_down	Olaparib_Venetoclax	PARP1, PARP2_BCL2	334	38	1.3308	7.65e-14	2.58e-08	Pan-cancer	Gene expression	Bliss matrix	All	All
ERRFI1_down	Venetoclax_Lapatinib	BCL2_EGFR, ERBB2	222	22	1.74746	1.65e-13	4.02e-07	Basket trial	Gene expression	Combo Emax	All	TP53
ERRFI1_down	Venetoclax_Lapatinib	BCL2_EGFR, ERBB2	344	28	1.50316	1.77e-13	2.99e-08	Pan-cancer	Gene expression	Combo Emax	All	All
IKZF1_up	Venetoclax_Lapatinib	BCL2_EGFR, ERBB2	221	23	1.7027	2.21e-13	5.4e-07	Basket trial	Gene expression	Bliss matrix	All	TP53
TUBB3_down	Olaparib_Venetoclax	PARP1, PARP2_BCL2	351	21	1.70176	2.9e-13	4.35e-08	Pan-cancer	Gene expression	Combo Emax	All	All
PIK3CG_up	Venetoclax_Lapatinib	BCL2_EGFR, ERBB2	231	13	2.14548	1.02e-12	8.02e-07	Basket trial	Gene expression	Bliss matrix	All	TP53
MYC_mut	AZD5991_AZ-3202	MCL1_BCL-XL	372	3	4.27843	1.03e-12	2.44e-06	Pan-cancer	Sanger MOBEM	Combo Emax	All	All
TJP1_down	Venetoclax_Lapatinib	BCL2_EGFR, ERBB2	217	27	1.53153	1.17e-12	8.02e-07	Basket trial	Gene expression	Bliss matrix	All	TP53
CLOCK_down	Venetoclax_Lapatinib	BCL2_EGFR, ERBB2	233	11	2.3096	1.32e-12	8.02e-07	Basket trial	Gene expression	Bliss matrix	All	TP53
ABCC3_down	Venetoclax_Lapatinib	BCL2_EGFR, ERBB2	53	4	4.73159	1.33e-12	8.82e-08	Basket trial	Gene expression	Combo Emax	All	KRAS
PRKCB_up	Olaparib_Venetoclax	PARP1, PARP2_BCL2	224	20	1.7387	1.64e-12	8.02e-07	Basket trial	Gene expression	Bliss matrix	All	TP53
PIK3CD_up	Olaparib_Venetoclax	PARP1, PARP2_BCL2	54	3	5.26229	3.39e-12	9.67e-07	Basket trial	Gene expression	Bliss matrix	All	KRAS
TP53I3_down	Olaparib_Venetoclax	PARP1, PARP2_BCL2	54	3	5.26229	3.39e-12	9.67e-07	Basket trial	Gene expression	Bliss matrix	All	KRAS
RYK_down	AZD0156_Olaparib	ATM_PARP1, PARP2	711	19	1.63786	4.28e-12	1.6e-06	Pan-cancer	Gene expression	Combo Emax	All	All
ERRFI1_down	AZD0156_Olaparib	ATM_PARP1, PARP2	432	41	1.16077	4.53e-12	4.42e-06	Basket trial	Gene expression	Combo Emax	All	TP53
PTK2B_up	AZD0156_Olaparib	ATM_PARP1, PARP2	708	22	1.49975	9.42e-12	3.13e-06	Pan-cancer	Gene expression	Combo Emax	All	All
PTPRF_down	Venetoclax_Lapatinib	BCL2_EGFR, ERBB2	341	31	1.31795	1.03e-11	2.32e-06	Pan-cancer	Gene expression	Bliss matrix	All	All
NR2F2_down	Olaparib_AZD5991	PARP1, PARP2_MCL1	215	29	1.41142	1.12e-11	6.83e-06	Basket trial	Gene expression	Combo Emax	All	TP53
YAP1_down	Olaparib_Venetoclax	PARP1, PARP2_BCL2	350	22	1.53915	1.19e-11	1.11e-06	Pan-cancer	Gene expression	Combo Emax	All	All
PAX5_up	Venetoclax_Lapatinib	BCL2_EGFR, ERBB2	231	13	2.00578	2.01e-11	8.19e-06	Basket trial	Gene expression	Bliss matrix	All	TP53
FCGR2B_up	Olaparib_Venetoclax	PARP1, PARP2_BCL2	53	4	4.31621	2.59e-11	4.92e-06	Basket trial	Gene expression	Bliss matrix	All	KRAS
PTK2B_up	Olaparib_Venetoclax	PARP1, PARP2_BCL2	361	11	2.09064	3.49e-11	6.73e-06	Pan-cancer	Gene expression	Bliss matrix	All	All
SPRY2_down	Olaparib_AZD5991	PARP1, PARP2_MCL1	344	28	1.33787	4.02e-11	3.1e-06	Pan-cancer	Gene expression	Combo Emax	All	All
NR2F2_down	AZD5991_Lapatinib	MCL1_EGFR, ERBB2	331	41	1.12084	5.07e-11	3.8e-06	Pan-cancer	Gene expression	Combo Emax	All	All
PLCG2_up	Venetoclax_Lapatinib	BCL2_EGFR, ERBB2	232	12	2.03104	5.7e-11	1.99e-05	Basket trial	Gene expression	Bliss matrix	All	TP53
GNAQ_down	Olaparib_AZD5991	PARP1, PARP2_MCL1	343	29	1.30501	5.79e-11	4.12e-06	Pan-cancer	Gene expression	Combo Emax	All	All
TJP1_down	Olaparib_AZD5991	PARP1, PARP2_MCL1	217	27	1.39577	6.44e-11	2.62e-05	Basket trial	Gene expression	Combo Emax	All	TP53
PBLD_up	Savolitinib_Venetoclax	MET_BCL2	103	3	4.24948	7.45e-11	0.000321129	Basket trial	Gene expression	Combo Emax	All	KRAS
chr1.248100325.248100726.OR2L13._HypMET	Olaparib_Venetoclax	PARP1, PARP2_BCL2	369	6	2.75313	8.21e-11	0.000193944	Pan-cancer	Sanger MOBEM	Bliss matrix	All	All
MET_down	Olaparib_Venetoclax	PARP1, PARP2_BCL2	53	4	4.12987	9.96e-11	1.4e-05	Basket trial	Gene expression	Bliss matrix	All	KRAS
MYB_up	AZD0156_Olaparib	ATM_PARP1, PARP2	696	34	1.15195	1.03e-10	0.000102726	Pan-cancer	Gene expression	Bliss matrix	All	All
TUBB3_down	Venetoclax_Lapatinib	BCL2_EGFR, ERBB2	351	21	1.49244	1.1e-10	1.74e-05	Pan-cancer	Gene expression	Bliss matrix	All	All
ERRFI1_down	Venetoclax_Lapatinib	BCL2_EGFR, ERBB2	222	22	1.50453	1.21e-10	3.38e-05	Basket trial	Gene expression	Bliss matrix	All	TP53
BOK_down	Olaparib_Venetoclax	PARP1, PARP2_BCL2	52	5	3.70303	1.23e-10	1.4e-05	Basket trial	Gene expression	Bliss matrix	All	KRAS
BTK_up	Venetoclax_Lapatinib	BCL2_EGFR, ERBB2	220	24	1.44595	1.25e-10	3.38e-05	Basket trial	Gene expression	Bliss matrix	All	TP53
PRKCB_up	Olaparib_Venetoclax	PARP1, PARP2_BCL2	224	20	1.56486	1.41e-10	4.85e-05	Basket trial	Gene expression	Combo Emax	All	TP53
ETV4_down	Olaparib_AZD5991	PARP1, PARP2_MCL1	348	24	1.37827	2.17e-10	1.3e-05	Pan-cancer	Gene expression	Combo Emax	All	All
BTK_up	Olaparib_Venetoclax	PARP1, PARP2_BCL2	52	5	3.62123	2.37e-10	1.69e-05	Basket trial	Gene expression	Bliss matrix	All	KRAS
PTPRF_down	Olaparib_Venetoclax	PARP1, PARP2_BCL2	52	5	3.62123	2.37e-10	1.69e-05	Basket trial	Gene expression	Bliss matrix	All	KRAS
ARHGAP29_down	Olaparib_Venetoclax	PARP1, PARP2_BCL2	52	5	3.62123	2.37e-10	1.69e-05	Basket trial	Gene expression	Bliss matrix	All	KRAS
MSH6_up	AZD0156_Olaparib	ATM_PARP1, PARP2	711	19	1.489	2.69e-10	5.75e-05	Pan-cancer	Gene expression	Combo Emax	All	All
FCGR2B_up	Olaparib_Venetoclax	PARP1, PARP2_BCL2	53	4	3.98886	2.77e-10	1.13e-05	Basket trial	Gene expression	Combo Emax	All	KRAS
COL1A1_up	Crizotinib_Dasatinib	MET, ALK, ROS1_ABL, SRC, Ephrins, PDGFR, KIT	348	24	1.36689	2.99e-10	4.03e-05	Pan-cancer	Gene expression	Bliss matrix	All	All
IKZF1_up	Olaparib_Venetoclax	PARP1, PARP2_BCL2	51	6	3.28516	3.76e-10	2.14e-05	Basket trial	Gene expression	Bliss matrix	All	KRAS
TJP1_down	Olaparib_Venetoclax	PARP1, PARP2_BCL2	51	6	3.28516	3.76e-10	2.14e-05	Basket trial	Gene expression	Bliss matrix	All	KRAS
TJP1_down	AZD5991_Lapatinib	MCL1_EGFR, ERBB2	334	38	1.10018	4.03e-10	2.05e-05	Pan-cancer	Gene expression	Combo Emax	All	All
COL1A1_up	Crizotinib_Dasatinib	MET, ALK, ROS1_ABL, SRC, Ephrins, PDGFR, KIT	231	13	1.85293	4.54e-10	0.000100652	Basket trial	Gene expression	Bliss matrix	All	TP53
PTK2B_up	AZD0156_Olaparib	ATM_PARP1, PARP2	102	4	3.48673	5.59e-10	0.00120544	Basket trial	Gene expression	Combo Emax	All	KRAS
ELF1_up	Venetoclax_Lapatinib	BCL2_EGFR, ERBB2	237	7	2.47593	5.83e-10	0.00011854	Basket trial	Gene expression	Bliss matrix	All	TP53
ELF1_up	AZD0156_Olaparib	ATM_PARP1, PARP2	711	19	1.4572	6.24e-10	0.000112076	Pan-cancer	Gene expression	Combo Emax	All	All
chr1.146649622.146649852.PDIA3P._HypMET	Olaparib_Venetoclax	PARP1, PARP2_BCL2	367	8	2.26106	7.18e-10	0.000565537	Pan-cancer	Sanger MOBEM	Bliss matrix	All	All
chr7.143582125.143582610.FAM115A._HypMET	Olaparib_Venetoclax	PARP1, PARP2_BCL2	367	8	2.26106	7.18e-10	0.000565537	Pan-cancer	Sanger MOBEM	Bliss matrix	All	All
ERRFI1_down	Venetoclax_Lapatinib	BCL2_EGFR, ERBB2	52	5	3.44564	9.74e-10	3.08e-05	Basket trial	Gene expression	Combo Emax	All	KRAS
chr22.20459267.20461473.._HypMET	Olaparib_Venetoclax	PARP1, PARP2_BCL2	368	7	2.39142	1.01e-09	0.000581589	Pan-cancer	Sanger MOBEM	Bliss matrix	All	All
gain.cnaBRCA14..RAD21.	Crizotinib_Dasatinib	MET, ALK, ROS1_ABL, SRC, Ephrins, PDGFR, KIT	228	8	2.2902	1.01e-09	0.00043056	Pan-cancer	AZ MOBEM	Combo Emax	All	All
CTNND1_down	Olaparib_AZD5153	PARP1, PARP2_BRD4	338	34	1.12656	1.06e-09	4.84e-05	Pan-cancer	Gene expression	Combo Emax	All	All
EPHA2_down	Venetoclax_Lapatinib	BCL2_EGFR, ERBB2	353	19	1.47341	1.09e-09	0.000122647	Pan-cancer	Gene expression	Bliss matrix	All	All
KRT18_down	AZD0156_Olaparib	ATM_PARP1, PARP2	100	6	2.81546	1.11e-09	0.00158931	Basket trial	Gene expression	Combo Emax	All	KRAS
SRGAP1_down	Venetoclax_Lapatinib	BCL2_EGFR, ERBB2	341	31	1.16995	1.22e-09	0.000131904	Pan-cancer	Gene expression	Bliss matrix	All	All
chr13.25670041.25670531.PABPC3._HypMET	Olaparib_Venetoclax	PARP1, PARP2_BCL2	368	7	2.36634	1.48e-09	0.00058289	Pan-cancer	Sanger MOBEM	Bliss matrix	All	All
FXR1_mut	AZD5991_Paclitaxel	MCL1_Microtubule stabiliser	243	4	3.16881	1.48e-09	0.00140862	Basket trial	Sanger MOBEM	Bliss matrix	All	TP53
CDK9_up	Olaparib_Venetoclax	PARP1, PARP2_BCL2	366	6	2.55224	1.5e-09	0.000149981	Pan-cancer	Gene expression	Bliss matrix	All	All
PTPRF_down	Olaparib_Venetoclax	PARP1, PARP2_BCL2	52	5	3.36846	1.81e-09	4.49e-05	Basket trial	Gene expression	Combo Emax	All	KRAS
BTK_up	Olaparib_Venetoclax	PARP1, PARP2_BCL2	52	5	3.36846	1.81e-09	4.49e-05	Basket trial	Gene expression	Combo Emax	All	KRAS
ARHGAP29_down	Olaparib_Venetoclax	PARP1, PARP2_BCL2	52	5	3.36846	1.81e-09	4.49e-05	Basket trial	Gene expression	Combo Emax	All	KRAS
PLXNA1_down	AZD0156_Olaparib	ATM_PARP1, PARP2	709	21	1.34723	1.89e-09	0.000287684	Pan-cancer	Gene expression	Combo Emax	All	All
ZFP36L1_down	Olaparib_Venetoclax	PARP1, PARP2_BCL2	54	3	4.23542	2.22e-09	9.95e-05	Basket trial	Gene expression	Bliss matrix	All	KRAS
SRGAP1_down	AZD0156_Olaparib	ATM_PARP1, PARP2	99	7	2.55586	2.41e-09	0.00207401	Basket trial	Gene expression	Combo Emax	All	KRAS
PTPN12_down	AZD0156_Olaparib	ATM_PARP1, PARP2	99	7	2.55586	2.41e-09	0.00207401	Basket trial	Gene expression	Combo Emax	All	KRAS
PTK2B_up	Olaparib_Venetoclax	PARP1, PARP2_BCL2	361	11	1.87267	2.41e-09	9.29e-05	Pan-cancer	Gene expression	Combo Emax	All	All
DKK1_down	Olaparib_Venetoclax	PARP1, PARP2_BCL2	54	3	4.2095	2.62e-09	9.95e-05	Basket trial	Gene expression	Bliss matrix	All	KRAS
BLM_up	Olaparib_Venetoclax	PARP1, PARP2_BCL2	54	3	4.2095	2.62e-09	9.95e-05	Basket trial	Gene expression	Bliss matrix	All	KRAS
ARHGEF6_up	Olaparib_Venetoclax	PARP1, PARP2_BCL2	54	3	4.2095	2.62e-09	9.95e-05	Basket trial	Gene expression	Bliss matrix	All	KRAS
MYB_up	Olaparib_Venetoclax	PARP1, PARP2_BCL2	54	3	4.2095	2.62e-09	9.95e-05	Basket trial	Gene expression	Bliss matrix	All	KRAS
MNDA_up	Olaparib_Venetoclax	PARP1, PARP2_BCL2	359	13	1.7143	3.13e-09	0.000117515	Pan-cancer	Gene expression	Combo Emax	All	All
SRGAP1_down	Olaparib_AZD5991	PARP1, PARP2_MCL1	341	31	1.13649	3.39e-09	0.00012356	Pan-cancer	Gene expression	Combo Emax	All	All
ERRFI1_down	Olaparib_AZD5991	PARP1, PARP2_MCL1	222	22	1.36718	3.81e-09	0.000442807	Basket trial	Gene expression	Combo Emax	All	TP53
PLCG2_up	AZD0156_Olaparib	ATM_PARP1, PARP2	712	18	1.42171	4e-09	0.000552591	Pan-cancer	Gene expression	Combo Emax	All	All
MET_down	AZD0156_Olaparib	ATM_PARP1, PARP2	99	7	2.49919	4.76e-09	0.0139775	Basket trial	Gene expression	Bliss matrix	All	KRAS
MNDA_up	Venetoclax_Lapatinib	BCL2_EGFR, ERBB2	359	13	1.69034	5.05e-09	0.000379035	Pan-cancer	Gene expression	Bliss matrix	All	All
LRP6_down	Venetoclax_Lapatinib	BCL2_EGFR, ERBB2	350	22	1.31446	5.25e-09	0.000383311	Pan-cancer	Gene expression	Bliss matrix	All	All
chr9.140310894.140312457.EXD3._HypMET	Olaparib_Venetoclax	PARP1, PARP2_BCL2	368	7	2.28102	5.27e-09	0.00138428	Pan-cancer	Sanger MOBEM	Bliss matrix	All	All
RGS3_down	Olaparib_Venetoclax	PARP1, PARP2_BCL2	54	3	4.09824	5.32e-09	0.000168248	Basket trial	Gene expression	Bliss matrix	All	KRAS
ROR1_down	Olaparib_Venetoclax	PARP1, PARP2_BCL2	54	3	4.09824	5.32e-09	0.000168248	Basket trial	Gene expression	Bliss matrix	All	KRAS
BCL2L1_down	Olaparib_Venetoclax	PARP1, PARP2_BCL2	54	3	4.09824	5.32e-09	0.000168248	Basket trial	Gene expression	Bliss matrix	All	KRAS
gain.cnaBRCA15	Crizotinib_Dasatinib	MET, ALK, ROS1_ABL, SRC, Ephrins, PDGFR, KIT	229	7	2.32538	5.39e-09	0.00114884	Pan-cancer	AZ MOBEM	Combo Emax	All	All
ERRFI1_down	Venetoclax_Lapatinib	BCL2_EGFR, ERBB2	344	28	1.17408	5.43e-09	0.000385951	Pan-cancer	Gene expression	Bliss matrix	All	All
TUBB3_down	Olaparib_Venetoclax	PARP1, PARP2_BCL2	234	10	1.95107	5.71e-09	0.000891711	Basket trial	Gene expression	Bliss matrix	All	TP53
MYB_up	Venetoclax_Lapatinib	BCL2_EGFR, ERBB2	230	14	1.66199	5.85e-09	0.000891711	Basket trial	Gene expression	Bliss matrix	All	TP53
PTK2B_up	AZD0156_Olaparib	ATM_PARP1, PARP2	708	22	1.27538	5.86e-09	0.00404627	Pan-cancer	Gene expression	Bliss matrix	All	All
PERP_down	AZD0156_Olaparib	ATM_PARP1, PARP2	101	5	2.89748	6.48e-09	0.0139775	Basket trial	Gene expression	Bliss matrix	All	KRAS
SVEP1_down	Olaparib_Venetoclax	PARP1, PARP2_BCL2	368	4	2.98084	6.97e-09	0.000470571	Pan-cancer	Gene expression	Bliss matrix	All	All
