# Supplementary material for: Large-scale pan-cancer cell line screening identifies actionable and effective drug combinations
Source: Cancer Discov. Author manuscript; Available in PMC 2024 May 3. (PMC11061612; doi:10.1158/2159-8290.CD-23-0388)
Supplement: Table S15 [file EMS194010-supplement-Table_S15.xlsx]

## Sheet: Sheet1
Drug category	Term	Genes
CD + CD	p53 Pathway	STEAP3;JUN;NOTCH1;APAF1;FOS;ACVR1B;ZFP36L1;DDB2;ZMAT3;SESN1;MDM2;BAX;ERCC5;BAK1;EPHA2
CD + CD	Apoptosis	TGFBR3;JUN;WEE1;BCL2L11;CCND1;CASP3;BAX;SPTAN1;CD44;BCL2L1
CD + CD	E2F Targets	DNMT1;WEE1;MRE11;MCM7;RFC1;MYC;MCM3;BRCA2;POLE;CDC25A;EZH2
CD + CD	Mitotic Spindle	TRIO;BCL2L11;RFC1;APC;ITSN1;ABL1;ARHGAP29;TSC1;BRCA2;SPTAN1
CD + CD	IL-6/JAK/STAT3 Signaling	JUN;LEPR;PIM1;BAK1;ACVR1B;CBL;CD44
DDR + DDR	Apoptosis	JUN;CREBBP;CDKN1A;GADD45B;MMP2;CYLD;BCL2L11;CASP8;KRT18;CCND1;CASP3;ERBB2;PMAIP1;HMOX1;FAS;CTNNB1;BCL2L2;MCL1;BIRC3
DDR + DDR	Hypoxia	PPP1R15A;ERRFI1;JUN;CDKN1A;MAP3K1;HSPA5;IGFBP3;SERPINE1;PDGFB;CXCR4;IRS2;FOXO3;EGFR;BCL2;HMOX1;MYH9;VHL
DDR + DDR	p53 Pathway	PPP1R15A;JUN;CDKN1A;STEAP3;NOTCH1;CDKN2A;SPHK1;FOXO3;PIDD1;ZMAT3;PERP;SESN1;HMOX1;FAS;SFN;BAK1;HRAS
DDR + DDR	PI3K/AKT/mTOR Signaling	CDKN1A;RIT1;TBK1;PRKCB;TSC2;CXCR4;SFN;RAC1;RAF1;PLCB1;HRAS;EGFR
DDR + DDR	E2F Targets	CDKN1A;MRE11;MCM7;RFC1;CDKN2A;RPA2;CTCF;MKI67;BRCA2;RAD50;XPO1;PTTG1;MYC;CHEK1;POLE
CS + CS	Apoptosis	PDGFRB;CDKN1B;GADD45A;CFLAR;EREG;TGFBR3;KRT18;CCND1;DDIT3;CASP3;CDK2;ERBB2;PDCD4;PMAIP1;HMOX1;FAS;CTNNB1;SPTAN1;BCL2L2;CD44;BCL2L1
CS + CS	p53 Pathway	PPP1R15A;CDKN2B;STEAP3;NOTCH1;APAF1;GADD45A;FOS;RCHY1;ZFP36L1;CCND3;ZMAT3;DDIT3;PERP;SESN1;MDM2;HMOX1;FAS;ERCC5;BAK1;FGF13;TP53;EPHA2
CS + CS	G2-M Checkpoint	CDKN1B;CUL3;ARID4A;FANCC;CTCF;PML;XPO1;CCND1;MYC;RAD21;STMN1;NSD2;ABL1;E2F1;POLE;EZH2
CS + CS	PI3K/AKT/mTOR Signaling	TBK1;CDKN1B;PRKCB;DDIT3;CDK2;PTEN;E2F1;CXCR4;PLCG1;RAC1;ACACA;EGFR
CS + CS	UV Response Dn	PDGFRB;CDKN1B;PTEN;PIK3CD;KALRN;ACVR2A;IGF1R;COL1A1;TGFBR3;TJP1;MYC;ERBB2;MET
CS + CD	E2F Targets	DNMT1;CDKN1B;MRE11;MCM7;PSIP1;BRCA1;CTCF;MKI67;BRCA2;PPM1D;CCNB2;PTTG1;MYC;RAD21;PMS2;NBN;POLE;RRM2;RFC1;RPA2;MLH1;SMC1A;CDC25A;WEE1;MSH2;SRSF2;MCM3;BIRC5;EZH2
CS + CD	p53 Pathway	PPP1R15A;CEBPA;STEAP3;NOTCH1;TGFA;PPM1D;ACVR1B;ZFP36L1;PIDD1;CCND3;ZMAT3;PERP;SESN1;HMOX1;SFN;BAK1;JUN;CDKN2B;APAF1;FBXW7;SPHK1;FOS;DDB2;FAS;BAX;ERCC5;EPHA2;RAD9A
CS + CD	Apoptosis	JUN;CREBBP;CDKN1B;GADD45B;HSPB1;BRCA1;EREG;TGFBR3;CYLD;WEE1;BCL2L11;KRT18;CASP3;CDK2;ERBB2;PDCD4;PMAIP1;HMOX1;BAX;FAS;TIMP1;BCL2L2;MCL1;BCL2L1
CS + CD	G2-M Checkpoint	CDKN1B;EGF;CUL3;RPA2;ARID4A;FANCC;CTCF;MKI67;BRCA2;SMC1A;CDC25A;CCNB2;PTTG1;MYC;RAD21;CDC27;NSD2;PBK;SRSF2;MCM3;BIRC5;TOP1;POLE;EZH2
CS + CD	TGF-beta Signaling	ACVR1;PPP1R15A;TJP1;CDK9;WWTR1;BMPR2;APC;SERPINE1;ARID4B;THBS1;RHOA
CD + DDR	Apoptosis	JUN;CREBBP;CDKN1A;CDKN1B;GADD45B;HSPB1;NEDD9;BRCA1;CASP9;TGFBR3;WEE1;BCL2L11;KRT18;CCND1;CASP3;ERBB2;PDCD4;PMAIP1;HMOX1;CTNNB1;SPTAN1;BCL2L2;MCL1;BCL2L1
CD + DDR	E2F Targets	CDKN1A;DNMT1;CDKN1B;MRE11;MCM7;BRCA1;CTCF;BRCA2;PPM1D;PTTG1;MYC;RAD21;POLD1;CHEK1;STMN1;NBN;POLE;RFC1;MLH1;CDC25A;POLE4;WEE1;MSH2;SRSF2;MCM3;EZH2
CD + DDR	p53 Pathway	RB1;PPP1R15A;CEBPA;CDKN1A;STEAP3;NOTCH1;FOXO3;PPM1D;ACVR1B;ZFP36L1;PIDD1;CCND3;ZMAT3;PERP;SESN1;HMOX1;BAK1;JUN;APAF1;FBXW7;SPHK1;FOS;SERPINB5;DDB2;EPHA2
CD + DDR	G2-M Checkpoint	NOTCH2;CDKN1B;EGF;ATRX;ARID4A;FANCC;CTCF;BRCA2;CDC25A;PML;PTTG1;CCND1;MYC;RAD21;CHEK1;STMN1;CDC27;NSD2;SRSF2;ABL1;MCM3;POLE;EZH2
CD + DDR	PI3K/AKT/mTOR Signaling	SMAD2;CDKN1A;CDKN1B;PRKCB;PTEN;CXCR4;PTPN11;EGFR;TBK1;AKT1;CALR;RAC1;PLCB1
CS + DDR	E2F Targets	BARD1;DNMT1;MCM7;RFC1;RPA2;CTCF;MKI67;BRCA2;CDC25A;AURKB;CHEK2;MYC;POLD1;SRSF2;MCM3;NBN;TP53;POLE;EZH2
CS + DDR	G2-M Checkpoint	BARD1;EGF;CUL3;RPA2;KIF23;FANCC;CTCF;MKI67;BRCA2;CDC25A;AURKB;CCND1;MYC;NSD2;SRSF2;MCM3;POLE;EZH2
CS + DDR	p53 Pathway	JUN;STEAP3;NOTCH1;APAF1;SPHK1;TGFA;FOS;RCHY1;PIDD1;CCND3;CCND2;ZMAT3;PERP;HMOX1;BAK1;TP53;EPHA2
CS + DDR	Apoptosis	JUN;HSPB1;EREG;TGFBR3;CCND2;KRT18;CCND1;DPYD;PDCD4;HMOX1;CTNNB1;BCL2L2;BCL2L1;BIRC3
CS + DDR	Wnt-beta Catenin Signaling	NOTCH1;CCND2;MYC;AXIN1;CTNNB1;AXIN2;DKK1;TP53
CD + Chemo	E2F Targets	DNMT1;CDKN1B;MRE11;MCM7;PSIP1;CTCF;MKI67;PPM1D;AURKA;PTTG1;CHEK2;MYC;RAD21;POLD1;NBN;POLE;RFC1;CDKN2A;DEK;CDC25A;WEE1;MSH2;MCM3;TP53;EZH2
CD + Chemo	p53 Pathway	PPP1R15A;STEAP3;PPM1D;RCHY1;ACVR1B;ZFP36L1;ZMAT3;PERP;SESN1;HMOX1;BAK1;JUN;CDKN2B;APAF1;GADD45A;CDKN2A;FBXW7;FOS;DDB2;MDM2;BAX;ERCC5;FGF13;TP53;EPHA2
CD + Chemo	Apoptosis	JUN;CDKN1B;GADD45B;GADD45A;MMP2;HSPB1;EREG;TGFBR3;WEE1;BCL2L11;KRT18;CCND1;CASP3;PDCD4;HMOX1;BAX;SPTAN1;CD44;MCL1;BCL2L1;BIRC3
CD + Chemo	TNF-alpha Signaling via NF-kB	PPP1R15A;JUN;B4GALT1;GADD45B;CSF1;GADD45A;IRS2;FOS;AREG;VEGFA;NR4A2;CCND1;MYC;REL;CD44;MCL1;BIRC3
CD + Chemo	G2-M Checkpoint	CDKN1B;EGF;FANCC;CTCF;MKI67;CDC25A;PML;AURKA;PTTG1;CCND1;MYC;RAD21;NSD2;ABL1;MCM3;POLE;EZH2
DDR + chemo	E2F Targets	DNMT1;CDKN1B;MRE11;MCM7;RFC1;BRCA1;CTCF;DEK;MKI67;BRCA2;CDC25A;CCNB2;RAD50;WEE1;CCNE1;MYC;RAD21;POLD1;SRSF2;MCM3;NBN;POLE;EZH2
DDR + chemo	p53 Pathway	RB1;CEBPA;JUN;STEAP3;APAF1;TGFA;FOS;FOXO3;RCHY1;ACVR1B;SERPINB5;DDB2;ZFP36L1;PIDD1;CCND3;ZMAT3;PERP;SESN1;MDM2;HMOX1;BAK1;EPHA2
DDR + chemo	Apoptosis	JUN;CREBBP;CDKN1B;HGF;HSPB1;BRCA1;CYLD;WEE1;KRT18;CCND1;CASP3;HMOX1;CTNNB1;SPTAN1;BCL2L2;BCL2L1;BIRC3
DDR + chemo	Hypoxia	ERRFI1;JUN;CDKN1B;HSPA5;ZNF292;IGFBP3;SERPINE1;PDGFB;CXCR4;IRS2;FOS;FOXO3;EGFR;PIM1;BCL2;HMOX1;MYH9;VHL
DDR + chemo	G2-M Checkpoint	HSPA8;CDKN1B;ARID4A;KIF23;CTCF;MKI67;BRCA2;CDC25A;CCNB2;CCND1;EWSR1;MYC;RAD21;NSD2;SRSF2;MCM3;POLE;EZH2
CS + Chemo	PI3K/AKT/mTOR Signaling	TBK1;PLCG1
CS + Chemo	TNF-alpha Signaling via NF-kB	CSF1;NFE2L2
CS + Chemo	G2-M Checkpoint	NSD2;CDC25A
CS + Chemo	Allograft Rejection	CSF1;EREG
CS + Chemo	KRAS Signaling Up	DUSP6;EREG
