# Supplementary material for: Large-scale pan-cancer cell line screening identifies actionable and effective drug combinations
Source: Cancer Discov. Author manuscript; Available in PMC 2024 May 3. (PMC11061612; doi:10.1158/2159-8290.CD-23-0388)
Supplement: Table S16 [file EMS194010-supplement-Table_S16.xlsx]

## Sheet: Sheet1
Drug Category	Term	Genes
CD + CD	Wnt-beta Catenin Signaling	MYC;AXIN1
CD + CD	IL-2/STAT5 Signaling	ALCAM;AHNAK;MYC
CD + CD	p53 Pathway	ZMAT3;MDM2;BAX
CD + CD	DNA Repair	ERCC1;TYMS
CD + CD	Apoptosis	WEE1;BAX
DDR + DDR	Hypoxia	ERRFI1;JUN;CDKN1A;IGFBP3;BCL2;HMOX1;CXCR4;IRS2;VHL;FOXO3;EGFR
DDR + DDR	Apoptosis	CREBBP;JUN;CDKN1A;KRT18;CCND1;HMOX1;PMAIP1;BCL2L2;BIRC3
DDR + DDR	PI3K/AKT/mTOR Signaling	CDKN1A;TBK1;PRKCB;TSC2;CXCR4;PLCB1;EGFR
DDR + DDR	p53 Pathway	PIDD1;STEAP3;JUN;CDKN1A;NOTCH1;ZMAT3;PERP;HMOX1;FOXO3
DDR + DDR	Estrogen Response Early	ELF1;KRT18;CCND1;MYB;BCL2;PMAIP1;AREG;CBFA2T3
CS + CS	Apoptosis	PDGFRB;CDKN1B;GADD45A;DDIT3;CASP3;CDK2;ERBB2;PDCD4;CFLAR;CD44
CS + CS	PI3K/AKT/mTOR Signaling	CDKN1B;PRKCB;DDIT3;CDK2;E2F1;ACACA;EGFR
CS + CS	TNF-alpha Signaling via NF-kB	TGIF1;PPP1R15A;B4GALT1;GADD45A;MYC;FOS;CFLAR;CD44
CS + CS	G2-M Checkpoint	CDKN1B;XPO1;MYC;STMN1;E2F1;ARID4A;FANCC;PML
CS + CS	p53 Pathway	PPP1R15A;ZMAT3;GADD45A;SESN1;DDIT3;FOS;BAK1;FGF13
CS + CD	E2F Targets	DNMT1;MRE11;RRM2;RFC1;RPA2;BRCA1;CTCF;MKI67;BRCA2;SMC1A;CCNB2;PTTG1;MYC;MCM3;BIRC5;NBN;EZH2
CS + CD	G2-M Checkpoint	ARID4A;RPA2;CTCF;MKI67;BRCA2;SMC1A;CCNB2;PTTG1;MYC;CDC27;NSD2;MCM3;BIRC5;TOP1;EZH2
CS + CD	p53 Pathway	STEAP3;JUN;APAF1;FOS;ACVR1B;ZFP36L1;DDB2;PIDD1;CCND3;ZMAT3;PERP;HMOX1;EPHA2
CS + CD	Mitotic Spindle	CCNB2;DLG1;TRIO;BCL2L11;RFC1;RASA1;CDC27;ARHGAP29;BIRC5;BRCA2;SMC1A
CS + CD	Estrogen Response Late	RET;PERP;MYB;BCL2;AGR2;PTPN6;FOS;JAK2;ASCL1;AREG;JAK1
CD + DDR	Apoptosis	JUN;CREBBP;GADD45B;HSPB1;NEDD9;BRCA1;WEE1;BCL2L11;KRT18;CCND1;PDCD4;SPTAN1;BCL2L2;MCL1;BCL2L1
CD + DDR	p53 Pathway	RB1;PPP1R15A;CEBPA;JUN;STEAP3;APAF1;SPHK1;FOS;ACVR1B;SERPINB5;DDB2;ZFP36L1;ZMAT3;PERP;EPHA2
CD + DDR	KRAS Signaling Up	PPP1R15A;ABCB1;SPRY2;ETV1;IKZF1;SOX9;EPHB2;CBL;ETV4;PSMB8;ETV5;GADD45G
CD + DDR	TNF-alpha Signaling via NF-kB	NR4A2;PPP1R15A;JUN;B4GALT1;GADD45B;CCND1;BCL2A1;MYC;SPHK1;FOS;MCL1
CD + DDR	E2F Targets	DNMT1;WEE1;MRE11;PTTG1;RFC1;MYC;BRCA1;CTCF;NBN;MLH1;POLE
CS + DDR	p53 Pathway	PIDD1;CCND3;ZMAT3;HMOX1;TP53
CS + DDR	PI3K/AKT/mTOR Signaling	RIT1;TBK1;PRKCB
CS + DDR	Wnt-beta Catenin Signaling	AXIN2;TP53
CS + DDR	UV Response Up	CCND3;PARP2;HMOX1
CS + DDR	Apoptosis	DPYD;HMOX1;BCL2L2
CD + Chemo	E2F Targets	DNMT1;MCM7;MSH2;CDKN2A;PSIP1;DEK;AURKA
CD + Chemo	p53 Pathway	STEAP3;CDKN2A;GADD45A;PERP;ACVR1B;RCHY1;FGF13
CD + Chemo	Apoptosis	KRT18;GADD45A;CD44;BIRC3;BCL2L1
CD + Chemo	Estrogen Response Early	AR;KRT18;MYB;CD44
CD + Chemo	Estrogen Response Late	PERP;MYB;FGFR3;CD44
DDR + Chemo	p53 Pathway	RB1;PIDD1;SESN1;HMOX1;FOS;EPHA2;DDB2
DDR + Chemo	TGF-beta Signaling	APC;CTNNB1;THBS1;RHOA
DDR + Chemo	UV Response Up	LYN;ABCB1;PARP2;HMOX1;FOS;PRKACA
DDR + Chemo	KRAS Signaling Up	ABCB1;ALDH1A2;SPRY2;ETV1;IKZF1;EPHB2
DDR + Chemo	Wnt-beta Catenin Signaling	HDAC2;PTCH1;CTNNB1
CS + Chemo	No enriched pathway
CS + Chemo	No enriched pathway
CS + Chemo	No enriched pathway
CS + Chemo	No enriched pathway
CS + Chemo	No enriched pathway
