# Supplementary material for: Large-scale pan-cancer cell line screening identifies actionable and effective drug combinations
Source: Cancer Discov. Author manuscript; Available in PMC 2024 May 3. (PMC11061612; doi:10.1158/2159-8290.CD-23-0388)
Supplement: Table S17 [file EMS194010-supplement-Table_S17.xlsx]

## Sheet: Sheet1
DRUG_ID	FEATURE	DRUG_NAME.x	DRUG_TARGET	N_FEATURE_neg	N_FEATURE_pos	FEATURE_pos_MEAN	FEATURE_neg_MEAN	FEATURE_delta_MEAN	FEATURE_effect_size	FEATURE_neg_Glass_delta	FEATURE_pos_Glass_delta	FEATURE_neg_sd	FEATURE_pos_sd	FEATURE_T_pval	ANOVA_FEATURE_pval	ANOVA_FEATURE_FDR	Analysis_type	Features	Input	Cancer_type	Genotype
24962494	BCOR_up	AZD5991_Selumetinib	MCL1_MEK1, MEK2	100	5	0.0842179	0.00481081	0.0794071	2.03333	2.01565	2.70783	0.0393953	0.029325	2.29e-05	2.29e-05	2.19559	Basket trial	Gene expression	Bliss matrix	All	KRAS
24962494	NSD2_down	AZD5991_Selumetinib	MCL1_MEK1, MEK2	720	9	0.848055	0.536295	0.31176	1.1156	1.11171	1.83443	0.280433	0.16995	0.000925007	0.000925007	7.371	Pan-cancer	Gene expression	Combo Emax	All	All
24962494	BRCA2_up	AZD5991_Selumetinib	MCL1_MEK1, MEK2	715	14	0.834631	0.534377	0.300254	1.07798	1.07601	1.20674	0.279045	0.248815	7.14e-05	7.14e-05	1.39739	Pan-cancer	Gene expression	Combo Emax	All	All
24962494	ERpos_HER2pos	AZD5991_Selumetinib	MCL1_MEK1, MEK2	52	3	0.244642	0.0939407	0.150702	2.6072	2.79951	1.24532	0.0538314	0.121015	5.43e-05	5.43e-05	5.92317	Basket trial	AZ MOBEM	Bliss window	All	PIK3CA
24962494	TFF3_up	AZD5991_Selumetinib	MCL1_MEK1, MEK2	75	3	0.25751	0.0953537	0.162156	2.95399	3.07178	1.51873	0.0527892	0.106771	3.35e-06	3.35e-06	2.62472	Basket trial	Gene expression	Bliss window	All	PIK3CA
24962494	CDC25A_up	AZD5991_Selumetinib	MCL1_MEK1, MEK2	467	6	0.970934	0.530276	0.440658	1.60838	1.60038	6.28968	0.275346	0.0700605	0.000103899	0.000103899	2.80997	Basket trial	Gene expression	Combo Emax	All	TP53
24962494	BRCA2_up	AZD5991_Selumetinib	MCL1_MEK1, MEK2	464	9	0.861295	0.529554	0.331742	1.2078	1.2024	1.74347	0.275899	0.190276	0.000367081	0.000367081	5.96794	Basket trial	Gene expression	Combo Emax	All	TP53
24972494	BCL2L12_down	Venetoclax_Selumetinib	BCL2_MEK1, MEK2	58	3	0.255375	0.0590355	0.19634	4.0565	5.70318	1.04454	0.0344264	0.187967	4.83e-09	4.83e-09	0.00910205	Basket trial	Gene expression	Bliss window	All	BRAF
24972494	BCL2L12_down	Venetoclax_Selumetinib	BCL2_MEK1, MEK2	58	3	0.857237	0.344836	0.512402	2.42937	2.44548	2.07222	0.20953	0.247272	0.000126868	0.000126868	6.63976	Basket trial	Gene expression	Combo Emax	All	BRAF
24972494	EGF_down	Venetoclax_Selumetinib	BCL2_MEK1, MEK2	58	3	0.901613	0.342541	0.559072	2.72574	2.69957	4.08763	0.207097	0.136772	2.26e-05	2.26e-05	2.26721	Basket trial	Gene expression	Combo Emax	All	BRAF
24972494	ZMAT3_down	Venetoclax_Selumetinib	BCL2_MEK1, MEK2	102	3	0.0835077	-0.0239869	0.107495	2.31523	2.35843	1.37558	0.045579	0.0781448	0.000142043	0.000142043	6.80544	Basket trial	Gene expression	Bliss matrix	All	KRAS
24972494	SOS1_up	Venetoclax_Selumetinib	BCL2_MEK1, MEK2	78	3	0.195445	0.0668075	0.128638	2.57446	2.69033	1.24953	0.0478148	0.102949	3.66e-05	3.66e-05	4.08203	Basket trial	Gene expression	Bliss window	All	MLL2
24972494	FOXL2_up	Venetoclax_Selumetinib	BCL2_MEK1, MEK2	726	3	0.20779	0.0626766	0.145114	2.51694	2.53506	1.01391	0.0572427	0.143122	1.55e-05	1.55e-05	0.923421	Pan-cancer	Gene expression	Bliss window	All	All
24972494	USP6_down	Venetoclax_Selumetinib	BCL2_MEK1, MEK2	722	7	0.693307	0.364685	0.328622	1.3353	1.3364	1.22004	0.245901	0.269354	0.000465505	0.000465505	4.86106	Pan-cancer	Gene expression	Combo Emax	All	All
24972494	DNMT3A_down	Venetoclax_Selumetinib	BCL2_MEK1, MEK2	67	4	0.920656	0.363534	0.557122	2.58868	2.54121	6.27118	0.219235	0.0888385	3.73e-06	3.73e-06	1.05551	Basket trial	Gene expression	Combo Emax	All	PTEN
24972494	GNAQ_down	Venetoclax_Selumetinib	BCL2_MEK1, MEK2	66	5	0.869629	0.358959	0.51067	2.38802	2.3704	2.74373	0.215437	0.186123	2.37e-06	2.37e-06	0.822964	Basket trial	Gene expression	Combo Emax	All	PTEN
24972494	EPAS1_down	Venetoclax_Selumetinib	BCL2_MEK1, MEK2	67	4	0.934842	0.362687	0.572154	2.68558	2.63281	8.12827	0.217317	0.0703906	1.81e-06	1.81e-06	0.731736	Basket trial	Gene expression	Combo Emax	All	PTEN
24972494	ERRFI1_down	Venetoclax_Selumetinib	BCL2_MEK1, MEK2	64	7	0.746184	0.356502	0.389682	1.75307	1.79522	1.43748	0.217066	0.271086	3.8e-05	3.8e-05	3.0264	Basket trial	Gene expression	Combo Emax	All	PTEN
24972494	BMPR2_down	Venetoclax_Selumetinib	BCL2_MEK1, MEK2	67	4	0.896712	0.364964	0.531748	2.43142	2.39602	4.1393	0.22193	0.128463	1.18e-05	1.18e-05	1.96115	Basket trial	Gene expression	Combo Emax	All	PTEN
24972494	BLM_up	Venetoclax_Selumetinib	BCL2_MEK1, MEK2	66	5	0.820713	0.362664	0.458048	2.06579	2.04122	2.65291	0.2244	0.172659	3.17e-05	3.17e-05	2.75728	Basket trial	Gene expression	Combo Emax	All	PTEN
24972494	NCOA3_up	Venetoclax_Selumetinib	BCL2_MEK1, MEK2	66	5	0.776732	0.365996	0.410736	1.80235	1.81329	1.64853	0.226515	0.249153	0.000231428	0.000231428	7.9854	Basket trial	Gene expression	Combo Emax	All	PTEN
24972494	RYK_down	Venetoclax_Selumetinib	BCL2_MEK1, MEK2	68	3	0.953634	0.370272	0.583361	2.63197	2.59762	8.00294	0.224575	0.0728934	3.09e-05	3.09e-05	2.75728	Basket trial	Gene expression	Combo Emax	All	PTEN
24972494	PTPRF_down	Venetoclax_Selumetinib	BCL2_MEK1, MEK2	65	6	0.744448	0.362657	0.38179	1.67922	1.76377	1.1327	0.216462	0.337061	0.000195451	0.000195451	7.52296	Basket trial	Gene expression	Combo Emax	All	PTEN
24972494	PLCG2_up	Venetoclax_Selumetinib	BCL2_MEK1, MEK2	68	3	0.953634	0.370272	0.583361	2.63197	2.59762	8.00294	0.224575	0.0728934	3.09e-05	3.09e-05	2.75728	Basket trial	Gene expression	Combo Emax	All	PTEN
24972494	ACVR1_down	Venetoclax_Selumetinib	BCL2_MEK1, MEK2	66	5	0.820438	0.362685	0.457753	2.06407	2.1134	1.56044	0.216595	0.293349	3.22e-05	3.22e-05	2.75728	Basket trial	Gene expression	Combo Emax	All	PTEN
24972494	TIMP1_down	Venetoclax_Selumetinib	BCL2_MEK1, MEK2	66	5	0.773594	0.366234	0.40736	1.78435	1.78345	1.7991	0.228411	0.226425	0.000263713	0.000263713	8.77821	Basket trial	Gene expression	Combo Emax	All	PTEN
24972494	TLK2_up	Venetoclax_Selumetinib	BCL2_MEK1, MEK2	68	3	0.932864	0.371189	0.561676	2.50788	2.47394	9.17998	0.227037	0.0611848	6.55e-05	6.55e-05	4.11743	Basket trial	Gene expression	Combo Emax	All	PTEN
24972494	GATA2_down	Venetoclax_Selumetinib	BCL2_MEK1, MEK2	67	4	0.839107	0.368403	0.470704	2.08072	2.07045	2.35416	0.227344	0.199946	0.000135582	0.000135582	6.33421	Basket trial	Gene expression	Combo Emax	All	PTEN
24972494	PMAIP1_up	Venetoclax_Selumetinib	BCL2_MEK1, MEK2	470	3	0.798221	0.353231	0.44499	1.93553	1.93829	1.49908	0.229579	0.296843	0.000898664	0.000898664	9.5769	Basket trial	Gene expression	Combo Emax	All	TP53
24972494	RAD51_up	Venetoclax_Selumetinib	BCL2_MEK1, MEK2	467	6	0.135276	0.0589298	0.0763467	1.52596	1.53473	1.06276	0.0497461	0.0718384	0.000228415	0.000228415	4.89684	Basket trial	Gene expression	Bliss window	All	TP53
24972494	BCL2_up	Venetoclax_Selumetinib	BCL2_MEK1, MEK2	463	10	0.637973	0.349965	0.288008	1.25834	1.26354	1.05531	0.227938	0.272914	9.5e-05	9.5e-05	2.65922	Basket trial	Gene expression	Combo Emax	All	TP53
24972494	USP6_down	Venetoclax_Selumetinib	BCL2_MEK1, MEK2	466	7	0.693307	0.350988	0.342319	1.49551	1.49924	1.27089	0.228329	0.269354	9.87e-05	9.87e-05	2.72709	Basket trial	Gene expression	Combo Emax	All	TP53
24962497	RNF43	AZD5991_Venetoclax	MCL1_BCL2	43	3	0.1398	0.00894855	0.130851	2.32836	2.50024	1.19633	0.0523356	0.109378	0.000326016	0.000326016	9.88367	Basket trial	AZ MOBEM	Bliss matrix	All	BRAF
24962497	EGF_down	AZD5991_Venetoclax	MCL1_BCL2	58	3	0.153255	0.01021	0.143045	2.57917	2.64838	1.64107	0.0540122	0.0871658	5.36e-05	5.36e-05	4.39024	Basket trial	Gene expression	Bliss matrix	All	BRAF
24962497	ERCC1_down	AZD5991_Venetoclax	MCL1_BCL2	102	3	0.118034	-0.0109937	0.129028	2.54475	2.5322	3.60571	0.0509549	0.0357844	3.28e-05	3.28e-05	2.72208	Basket trial	Gene expression	Bliss matrix	All	KRAS
24962497	AHNAK_mut	AZD5991_Venetoclax	MCL1_BCL2	77	4	0.455622	0.127578	0.328044	2.33463	2.40016	1.51831	0.136676	0.216058	1.9e-05	1.9e-05	6.63974	Basket trial	Sanger MOBEM	Bliss window	All	MLL2
24962497	CBLB_up	AZD5991_Venetoclax	MCL1_BCL2	78	3	0.20347	0.016718	0.186752	2.64912	2.64315	2.91524	0.0706552	0.0640607	2.29e-05	2.29e-05	5.80328	Basket trial	Gene expression	Bliss matrix	All	MLL2
24962497	AHNAK_mut	AZD5991_Venetoclax	MCL1_BCL2	77	4	0.189439	0.0150216	0.174418	2.52256	2.61773	1.50522	0.0666293	0.115875	4.65e-06	4.65e-06	5.96694	Basket trial	Sanger MOBEM	Bliss matrix	All	MLL2
24962497	CD44_down	AZD5991_Venetoclax	MCL1_BCL2	77	4	0.430187	0.128899	0.301288	2.10151	2.19703	1.18315	0.137134	0.254648	0.000100244	0.000100244	8.48173	Basket trial	Gene expression	Bliss window	All	MLL2
24962497	CBLB_up	AZD5991_Venetoclax	MCL1_BCL2	78	3	0.503574	0.12994	0.373634	2.65408	2.63071	4.74426	0.142028	0.078755	2.22e-05	2.22e-05	2.69918	Basket trial	Gene expression	Bliss window	All	MLL2
24962497	TSC1_up	AZD5991_Venetoclax	MCL1_BCL2	78	3	0.494491	0.130289	0.364202	2.57062	2.54539	5.32854	0.143083	0.0683493	3.75e-05	3.75e-05	4.08203	Basket trial	Gene expression	Bliss window	All	MLL2
24962497	chr19.58144339.58144999.ZNF211._HypMET	AZD5991_Venetoclax	MCL1_BCL2	731	3	0.173974	0.00968299	0.164291	2.63378	2.63615	2.04619	0.0623222	0.0802908	6.21e-06	6.21e-06	5.17293	Pan-cancer	Sanger MOBEM	Bliss matrix	All	All
24962497	chr19.58125530.58125902.._HypMET	AZD5991_Venetoclax	MCL1_BCL2	729	5	0.428517	0.117275	0.311241	2.36589	2.38322	1.24052	0.130597	0.250896	1.78e-07	1.78e-07	0.204509	Pan-cancer	Sanger MOBEM	Bliss window	All	All
24962497	KLLN_up	AZD5991_Venetoclax	MCL1_BCL2	719	10	0.85053	0.497685	0.352845	1.07363	1.0708	1.4122	0.329515	0.249855	0.000786422	0.000786422	6.69436	Pan-cancer	Gene expression	Combo Emax	All	All
24962497	chr19.58144339.58144999.ZNF211._HypMET	AZD5991_Venetoclax	MCL1_BCL2	731	3	0.584244	0.117488	0.466756	3.57206	3.57487	2.84677	0.130566	0.16396	1.1e-09	1.1e-09	0.00221883	Pan-cancer	Sanger MOBEM	Bliss window	All	All
24962497	BRCA2_up	AZD5991_Venetoclax	MCL1_BCL2	715	14	0.861699	0.495492	0.366207	1.11867	1.11753	1.18675	0.327692	0.30858	3.79e-05	3.79e-05	0.906041	Pan-cancer	Gene expression	Combo Emax	All	All
24962497	EPHA4_down	AZD5991_Venetoclax	MCL1_BCL2	68	3	0.444097	0.118981	0.325116	2.30204	2.29809	2.44733	0.141472	0.132845	0.000218946	0.000218946	8.60396	Basket trial	Gene expression	Bliss window	All	PTEN
24962497	LAG3_down	AZD5991_Venetoclax	MCL1_BCL2	68	3	0.170385	0.00972281	0.160663	2.42552	2.46419	1.69684	0.065199	0.0946833	0.000106825	0.000106825	7.55625	Basket trial	Gene expression	Bliss matrix	All	PTEN
24962497	EPHA4_down	AZD5991_Venetoclax	MCL1_BCL2	68	3	0.177893	0.00939158	0.168502	2.5756	2.60469	1.9502	0.0646917	0.0864023	4.35e-05	4.35e-05	3.84862	Basket trial	Gene expression	Bliss matrix	All	PTEN
24962497	LAG3_down	AZD5991_Venetoclax	MCL1_BCL2	68	3	0.440587	0.119136	0.321451	2.27048	2.26848	2.34061	0.141703	0.137336	0.000262182	0.000262182	9.63398	Basket trial	Gene expression	Bliss window	All	PTEN
24962497	FOXP1_up	AZD5991_Venetoclax	MCL1_BCL2	470	3	0.147911	0.00716042	0.14075	2.32532	2.34683	1.01215	0.0599746	0.139061	6.92e-05	6.92e-05	5.20024	Basket trial	Gene expression	Bliss matrix	All	TP53
24962497	WEE1_up	AZD5991_Venetoclax	MCL1_BCL2	457	16	0.819398	0.478601	0.340797	1.06624	1.06669	1.05295	0.319491	0.32366	3.3e-05	3.3e-05	1.23446	Basket trial	Gene expression	Combo Emax	All	TP53
24962497	BRCA2_up	AZD5991_Venetoclax	MCL1_BCL2	464	9	0.881988	0.482528	0.399459	1.24479	1.24255	1.39893	0.321483	0.285547	0.000242287	0.000242287	4.76428	Basket trial	Gene expression	Combo Emax	All	TP53
24962497	CDC25A_up	AZD5991_Venetoclax	MCL1_BCL2	467	6	0.98746	0.483739	0.50372	1.57121	1.56292	17.0239	0.322294	0.029589	0.000148854	0.000148854	3.47015	Basket trial	Gene expression	Combo Emax	All	TP53
24962497	KLLN_up	AZD5991_Venetoclax	MCL1_BCL2	466	7	0.905115	0.483895	0.421219	1.3101	1.30564	1.90965	0.322614	0.220574	0.000632438	0.000632438	8.07986	Basket trial	Gene expression	Combo Emax	All	TP53
24972428	MCL1_up	Venetoclax_AZD2811	BCL2_AURKB	58	3	0.388063	0.101372	0.286691	3.20311	3.27193	2.1663	0.0876214	0.132341	1.2e-06	1.2e-06	0.407768	Basket trial	Gene expression	Bliss window	All	BRAF
24972428	NTRK1_up	Venetoclax_AZD2811	BCL2_AURKB	57	4	0.301049	0.102449	0.198601	2.03911	2.16242	1.16413	0.0918419	0.170601	0.000216636	0.000216636	9.95524	Basket trial	Gene expression	Bliss window	All	BRAF
24972428	MLL_mut	Venetoclax_AZD2811	BCL2_AURKB	58	3	0.15845	0.00129851	0.157151	3.47882	3.52959	2.58292	0.0445238	0.0608423	2.08e-07	2.08e-07	0.457387	Basket trial	Sanger MOBEM	Bliss matrix	All	BRAF
24972428	MLH1_down	Venetoclax_AZD2811	BCL2_AURKB	57	4	0.312171	0.101668	0.210503	2.19734	2.36366	1.16877	0.089058	0.180107	7.76e-05	7.76e-05	5.41548	Basket trial	Gene expression	Bliss window	All	BRAF
24972428	MCL1_up	Venetoclax_AZD2811	BCL2_AURKB	58	3	0.154259	0.00151528	0.152743	3.32783	3.32373	3.45157	0.0459554	0.0442533	5.46e-07	5.46e-07	0.192028	Basket trial	Gene expression	Bliss matrix	All	BRAF
24972428	MLL_mut	Venetoclax_AZD2811	BCL2_AURKB	58	3	0.355544	0.103054	0.25249	2.67602	2.84084	1.30403	0.0888786	0.193623	3.03e-05	3.03e-05	7.27805	Basket trial	Sanger MOBEM	Bliss window	All	BRAF
24972428	PBRM1_down	Venetoclax_AZD2811	BCL2_AURKB	102	3	0.085553	-0.010042	0.095595	2.47993	2.57007	1.17162	0.0371955	0.0815921	5.01e-05	5.01e-05	3.7918	Basket trial	Gene expression	Bliss matrix	All	KRAS
24972428	CCNB1_up	Venetoclax_AZD2811	BCL2_AURKB	102	3	0.0906435	-0.0101917	0.100835	2.64189	2.71133	1.40147	0.0371903	0.0719495	1.72e-05	1.72e-05	1.81107	Basket trial	Gene expression	Bliss matrix	All	KRAS
24972428	PBRM1_down	Venetoclax_AZD2811	BCL2_AURKB	102	3	0.230953	0.0783447	0.152609	2.33323	2.35924	1.60725	0.0646855	0.0949503	0.000127032	0.000127032	3.91203	Basket trial	Gene expression	Bliss window	All	KRAS
24972428	ZMAT3_down	Venetoclax_AZD2811	BCL2_AURKB	102	3	0.22084	0.0786421	0.142198	2.15233	2.17087	1.57869	0.0655029	0.0900738	0.000380544	0.000380544	8.28624	Basket trial	Gene expression	Bliss window	All	KRAS
24972428	ZMAT3_down	Venetoclax_AZD2811	BCL2_AURKB	102	3	0.0864084	-0.0100671	0.0964756	2.50681	2.57474	1.31588	0.0374701	0.0733165	4.21e-05	4.21e-05	3.29801	Basket trial	Gene expression	Bliss matrix	All	KRAS
24972428	AATK_down	Venetoclax_AZD2811	BCL2_AURKB	78	3	0.394066	0.113072	0.280994	2.5518	2.65643	1.28023	0.105779	0.219487	4.22e-05	4.22e-05	4.43328	Basket trial	Gene expression	Bliss window	All	MLL2
24972428	DDR2_up	Venetoclax_AZD2811	BCL2_AURKB	720	9	0.732804	0.425008	0.307796	1.1527	1.15101	1.34365	0.267414	0.229075	0.000622381	0.000622381	5.82317	Pan-cancer	Gene expression	Combo Emax	All	All
24972428	LIMA1_mut	Venetoclax_AZD2811	BCL2_AURKB	728	6	0.0895379	-0.00370207	0.09324	1.86325	1.87483	1.11527	0.0497324	0.0836028	6.42e-06	6.42e-06	5.17293	Pan-cancer	Sanger MOBEM	Bliss matrix	All	All
24972428	BCL2A1_up	Venetoclax_AZD2811	BCL2_AURKB	75	3	0.284925	0.0954491	0.189475	2.54935	2.73909	1.04527	0.0691746	0.18127	4.5e-05	4.5e-05	8.15952	Basket trial	Gene expression	Bliss window	All	PIK3CA
24972428	BCL2A1_up	Venetoclax_AZD2811	BCL2_AURKB	75	3	0.110687	-0.00366492	0.114352	2.94998	3.13629	1.28559	0.036461	0.0889489	3.44e-06	3.44e-06	5.62273	Basket trial	Gene expression	Bliss matrix	All	PIK3CA
24972428	THBS2_up	Venetoclax_AZD2811	BCL2_AURKB	68	3	0.122144	-0.00791216	0.130057	2.97132	3.22138	1.21315	0.0403729	0.107206	3.63e-06	3.63e-06	1.02698	Basket trial	Gene expression	Bliss matrix	All	PTEN
24972428	THBS2_up	Venetoclax_AZD2811	BCL2_AURKB	68	3	0.355131	0.0895663	0.265564	3.33535	3.98298	1.00526	0.0666747	0.264175	3.27e-07	3.27e-07	0.108104	Basket trial	Gene expression	Bliss window	All	PTEN
24972428	PIK3CD_down	Venetoclax_AZD2811	BCL2_AURKB	68	3	0.117928	-0.00772616	0.125655	2.83627	2.90172	1.79589	0.0433035	0.0699679	8.62e-06	8.62e-06	1.65954	Basket trial	Gene expression	Bliss matrix	All	PTEN
24972428	LIMA1_mut	Venetoclax_AZD2811	BCL2_AURKB	472	5	0.284884	0.0933164	0.191568	2.21942	2.25176	1.06325	0.0850749	0.180172	1.1e-06	1.1e-06	0.679835	Basket trial	Sanger MOBEM	Bliss window	All	TP53
24972428	CBFA2T3_up	Venetoclax_AZD2811	BCL2_AURKB	470	3	0.919423	0.407228	0.512195	2.01701	2.01402	3.66999	0.254315	0.139563	0.000543126	0.000543126	7.4476	Basket trial	Gene expression	Combo Emax	All	TP53
24972428	LIMA1_mut	Venetoclax_AZD2811	BCL2_AURKB	472	5	0.101139	-0.00613373	0.107273	2.1419	2.16107	1.22032	0.0496387	0.0879054	2.52e-06	2.52e-06	4.73067	Basket trial	Sanger MOBEM	Bliss matrix	All	TP53
24962492	ERCC1_down	AZD5991_AZD5363	MCL1_AKT1, AKT2, AKT3	102	3	0.0599805	-0.00791877	0.0678993	2.33001	2.37044	1.41595	0.0286442	0.0479533	0.000129598	0.000129598	6.57351	Basket trial	Gene expression	Bliss matrix	All	KRAS
24962492	MACF1_down	AZD5991_AZD5363	MCL1_AKT1, AKT2, AKT3	102	3	0.176508	0.0673506	0.109157	2.35458	2.46087	1.02584	0.0443571	0.106408	0.000111187	0.000111187	3.52479	Basket trial	Gene expression	Bliss window	All	KRAS
24962492	CDC25A_up	AZD5991_AZD5363	MCL1_AKT1, AKT2, AKT3	720	9	0.911253	0.491018	0.420235	1.42103	1.41564	2.53589	0.296851	0.165715	2.56e-05	2.56e-05	0.668297	Pan-cancer	Gene expression	Combo Emax	All	All
24962492	RAD51_up	AZD5991_AZD5363	MCL1_AKT1, AKT2, AKT3	718	11	-0.0381798	0.00213474	-0.0403145	1.17025	1.16944	1.23281	0.0344733	0.0327013	0.00012756	0.00012756	7.84873	Pan-cancer	Gene expression	Bliss matrix	All	All
24962492	SRGAP1_mut	AZD5991_AZD5363	MCL1_AKT1, AKT2, AKT3	728	6	0.0694148	0.000986999	0.0684278	1.99913	2.01216	1.17856	0.0340072	0.0580603	1.32e-06	1.32e-06	2.66745	Pan-cancer	Sanger MOBEM	Bliss matrix	All	All
24962492	BRCA2_up	AZD5991_AZD5363	MCL1_AKT1, AKT2, AKT3	715	14	0.822407	0.489819	0.332588	1.1242	1.12325	1.18061	0.296094	0.281708	3.48e-05	3.48e-05	0.85282	Pan-cancer	Gene expression	Combo Emax	All	All
24962492	ARHGEF6_up	AZD5991_AZD5363	MCL1_AKT1, AKT2, AKT3	75	3	0.222776	0.0824682	0.140308	2.58934	2.57546	3.34233	0.0544788	0.041979	3.51e-05	3.51e-05	7.16249	Basket trial	Gene expression	Bliss window	All	PIK3CA
24962492	RHOA_up	AZD5991_AZD5363	MCL1_AKT1, AKT2, AKT3	68	3	0.289465	0.0891824	0.200283	2.56591	2.60528	1.81224	0.0768758	0.110516	4.62e-05	4.62e-05	3.69783	Basket trial	Gene expression	Bliss window	All	PTEN
24962492	BRCA2_up	AZD5991_AZD5363	MCL1_AKT1, AKT2, AKT3	464	9	0.847098	0.476496	0.370602	1.27026	1.26807	1.42074	0.292257	0.260852	0.000180897	0.000180897	3.91559	Basket trial	Gene expression	Combo Emax	All	TP53
24962492	SRGAP1_mut	AZD5991_AZD5363	MCL1_AKT1, AKT2, AKT3	474	3	0.108302	0.00115356	0.107148	3.24545	3.25982	1.84929	0.0328693	0.05794	3.56e-08	3.56e-08	0.133625	Basket trial	Sanger MOBEM	Bliss matrix	All	TP53
24962492	CBFB_up	AZD5991_AZD5363	MCL1_AKT1, AKT2, AKT3	466	7	0.851564	0.47802	0.373544	1.27637	1.27704	1.2277	0.292508	0.304263	0.00086727	0.00086727	9.41116	Basket trial	Gene expression	Combo Emax	All	TP53
24962492	CDC25A_up	AZD5991_AZD5363	MCL1_AKT1, AKT2, AKT3	467	6	0.99284	0.477004	0.515836	1.77614	1.76671	38.6046	0.291976	0.013362	1.88e-05	1.88e-05	0.830317	Basket trial	Gene expression	Combo Emax	All	TP53
24962492	SRGAP1_mut	AZD5991_AZD5363	MCL1_AKT1, AKT2, AKT3	474	3	0.309705	0.0798449	0.22986	3.84112	3.90035	1.34737	0.0589334	0.1706	9.03e-11	9.03e-11	0.000338593	Basket trial	Sanger MOBEM	Bliss window	All	TP53
