# Supplementary material for: Large-scale pan-cancer cell line screening identifies actionable and effective drug combinations
Source: Cancer Discov. Author manuscript; Available in PMC 2024 May 3. (PMC11061612; doi:10.1158/2159-8290.CD-23-0388)
Supplement: Table S18 [file EMS194010-supplement-Table_S18.xlsx]

## Sheet: Supplementary Table 18 Single
BARCODE	DRUGSET_ID	cmatrix	CELL_LINE_NAME	MASTER_CELL_ID	COSMIC_ID	SIDM	TISSUE	CANCER_TYPE	Compound1_tag	Compound1_ID	Compound1_name	Compound1_minc	Compound1_maxc	Compound1_RMSE	Compound1_MaxE	Compound1_IC50_ln	Compound1_target	Compound1_pathway	Compound1_owner	Compound2_tag	Compound2_ID	Compound2_name	Compound2_minc	Compound2_maxc	Compound2_RMSE	Compound2_MaxE	Compound2_IC50_ln	Compound2_target	Compound2_pathway	Compound2_owner	combo_MaxE	Delta_MaxE_Compound1	Delta_MaxE_Compound2	Delta_combo_MaxE_day1	Bliss_synergistic_wells	Bliss_matrix	Bliss_matrix_SO	window_size	Bliss_window	Bliss_window_dose1	Bliss_window_dose2	Bliss_window_SO	Bliss_window_SO_dose1	Bliss_window_SO_dose2	HSA_synergistic_wells	HSA_matrix	HSA_matrix_SO	HSA_window	HSA_window_dose1
19742	330	1	697	63	906800	SIDM01076	Haematopoietic and Lymphoid	B-Lymphoblastic Leukemia	L59	1735	AZD1775	0.003	3	0.0767348	0.976024	-1.90099	WEE1	Cell cycle	AZ	L61	2093	Capivasertib	0.003	3	0.086645	0.55991	0.903739	AKT	PI3K/MTOR signaling	AZ	1	0.0239755	0.44009	0.256214	16	0.0336764	0.0770975	3	0.0847737	D1	D3	0.130331	D3	D3	18	0.0720213	0.110921	0.135791	D2
19742	330	2	697	63	906800	SIDM01076	Haematopoietic and Lymphoid	B-Lymphoblastic Leukemia	L60	1705	AZD0156	0.003	3	0.0904794	0.612904	0.726716	ATM	Genome integrity	AZ	L62	2095	Olaparib	0.003	3	0.0239942	0.657041	0.572464	PARP1, PARP2	Genome integrity	AZ	0.969889	0.356985	0.312848	0.226103	23	0.185808	0.208618	3	0.318425	D2	D1	0.318425	D2	D1	23	0.227649	0.253499	0.380704	D2
19745	330	1	A101D	1806	910921	SIDM00801	Skin	Melanoma	L59	1735	AZD1775	0.003	3	0.0381946	0.767077	-0.374898	WEE1	Cell cycle	AZ	L61	2093	Capivasertib	0.003	3	0.10767	0.344891	1.89179	AKT	PI3K/MTOR signaling	AZ	0.757395	-0.00968221	0.412504	0.182013	14	0.0152201	0.0596468	3	0.0597712	D2	D2	0.0981776	D1	D2	19	0.0714256	0.106591	0.163573	D2
19745	330	2	A101D	1806	910921	SIDM00801	Skin	Melanoma	L60	1705	AZD0156	0.003	3	0.0694074	0.236787	2.54554	ATM	Genome integrity	AZ	L62	2095	Olaparib	0.003	3	0.0728334	0.0688003	4.31948	PARP1, PARP2	Genome integrity	AZ	0.411432	0.174645	0.342632	-0.163949	23	0.133862	0.14615	3	0.21333	D1	D1	0.21333	D1	D1	24	0.148137	0.154618	0.24222	D1
19748	330	1	A3-KAW	1511	910935	SIDM00495	Haematopoietic and Lymphoid	B-Cell Non-Hodgkin's Lymphoma	L59	1735	AZD1775	0.003	3	0.085717	0.980876	-2.14625	WEE1	Cell cycle	AZ	L61	2093	Capivasertib	0.003	3	0.0850829	0.229513	2.09664	AKT	PI3K/MTOR signaling	AZ	0.987101	0.00622459	0.757588	0.152807	11	0.00318512	0.0469861	3	0.0373527	D3	D1	0.0622182	D3	D2	12	0.0227791	0.0797443	0.0874629	D3
19748	330	2	A3-KAW	1511	910935	SIDM00495	Haematopoietic and Lymphoid	B-Cell Non-Hodgkin's Lymphoma	L60	1705	AZD0156	0.003	3	0.0971845	0.724178	0.303132	ATM	Genome integrity	AZ	L62	2095	Olaparib	0.003	3	0.0566189	0.30887	1.76234	PARP1, PARP2	Genome integrity	AZ	0.90923	0.185051	0.60036	0.0749357	22	0.276373	0.320665	3	0.452071	D2	D1	0.452071	D2	D1	22	0.305592	0.353364	0.513684	D2
19751	330	1	ARH-77	2198	906765	SIDM00900	Haematopoietic and Lymphoid	Non-Cancerous	L59	1735	AZD1775	0.003	3	0.154247	0.945735	-1.66497	WEE1	Cell cycle	AZ	L61	2093	Capivasertib	0.003	3	0.0790536	0.677078	0.382717	AKT	PI3K/MTOR signaling	AZ	0.982936	0.037201	0.305858	0.302823	15	0.0179895	0.0820285	3	0.101336	D1	D3	0.149591	D2	D3	19	0.0769668	0.126438	0.153957	D2
19751	330	2	ARH-77	2198	906765	SIDM00900	Haematopoietic and Lymphoid	Non-Cancerous	L60	1705	AZD0156	0.003	3	0.0731073	0.630912	0.580207	ATM	Genome integrity	AZ	L62	2095	Olaparib	0.003	3	0.0348334	0.221756	2.31256	PARP1, PARP2	Genome integrity	AZ	0.630071	-0.00084088	0.408315	-0.0500423	18	0.0648269	0.105713	3	0.119082	D2	D1	0.129512	D3	D1	18	0.0933792	0.140857	0.176286	D2
19754	330	1	AsPC-1	59	910702	SIDM00899	Pancreas	Pancreatic Carcinoma	L59	1735	AZD1775	0.003	3	0.0419446	0.490895	1.19033	WEE1	Cell cycle	AZ	L61	2093	Capivasertib	0.003	3	0.0640244	0.318313	3.01626	AKT	PI3K/MTOR signaling	AZ	0.505363	0.0144679	0.18705	0.15257	5	-0.0654413	0.0312258	3	-0.00701454	D2	D3	0.0511848	D3	D3	17	0.0386715	0.0854804	0.104969	D2
19754	330	2	AsPC-1	59	910702	SIDM00899	Pancreas	Pancreatic Carcinoma	L60	1705	AZD0156	0.003	3	0.0297926	0.178942	4.93507	ATM	Genome integrity	AZ	L62	2095	Olaparib	0.003	3	0.0376109	0.103208	6.543	PARP1, PARP2	Genome integrity	AZ	0.296806	0.117865	0.193598	-0.0559867	12	0.00501503	0.0585879	3	0.0523683	D1	D3	0.0749405	D1	D3	20	0.0443576	0.0619964	0.0787417	D1
19757	330	1	BALL-1	48	910705	SIDM00287	Haematopoietic and Lymphoid	B-Lymphoblastic Leukemia	L59	1735	AZD1775	0.003	3	0.0981622	0.988147	-2.02951	WEE1	Cell cycle	AZ	L61	2093	Capivasertib	0.003	3	0.0847325	0.312207	1.65717	AKT	PI3K/MTOR signaling	AZ	1	0.0118527	0.687793	0.269105	19	0.0590773	0.0928039	3	0.117234	D2	D1	0.145287	D3	D1	20	0.0810623	0.112129	0.158721	D2
19757	330	2	BALL-1	48	910705	SIDM00287	Haematopoietic and Lymphoid	B-Lymphoblastic Leukemia	L60	1705	AZD0156	0.003	3	0.100009	0.328229	1.60511	ATM	Genome integrity	AZ	L62	2095	Olaparib	0.003	3	0.0201539	0.270996	1.79844	PARP1, PARP2	Genome integrity	AZ	0.789774	0.461545	0.518778	0.0588791	17	0.157853	0.242906	3	0.334111	D2	D1	0.334111	D2	D1	17	0.175673	0.268628	0.369165	D1
19760	330	1	BB49-HNC	1522	753532	SIDM00174	Head and Neck	Head and Neck Carcinoma	L59	1735	AZD1775	0.003	3	0.10124	0.873679	-1.17598	WEE1	Cell cycle	AZ	L61	2093	Capivasertib	0.003	3	0.0831927	0.5862	0.688976	AKT	PI3K/MTOR signaling	AZ	0.935876	0.0621966	0.349676	0.349193	9	-0.0203997	0.065728	3	0.0346046	D3	D1	0.0855089	D3	D1	17	0.0513266	0.114315	0.158428	D2
19760	330	2	BB49-HNC	1522	753532	SIDM00174	Head and Neck	Head and Neck Carcinoma	L60	1705	AZD0156	0.003	3	0.0607461	0.493088	1.13113	ATM	Genome integrity	AZ	L62	2095	Olaparib	0.003	3	0.058105	0.0818798	3.94151	PARP1, PARP2	Genome integrity	AZ	0.597473	0.104386	0.515594	0.0107907	22	0.164883	0.194884	3	0.252399	D2	D1	0.262593	D3	D1	23	0.182106	0.204529	0.284841	D2
19763	330	1	BE2-M17	1320	753616	SIDM01229	Peripheral Nervous System	Neuroblastoma	L59	1735	AZD1775	0.003	3	0.158155	0.711879	-0.105439	WEE1	Cell cycle	AZ	L61	2093	Capivasertib	0.003	3	0.105644	0.236036	2.66208	AKT	PI3K/MTOR signaling	AZ	0.906164	0.194285	0.670128	0.291017	10	-0.0406322	0.127501	3	0.0253115	D1	D3	0.145583	D1	D3	12	0.00439141	0.145178	0.0833444	D1
19763	330	2	BE2-M17	1320	753616	SIDM01229	Peripheral Nervous System	Neuroblastoma	L60	1705	AZD0156	0.003	3	0.103754	0.132654	3.59808	ATM	Genome integrity	AZ	L62	2095	Olaparib	0.003	3	0.0482241	0.100094	4.02203	PARP1, PARP2	Genome integrity	AZ	0.330777	0.198123	0.230683	-0.284369	15	0.0515464	0.112531	3	0.0850411	D1	D3	0.13124	D2	D3	15	0.0684625	0.133271	0.0946394	D1
19766	330	1	BT-474	412	946359	SIDM00963	Breast	Breast Carcinoma	L59	1735	AZD1775	0.003	3	0.0663007	0.171491	4.80962	WEE1	Cell cycle	AZ	L61	2093	Capivasertib	0.003	3	0.0418795	0.400953	2.04456	AKT	PI3K/MTOR signaling	AZ	0.470286	0.298795	0.0693337	0.515549	16	0.0144988	0.0488311	3	0.0413505	D1	D1	0.0778746	D2	D3	20	0.0754803	0.10416	0.125322	D1
19766	330	2	BT-474	412	946359	SIDM00963	Breast	Breast Carcinoma	L60	1705	AZD0156	0.003	3	0.0561963	0.119476	5.80458	ATM	Genome integrity	AZ	L62	2095	Olaparib	0.003	3	0.0512151	0.170776	4.82149	PARP1, PARP2	Genome integrity	AZ	0.269666	0.15019	0.0988901	0.31493	9	-0.0188787	0.0743949	3	0.0408791	D1	D3	0.0725059	D1	D3	15	0.02169	0.07893	0.0828768	D1
19769	330	1	CA46	1190	910703	SIDM00907	Haematopoietic and Lymphoid	Burkitt's Lymphoma	L59	1735	AZD1775	0.003	3	0.105155	0.802856	-0.54712	WEE1	Cell cycle	AZ	L61	2093	Capivasertib	0.003	3	0.108869	0.490102	1.14502	AKT	PI3K/MTOR signaling	AZ	0.842558	0.0397021	0.352457	0.234842	12	-0.0100517	0.0722134	3	0.0712386	D1	D3	0.111827	D2	D2	16	0.0547806	0.114591	0.139347	D1
19769	330	2	CA46	1190	910703	SIDM00907	Haematopoietic and Lymphoid	Burkitt's Lymphoma	L60	1705	AZD0156	0.003	3	0.0223346	0.471905	1.23046	ATM	Genome integrity	AZ	L62	2095	Olaparib	0.003	3	0.0514554	0.173271	2.92996	PARP1, PARP2	Genome integrity	AZ	0.567012	0.0951068	0.393742	-0.0407037	16	0.0155677	0.0547488	3	0.0639338	D2	D1	0.0791098	D3	D1	18	0.0454591	0.0835415	0.11879	D2
19772	330	1	CAL-51	4	910927	SIDM00933	Breast	Breast Carcinoma	L59	1735	AZD1775	0.003	3	0.143002	0.780888	-0.539007	WEE1	Cell cycle	AZ	L61	2093	Capivasertib	0.003	3	0.0891937	0.561782	0.778527	AKT	PI3K/MTOR signaling	AZ	0.941132	0.160243	0.37935	0.158188	11	-0.0187702	0.101338	3	0.0484163	D1	D2	0.162188	D2	D2	17	0.0628783	0.136201	0.155303	D1
19772	330	2	CAL-51	4	910927	SIDM00933	Breast	Breast Carcinoma	L60	1705	AZD0156	0.003	3	0.0378691	0.0929479	4.03426	ATM	Genome integrity	AZ	L62	2095	Olaparib	0.003	3	0.0510147	0.154882	3.28513	PARP1, PARP2	Genome integrity	AZ	0.295947	0.202999	0.141065	-0.486996	19	0.050977	0.08089	3	0.0881546	D1	D2	0.104724	D1	D2	20	0.0673709	0.0942432	0.117078	D1
19775	330	1	DBTRG-05MG	1784	906835	SIDM00867	Central Nervous System	Glioblastoma	L59	1735	AZD1775	0.003	3	0.0505661	0.284723	3.1314	WEE1	Cell cycle	AZ	L61	2093	Capivasertib	0.003	3	0.0506859	0.13346	5.22684	AKT	PI3K/MTOR signaling	AZ	0.473799	0.189076	0.340338	0.13097	13	0.0050045	0.0690401	3	0.0816495	D1	D1	0.131341	D3	D3	14	0.0514603	0.12406	0.152169	D1
19775	330	2	DBTRG-05MG	1784	906835	SIDM00867	Central Nervous System	Glioblastoma	L60	1705	AZD0156	0.003	3	0.0365852	0.102862	5.8781	ATM	Genome integrity	AZ	L62	2095	Olaparib	0.003	3	0.0291741	0.100592	5.93292	PARP1, PARP2	Genome integrity	AZ	0.152324	0.0494618	0.0517315	-0.190505	7	-0.020737	0.0310549	3	0.00951057	D1	D3	0.051213	D1	D1	14	0.00761298	0.0374294	0.032627	D1
19778	330	1	DG-75	188	906838	SIDM00948	Haematopoietic and Lymphoid	Burkitt's Lymphoma	L59	1735	AZD1775	0.003	3	0.148246	0.85909	-0.928489	WEE1	Cell cycle	AZ	L61	2093	Capivasertib	0.003	3	0.104621	0.452535	1.31215	AKT	PI3K/MTOR signaling	AZ	0.936457	0.0773679	0.483922	0.143298	15	0.0270951	0.0946982	3	0.0968011	D1	D3	0.161906	D2	D2	20	0.0861973	0.11975	0.141651	D1
19778	330	2	DG-75	188	906838	SIDM00948	Haematopoietic and Lymphoid	Burkitt's Lymphoma	L60	1705	AZD0156	0.003	3	0.0338736	0.339074	1.84702	ATM	Genome integrity	AZ	L62	2095	Olaparib	0.003	3	0.020529	0.0985787	3.58027	PARP1, PARP2	Genome integrity	AZ	0.44356	0.104486	0.344981	-0.349599	17	0.0513982	0.0923333	3	0.106044	D1	D1	0.133809	D2	D1	17	0.0690132	0.114601	0.142716	D1
20506	330	1	DG-75	188	906838	SIDM00948	Haematopoietic and Lymphoid	Burkitt's Lymphoma	L59	1735	AZD1775	0.003	3	0.0945149	0.842985	-0.785923	WEE1	Cell cycle	AZ	L61	2093	Capivasertib	0.003	3	0.134311	0.411308	1.50068	AKT	PI3K/MTOR signaling	AZ	0.908547	0.0655621	0.49724	0.127507	16	0.0159365	0.0622235	3	0.0540703	D1	D3	0.0975024	D2	D3	20	0.0719857	0.0978837	0.109751	D1
20506	330	2	DG-75	188	906838	SIDM00948	Haematopoietic and Lymphoid	Burkitt's Lymphoma	L60	1705	AZD0156	0.003	3	0.0328622	0.328983	1.89789	ATM	Genome integrity	AZ	L62	2095	Olaparib	0.003	3	0.0909618	0.0732562	3.94425	PARP1, PARP2	Genome integrity	AZ	0.51819	0.189207	0.444934	-0.26285	21	0.0714197	0.0876987	3	0.0979729	D1	D3	0.0990411	D2	D3	22	0.0856384	0.0988125	0.118304	D1
19781	330	1	DMS-53	580	907295	SIDM00523	Lung	Small Cell Lung Carcinoma	L59	1735	AZD1775	0.003	3	0.0252367	0.47568	1.26015	WEE1	Cell cycle	AZ	L61	2093	Capivasertib	0.003	3	0.100092	0.478887	1.23882	AKT	PI3K/MTOR signaling	AZ	0.619249	0.143569	0.140362	0.834535	12	-0.00697221	0.061764	3	0.0509839	D1	D3	0.0967297	D1	D1	20	0.0833826	0.127109	0.151072	D1
19781	330	2	DMS-53	580	907295	SIDM00523	Lung	Small Cell Lung Carcinoma	L60	1705	AZD0156	0.003	3	0.0783681	0.303693	2.47542	ATM	Genome integrity	AZ	L62	2095	Olaparib	0.003	3	0.0576935	0.130651	4.24325	PARP1, PARP2	Genome integrity	AZ	0.255387	-0.0483054	0.124736	0.470673	12	-0.0282825	0.0515336	3	0.0413155	D3	D3	0.0721634	D2	D1	13	0.00613972	0.0719293	0.0602706	D3
19784	330	1	EC-GI-10	2138	753555	SIDM00278	Esophagus	Esophageal Squamous Cell Carcinoma	L59	1735	AZD1775	0.003	3	0.121112	0.793236	-0.661152	WEE1	Cell cycle	AZ	L61	2093	Capivasertib	0.003	3	0.0293513	0.507679	1.05841	AKT	PI3K/MTOR signaling	AZ	0.965165	0.171929	0.457486	0.280754	12	0.0203262	0.146069	3	0.127032	D1	D3	0.195411	D2	D3	20	0.0963741	0.145896	0.200812	D1
19784	330	2	EC-GI-10	2138	753555	SIDM00278	Esophagus	Esophageal Squamous Cell Carcinoma	L60	1705	AZD0156	0.003	3	0.0565978	0.173267	3.14384	ATM	Genome integrity	AZ	L62	2095	Olaparib	0.003	3	0.0780563	0.151036	3.35829	PARP1, PARP2	Genome integrity	AZ	0.435975	0.262708	0.284939	-0.248437	21	0.0771545	0.0948286	3	0.100722	D1	D1	0.113943	D1	D1	22	0.100762	0.116344	0.151332	D1
19787	330	1	ESO51	668	1503367	SIDM00538	Esophagus	Esophageal Adenocarcinoma	L59	1735	AZD1775	0.003	3	0.150916	0.865154	-1.20907	WEE1	Cell cycle	AZ	L61	2093	Capivasertib	0.003	3	0.061198	0.151846	3.23425	AKT	PI3K/MTOR signaling	AZ	0.814254	-0.0509007	0.662408	0.403856	12	-0.00400915	0.106639	3	0.0932552	D2	D2	0.136529	D3	D3	15	0.0213695	0.110101	0.121585	D2
19787	330	2	ESO51	668	1503367	SIDM00538	Esophagus	Esophageal Adenocarcinoma	L60	1705	AZD0156	0.003	3	0.0635253	0.253047	2.44245	ATM	Genome integrity	AZ	L62	2095	Olaparib	0.003	3	0.0534948	0.116786	3.61046	PARP1, PARP2	Genome integrity	AZ	0.347997	0.0949506	0.231211	-0.0624002	15	0.0292265	0.0858059	3	0.0534806	D1	D1	0.120444	D2	D1	17	0.0511263	0.0988334	0.0996093	D1
19793	330	1	NCI-H2591	1509	1240131	SIDM00101	Lung	Mesothelioma	L59	1735	AZD1775	0.003	3	0.034589	0.179568	4.37742	WEE1	Cell cycle	AZ	L61	2093	Capivasertib	0.003	3	0.0131608	0.0941764	5.98392	AKT	PI3K/MTOR signaling	AZ	0.178194	-0.0013731	0.084018	0.115623	5	-0.0349835	0.0266286	3	-0.010072	D3	D2	0.054703	D1	D2	13	-0.00303923	0.0375984	0.0233967	D2
19793	330	2	NCI-H2591	1509	1240131	SIDM00101	Lung	Mesothelioma	L60	1705	AZD0156	0.003	3	0.0307391	0.10028	5.83381	ATM	Genome integrity	AZ	L62	2095	Olaparib	0.003	3	0.0387815	0.0795722	6.3821	PARP1, PARP2	Genome integrity	AZ	0.135035	0.0347552	0.0554631	0.0724633	8	-0.0247859	0.0279799	3	0.00104685	D3	D2	0.0422417	D1	D3	13	-0.00109086	0.0323152	0.0206483	D3
19799	330	1	HSC-3	648	907061	SIDM00589	Head and Neck	Oral Cavity Carcinoma	L59	1735	AZD1775	0.003	3	0.0678586	0.598923	0.546865	WEE1	Cell cycle	AZ	L61	2093	Capivasertib	0.003	3	0.0778969	0.45235	1.36167	AKT	PI3K/MTOR signaling	AZ	0.773205	0.174282	0.320855	0.144574	18	0.0551995	0.10345	3	0.104044	D1	D3	0.127055	D2	D2	22	0.128862	0.15234	0.189338	D1
19799	330	2	HSC-3	648	907061	SIDM00589	Head and Neck	Oral Cavity Carcinoma	L60	1705	AZD0156	0.003	3	0.0823827	0.175665	3.2259	ATM	Genome integrity	AZ	L62	2095	Olaparib	0.003	3	0.0748332	0.0994368	4.13062	PARP1, PARP2	Genome integrity	AZ	0.466817	0.291152	0.36738	-0.161814	21	0.131696	0.16261	3	0.192394	D2	D1	0.192394	D2	D1	21	0.151347	0.184952	0.223013	D2
19802	330	1	HuO-3N1	2101	909977	SIDM00584	Bone	Osteosarcoma	L59	1735	AZD1775	0.003	3	0.0697357	0.498595	1.10941	WEE1	Cell cycle	AZ	L61	2093	Capivasertib	0.003	3	0.0705343	0.225361	3.46956	AKT	PI3K/MTOR signaling	AZ	0.632751	0.134157	0.40739	0.542319	12	-0.00330163	0.0486457	3	0.0255683	D1	D2	0.126422	D1	D3	20	0.0615951	0.0926365	0.119497	D1
19802	330	2	HuO-3N1	2101	909977	SIDM00584	Bone	Osteosarcoma	L60	1705	AZD0156	0.003	3	0.0323051	0.181682	3.98861	ATM	Genome integrity	AZ	L62	2095	Olaparib	0.003	3	0.0411801	0.13748	4.62497	PARP1, PARP2	Genome integrity	AZ	0.288754	0.107072	0.151274	0.198322	8	-0.032842	0.0450058	3	-0.0228675	D3	D3	0.0716935	D2	D1	12	0.00339055	0.0660461	0.0211255	D1
19805	330	1	IGR-1	1534	907169	SIDM01060	Skin	Melanoma	L59	1735	AZD1775	0.003	3	0.0535519	0.335328	2.07664	WEE1	Cell cycle	AZ	L61	2093	Capivasertib	0.003	3	0.100741	0.198594	3.09289	AKT	PI3K/MTOR signaling	AZ	0.482099	0.146771	0.283505	0.0147036	12	0.0110231	0.0701806	3	0.0336785	D1	D3	0.108129	D2	D1	18	0.0508816	0.0845702	0.103801	D1
19805	330	2	IGR-1	1534	907169	SIDM01060	Skin	Melanoma	L60	1705	AZD0156	0.003	3	0.0673073	0.0626398	4.96633	ATM	Genome integrity	AZ	L62	2095	Olaparib	0.003	3	0.0602152	0.105623	4.15235	PARP1, PARP2	Genome integrity	AZ	0.209492	0.146852	0.103869	-0.257904	12	-0.000564984	0.0749297	3	0.0577497	D2	D3	0.0839601	D2	D3	13	0.0122943	0.0808278	0.0667701	D2
19808	330	1	IM-95	405	1240155	SIDM00602	Stomach	Gastric Carcinoma	L59	1735	AZD1775	0.003	3	0.0560612	0.439226	1.44803	WEE1	Cell cycle	AZ	L61	2093	Capivasertib	0.003	3	0.0312461	0.330199	2.11022	AKT	PI3K/MTOR signaling	AZ	0.654669	0.215442	0.324469	0.369377	12	0.0275149	0.0890694	3	0.0915364	D1	D1	0.12005	D1	D1	20	0.0858508	0.114664	0.201527	D1
19808	330	2	IM-95	405	1240155	SIDM00602	Stomach	Gastric Carcinoma	L60	1705	AZD0156	0.003	3	0.0295492	0.0588317	5.06396	ATM	Genome integrity	AZ	L62	2095	Olaparib	0.003	3	0.102119	0.101417	4.21886	PARP1, PARP2	Genome integrity	AZ	0.151156	0.092324	0.0497384	-0.134136	9	-0.00934009	0.0584258	3	0.0213484	D3	D3	0.105016	D3	D1	11	0.00286985	0.0572452	0.0268108	D3
19814	330	1	SIMA	2076	753620	SIDM00395	Peripheral Nervous System	Neuroblastoma	L59	1735	AZD1775	0.003	3	0.115783	0.905411	-1.55627	WEE1	Cell cycle	AZ	L61	2093	Capivasertib	0.003	3	0.172053	0.14958	3.1412	AKT	PI3K/MTOR signaling	AZ	0.94038	0.034969	0.7908	0.418912	12	-0.0415592	0.111296	3	0.106474	D1	D3	0.154778	D2	D3	13	-0.0192824	0.118137	0.109501	D1
19814	330	2	SIMA	2076	753620	SIDM00395	Peripheral Nervous System	Neuroblastoma	L60	1705	AZD0156	0.003	3	0.112158	0.138045	3.25137	ATM	Genome integrity	AZ	L62	2095	Olaparib	0.003	3	0.0557833	0.163463	3.01754	PARP1, PARP2	Genome integrity	AZ	0.385786	0.247742	0.222323	-0.135682	16	0.0694232	0.137673	3	0.142859	D2	D1	0.165091	D2	D1	16	0.0883487	0.159679	0.166102	D2
19822	330	1	Hey	1096	1479988	SIDM00968	Ovary	Ovarian Carcinoma	L59	1735	AZD1775	0.003	3	0.0353818	0.632829	0.180999	WEE1	Cell cycle	AZ	L61	2093	Capivasertib	0.003	3	0.0607116	0.294684	2.56974	AKT	PI3K/MTOR signaling	AZ	0.726234	0.0934047	0.43155	-0.0113721	9	-0.0474831	0.0532033	3	0.003873	D1	D3	0.0589839	D1	D3	14	0.0225217	0.0911927	0.0928647	D1
19822	330	2	Hey	1096	1479988	SIDM00968	Ovary	Ovarian Carcinoma	L60	1705	AZD0156	0.003	3	0.0398963	0.21666	3.26505	ATM	Genome integrity	AZ	L62	2095	Olaparib	0.003	3	0.0504651	0.127294	4.34363	PARP1, PARP2	Genome integrity	AZ	0.408509	0.191848	0.281214	-0.329097	23	0.106314	0.118726	3	0.130638	D1	D2	0.130638	D1	D2	23	0.138423	0.15224	0.185041	D1
19839	330	1	A375	953	906793	SIDM00795	Skin	Melanoma	L59	1735	AZD1775	0.003	3	0.142486	0.791902	-0.46108	WEE1	Cell cycle	AZ	L61	2093	Capivasertib	0.003	3	0.109317	0.22893	2.51584	AKT	PI3K/MTOR signaling	AZ	0.942799	0.150897	0.713869	0.0544448	14	0.0364837	0.121056	3	0.120317	D1	D1	0.127989	D1	D3	18	0.073609	0.128797	0.172504	D1
19839	330	2	A375	953	906793	SIDM00795	Skin	Melanoma	L60	1705	AZD0156	0.003	3	0.0669032	0.0671843	4.16887	ATM	Genome integrity	AZ	L62	2095	Olaparib	0.003	3	0.0556311	0.0771573	3.9948	PARP1, PARP2	Genome integrity	AZ	0.28143	0.214245	0.204272	-0.606925	20	0.0898525	0.115571	3	0.114654	D1	D1	0.115583	D3	D1	21	0.09906	0.120725	0.135786	D1
19840	330	1	A375	953	906793	SIDM00795	Skin	Melanoma	L59	1735	AZD1775	0.003	3	0.117516	0.800909	-0.525919	WEE1	Cell cycle	AZ	L61	2093	Capivasertib	0.003	3	0.0648864	0.335082	1.89839	AKT	PI3K/MTOR signaling	AZ	0.967702	0.166792	0.63262	0.0773076	11	-0.00212251	0.139342	3	0.0927972	D1	D2	0.207211	D2	D2	13	0.0485824	0.165077	0.16853	D1
19840	330	2	A375	953	906793	SIDM00795	Skin	Melanoma	L60	1705	AZD0156	0.003	3	0.0436751	0.069269	4.1306	ATM	Genome integrity	AZ	L62	2095	Olaparib	0.003	3	0.0413903	0.0916022	3.77611	PARP1, PARP2	Genome integrity	AZ	0.264626	0.195357	0.173023	-0.625769	23	0.0738529	0.0817429	3	0.106216	D1	D1	0.119705	D1	D1	24	0.083742	0.0883564	0.128751	D1
19841	330	1	A375	953	906793	SIDM00795	Skin	Melanoma	L59	1735	AZD1775	0.003	3	0.1347	0.782238	-0.393773	WEE1	Cell cycle	AZ	L61	2093	Capivasertib	0.003	3	0.158293	0.189014	2.79835	AKT	PI3K/MTOR signaling	AZ	0.959568	0.177329	0.770554	0.0766328	15	0.0529527	0.138765	3	0.149472	D1	D1	0.159468	D1	D3	16	0.0852681	0.157064	0.193261	D1
19841	330	2	A375	953	906793	SIDM00795	Skin	Melanoma	L60	1705	AZD0156	0.003	3	0.0443733	0.0622658	4.26374	ATM	Genome integrity	AZ	L62	2095	Olaparib	0.003	3	0.0678867	0.106259	3.5839	PARP1, PARP2	Genome integrity	AZ	0.224512	0.162246	0.118252	-0.658423	20	0.0618745	0.0871781	3	0.114028	D1	D1	0.114028	D1	D1	20	0.0716077	0.0985433	0.135945	D1
23034	330	1	A375	953	906793	SIDM00795	Skin	Melanoma	L59	1735	AZD1775	0.003	3	0.0673518	0.850788	-0.932998	WEE1	Cell cycle	AZ	L61	2093	Capivasertib	0.003	3	0.0606477	0.198121	2.73025	AKT	PI3K/MTOR signaling	AZ	0.889443	0.0386545	0.691321	0.106609	14	0.00544286	0.0811503	3	0.0901899	D1	D1	0.126472	D2	D1	16	0.0374569	0.099795	0.126209	D1
23034	330	2	A375	953	906793	SIDM00795	Skin	Melanoma	L60	1705	AZD0156	0.003	3	0.0464309	0.187061	2.81328	ATM	Genome integrity	AZ	L62	2095	Olaparib	0.003	3	0.0985345	0.207345	2.66364	PARP1, PARP2	Genome integrity	AZ	0.309866	0.122805	0.102521	-0.472968	16	0.0297636	0.0778632	3	0.0627003	D3	D3	0.107942	D3	D3	18	0.054453	0.0967169	0.0725674	D3
23035	330	1	A375	953	906793	SIDM00795	Skin	Melanoma	L59	1735	AZD1775	0.003	3	0.0958538	0.835961	-0.801912	WEE1	Cell cycle	AZ	L61	2093	Capivasertib	0.003	3	0.119594	0.250222	2.37937	AKT	PI3K/MTOR signaling	AZ	0.875904	0.0399438	0.625682	0.117257	12	-0.0111994	0.0753407	3	0.0632742	D1	D1	0.114812	D2	D1	15	0.0278252	0.095805	0.112538	D1
23035	330	2	A375	953	906793	SIDM00795	Skin	Melanoma	L60	1705	AZD0156	0.003	3	0.0315692	0.0618905	4.27126	ATM	Genome integrity	AZ	L62	2095	Olaparib	0.003	3	0.06247	0.0778829	3.98296	PARP1, PARP2	Genome integrity	AZ	0.286792	0.224902	0.208909	-0.471855	21	0.0765942	0.0937366	3	0.0953543	D3	D1	0.10933	D3	D1	22	0.0853139	0.0988078	0.10881	D1
23036	330	1	A375	953	906793	SIDM00795	Skin	Melanoma	L59	1735	AZD1775	0.003	3	0.0786526	0.850803	-0.933135	WEE1	Cell cycle	AZ	L61	2093	Capivasertib	0.003	3	0.0421922	0.302191	2.07531	AKT	PI3K/MTOR signaling	AZ	0.902063	0.0512599	0.599872	0.148496	12	-0.0332905	0.0553347	3	0.0546871	D1	D1	0.123296	D2	D1	15	0.0110874	0.08352	0.111505	D1
23036	330	2	A375	953	906793	SIDM00795	Skin	Melanoma	L60	1705	AZD0156	0.003	3	0.0545297	0.168704	2.95989	ATM	Genome integrity	AZ	L62	2095	Olaparib	0.003	3	0.0655978	0.159672	3.03671	PARP1, PARP2	Genome integrity	AZ	0.292994	0.12429	0.133322	-0.460573	11	-0.00926369	0.0477284	3	0.029879	D2	D1	0.0683811	D1	D3	12	0.0117076	0.0753472	0.0742156	D1
23305	330	1	A375	953	906793	SIDM00795	Skin	Melanoma	L59	1735	AZD1775	0.003	3	0.0720487	0.735183	-0.0930497	WEE1	Cell cycle	AZ	L61	2093	Capivasertib	0.003	3	0.160932	0.106656	3.57903	AKT	PI3K/MTOR signaling	AZ	0.837969	0.102785	0.731312	0.0230579	17	0.0422681	0.0935214	3	0.105299	D1	D1	0.11902	D2	D1	19	0.0630227	0.10186	0.132489	D1
23305	330	2	A375	953	906793	SIDM00795	Skin	Melanoma	L60	1705	AZD0156	0.003	3	0.0303406	0.0624806	4.25945	ATM	Genome integrity	AZ	L62	2095	Olaparib	0.003	3	0.0453203	0.0626902	4.25528	PARP1, PARP2	Genome integrity	AZ	0.34737	0.284889	0.28468	-0.467541	20	0.109032	0.138372	3	0.192442	D1	D1	0.192442	D1	D1	20	0.117307	0.148182	0.211561	D1
23306	330	1	A375	953	906793	SIDM00795	Skin	Melanoma	L59	1735	AZD1775	0.003	3	0.140637	0.773638	-0.335667	WEE1	Cell cycle	AZ	L61	2093	Capivasertib	0.003	3	0.119646	0.0713833	4.09285	AKT	PI3K/MTOR signaling	AZ	0.842557	0.0689192	0.771174	0.0288781	14	0.023651	0.0963208	3	0.128886	D1	D1	0.144055	D2	D2	14	0.0377149	0.112104	0.145285	D1
23306	330	2	A375	953	906793	SIDM00795	Skin	Melanoma	L60	1705	AZD0156	0.003	3	0.0320904	0.113982	3.49189	ATM	Genome integrity	AZ	L62	2095	Olaparib	0.003	3	0.141517	0.12619	3.35696	PARP1, PARP2	Genome integrity	AZ	0.404922	0.29094	0.278733	-0.408757	21	0.104846	0.128038	3	0.15955	D1	D1	0.15955	D1	D1	21	0.120144	0.145365	0.194418	D1
23307	330	1	A375	953	906793	SIDM00795	Skin	Melanoma	L59	1735	AZD1775	0.003	3	0.04614	0.789314	-0.442833	WEE1	Cell cycle	AZ	L61	2093	Capivasertib	0.003	3	0.116429	0.256696	2.33945	AKT	PI3K/MTOR signaling	AZ	0.855751	0.0664366	0.599055	0.040632	12	-0.0256507	0.0483475	3	0.0204504	D1	D2	0.0663981	D3	D3	14	0.0150335	0.0763266	0.0720812	D1
23307	330	2	A375	953	906793	SIDM00795	Skin	Melanoma	L60	1705	AZD0156	0.003	3	0.0392975	0.13893	3.22757	ATM	Genome integrity	AZ	L62	2095	Olaparib	0.003	3	0.0530811	0.124226	3.37788	PARP1, PARP2	Genome integrity	AZ	0.405882	0.266952	0.281655	-0.409237	23	0.114762	0.126944	3	0.179628	D1	D1	0.179628	D1	D1	23	0.131438	0.144658	0.217539	D1
24019	330	1	A375	953	906793	SIDM00795	Skin	Melanoma	L59	1735	AZD1775	0.003	3	0.0486765	0.767444	-0.294775	WEE1	Cell cycle	AZ	L61	2093	Capivasertib	0.003	3	0.0981052	0.282456	2.18667	AKT	PI3K/MTOR signaling	AZ	0.822072	0.0546282	0.539616	0.0556797	9	-0.0313404	0.0427093	3	0.00166238	D1	D1	0.05894	D3	D3	14	0.0135167	0.0752619	0.071854	D1
24019	330	2	A375	953	906793	SIDM00795	Skin	Melanoma	L60	1705	AZD0156	0.003	3	0.019648	0.0932271	3.7535	ATM	Genome integrity	AZ	L62	2095	Olaparib	0.003	3	0.0299909	0.0623575	4.26191	PARP1, PARP2	Genome integrity	AZ	0.215372	0.122145	0.153015	-0.55102	17	0.049437	0.0858418	3	0.0807997	D1	D1	0.104306	D3	D3	17	0.0587234	0.0978587	0.101861	D1
24022	330	1	A375	953	906793	SIDM00795	Skin	Melanoma	L59	1735	AZD1775	0.003	3	0.0983321	0.76478	-0.277424	WEE1	Cell cycle	AZ	L61	2093	Capivasertib	0.003	3	0.149959	0.241061	2.43708	AKT	PI3K/MTOR signaling	AZ	0.79958	0.0348008	0.558519	0.037316	11	-0.0148795	0.0488704	3	-0.00182527	D2	D1	0.0782009	D3	D3	13	0.0243307	0.0965778	0.0737669	D2
24022	330	2	A375	953	906793	SIDM00795	Skin	Melanoma	L60	1705	AZD0156	0.003	3	0.0229135	0.0754563	4.02296	ATM	Genome integrity	AZ	L62	2095	Olaparib	0.003	3	0.0839484	0.0929624	3.75716	PARP1, PARP2	Genome integrity	AZ	0.324188	0.248731	0.231225	-0.438077	15	0.0512103	0.101548	3	0.0835075	D1	D1	0.115471	D1	D1	15	0.0617378	0.115902	0.107552	D1
24023	330	1	A375	953	906793	SIDM00795	Skin	Melanoma	L59	1735	AZD1775	0.003	3	0.0429278	0.734993	-0.0919121	WEE1	Cell cycle	AZ	L61	2093	Capivasertib	0.003	3	0.0747062	0.219787	2.57717	AKT	PI3K/MTOR signaling	AZ	0.804248	0.0692544	0.584461	0.0365276	12	-0.00366302	0.0620864	3	0.0432005	D3	D2	0.0806314	D3	D1	16	0.0332294	0.0825858	0.0826449	D1
24023	330	2	A375	953	906793	SIDM00795	Skin	Melanoma	L60	1705	AZD0156	0.003	3	0.0348337	0.0635528	4.23826	ATM	Genome integrity	AZ	L62	2095	Olaparib	0.003	3	0.096393	0.0761029	4.01219	PARP1, PARP2	Genome integrity	AZ	0.304404	0.240851	0.228301	-0.463316	18	0.0579004	0.0849208	3	0.0842556	D1	D1	0.0973587	D1	D1	18	0.0667212	0.0958751	0.104476	D1
24327	330	1	A375	953	906793	SIDM00795	Skin	Melanoma	L59	1735	AZD1775	0.003	3	0.0657993	0.767072	-0.292347	WEE1	Cell cycle	AZ	L61	2093	Capivasertib	0.003	3	0.152447	0.267965	2.27147	AKT	PI3K/MTOR signaling	AZ	0.834888	0.0678161	0.566923	0.0192296	16	0.0176157	0.0739824	3	0.0803657	D1	D2	0.095677	D3	D2	18	0.0604522	0.109865	0.131309	D1
24327	330	2	A375	953	906793	SIDM00795	Skin	Melanoma	L60	1705	AZD0156	0.003	3	0.0386776	0.0610704	4.28785	ATM	Genome integrity	AZ	L62	2095	Olaparib	0.003	3	0.0186115	0.0811354	3.93109	PARP1, PARP2	Genome integrity	AZ	0.339789	0.278718	0.258654	-0.47587	23	0.131706	0.144084	3	0.168527	D2	D1	0.168527	D2	D1	23	0.140457	0.153396	0.184146	D1
24328	330	1	A375	953	906793	SIDM00795	Skin	Melanoma	L59	1735	AZD1775	0.003	3	0.0689271	0.742418	-0.136806	WEE1	Cell cycle	AZ	L61	2093	Capivasertib	0.003	3	0.0686625	0.242436	2.42832	AKT	PI3K/MTOR signaling	AZ	0.79905	0.0566322	0.556614	-0.0369123	18	0.0181764	0.0633813	3	0.0422414	D1	D1	0.0811504	D3	D1	19	0.0581203	0.100141	0.105491	D1
24328	330	2	A375	953	906793	SIDM00795	Skin	Melanoma	L60	1705	AZD0156	0.003	3	0.0303555	0.0625992	4.25709	ATM	Genome integrity	AZ	L62	2095	Olaparib	0.003	3	0.0355916	0.0612709	4.28377	PARP1, PARP2	Genome integrity	AZ	0.263195	0.200596	0.201924	-0.572768	16	0.0637098	0.106151	3	0.126897	D1	D1	0.126897	D1	D1	16	0.0718634	0.117789	0.145724	D1
24329	330	1	A375	953	906793	SIDM00795	Skin	Melanoma	L59	1735	AZD1775	0.003	3	0.0541291	0.79784	-0.50358	WEE1	Cell cycle	AZ	L61	2093	Capivasertib	0.003	3	0.0664908	0.163884	3.00046	AKT	PI3K/MTOR signaling	AZ	0.821306	0.0234659	0.657422	-0.00467115	12	0.0100986	0.0701887	3	0.04707	D2	D1	0.0988394	D1	D1	16	0.0391902	0.0839462	0.101084	D2
24329	330	2	A375	953	906793	SIDM00795	Skin	Melanoma	L60	1705	AZD0156	0.003	3	0.0303555	0.0625992	4.25709	ATM	Genome integrity	AZ	L62	2095	Olaparib	0.003	3	0.0611991	0.0831645	3.89968	PARP1, PARP2	Genome integrity	AZ	0.316246	0.253647	0.233081	-0.509731	18	0.0695336	0.103434	3	0.123585	D2	D1	0.141006	D1	D1	18	0.0784994	0.113402	0.139673	D1
25128	360	1	A375	953	906793	SIDM00795	Skin	Melanoma	L59	1735	AZD1775	0.003	3	0.0939714	0.684569	0.194315	WEE1	Cell cycle	AZ	L61	2093	Capivasertib	0.003	3	0.132831	0.285412	2.16971	AKT	PI3K/MTOR signaling	AZ	0.723402	0.0388327	0.437991	-0.0663018	4	-0.057206	0.0536974	3	-0.0288308	D3	D2	0.0744614	D3	D1	9	-0.0124461	0.0712379	0.0253941	D1
25128	360	2	A375	953	906793	SIDM00795	Skin	Melanoma	L60	1705	AZD0156	0.003	3	0.0404507	0.0606166	4.29712	ATM	Genome integrity	AZ	L62	2095	Olaparib	0.003	3	0.0565651	0.0794599	3.95756	PARP1, PARP2	Genome integrity	AZ	0.226374	0.165757	0.146914	-0.56333	17	0.0392547	0.0685417	3	0.0398555	D3	D3	0.066621	D1	D1	17	0.047905	0.0774848	0.0508001	D1
25129	360	1	A375	953	906793	SIDM00795	Skin	Melanoma	L59	1735	AZD1775	0.003	3	0.056432	0.681346	0.21169	WEE1	Cell cycle	AZ	L61	2093	Capivasertib	0.003	3	0.0809545	0.296931	2.10456	AKT	PI3K/MTOR signaling	AZ	0.726204	0.0448576	0.429272	-0.0619848	6	-0.040153	0.0488444	3	0.000123777	D3	D3	0.0660964	D3	D2	13	0.00568009	0.0642716	0.0232249	D3
25129	360	2	A375	953	906793	SIDM00795	Skin	Melanoma	L60	1705	AZD0156	0.003	3	0.0264634	0.0670929	4.17058	ATM	Genome integrity	AZ	L62	2095	Olaparib	0.003	3	0.0399703	0.129514	3.32217	PARP1, PARP2	Genome integrity	AZ	0.223997	0.156904	0.0944832	-0.564191	17	0.0574823	0.0976827	3	0.115996	D1	D3	0.132224	D1	D3	20	0.0684967	0.0927841	0.124756	D1
25130	360	1	A375	953	906793	SIDM00795	Skin	Melanoma	L59	1735	AZD1775	0.003	3	0.101949	0.711412	0.0456309	WEE1	Cell cycle	AZ	L61	2093	Capivasertib	0.003	3	0.101272	0.375535	1.69211	AKT	PI3K/MTOR signaling	AZ	0.772831	0.0614183	0.397296	-0.0214596	7	-0.0677135	0.0444841	3	-0.0303644	D3	D3	0.0954926	D3	D2	11	-0.0137446	0.0669361	0.0245569	D1
25130	360	2	A375	953	906793	SIDM00795	Skin	Melanoma	L60	1705	AZD0156	0.003	3	0.0526432	0.0694388	4.12753	ATM	Genome integrity	AZ	L62	2095	Olaparib	0.003	3	0.098472	0.16364	3.00254	PARP1, PARP2	Genome integrity	AZ	0.230599	0.16116	0.0669594	-0.563691	19	0.0603223	0.0929535	3	0.0934067	D3	D3	0.109362	D1	D2	20	0.0728315	0.0991878	0.101859	D1
27545	360	1	A375	953	906793	SIDM00795	Skin	Melanoma	L59	1735	AZD1775	0.003	3	0.0221427	0.682093	0.207671	WEE1	Cell cycle	AZ	L61	2093	Capivasertib	0.003	3	0.0312078	0.209244	2.6502	AKT	PI3K/MTOR signaling	AZ	0.741403	0.0593096	0.532158	-0.13807	10	-0.0211136	0.0665622	3	0.0362164	D1	D1	0.0973559	D2	D1	12	0.015243	0.0990417	0.0973137	D1
27545	360	2	A375	953	906793	SIDM00795	Skin	Melanoma	L60	1705	AZD0156	0.003	3	0.0303555	0.0625992	4.25709	ATM	Genome integrity	AZ	L62	2095	Olaparib	0.003	3	0.040216	0.143791	3.18082	PARP1, PARP2	Genome integrity	AZ	0.316747	0.254147	0.172956	-0.562726	17	0.0541858	0.0958316	3	0.0872137	D1	D1	0.120379	D1	D1	18	0.0653273	0.102988	0.111847	D1
27546	360	1	A375	953	906793	SIDM00795	Skin	Melanoma	L59	1735	AZD1775	0.003	3	0.0593846	0.719202	0.000986081	WEE1	Cell cycle	AZ	L61	2093	Capivasertib	0.003	3	0.0584259	0.10934	3.54651	AKT	PI3K/MTOR signaling	AZ	0.72174	0.002538	0.6124	-0.167476	7	-0.0357178	0.0503277	3	-0.0201978	D3	D2	0.0886605	D3	D3	11	-0.0141632	0.0566275	0.0109838	D3
27546	360	2	A375	953	906793	SIDM00795	Skin	Melanoma	L60	1705	AZD0156	0.003	3	0.0240007	0.0816187	3.92354	ATM	Genome integrity	AZ	L62	2095	Olaparib	0.003	3	0.0540681	0.0727776	4.06852	PARP1, PARP2	Genome integrity	AZ	0.326857	0.245238	0.254079	-0.562359	18	0.0688997	0.0999768	3	0.0915624	D1	D3	0.104761	D1	D3	20	0.0787962	0.101062	0.0985353	D1
27547	360	1	A375	953	906793	SIDM00795	Skin	Melanoma	L59	1735	AZD1775	0.003	3	0.0407421	0.711124	0.0472709	WEE1	Cell cycle	AZ	L61	2093	Capivasertib	0.003	3	0.0854197	0.204169	2.68633	AKT	PI3K/MTOR signaling	AZ	0.77569	0.0645662	0.571521	-0.101882	10	-0.0287879	0.0461514	3	0.0202486	D1	D1	0.0688064	D2	D2	12	0.00628622	0.0816218	0.0765707	D1
27547	360	2	A375	953	906793	SIDM00795	Skin	Melanoma	L60	1705	AZD0156	0.003	3	0.0303555	0.0625992	4.25709	ATM	Genome integrity	AZ	L62	2095	Olaparib	0.003	3	0.0562446	0.0744232	4.04036	PARP1, PARP2	Genome integrity	AZ	0.292607	0.230008	0.218184	-0.584965	15	0.0451595	0.0902783	3	0.0732113	D2	D1	0.11798	D2	D1	16	0.0538321	0.095784	0.0868347	D1
28563	360	1	A375	953	906793	SIDM00795	Skin	Melanoma	L59	1735	AZD1775	0.003	3	0.0352999	0.634739	0.453692	WEE1	Cell cycle	AZ	L61	2093	Capivasertib	0.003	3	0.121184	0.201418	2.70618	AKT	PI3K/MTOR signaling	AZ	0.705554	0.070815	0.504137	-0.0878842	15	0.00186268	0.0500052	3	0.027709	D1	D2	0.0853166	D3	D3	18	0.037425	0.0811501	0.0900875	D1
28563	360	2	A375	953	906793	SIDM00795	Skin	Melanoma	L60	1705	AZD0156	0.003	3	0.0695679	0.0718094	4.08537	ATM	Genome integrity	AZ	L62	2095	Olaparib	0.003	3	0.112577	0.205966	2.67346	PARP1, PARP2	Genome integrity	AZ	0.234041	0.162231	0.0280745	-0.559398	22	0.0443826	0.0561819	3	0.0846001	D1	D3	0.0846001	D1	D3	23	0.0577358	0.0661398	0.0979112	D1
28564	360	1	A375	953	906793	SIDM00795	Skin	Melanoma	L59	1735	AZD1775	0.003	3	0.0772052	0.683979	0.197504	WEE1	Cell cycle	AZ	L61	2093	Capivasertib	0.003	3	0.0772686	0.134869	3.26768	AKT	PI3K/MTOR signaling	AZ	0.744997	0.0610173	0.610128	-0.0361985	12	-0.0160852	0.0485098	3	0.0186532	D1	D1	0.0688047	D2	D3	13	0.00923846	0.0734189	0.0570613	D1
28564	360	2	A375	953	906793	SIDM00795	Skin	Melanoma	L60	1705	AZD0156	0.003	3	0.042348	0.130876	3.30813	ATM	Genome integrity	AZ	L62	2095	Olaparib	0.003	3	0.114312	0.147509	3.14595	PARP1, PARP2	Genome integrity	AZ	0.253226	0.12235	0.105716	-0.527969	16	0.0405412	0.0835075	3	0.0695829	D3	D3	0.0990786	D3	D3	18	0.0581176	0.0939692	0.0761572	D3
28565	360	1	A375	953	906793	SIDM00795	Skin	Melanoma	L59	1735	AZD1775	0.003	3	0.0266195	0.640991	0.422105	WEE1	Cell cycle	AZ	L61	2093	Capivasertib	0.003	3	0.0748944	0.195899	2.74664	AKT	PI3K/MTOR signaling	AZ	0.728526	0.0875346	0.532626	-0.0488543	14	0.00707914	0.060948	3	0.0419716	D1	D2	0.0706983	D3	D2	18	0.0420854	0.0798409	0.0784041	D1
28565	360	2	A375	953	906793	SIDM00795	Skin	Melanoma	L60	1705	AZD0156	0.003	3	0.0879297	0.162596	3.01146	ATM	Genome integrity	AZ	L62	2095	Olaparib	0.003	3	0.0503936	0.286021	2.16622	PARP1, PARP2	Genome integrity	AZ	0.281156	0.118559	-0.00486534	-0.496224	12	-0.0141224	0.0499978	3	0.042691	D3	D3	0.0786259	D3	D3	14	0.0110059	0.0610862	0.0526849	D3
19846	330	1	A549	369	905949	SIDM00903	Lung	Lung Adenocarcinoma	L59	1735	AZD1775	0.003	3	0.0548908	0.677228	0.0772558	WEE1	Cell cycle	AZ	L61	2093	Capivasertib	0.003	3	0.0571494	0.342408	1.99802	AKT	PI3K/MTOR signaling	AZ	0.794651	0.117422	0.452243	-0.162392	17	0.0520457	0.10974	3	0.114148	D3	D1	0.146289	D3	D1	18	0.11432	0.178181	0.207325	D3
19846	330	2	A549	369	905949	SIDM00903	Lung	Lung Adenocarcinoma	L60	1705	AZD0156	0.003	3	0.0607672	0.359302	1.89578	ATM	Genome integrity	AZ	L62	2095	Olaparib	0.003	3	0.078372	0.316132	2.16206	PARP1, PARP2	Genome integrity	AZ	0.521955	0.162654	0.205823	-0.435087	9	-0.0131177	0.108561	3	0.0723951	D2	D3	0.131813	D2	D1	16	0.0377819	0.106677	0.107594	D2
19847	330	1	A549	369	905949	SIDM00903	Lung	Lung Adenocarcinoma	L59	1735	AZD1775	0.003	3	0.0781677	0.595724	0.564298	WEE1	Cell cycle	AZ	L61	2093	Capivasertib	0.003	3	0.0915529	0.370716	1.8279	AKT	PI3K/MTOR signaling	AZ	0.772178	0.176453	0.401462	-0.180121	17	0.014979	0.0760227	3	0.0792278	D1	D1	0.0957418	D1	D3	17	0.0812395	0.159521	0.196755	D1
19847	330	2	A549	369	905949	SIDM00903	Lung	Lung Adenocarcinoma	L60	1705	AZD0156	0.003	3	0.0346278	0.262589	2.52171	ATM	Genome integrity	AZ	L62	2095	Olaparib	0.003	3	0.0910268	0.271458	2.45925	PARP1, PARP2	Genome integrity	AZ	0.373735	0.111146	0.102277	-0.578564	7	-0.0299725	0.0832308	3	0.0340652	D1	D3	0.126736	D2	D1	12	0.0118377	0.0969942	0.070707	D1
19848	330	1	A549	369	905949	SIDM00903	Lung	Lung Adenocarcinoma	L59	1735	AZD1775	0.003	3	0.116944	0.655032	0.214848	WEE1	Cell cycle	AZ	L61	2093	Capivasertib	0.003	3	0.0733716	0.353196	1.93247	AKT	PI3K/MTOR signaling	AZ	0.780794	0.125762	0.427597	-0.167547	19	0.0557925	0.0794314	3	0.0658061	D1	D1	0.0992696	D3	D2	25	0.119234	0.119234	0.17134	D1
19848	330	2	A549	369	905949	SIDM00903	Lung	Lung Adenocarcinoma	L60	1705	AZD0156	0.003	3	0.0314395	0.19863	3.02108	ATM	Genome integrity	AZ	L62	2095	Olaparib	0.003	3	0.0715842	0.080725	4.45121	PARP1, PARP2	Genome integrity	AZ	0.446463	0.247833	0.365738	-0.501877	21	0.0913258	0.115888	3	0.142531	D1	D1	0.171474	D1	D1	22	0.10912	0.129181	0.178015	D1
23312	330	1	A549	369	905949	SIDM00903	Lung	Lung Adenocarcinoma	L59	1735	AZD1775	0.003	3	0.0638289	0.535986	0.899882	WEE1	Cell cycle	AZ	L61	2093	Capivasertib	0.003	3	0.0394704	0.131846	3.69621	AKT	PI3K/MTOR signaling	AZ	0.651909	0.115923	0.520063	-0.24289	12	0.0175174	0.134771	3	0.138414	D1	D1	0.160189	D3	D1	13	0.0476678	0.167824	0.186432	D1
23312	330	2	A549	369	905949	SIDM00903	Lung	Lung Adenocarcinoma	L60	1705	AZD0156	0.003	3	0.0641076	0.445424	1.40069	ATM	Genome integrity	AZ	L62	2095	Olaparib	0.003	3	0.019909	0.151759	3.47036	PARP1, PARP2	Genome integrity	AZ	0.382102	-0.0633216	0.230343	-0.512697	5	-0.0813205	0.0589636	3	-0.010412	D3	D2	0.0739147	D3	D1	9	-0.0479428	0.0676896	0.0224411	D3
23314	330	1	A549	369	905949	SIDM00903	Lung	Lung Adenocarcinoma	L59	1735	AZD1775	0.003	3	0.0559325	0.579965	0.653956	WEE1	Cell cycle	AZ	L61	2093	Capivasertib	0.003	3	0.043916	0.238797	2.69638	AKT	PI3K/MTOR signaling	AZ	0.634005	0.0540406	0.395209	-0.255493	8	-0.0653672	0.0403982	3	0.00366828	D1	D1	0.073625	D3	D2	9	-0.0174107	0.113959	0.0847153	D1
23314	330	2	A549	369	905949	SIDM00903	Lung	Lung Adenocarcinoma	L60	1705	AZD0156	0.003	3	0.133244	0.440198	1.42988	ATM	Genome integrity	AZ	L62	2095	Olaparib	0.003	3	0.016763	0.179657	3.19169	PARP1, PARP2	Genome integrity	AZ	0.43589	-0.00430746	0.256233	-0.453608	5	-0.0880473	0.0551611	3	-0.019095	D3	D1	0.0744099	D3	D1	9	-0.0507209	0.0827172	0.0451044	D2
25135	360	1	A549	369	905949	SIDM00903	Lung	Lung Adenocarcinoma	L59	1735	AZD1775	0.003	3	0.0874223	0.454005	1.3529	WEE1	Cell cycle	AZ	L61	2093	Capivasertib	0.003	3	0.0418584	0.312576	2.1848	AKT	PI3K/MTOR signaling	AZ	0.663965	0.20996	0.351389	-0.206141	15	0.0111712	0.0770867	3	0.0845506	D1	D1	0.102992	D1	D2	18	0.0658197	0.125661	0.188882	D1
25135	360	2	A549	369	905949	SIDM00903	Lung	Lung Adenocarcinoma	L60	1705	AZD0156	0.003	3	0.0461686	0.170944	3.27477	ATM	Genome integrity	AZ	L62	2095	Olaparib	0.003	3	0.0622718	0.10004	4.12628	PARP1, PARP2	Genome integrity	AZ	0.367241	0.196298	0.267202	-0.502864	18	0.0790362	0.121324	3	0.13763	D1	D1	0.151635	D2	D3	18	0.0985597	0.145198	0.177844	D1
25136	360	1	A549	369	905949	SIDM00903	Lung	Lung Adenocarcinoma	L59	1735	AZD1775	0.003	3	0.082423	0.471361	1.25667	WEE1	Cell cycle	AZ	L61	2093	Capivasertib	0.003	3	0.0799046	0.271526	2.45878	AKT	PI3K/MTOR signaling	AZ	0.650489	0.179128	0.378963	-0.213931	15	0.0149696	0.0593723	3	0.0659349	D1	D1	0.0785896	D1	D2	18	0.0666383	0.11066	0.16317	D1
25136	360	2	A549	369	905949	SIDM00903	Lung	Lung Adenocarcinoma	L60	1705	AZD0156	0.003	3	0.0526596	0.104149	4.06449	ATM	Genome integrity	AZ	L62	2095	Olaparib	0.003	3	0.0462922	0.0966696	4.17867	PARP1, PARP2	Genome integrity	AZ	0.353295	0.249145	0.256625	-0.511126	18	0.0748396	0.112919	3	0.118569	D1	D2	0.14903	D1	D1	18	0.0908837	0.131445	0.142465	D1
25137	360	1	A549	369	905949	SIDM00903	Lung	Lung Adenocarcinoma	L59	1735	AZD1775	0.003	3	0.0883311	0.509015	1.04891	WEE1	Cell cycle	AZ	L61	2093	Capivasertib	0.003	3	0.0783801	0.181677	3.17289	AKT	PI3K/MTOR signaling	AZ	0.667468	0.158452	0.485791	-0.203775	13	0.0165781	0.0758294	3	0.0750208	D1	D1	0.109809	D1	D3	17	0.0555105	0.102371	0.142377	D1
25137	360	2	A549	369	905949	SIDM00903	Lung	Lung Adenocarcinoma	L60	1705	AZD0156	0.003	3	0.0399268	0.104542	4.05869	ATM	Genome integrity	AZ	L62	2095	Olaparib	0.003	3	0.0307457	0.0752295	4.55659	PARP1, PARP2	Genome integrity	AZ	0.290308	0.185765	0.215078	-0.580935	17	0.033658	0.0659816	3	0.0684004	D1	D1	0.0786864	D1	D1	18	0.0472652	0.078504	0.0970817	D1
27552	360	1	A549	369	905949	SIDM00903	Lung	Lung Adenocarcinoma	L59	1735	AZD1775	0.003	3	0.0685274	0.499199	1.10303	WEE1	Cell cycle	AZ	L61	2093	Capivasertib	0.003	3	0.0753375	0.143078	3.56559	AKT	PI3K/MTOR signaling	AZ	0.591433	0.0922338	0.448355	-0.352855	11	-0.0113074	0.0751964	3	0.0570967	D1	D1	0.0901017	D1	D1	12	0.021231	0.121211	0.111766	D1
27552	360	2	A549	369	905949	SIDM00903	Lung	Lung Adenocarcinoma	L60	1705	AZD0156	0.003	3	0.0190637	0.102306	4.09193	ATM	Genome integrity	AZ	L62	2095	Olaparib	0.003	3	0.0379337	0.124783	3.78327	PARP1, PARP2	Genome integrity	AZ	0.243046	0.14074	0.118264	-0.701241	10	0.00686895	0.082421	3	0.0479428	D1	D3	0.116169	D1	D3	11	0.0244719	0.0975532	0.0607805	D1
19853	330	1	C32	2242	906830	SIDM00890	Skin	Melanoma	L59	1735	AZD1775	0.003	3	0.112426	0.466193	1.38985	WEE1	Cell cycle	AZ	L61	2093	Capivasertib	0.003	3	0.0402136	0.233225	3.65795	AKT	PI3K/MTOR signaling	AZ	0.831886	0.365694	0.598661	0.316089	10	0.00833448	0.185034	3	0.121632	D1	D1	0.217061	D1	D1	15	0.0817965	0.183443	0.22586	D1
19853	330	2	C32	2242	906830	SIDM00890	Skin	Melanoma	L60	1705	AZD0156	0.003	3	0.0512187	0.144741	4.91865	ATM	Genome integrity	AZ	L62	2095	Olaparib	0.003	3	0.0971388	0.120876	5.3653	PARP1, PARP2	Genome integrity	AZ	0.133603	-0.0111379	0.0127277	-0.382194	3	-0.0653594	0.0417823	3	-0.0225972	D3	D3	0.0805811	D3	D2	7	-0.0305085	0.0384378	0.000606729	D3
19854	330	1	C32	2242	906830	SIDM00890	Skin	Melanoma	L59	1735	AZD1775	0.003	3	0.116783	0.492388	1.16409	WEE1	Cell cycle	AZ	L61	2093	Capivasertib	0.003	3	0.0180662	0.224161	3.76847	AKT	PI3K/MTOR signaling	AZ	0.878182	0.385794	0.654021	0.363639	11	-0.00126126	0.168517	3	0.118604	D1	D1	0.192781	D1	D1	13	0.0690992	0.207784	0.215284	D1
19854	330	2	C32	2242	906830	SIDM00890	Skin	Melanoma	L60	1705	AZD0156	0.003	3	0.036195	0.142856	4.95158	ATM	Genome integrity	AZ	L62	2095	Olaparib	0.003	3	0.0647023	0.116139	5.46282	PARP1, PARP2	Genome integrity	AZ	0.148143	0.00528753	0.0320045	-0.3664	4	-0.0637299	0.0374798	3	-0.0185288	D3	D2	0.042411	D1	D1	8	-0.0298755	0.0393797	0.00992174	D3
19855	330	1	C32	2242	906830	SIDM00890	Skin	Melanoma	L59	1735	AZD1775	0.003	3	0.108952	0.518444	0.939892	WEE1	Cell cycle	AZ	L61	2093	Capivasertib	0.003	3	0.0930037	0.229906	3.69807	AKT	PI3K/MTOR signaling	AZ	0.874372	0.355927	0.644466	0.349324	11	-0.017329	0.127875	3	0.0644143	D1	D1	0.169885	D1	D1	14	0.0538833	0.156599	0.160048	D1
19855	330	2	C32	2242	906830	SIDM00890	Skin	Melanoma	L60	1705	AZD0156	0.003	3	0.0545159	0.0853232	6.19955	ATM	Genome integrity	AZ	L62	2095	Olaparib	0.003	3	0.0961657	0.140591	4.99162	PARP1, PARP2	Genome integrity	AZ	0.181488	0.0961647	0.0408971	-0.343559	8	-0.0318815	0.0597599	3	0.012576	D3	D3	0.0794771	D2	D3	11	-0.00372932	0.0601688	0.0306014	D3
23048	330	1	C32	2242	906830	SIDM00890	Skin	Melanoma	L59	1735	AZD1775	0.003	3	0.065116	0.556151	0.613587	WEE1	Cell cycle	AZ	L61	2093	Capivasertib	0.003	3	0.0759655	0.395339	2.01236	AKT	PI3K/MTOR signaling	AZ	0.828496	0.272345	0.433157	0.427724	5	-0.102743	0.0895817	3	-0.0376501	D1	D1	0.102863	D1	D1	12	0.00525153	0.109292	0.115275	D1
23048	330	2	C32	2242	906830	SIDM00890	Skin	Melanoma	L60	1705	AZD0156	0.003	3	0.0551528	0.0874751	6.14093	ATM	Genome integrity	AZ	L62	2095	Olaparib	0.003	3	0.0919144	0.131822	5.15194	PARP1, PARP2	Genome integrity	AZ	0.211361	0.123886	0.0795392	-0.18941	10	-0.020616	0.0534574	3	0.0227735	D1	D3	0.104473	D1	D1	15	0.00726427	0.0560892	0.0511501	D1
23049	330	1	C32	2242	906830	SIDM00890	Skin	Melanoma	L59	1735	AZD1775	0.003	3	0.0793515	0.54051	0.749402	WEE1	Cell cycle	AZ	L61	2093	Capivasertib	0.003	3	0.121944	0.305991	2.85961	AKT	PI3K/MTOR signaling	AZ	0.804368	0.263858	0.498377	0.369782	7	-0.0708636	0.066372	3	-0.0180498	D1	D1	0.0896279	D1	D1	12	0.0188266	0.12298	0.105821	D1
23049	330	2	C32	2242	906830	SIDM00890	Skin	Melanoma	L60	1705	AZD0156	0.003	3	0.0945166	0.0998815	5.82629	ATM	Genome integrity	AZ	L62	2095	Olaparib	0.003	3	0.0781311	0.119903	5.38504	PARP1, PARP2	Genome integrity	AZ	0.126582	0.0267004	0.00667876	-0.308005	3	-0.0561646	0.059423	3	-0.0115599	D3	D3	0.123129	D3	D2	7	-0.0272022	0.0428567	0.00741073	D3
23050	330	1	C32	2242	906830	SIDM00890	Skin	Melanoma	L59	1735	AZD1775	0.003	3	0.0569363	0.557311	0.60348	WEE1	Cell cycle	AZ	L61	2093	Capivasertib	0.003	3	0.0690491	0.301202	2.90832	AKT	PI3K/MTOR signaling	AZ	0.766556	0.209246	0.465354	0.352958	7	-0.0581137	0.0857942	3	0.00389603	D1	D1	0.104745	D1	D1	13	0.0309492	0.124	0.124354	D1
23050	330	2	C32	2242	906830	SIDM00890	Skin	Melanoma	L60	1705	AZD0156	0.003	3	0.0674466	0.0840623	6.23453	ATM	Genome integrity	AZ	L62	2095	Olaparib	0.003	3	0.051522	0.134615	5.09993	PARP1, PARP2	Genome integrity	AZ	0.206341	0.122279	0.0717262	-0.207258	11	-0.0226861	0.047746	3	0.0104161	D2	D3	0.0891979	D2	D1	12	0.00487218	0.0724589	0.0350642	D2
23319	330	1	C32	2242	906830	SIDM00890	Skin	Melanoma	L59	1735	AZD1775	0.003	3	0.0777694	0.370419	2.23921	WEE1	Cell cycle	AZ	L61	2093	Capivasertib	0.003	3	0.0530556	0.193473	4.16848	AKT	PI3K/MTOR signaling	AZ	0.477365	0.106946	0.283892	0.23425	12	-0.00808826	0.0708762	3	0.0450737	D1	D3	0.0873797	D2	D3	18	0.0539317	0.0957305	0.109373	D1
23319	330	2	C32	2242	906830	SIDM00890	Skin	Melanoma	L60	1705	AZD0156	0.003	3	0.080687	0.112866	5.53223	ATM	Genome integrity	AZ	L62	2095	Olaparib	0.003	3	0.056351	0.0820697	6.29079	PARP1, PARP2	Genome integrity	AZ	0.17889	0.0660237	0.0968202	-0.0642246	7	-0.0245221	0.0602289	3	-0.0101081	D3	D2	0.130066	D3	D2	11	0.000668207	0.0521501	0.0113187	D3
23320	330	1	C32	2242	906830	SIDM00890	Skin	Melanoma	L59	1735	AZD1775	0.003	3	0.0574941	0.400982	1.96172	WEE1	Cell cycle	AZ	L61	2093	Capivasertib	0.003	3	0.0961311	0.221879	3.79679	AKT	PI3K/MTOR signaling	AZ	0.471581	0.0705988	0.249701	0.213003	5	-0.0624313	0.0385509	3	-0.0205918	D1	D3	0.0615115	D2	D3	11	0.00680006	0.0800531	0.0653721	D1
23320	330	2	C32	2242	906830	SIDM00890	Skin	Melanoma	L60	1705	AZD0156	0.003	3	0.0291597	0.0952585	5.93921	ATM	Genome integrity	AZ	L62	2095	Olaparib	0.003	3	0.0768727	0.114948	5.48788	PARP1, PARP2	Genome integrity	AZ	0.232897	0.137639	0.11795	-0.0256802	6	-0.0438347	0.0578767	3	-0.0123897	D1	D3	0.0818849	D1	D3	7	-0.0161315	0.0809286	0.0126925	D1
23321	330	1	C32	2242	906830	SIDM00890	Skin	Melanoma	L59	1735	AZD1775	0.003	3	0.0453344	0.461583	1.42971	WEE1	Cell cycle	AZ	L61	2093	Capivasertib	0.003	3	0.0526785	0.306977	2.84963	AKT	PI3K/MTOR signaling	AZ	0.485178	0.0235953	0.178201	0.194145	0	-0.144723	0	3	-0.123818	D1	D3	NA			8	-0.0554715	0.0346792	0.00758532	D1
23321	330	2	C32	2242	906830	SIDM00890	Skin	Melanoma	L60	1705	AZD0156	0.003	3	0.0436109	0.0781165	6.40619	ATM	Genome integrity	AZ	L62	2095	Olaparib	0.003	3	0.0376568	0.0835983	6.24752	PARP1, PARP2	Genome integrity	AZ	0.139233	0.061117	0.0556352	-0.1518	7	-0.0281939	0.0475944	3	0.00851081	D1	D3	0.0689609	D2	D2	7	-0.00633915	0.0686298	0.0269068	D1
24035	330	1	C32	2242	906830	SIDM00890	Skin	Melanoma	L59	1735	AZD1775	0.003	3	0.0727334	0.425035	1.74832	WEE1	Cell cycle	AZ	L61	2093	Capivasertib	0.003	3	0.0376148	0.294136	2.981	AKT	PI3K/MTOR signaling	AZ	0.473717	0.0486821	0.179581	0.108998	1	-0.0842247	0.0309968	3	-0.0577651	D1	D3	0.0309968	D1	D1	12	0.00196316	0.0494731	0.0439749	D1
24035	330	2	C32	2242	906830	SIDM00890	Skin	Melanoma	L60	1705	AZD0156	0.003	3	0.0420536	0.126495	5.25379	ATM	Genome integrity	AZ	L62	2095	Olaparib	0.003	3	0.0799028	0.124458	5.29372	PARP1, PARP2	Genome integrity	AZ	0.132107	0.00561173	0.00764944	-0.232612	7	-0.0501038	0.035637	3	-0.00109454	D3	D3	0.0531361	D3	D3	10	-0.0161728	0.048348	0.0216331	D3
24036	330	1	C32	2242	906830	SIDM00890	Skin	Melanoma	L59	1735	AZD1775	0.003	3	0.0433393	0.460917	1.43547	WEE1	Cell cycle	AZ	L61	2093	Capivasertib	0.003	3	0.0837306	0.298462	2.93639	AKT	PI3K/MTOR signaling	AZ	0.511697	0.0507803	0.213235	0.167622	2	-0.0994719	0.0219552	3	-0.084444	D3	D3	0.0323116	D3	D2	12	-0.0121511	0.0486376	0.0393318	D1
24036	330	2	C32	2242	906830	SIDM00890	Skin	Melanoma	L60	1705	AZD0156	0.003	3	0.0996332	0.0993493	5.83905	ATM	Genome integrity	AZ	L62	2095	Olaparib	0.003	3	0.0243406	0.121468	5.35334	PARP1, PARP2	Genome integrity	AZ	0.166294	0.0669452	0.0448269	-0.177781	8	-0.0429793	0.0333436	3	-0.00403118	D3	D3	0.0631284	D1	D1	13	-0.0139723	0.0375984	0.015194	D2
24037	330	1	C32	2242	906830	SIDM00890	Skin	Melanoma	L59	1735	AZD1775	0.003	3	0.076668	0.428726	1.71587	WEE1	Cell cycle	AZ	L61	2093	Capivasertib	0.003	3	0.0814006	0.266873	3.27165	AKT	PI3K/MTOR signaling	AZ	0.515705	0.0869789	0.248832	0.196125	2	-0.0601626	0.021978	3	-0.0490419	D3	D3	0.025042	D1	D1	14	0.0197233	0.0659773	0.0580253	D1
24037	330	2	C32	2242	906830	SIDM00890	Skin	Melanoma	L60	1705	AZD0156	0.003	3	0.0460275	0.0873158	6.14522	ATM	Genome integrity	AZ	L62	2095	Olaparib	0.003	3	0.0901288	0.0966533	5.90464	PARP1, PARP2	Genome integrity	AZ	0.162504	0.0751879	0.0658504	-0.157077	11	-0.0181328	0.0352559	3	0.0163773	D1	D3	0.0669535	D1	D3	14	0.00653317	0.044484	0.0375957	D1
24341	330	1	C32	2242	906830	SIDM00890	Skin	Melanoma	L59	1735	AZD1775	0.003	3	0.058416	0.503235	1.07079	WEE1	Cell cycle	AZ	L61	2093	Capivasertib	0.003	3	0.116976	0.301785	2.90237	AKT	PI3K/MTOR signaling	AZ	0.512515	0.00927991	0.21073	0.0972276	3	-0.0834859	0.0368947	3	-0.0560915	D2	D2	0.0811131	D3	D2	15	0.00488132	0.0596368	0.0464517	D1
24341	330	2	C32	2242	906830	SIDM00890	Skin	Melanoma	L60	1705	AZD0156	0.003	3	0.0354946	0.0956793	5.92873	ATM	Genome integrity	AZ	L62	2095	Olaparib	0.003	3	0.0683849	0.0879686	6.12767	PARP1, PARP2	Genome integrity	AZ	0.137039	0.0413593	0.04907	-0.278249	9	-0.0175476	0.0514467	3	0.0207751	D1	D3	0.0711592	D1	D1	13	0.00715035	0.0509107	0.0402012	D1
24342	330	1	C32	2242	906830	SIDM00890	Skin	Melanoma	L59	1735	AZD1775	0.003	3	0.102108	0.467408	1.37935	WEE1	Cell cycle	AZ	L61	2093	Capivasertib	0.003	3	0.0630662	0.296174	2.95993	AKT	PI3K/MTOR signaling	AZ	0.565155	0.097747	0.268981	0.141552	3	-0.0594772	0.0228345	3	-0.0422995	D1	D1	0.0247035	D2	D3	16	0.0273721	0.0744849	0.0856196	D1
24342	330	2	C32	2242	906830	SIDM00890	Skin	Melanoma	L60	1705	AZD0156	0.003	3	0.0429987	0.0843652	6.22609	ATM	Genome integrity	AZ	L62	2095	Olaparib	0.003	3	0.0257507	0.113813	5.51196	PARP1, PARP2	Genome integrity	AZ	0.14797	0.0636044	0.0341562	-0.275634	8	-0.0438468	0.0355422	3	0.00310432	D2	D3	0.0601869	D1	D1	10	-0.0181675	0.0502362	0.0265747	D1
24343	330	1	C32	2242	906830	SIDM00890	Skin	Melanoma	L59	1735	AZD1775	0.003	3	0.0651408	0.47322	1.32918	WEE1	Cell cycle	AZ	L61	2093	Capivasertib	0.003	3	0.105937	0.36213	2.31601	AKT	PI3K/MTOR signaling	AZ	0.534807	0.0615864	0.172677	0.123308	2	-0.106335	0.00484564	3	-0.0826175	D3	D3	0.00965301	D2	D2	12	-0.00615153	0.061078	0.0345928	D1
24343	330	2	C32	2242	906830	SIDM00890	Skin	Melanoma	L60	1705	AZD0156	0.003	3	0.0338371	0.0915152	6.0343	ATM	Genome integrity	AZ	L62	2095	Olaparib	0.003	3	0.0440062	0.0883113	6.1185	PARP1, PARP2	Genome integrity	AZ	0.177593	0.0860777	0.0892816	-0.233906	4	-0.0380517	0.0871473	3	0.0118658	D1	D3	0.109946	D1	D1	5	-0.0136556	0.0898226	0.0314314	D1
25142	360	1	C32	2242	906830	SIDM00890	Skin	Melanoma	L59	1735	AZD1775	0.003	3	0.0850764	0.429709	1.70725	WEE1	Cell cycle	AZ	L61	2093	Capivasertib	0.003	3	0.0629319	0.305171	2.86792	AKT	PI3K/MTOR signaling	AZ	0.507226	0.0775167	0.202055	0.0193625	1	-0.0939201	0.0211225	3	-0.0710657	D1	D3	0.0211225	D3	D1	11	-0.00509917	0.0587336	0.0419415	D1
25142	360	2	C32	2242	906830	SIDM00890	Skin	Melanoma	L60	1705	AZD0156	0.003	3	0.0340219	0.0906888	6.05576	ATM	Genome integrity	AZ	L62	2095	Olaparib	0.003	3	0.0588401	0.106834	5.66492	PARP1, PARP2	Genome integrity	AZ	0.089291	-0.00139783	-0.0175427	-0.398572	0	-0.0726036	0	3	-0.0464333	D3	D3	NA			1	-0.0464337	0.05252	-0.0294028	D3
25143	360	1	C32	2242	906830	SIDM00890	Skin	Melanoma	L59	1735	AZD1775	0.003	3	0.0364878	0.435969	1.65241	WEE1	Cell cycle	AZ	L61	2093	Capivasertib	0.003	3	0.0554697	0.291683	3.00648	AKT	PI3K/MTOR signaling	AZ	0.502194	0.0662249	0.210512	0.0660581	4	-0.0575783	0.0632309	3	-0.033064	D1	D3	0.0678494	D1	D3	15	0.0280701	0.076588	0.0630113	D1
25143	360	2	C32	2242	906830	SIDM00890	Skin	Melanoma	L60	1705	AZD0156	0.003	3	0.0369564	0.0845144	6.22194	ATM	Genome integrity	AZ	L62	2095	Olaparib	0.003	3	0.0333913	0.0988296	5.85157	PARP1, PARP2	Genome integrity	AZ	0.143551	0.0590369	0.0447217	-0.292585	3	-0.065797	0.0281568	3	-0.0364072	D3	D3	0.0403337	D1	D3	3	-0.0414412	0.0545603	-0.0206278	D3
25144	360	1	C32	2242	906830	SIDM00890	Skin	Melanoma	L59	1735	AZD1775	0.003	3	0.0572534	0.579119	0.412304	WEE1	Cell cycle	AZ	L61	2093	Capivasertib	0.003	3	0.0731882	0.443993	1.58239	AKT	PI3K/MTOR signaling	AZ	0.601366	0.0222464	0.157373	0.0384469	0	-0.153817	0	3	-0.132377	D1	D3	NA			10	-0.0358331	0.041956	0.019627	D1
25144	360	2	C32	2242	906830	SIDM00890	Skin	Melanoma	L60	1705	AZD0156	0.003	3	0.0739935	0.188468	4.23814	ATM	Genome integrity	AZ	L62	2095	Olaparib	0.003	3	0.0676434	0.118945	5.40465	PARP1, PARP2	Genome integrity	AZ	0.225411	0.0369434	0.106467	-0.337507	11	-0.0201211	0.044337	3	0.0284399	D2	D3	0.0601912	D1	D3	15	0.0183133	0.0624296	0.0548999	D2
27608	360	1	C32	2242	906830	SIDM00890	Skin	Melanoma	L59	1735	AZD1775	0.003	3	0.0600665	0.454827	1.48823	WEE1	Cell cycle	AZ	L61	2093	Capivasertib	0.003	3	0.10886	0.195559	4.13984	AKT	PI3K/MTOR signaling	AZ	0.524636	0.0698093	0.329077	0.707427	5	-0.0519196	0.0794339	3	-0.0193225	D1	D3	0.117255	D2	D3	13	0.0112586	0.0736029	0.0455819	D1
27608	360	2	C32	2242	906830	SIDM00890	Skin	Melanoma	L60	1705	AZD0156	0.003	3	0.0456693	0.0882253	6.1208	ATM	Genome integrity	AZ	L62	2095	Olaparib	0.003	3	0.0813425	0.0817694	6.29938	PARP1, PARP2	Genome integrity	AZ	0.14614	0.0579148	0.0643706	0.32893	10	-0.0176617	0.0501124	3	0.028579	D3	D3	0.0809165	D3	D3	11	0.00526178	0.0685685	0.0434385	D3
27609	360	1	C32	2242	906830	SIDM00890	Skin	Melanoma	L59	1735	AZD1775	0.003	3	0.058698	0.498694	1.10984	WEE1	Cell cycle	AZ	L61	2093	Capivasertib	0.003	3	0.0696185	0.269974	3.2377	AKT	PI3K/MTOR signaling	AZ	0.593626	0.0949318	0.323652	0.732091	3	-0.100782	0.0790489	3	-0.0402765	D1	D3	0.0893584	D2	D2	11	-0.0190136	0.0632825	0.0103181	D1
27609	360	2	C32	2242	906830	SIDM00890	Skin	Melanoma	L60	1705	AZD0156	0.003	3	0.0439937	0.0816904	6.30164	ATM	Genome integrity	AZ	L62	2095	Olaparib	0.003	3	0.0476682	0.160822	4.6513	PARP1, PARP2	Genome integrity	AZ	0.183249	0.101558	0.022427	0.321713	6	-0.0496404	0.0529201	3	-0.0204939	D2	D3	0.0753313	D1	D3	6	-0.0216691	0.0828231	0.00514048	D2
27610	360	1	C32	2242	906830	SIDM00890	Skin	Melanoma	L59	1735	AZD1775	0.003	3	0.0298928	0.541366	0.741989	WEE1	Cell cycle	AZ	L61	2093	Capivasertib	0.003	3	0.0681708	0.193834	4.16351	AKT	PI3K/MTOR signaling	AZ	0.589137	0.0477715	0.395304	0.675827	3	-0.102021	0.0328006	3	-0.044274	D1	D3	0.0383562	D1	D3	10	-0.0406571	0.0452485	-0.0149786	D1
27610	360	2	C32	2242	906830	SIDM00890	Skin	Melanoma	L60	1705	AZD0156	0.003	3	0.0569803	0.0925741	6.00705	ATM	Genome integrity	AZ	L62	2095	Olaparib	0.003	3	0.108475	0.118635	5.41101	PARP1, PARP2	Genome integrity	AZ	0.176897	0.0843233	0.0582628	0.263587	15	0.00230097	0.0567757	3	0.0719611	D3	D3	0.0719611	D3	D3	16	0.0298596	0.0767011	0.0898759	D3
28577	360	1	C32	2242	906830	SIDM00890	Skin	Melanoma	L59	1735	AZD1775	0.003	3	0.0759227	0.355516	2.37782	WEE1	Cell cycle	AZ	L61	2093	Capivasertib	0.003	3	0.0786892	0.19898	4.09339	AKT	PI3K/MTOR signaling	AZ	0.4435	0.0879835	0.24452	0.0272294	4	-0.0685552	0.025494	3	-0.0543195	D1	D1	0.0263523	D1	D1	9	-0.00569787	0.0735306	0.0419546	D1
28577	360	2	C32	2242	906830	SIDM00890	Skin	Melanoma	L60	1705	AZD0156	0.003	3	0.0507835	0.106013	5.68348	ATM	Genome integrity	AZ	L62	2095	Olaparib	0.003	3	0.0436364	0.0922895	6.01435	PARP1, PARP2	Genome integrity	AZ	0.144427	0.0384146	0.0521378	-0.271843	8	-0.0200639	0.0538184	3	0.0204121	D3	D3	0.0573641	D1	D2	13	0.00631929	0.0472634	0.0376152	D3
28578	360	1	C32	2242	906830	SIDM00890	Skin	Melanoma	L59	1735	AZD1775	0.003	3	0.099912	0.376683	2.18165	WEE1	Cell cycle	AZ	L61	2093	Capivasertib	0.003	3	0.0336033	0.234501	3.64265	AKT	PI3K/MTOR signaling	AZ	0.366774	-0.00990948	0.132273	-0.0638715	1	-0.1301	0.00140089	3	-0.103392	D1	D2	0.00140089	D3	D2	5	-0.0584886	0.0639331	-0.000824925	D1
28578	360	2	C32	2242	906830	SIDM00890	Skin	Melanoma	L60	1705	AZD0156	0.003	3	0.0397597	0.0961992	5.91584	ATM	Genome integrity	AZ	L62	2095	Olaparib	0.003	3	0.0408025	0.0962908	5.91358	PARP1, PARP2	Genome integrity	AZ	0.168433	0.072234	0.0721424	-0.262212	5	-0.0405845	0.0396907	3	-0.0243092	D1	D3	0.0784927	D1	D3	6	-0.0143425	0.0585242	-0.00182596	D2
28579	360	1	C32	2242	906830	SIDM00890	Skin	Melanoma	L59	1735	AZD1775	0.003	3	0.0336365	0.385343	2.10269	WEE1	Cell cycle	AZ	L61	2093	Capivasertib	0.003	3	0.0382502	0.21106	3.93398	AKT	PI3K/MTOR signaling	AZ	0.44305	0.0577069	0.23199	0.0336997	3	-0.0853547	0.0488085	3	-0.0578617	D1	D3	0.0613149	D2	D3	9	-0.0189507	0.0615836	-0.00896835	D1
28579	360	2	C32	2242	906830	SIDM00890	Skin	Melanoma	L60	1705	AZD0156	0.003	3	0.0548469	0.0871441	6.14986	ATM	Genome integrity	AZ	L62	2095	Olaparib	0.003	3	0.056979	0.109262	5.61074	PARP1, PARP2	Genome integrity	AZ	0.175962	0.0888178	0.0667001	-0.233388	12	-0.0154193	0.0461697	3	0.0382398	D1	D3	0.0612763	D1	D3	15	0.0103375	0.0560423	0.0619709	D1
19860	330	1	MFM-223	921	910948	SIDM00332	Breast	Breast Carcinoma	L59	1735	AZD1775	0.003	3	0.0734574	0.519956	0.971411	WEE1	Cell cycle	AZ	L61	2093	Capivasertib	0.003	3	0.0643045	0.593686	0.494625	AKT	PI3K/MTOR signaling	AZ	0.709082	0.189126	0.115395	0.0801156	11	-0.0100193	0.0695275	3	0.050633	D1	D3	0.142919	D2	D3	19	0.084746	0.130988	0.174693	D1
19860	330	2	MFM-223	921	910948	SIDM00332	Breast	Breast Carcinoma	L60	1705	AZD0156	0.003	3	0.043213	0.0730937	5.14422	ATM	Genome integrity	AZ	L62	2095	Olaparib	0.003	3	0.0555037	0.0808859	4.96944	PARP1, PARP2	Genome integrity	AZ	0.161955	0.0888609	0.0810687	-0.467011	9	-0.0151776	0.0587214	3	0.0313932	D3	D3	0.098868	D3	D2	10	-0.000465557	0.0609255	0.0389229	D3
28598	360	1	MFM-223	921	910948	SIDM00332	Breast	Breast Carcinoma	L59	1735	AZD1775	0.003	3	0.121347	0.563435	0.692293	WEE1	Cell cycle	AZ	L61	2093	Capivasertib	0.003	3	0.0526175	0.337625	2.17192	AKT	PI3K/MTOR signaling	AZ	0.632025	0.0685904	0.294401	0.394953	6	-0.0852267	0.0474541	3	-0.0587426	D1	D1	0.0646401	D1	D1	12	-0.0130872	0.0806918	0.0595903	D1
28598	360	2	MFM-223	921	910948	SIDM00332	Breast	Breast Carcinoma	L60	1705	AZD0156	0.003	3	0.0601658	0.0999429	4.59912	ATM	Genome integrity	AZ	L62	2095	Olaparib	0.003	3	0.0848914	0.10726	4.47358	PARP1, PARP2	Genome integrity	AZ	0.23029	0.130347	0.123029	-0.00678316	8	-0.00730633	0.060053	3	0.0196435	D1	D1	0.0820909	D3	D3	12	0.0125257	0.063748	0.0591255	D1
28599	360	1	MFM-223	921	910948	SIDM00332	Breast	Breast Carcinoma	L59	1735	AZD1775	0.003	3	0.0983234	0.567136	0.668305	WEE1	Cell cycle	AZ	L61	2093	Capivasertib	0.003	3	0.0431436	0.259829	2.76593	AKT	PI3K/MTOR signaling	AZ	0.763025	0.195888	0.503196	0.50417	10	-0.060628	0.0701368	3	-0.00109414	D1	D1	0.0856652	D2	D2	11	-0.000606289	0.133982	0.0930462	D1
28599	360	2	MFM-223	921	910948	SIDM00332	Breast	Breast Carcinoma	L60	1705	AZD0156	0.003	3	0.0526544	0.0885151	4.81261	ATM	Genome integrity	AZ	L62	2095	Olaparib	0.003	3	0.0972523	0.268744	2.6929	PARP1, PARP2	Genome integrity	AZ	0.192643	0.104128	-0.0761007	-0.0662111	5	-0.076717	0.0378568	3	-0.0196596	D3	D2	0.0712455	D1	D3	10	-0.0524322	0.0305661	-0.00482457	D2
28600	360	1	MFM-223	921	910948	SIDM00332	Breast	Breast Carcinoma	L59	1735	AZD1775	0.003	3	0.126948	0.514924	1.00351	WEE1	Cell cycle	AZ	L61	2093	Capivasertib	0.003	3	0.044055	0.187898	3.42987	AKT	PI3K/MTOR signaling	AZ	0.711982	0.197057	0.524084	0.440263	11	-0.0131438	0.105273	3	0.0452867	D1	D1	0.116207	D1	D1	13	0.0338908	0.140776	0.118884	D1
28600	360	2	MFM-223	921	910948	SIDM00332	Breast	Breast Carcinoma	L60	1705	AZD0156	0.003	3	0.0316556	0.0867165	4.84844	ATM	Genome integrity	AZ	L62	2095	Olaparib	0.003	3	0.0563958	0.0820129	4.94544	PARP1, PARP2	Genome integrity	AZ	0.165121	0.0784041	0.0831077	-0.106598	6	-0.0220913	0.0418333	3	-0.000511058	D2	D1	0.0987124	D1	D1	8	-0.00584042	0.0434267	0.0207978	D2
19867	330	1	MHH-ES-1	339	908134	SIDM00386	Bone	Ewing's Sarcoma	L59	1735	AZD1775	0.003	3	0.0863921	0.706094	-0.0257825	WEE1	Cell cycle	AZ	L61	2093	Capivasertib	0.003	3	0.124693	0.331991	1.99557	AKT	PI3K/MTOR signaling	AZ	0.929048	0.222954	0.597057	0.129471	11	-0.00721237	0.0983072	3	0.0506517	D1	D2	0.12155	D1	D2	16	0.048999	0.103166	0.114349	D1
19867	330	2	MHH-ES-1	339	908134	SIDM00386	Bone	Ewing's Sarcoma	L60	1705	AZD0156	0.003	3	0.035617	0.225884	2.67869	ATM	Genome integrity	AZ	L62	2095	Olaparib	0.003	3	0.0798404	0.129403	3.54402	PARP1, PARP2	Genome integrity	AZ	0.369589	0.143705	0.240186	-0.429988	23	0.116429	0.129592	3	0.163554	D2	D1	0.163554	D2	D1	24	0.139389	0.146015	0.199782	D2
19868	330	1	MHH-ES-1	339	908134	SIDM00386	Bone	Ewing's Sarcoma	L59	1735	AZD1775	0.003	3	0.113984	0.714722	-0.0795859	WEE1	Cell cycle	AZ	L61	2093	Capivasertib	0.003	3	0.0953014	0.290624	2.24336	AKT	PI3K/MTOR signaling	AZ	0.887804	0.173082	0.59718	0.0955219	12	-0.00657941	0.0927244	3	0.0670423	D1	D3	0.119222	D1	D3	18	0.0456238	0.0964793	0.101662	D1
19868	330	2	MHH-ES-1	339	908134	SIDM00386	Bone	Ewing's Sarcoma	L60	1705	AZD0156	0.003	3	0.0636179	0.122456	3.62501	ATM	Genome integrity	AZ	L62	2095	Olaparib	0.003	3	0.0799919	0.195997	2.90935	PARP1, PARP2	Genome integrity	AZ	0.443434	0.320978	0.247437	-0.348848	24	0.147462	0.154057	3	0.172001	D1	D3	0.172001	D1	D3	24	0.168445	0.175786	0.208303	D1
19869	330	1	MHH-ES-1	339	908134	SIDM00386	Bone	Ewing's Sarcoma	L59	1735	AZD1775	0.003	3	0.0990446	0.679535	0.134382	WEE1	Cell cycle	AZ	L61	2093	Capivasertib	0.003	3	0.0672455	0.227181	2.66919	AKT	PI3K/MTOR signaling	AZ	0.882728	0.203193	0.655547	0.103763	15	0.0201299	0.0810504	3	0.0549779	D1	D2	0.111343	D1	D2	19	0.0629083	0.100051	0.112745	D1
19869	330	2	MHH-ES-1	339	908134	SIDM00386	Bone	Ewing's Sarcoma	L60	1705	AZD0156	0.003	3	0.0418382	0.262991	2.42055	ATM	Genome integrity	AZ	L62	2095	Olaparib	0.003	3	0.0654438	0.121937	3.63121	PARP1, PARP2	Genome integrity	AZ	0.360613	0.0976217	0.238676	-0.418352	22	0.0886473	0.111581	3	0.140652	D3	D1	0.141529	D2	D2	22	0.112316	0.136001	0.174296	D2
23069	330	1	MHH-ES-1	339	908134	SIDM00386	Bone	Ewing's Sarcoma	L59	1735	AZD1775	0.003	3	0.10722	0.789698	-0.598719	WEE1	Cell cycle	AZ	L61	2093	Capivasertib	0.003	3	0.0904396	0.244867	2.54332	AKT	PI3K/MTOR signaling	AZ	0.902843	0.113146	0.657976	0.313552	13	-0.0138544	0.0817386	3	0.0456706	D1	D2	0.159753	D2	D1	13	0.0293478	0.108056	0.101075	D1
23069	330	2	MHH-ES-1	339	908134	SIDM00386	Bone	Ewing's Sarcoma	L60	1705	AZD0156	0.003	3	0.0470682	0.147943	3.34464	ATM	Genome integrity	AZ	L62	2095	Olaparib	0.003	3	0.0616312	0.38357	1.70722	PARP1, PARP2	Genome integrity	AZ	0.769158	0.621215	0.385588	0.179866	22	0.133798	0.15577	3	0.213538	D1	D1	0.213538	D1	D1	23	0.162722	0.178954	0.269926	D1
23070	330	1	MHH-ES-1	339	908134	SIDM00386	Bone	Ewing's Sarcoma	L59	1735	AZD1775	0.003	3	0.0966326	0.799515	-0.675899	WEE1	Cell cycle	AZ	L61	2093	Capivasertib	0.003	3	0.0647922	0.210603	2.79363	AKT	PI3K/MTOR signaling	AZ	0.897799	0.0982835	0.687196	0.30783	10	-0.0361147	0.0892344	3	0.0505023	D1	D2	0.150485	D2	D2	12	0.00263051	0.0938692	0.0713044	D1
23070	330	2	MHH-ES-1	339	908134	SIDM00386	Bone	Ewing's Sarcoma	L60	1705	AZD0156	0.003	3	0.0728718	0.16465	3.18198	ATM	Genome integrity	AZ	L62	2095	Olaparib	0.003	3	0.0498854	0.293667	2.22449	PARP1, PARP2	Genome integrity	AZ	0.789715	0.625065	0.496049	0.199746	18	0.143292	0.206975	3	0.242616	D1	D1	0.247821	D2	D1	19	0.172621	0.230625	0.303333	D1
23071	330	1	MHH-ES-1	339	908134	SIDM00386	Bone	Ewing's Sarcoma	L59	1735	AZD1775	0.003	3	0.136158	0.768339	-0.439459	WEE1	Cell cycle	AZ	L61	2093	Capivasertib	0.003	3	0.112973	0.249746	2.5097	AKT	PI3K/MTOR signaling	AZ	0.903218	0.134879	0.653472	0.308736	12	-0.0023848	0.0952903	3	0.0689659	D1	D2	0.154315	D2	D1	16	0.0418607	0.100868	0.11038	D1
23071	330	2	MHH-ES-1	339	908134	SIDM00386	Bone	Ewing's Sarcoma	L60	1705	AZD0156	0.003	3	0.0216966	0.156109	3.26336	ATM	Genome integrity	AZ	L62	2095	Olaparib	0.003	3	0.0755024	0.348156	1.90315	PARP1, PARP2	Genome integrity	AZ	0.754762	0.598652	0.406605	0.160279	21	0.134893	0.168481	3	0.23416	D1	D1	0.23416	D1	D1	22	0.164659	0.193065	0.293911	D1
23333	330	1	MHH-ES-1	339	908134	SIDM00386	Bone	Ewing's Sarcoma	L59	1735	AZD1775	0.003	3	0.167226	0.766192	-0.424032	WEE1	Cell cycle	AZ	L61	2093	Capivasertib	0.003	3	0.140229	0.294742	2.21784	AKT	PI3K/MTOR signaling	AZ	0.794682	0.0284904	0.49994	0.258121	7	-0.0368896	0.0832565	3	0.0104444	D1	D2	0.125782	D1	D2	15	0.0138873	0.0721243	0.0678444	D1
23333	330	2	MHH-ES-1	339	908134	SIDM00386	Bone	Ewing's Sarcoma	L60	1705	AZD0156	0.003	3	0.0943301	0.276851	2.33031	ATM	Genome integrity	AZ	L62	2095	Olaparib	0.003	3	0.0569862	0.386959	1.68886	PARP1, PARP2	Genome integrity	AZ	0.814392	0.537541	0.427433	0.277831	22	0.147793	0.172087	3	0.24626	D2	D1	0.24626	D2	D1	24	0.191308	0.200332	0.313381	D1
23335	330	1	MHH-ES-1	339	908134	SIDM00386	Bone	Ewing's Sarcoma	L59	1735	AZD1775	0.003	3	0.0927099	0.806541	-0.732888	WEE1	Cell cycle	AZ	L61	2093	Capivasertib	0.003	3	0.0993796	0.219755	2.72409	AKT	PI3K/MTOR signaling	AZ	0.828654	0.022113	0.608899	0.234532	8	-0.0424953	0.0707879	3	-0.00361248	D1	D1	0.0825756	D3	D2	13	-0.00254918	0.0708411	0.0435295	D1
23335	330	2	MHH-ES-1	339	908134	SIDM00386	Bone	Ewing's Sarcoma	L60	1705	AZD0156	0.003	3	0.10265	0.260347	2.43811	ATM	Genome integrity	AZ	L62	2095	Olaparib	0.003	3	0.123662	0.440072	1.40761	PARP1, PARP2	Genome integrity	AZ	0.807822	0.547474	0.36775	0.213699	23	0.150619	0.16621	3	0.21659	D2	D1	0.21659	D2	D1	25	0.195268	0.195268	0.297911	D1
24056	330	1	MHH-ES-1	339	908134	SIDM00386	Bone	Ewing's Sarcoma	L59	1735	AZD1775	0.003	3	0.0714851	0.796047	-0.648317	WEE1	Cell cycle	AZ	L61	2093	Capivasertib	0.003	3	0.116944	0.365976	1.80356	AKT	PI3K/MTOR signaling	AZ	0.776947	-0.0190997	0.410971	0.106799	5	-0.0576242	0.0719718	3	-0.0263277	D1	D2	0.102507	D3	D2	11	0.00223487	0.0809801	0.0335082	D1
24056	330	2	MHH-ES-1	339	908134	SIDM00386	Bone	Ewing's Sarcoma	L60	1705	AZD0156	0.003	3	0.0580036	0.277934	2.32338	ATM	Genome integrity	AZ	L62	2095	Olaparib	0.003	3	0.0424336	0.414366	1.54241	PARP1, PARP2	Genome integrity	AZ	0.754649	0.476715	0.340284	0.0845015	24	0.118792	0.12442	3	0.165193	D2	D1	0.187875	D2	D1	25	0.16359	0.16359	0.24865	D1
24057	330	1	MHH-ES-1	339	908134	SIDM00386	Bone	Ewing's Sarcoma	L59	1735	AZD1775	0.003	3	0.0740225	0.787199	-0.579502	WEE1	Cell cycle	AZ	L61	2093	Capivasertib	0.003	3	0.0664691	0.32076	2.06111	AKT	PI3K/MTOR signaling	AZ	0.764242	-0.0229569	0.443483	0.0865001	5	-0.0763597	0.0405945	3	-0.0246197	D1	D2	0.0452425	D1	D2	9	-0.0226814	0.0547423	0.0230626	D1
24057	330	2	MHH-ES-1	339	908134	SIDM00386	Bone	Ewing's Sarcoma	L60	1705	AZD0156	0.003	3	0.0533144	0.269088	2.3805	ATM	Genome integrity	AZ	L62	2095	Olaparib	0.003	3	0.0496616	0.382818	1.7113	PARP1, PARP2	Genome integrity	AZ	0.801987	0.532899	0.419169	0.124245	25	0.147349	0.147349	3	0.212235	D3	D1	0.212235	D3	D1	25	0.189996	0.189996	0.270124	D1
24058	330	1	MHH-ES-1	339	908134	SIDM00386	Bone	Ewing's Sarcoma	L59	1735	AZD1775	0.003	3	0.114384	0.75328	-0.333271	WEE1	Cell cycle	AZ	L61	2093	Capivasertib	0.003	3	0.0784926	0.290125	2.24647	AKT	PI3K/MTOR signaling	AZ	0.778943	0.0256628	0.488818	0.0787179	12	0.00728795	0.0582052	3	0.0299198	D2	D3	0.0992692	D1	D1	21	0.0578731	0.0738077	0.0777461	D2
24058	330	2	MHH-ES-1	339	908134	SIDM00386	Bone	Ewing's Sarcoma	L60	1705	AZD0156	0.003	3	0.109599	0.350946	1.88741	ATM	Genome integrity	AZ	L62	2095	Olaparib	0.003	3	0.060091	0.433092	1.44402	PARP1, PARP2	Genome integrity	AZ	0.800455	0.44951	0.367364	0.100231	20	0.0855785	0.128588	3	0.15509	D3	D1	0.175811	D1	D1	23	0.137613	0.162119	0.219511	D2
24362	330	1	MHH-ES-1	339	908134	SIDM00386	Bone	Ewing's Sarcoma	L59	1735	AZD1775	0.003	3	0.04513	0.663746	0.226239	WEE1	Cell cycle	AZ	L61	2093	Capivasertib	0.003	3	0.102183	0.216434	2.74908	AKT	PI3K/MTOR signaling	AZ	0.681858	0.0181118	0.465424	0.0915358	10	-0.0189893	0.0757138	3	0.044854	D3	D2	0.0941326	D3	D1	13	0.022337	0.0993776	0.0862694	D3
24362	330	2	MHH-ES-1	339	908134	SIDM00386	Bone	Ewing's Sarcoma	L60	1705	AZD0156	0.003	3	0.0740804	0.312487	2.11016	ATM	Genome integrity	AZ	L62	2095	Olaparib	0.003	3	0.0789897	0.297507	2.20082	PARP1, PARP2	Genome integrity	AZ	0.731217	0.41873	0.433709	0.140895	24	0.161406	0.171353	3	0.23569	D2	D1	0.247269	D3	D1	24	0.204398	0.215654	0.295044	D2
25156	360	1	MHH-ES-1	339	908134	SIDM00386	Bone	Ewing's Sarcoma	L59	1735	AZD1775	0.003	3	0.0974178	0.758325	-0.368343	WEE1	Cell cycle	AZ	L61	2093	Capivasertib	0.003	3	0.159153	0.354002	1.87024	AKT	PI3K/MTOR signaling	AZ	0.807347	0.0490216	0.453345	0.0794134	6	-0.0751621	0.0288951	3	-0.0152785	D1	D2	0.0526524	D2	D2	13	-0.0155803	0.0527144	0.0295863	D1
25156	360	2	MHH-ES-1	339	908134	SIDM00386	Bone	Ewing's Sarcoma	L60	1705	AZD0156	0.003	3	0.0773267	0.216791	2.74638	ATM	Genome integrity	AZ	L62	2095	Olaparib	0.003	3	0.0476534	0.496667	1.11572	PARP1, PARP2	Genome integrity	AZ	0.835011	0.61822	0.338344	0.107077	25	0.18466	0.18466	3	0.251619	D2	D1	0.251619	D2	D1	25	0.224496	0.224496	0.31874	D1
25157	360	1	MHH-ES-1	339	908134	SIDM00386	Bone	Ewing's Sarcoma	L59	1735	AZD1775	0.003	3	0.0761416	0.780502	-0.528789	WEE1	Cell cycle	AZ	L61	2093	Capivasertib	0.003	3	0.0921121	0.286369	2.26995	AKT	PI3K/MTOR signaling	AZ	0.797974	0.0174725	0.511605	0.0539794	7	-0.0822302	0.0165669	3	-0.0388663	D1	D3	0.0308589	D2	D2	8	-0.0331934	0.0491897	0.00222849	D1
25157	360	2	MHH-ES-1	339	908134	SIDM00386	Bone	Ewing's Sarcoma	L60	1705	AZD0156	0.003	3	0.0421066	0.274243	2.34708	ATM	Genome integrity	AZ	L62	2095	Olaparib	0.003	3	0.0587568	0.471249	1.24631	PARP1, PARP2	Genome integrity	AZ	0.826621	0.552378	0.355372	0.0826266	25	0.155162	0.155162	3	0.237249	D2	D1	0.237249	D2	D1	25	0.202579	0.202579	0.314673	D1
25158	360	1	MHH-ES-1	339	908134	SIDM00386	Bone	Ewing's Sarcoma	L59	1735	AZD1775	0.003	3	0.119005	0.758953	-0.372737	WEE1	Cell cycle	AZ	L61	2093	Capivasertib	0.003	3	0.0528601	0.266407	2.39804	AKT	PI3K/MTOR signaling	AZ	0.843022	0.0840691	0.576614	0.0917695	10	-0.0395656	0.0533951	3	0.0110328	D1	D2	0.0935959	D2	D3	13	0.00728812	0.0736683	0.0513352	D1
25158	360	2	MHH-ES-1	339	908134	SIDM00386	Bone	Ewing's Sarcoma	L60	1705	AZD0156	0.003	3	0.0405063	0.24744	2.52553	ATM	Genome integrity	AZ	L62	2095	Olaparib	0.003	3	0.0230146	0.439933	1.40833	PARP1, PARP2	Genome integrity	AZ	0.855495	0.608055	0.415562	0.104243	25	0.189488	0.189488	3	0.273894	D3	D1	0.273894	D3	D1	25	0.233147	0.233147	0.335509	D1
27573	360	1	MHH-ES-1	339	908134	SIDM00386	Bone	Ewing's Sarcoma	L59	1735	AZD1775	0.003	3	0.0514451	0.768471	-0.440413	WEE1	Cell cycle	AZ	L61	2093	Capivasertib	0.003	3	0.0823016	0.213525	2.77119	AKT	PI3K/MTOR signaling	AZ	0.837036	0.0685647	0.623511	0.1717	10	-0.033062	0.0651278	3	0.0169472	D1	D1	0.122689	D2	D1	14	0.00626065	0.0748476	0.0684592	D1
27573	360	2	MHH-ES-1	339	908134	SIDM00386	Bone	Ewing's Sarcoma	L60	1705	AZD0156	0.003	3	0.0242372	0.12435	3.60254	ATM	Genome integrity	AZ	L62	2095	Olaparib	0.003	3	0.0366117	0.430257	1.45884	PARP1, PARP2	Genome integrity	AZ	0.843194	0.718844	0.412937	0.177857	24	0.20293	0.211743	3	0.30984	D1	D1	0.30984	D1	D1	24	0.229327	0.239081	0.358333	D1
27574	360	1	MHH-ES-1	339	908134	SIDM00386	Bone	Ewing's Sarcoma	L59	1735	AZD1775	0.003	3	0.124131	0.734991	-0.210005	WEE1	Cell cycle	AZ	L61	2093	Capivasertib	0.003	3	0.0906843	0.266879	2.39494	AKT	PI3K/MTOR signaling	AZ	0.852206	0.117215	0.585327	0.177913	11	-0.00654364	0.0998544	3	0.0566235	D1	D1	0.216774	D2	D2	13	0.0411068	0.132664	0.128063	D1
27574	360	2	MHH-ES-1	339	908134	SIDM00386	Bone	Ewing's Sarcoma	L60	1705	AZD0156	0.003	3	0.0543898	0.184978	3.00103	ATM	Genome integrity	AZ	L62	2095	Olaparib	0.003	3	0.0959138	0.523859	0.976089	PARP1, PARP2	Genome integrity	AZ	0.817332	0.632353	0.293472	0.143039	24	0.160713	0.16746	3	0.212355	D2	D1	0.212355	D2	D1	25	0.196798	0.196798	0.272842	D1
27575	360	1	MHH-ES-1	339	908134	SIDM00386	Bone	Ewing's Sarcoma	L59	1735	AZD1775	0.003	3	0.0917873	0.778109	-0.510942	WEE1	Cell cycle	AZ	L61	2093	Capivasertib	0.003	3	0.0245366	0.244581	2.54531	AKT	PI3K/MTOR signaling	AZ	0.828903	0.0507939	0.584322	0.157659	9	-0.0350053	0.0709351	3	0.026572	D1	D1	0.118451	D2	D2	13	0.00834621	0.0909043	0.0845281	D1
27575	360	2	MHH-ES-1	339	908134	SIDM00386	Bone	Ewing's Sarcoma	L60	1705	AZD0156	0.003	3	0.0349164	0.126887	3.57292	ATM	Genome integrity	AZ	L62	2095	Olaparib	0.003	3	0.0863213	0.426252	1.47982	PARP1, PARP2	Genome integrity	AZ	0.825916	0.699029	0.399664	0.154672	25	0.254541	0.254541	3	0.339854	D1	D1	0.339854	D1	D1	25	0.281198	0.281198	0.389137	D1
19874	330	1	PC-14	198	753608	SIDM00237	Lung	Lung Adenocarcinoma	L59	1735	AZD1775	0.003	3	0.114307	0.767692	-1.23652	WEE1	Cell cycle	AZ	L61	2093	Capivasertib	0.003	3	0.0440757	0.332424	2.46071	AKT	PI3K/MTOR signaling	AZ	0.905788	0.138095	0.573364	0.111632	13	-0.0612055	0.0829766	3	0.0242591	D1	D3	0.110433	D2	D2	15	0.0149647	0.122826	0.07499	D1
19874	330	2	PC-14	198	753608	SIDM00237	Lung	Lung Adenocarcinoma	L60	1705	AZD0156	0.003	3	0.0396344	0.15189	4.45843	ATM	Genome integrity	AZ	L62	2095	Olaparib	0.003	3	0.0740048	0.106572	5.25233	PARP1, PARP2	Genome integrity	AZ	0.295232	0.143342	0.18866	-0.498924	23	0.0536561	0.0603292	3	0.0728193	D1	D1	0.0863931	D1	D1	25	0.0833743	0.0833743	0.125226	D1
19875	330	1	PC-14	198	753608	SIDM00237	Lung	Lung Adenocarcinoma	L59	1735	AZD1775	0.003	3	0.111096	0.761328	-1.16746	WEE1	Cell cycle	AZ	L61	2093	Capivasertib	0.003	3	0.0726263	0.291929	2.82952	AKT	PI3K/MTOR signaling	AZ	0.900152	0.138823	0.608222	0.109333	14	-0.00336547	0.110096	3	0.113462	D1	D1	0.132465	D2	D3	18	0.0641854	0.13026	0.185941	D1
19875	330	2	PC-14	198	753608	SIDM00237	Lung	Lung Adenocarcinoma	L60	1705	AZD0156	0.003	3	0.0633405	0.191319	3.91457	ATM	Genome integrity	AZ	L62	2095	Olaparib	0.003	3	0.0403551	0.13074	4.79948	PARP1, PARP2	Genome integrity	AZ	0.325219	0.133899	0.194479	-0.4656	15	0.0121836	0.0587508	3	0.0568035	D3	D3	0.0768674	D1	D1	18	0.0488531	0.0848319	0.0799532	D3
19876	330	1	PC-14	198	753608	SIDM00237	Lung	Lung Adenocarcinoma	L59	1735	AZD1775	0.003	3	0.125875	0.753368	-1.08283	WEE1	Cell cycle	AZ	L61	2093	Capivasertib	0.003	3	0.0341092	0.296885	2.78292	AKT	PI3K/MTOR signaling	AZ	0.893071	0.139702	0.596186	0.091612	14	-0.00440271	0.0853377	3	0.090465	D1	D1	0.0919861	D2	D1	19	0.0653005	0.115184	0.166222	D1
19876	330	2	PC-14	198	753608	SIDM00237	Lung	Lung Adenocarcinoma	L60	1705	AZD0156	0.003	3	0.0797677	0.156145	4.39463	ATM	Genome integrity	AZ	L62	2095	Olaparib	0.003	3	0.0849902	0.0889153	5.64443	PARP1, PARP2	Genome integrity	AZ	0.314133	0.157988	0.225218	-0.487325	20	0.0537841	0.071739	3	0.0745437	D1	D1	0.0849343	D1	D1	22	0.0807671	0.0934334	0.12142	D1
23076	330	1	PC-14	198	753608	SIDM00237	Lung	Lung Adenocarcinoma	L59	1735	AZD1775	0.003	3	0.127567	0.712167	-0.67117	WEE1	Cell cycle	AZ	L61	2093	Capivasertib	0.003	3	0.0405538	0.246528	3.28115	AKT	PI3K/MTOR signaling	AZ	0.835847	0.12368	0.589319	0.315472	14	-0.0197862	0.0830094	3	0.0772049	D1	D1	0.10153	D2	D3	17	0.0420738	0.115457	0.146964	D1
23076	330	2	PC-14	198	753608	SIDM00237	Lung	Lung Adenocarcinoma	L60	1705	AZD0156	0.003	3	0.0267117	0.102819	5.33056	ATM	Genome integrity	AZ	L62	2095	Olaparib	0.003	3	0.0402117	0.0844048	5.75578	PARP1, PARP2	Genome integrity	AZ	0.213656	0.110837	0.129251	-0.306718	13	0.00567254	0.0460762	3	0.0120753	D1	D1	0.0718689	D1	D3	17	0.0279216	0.0568338	0.0521605	D1
23077	330	1	PC-14	198	753608	SIDM00237	Lung	Lung Adenocarcinoma	L59	1735	AZD1775	0.003	3	0.117332	0.735592	-0.900227	WEE1	Cell cycle	AZ	L61	2093	Capivasertib	0.003	3	0.0368044	0.246535	3.28108	AKT	PI3K/MTOR signaling	AZ	0.827961	0.0923684	0.581426	0.297473	12	-0.0311862	0.0830046	3	0.0709701	D1	D1	0.112675	D2	D1	16	0.0285633	0.106004	0.136323	D1
23077	330	2	PC-14	198	753608	SIDM00237	Lung	Lung Adenocarcinoma	L60	1705	AZD0156	0.003	3	0.0328579	0.131433	4.78759	ATM	Genome integrity	AZ	L62	2095	Olaparib	0.003	3	0.0554192	0.0939176	5.52675	PARP1, PARP2	Genome integrity	AZ	0.227428	0.0959946	0.13351	-0.30306	12	-0.00358122	0.0467318	3	0.0120821	D3	D1	0.0622496	D2	D3	15	0.0224836	0.0607885	0.0368372	D3
23078	330	1	PC-14	198	753608	SIDM00237	Lung	Lung Adenocarcinoma	L59	1735	AZD1775	0.003	3	0.0948898	0.740392	-0.948723	WEE1	Cell cycle	AZ	L61	2093	Capivasertib	0.003	3	0.0703327	0.295694	2.79407	AKT	PI3K/MTOR signaling	AZ	0.840284	0.0998913	0.54459	0.299244	14	-0.0241974	0.067795	3	0.0797725	D1	D3	0.106426	D2	D3	16	0.0468183	0.1147	0.131627	D1
23078	330	2	PC-14	198	753608	SIDM00237	Lung	Lung Adenocarcinoma	L60	1705	AZD0156	0.003	3	0.032308	0.0988348	5.41642	ATM	Genome integrity	AZ	L62	2095	Olaparib	0.003	3	0.0780883	0.117892	5.03021	PARP1, PARP2	Genome integrity	AZ	0.223801	0.124966	0.105909	-0.317239	11	-0.0090421	0.0422282	3	0.0198487	D1	D3	0.0566078	D1	D3	12	0.0167374	0.0688595	0.0422957	D1
23340	330	1	PC-14	198	753608	SIDM00237	Lung	Lung Adenocarcinoma	L59	1735	AZD1775	0.003	3	0.150819	0.731936	-0.863668	WEE1	Cell cycle	AZ	L61	2093	Capivasertib	0.003	3	0.0429458	0.257982	3.1625	AKT	PI3K/MTOR signaling	AZ	0.897513	0.165577	0.639531	0.239505	15	-0.00415295	0.103564	3	0.103859	D1	D1	0.121116	D2	D2	17	0.0586561	0.138638	0.173225	D1
23340	330	2	PC-14	198	753608	SIDM00237	Lung	Lung Adenocarcinoma	L60	1705	AZD0156	0.003	3	0.0726818	0.187737	3.96014	ATM	Genome integrity	AZ	L62	2095	Olaparib	0.003	3	0.0430765	0.081772	5.82329	PARP1, PARP2	Genome integrity	AZ	0.197118	0.00938106	0.115346	-0.46089	6	-0.0217163	0.0351181	3	-0.0155381	D3	D1	0.0702043	D1	D2	14	0.0046156	0.0404631	0.024848	D2
23341	330	1	PC-14	198	753608	SIDM00237	Lung	Lung Adenocarcinoma	L59	1735	AZD1775	0.003	3	0.146508	0.705038	-0.603725	WEE1	Cell cycle	AZ	L61	2093	Capivasertib	0.003	3	0.050396	0.159635	4.34335	AKT	PI3K/MTOR signaling	AZ	0.841901	0.136862	0.682266	0.159255	16	0.0398703	0.154597	3	0.165294	D1	D2	0.207401	D2	D3	17	0.0804925	0.181375	0.203274	D1
23341	330	2	PC-14	198	753608	SIDM00237	Lung	Lung Adenocarcinoma	L60	1705	AZD0156	0.003	3	0.0502832	0.096281	5.47309	ATM	Genome integrity	AZ	L62	2095	Olaparib	0.003	3	0.0579893	0.142124	4.61062	PARP1, PARP2	Genome integrity	AZ	0.222403	0.126122	0.0802788	-0.460242	9	-0.016346	0.0413825	3	-0.000272641	D1	D1	0.0748948	D1	D3	13	0.010962	0.0594845	0.0479248	D1
23342	330	1	PC-14	198	753608	SIDM00237	Lung	Lung Adenocarcinoma	L59	1735	AZD1775	0.003	3	0.171957	0.729888	-0.843317	WEE1	Cell cycle	AZ	L61	2093	Capivasertib	0.003	3	0.0631166	0.201699	3.78613	AKT	PI3K/MTOR signaling	AZ	0.882579	0.152691	0.68088	0.205567	15	-0.00363494	0.113759	3	0.126369	D1	D1	0.14845	D2	D1	17	0.046147	0.139619	0.179989	D1
23342	330	2	PC-14	198	753608	SIDM00237	Lung	Lung Adenocarcinoma	L60	1705	AZD0156	0.003	3	0.0303556	0.105075	5.28323	ATM	Genome integrity	AZ	L62	2095	Olaparib	0.003	3	0.0429391	0.081663	5.82613	PARP1, PARP2	Genome integrity	AZ	0.230641	0.125565	0.148978	-0.446372	9	-0.00470348	0.0621171	3	0.0137975	D1	D3	0.0792393	D2	D3	12	0.0172793	0.0713853	0.0450966	D1
24063	330	1	PC-14	198	753608	SIDM00237	Lung	Lung Adenocarcinoma	L59	1735	AZD1775	0.003	3	0.1474	0.738215	-0.926658	WEE1	Cell cycle	AZ	L61	2093	Capivasertib	0.003	3	0.0760066	0.373338	2.1104	AKT	PI3K/MTOR signaling	AZ	0.856974	0.118759	0.483636	0.211889	14	-0.040177	0.0599669	3	0.0709917	D1	D1	0.0741758	D2	D1	16	0.047702	0.129404	0.173438	D1
24063	330	2	PC-14	198	753608	SIDM00237	Lung	Lung Adenocarcinoma	L60	1705	AZD0156	0.003	3	0.0742123	0.186869	3.97127	ATM	Genome integrity	AZ	L62	2095	Olaparib	0.003	3	0.0895291	0.145048	4.56417	PARP1, PARP2	Genome integrity	AZ	0.303287	0.116418	0.158239	-0.341799	11	-0.0161807	0.0373914	3	-0.00284225	D1	D3	0.0931648	D1	D3	14	0.0223464	0.0696432	0.0401356	D1
24064	330	1	PC-14	198	753608	SIDM00237	Lung	Lung Adenocarcinoma	L59	1735	AZD1775	0.003	3	0.14302	0.726842	-0.813245	WEE1	Cell cycle	AZ	L61	2093	Capivasertib	0.003	3	0.0820107	0.336061	2.42878	AKT	PI3K/MTOR signaling	AZ	0.867544	0.140702	0.531483	0.224378	13	-0.0319226	0.0820307	3	0.0782332	D1	D3	0.12252	D2	D1	16	0.0495034	0.1264	0.151478	D1
24064	330	2	PC-14	198	753608	SIDM00237	Lung	Lung Adenocarcinoma	L60	1705	AZD0156	0.003	3	0.0467076	0.137681	4.68275	ATM	Genome integrity	AZ	L62	2095	Olaparib	0.003	3	0.0543872	0.0827368	5.79832	PARP1, PARP2	Genome integrity	AZ	0.202158	0.0644766	0.119421	-0.441008	9	-0.0106347	0.0602465	3	0.0224154	D1	D3	0.0767713	D1	D2	13	0.0141899	0.0627077	0.0461301	D1
24065	330	1	PC-14	198	753608	SIDM00237	Lung	Lung Adenocarcinoma	L59	1735	AZD1775	0.003	3	0.118605	0.689402	-0.459001	WEE1	Cell cycle	AZ	L61	2093	Capivasertib	0.003	3	0.0633764	0.290925	2.83902	AKT	PI3K/MTOR signaling	AZ	0.886357	0.196955	0.595432	0.231987	15	0.0112864	0.118274	3	0.133018	D1	D2	0.155327	D2	D3	18	0.0857931	0.158574	0.201673	D1
24065	330	2	PC-14	198	753608	SIDM00237	Lung	Lung Adenocarcinoma	L60	1705	AZD0156	0.003	3	0.0540138	0.103266	5.32111	ATM	Genome integrity	AZ	L62	2095	Olaparib	0.003	3	0.0347152	0.108646	5.21015	PARP1, PARP2	Genome integrity	AZ	0.226879	0.123613	0.118233	-0.427491	15	0.0153645	0.0728037	3	0.0678612	D3	D3	0.0953307	D3	D2	16	0.0411599	0.0973155	0.0937414	D1
24369	330	1	PC-14	198	753608	SIDM00237	Lung	Lung Adenocarcinoma	L59	1735	AZD1775	0.003	3	0.0861491	0.751273	-1.06087	WEE1	Cell cycle	AZ	L61	2093	Capivasertib	0.003	3	0.0722995	0.373829	2.1063	AKT	PI3K/MTOR signaling	AZ	0.836403	0.0851303	0.462574	0.14963	10	-0.0821335	0.054911	3	0.0385514	D1	D1	0.0778136	D3	D2	14	0.00467713	0.119032	0.138553	D2
24369	330	2	PC-14	198	753608	SIDM00237	Lung	Lung Adenocarcinoma	L60	1705	AZD0156	0.003	3	0.0639075	0.181302	4.04368	ATM	Genome integrity	AZ	L62	2095	Olaparib	0.003	3	0.049145	0.126436	4.87453	PARP1, PARP2	Genome integrity	AZ	0.22285	0.0415478	0.0964144	-0.463923	8	-0.0239879	0.0259011	3	0.00595204	D3	D3	0.0312374	D3	D3	19	0.011205	0.0363526	0.0280882	D3
24370	330	1	PC-14	198	753608	SIDM00237	Lung	Lung Adenocarcinoma	L59	1735	AZD1775	0.003	3	0.118513	0.735538	-0.899682	WEE1	Cell cycle	AZ	L61	2093	Capivasertib	0.003	3	0.0242724	0.251424	3.23	AKT	PI3K/MTOR signaling	AZ	0.85303	0.117492	0.601606	0.141172	11	-0.00672252	0.116336	3	0.113059	D1	D2	0.173781	D3	D3	18	0.0541817	0.123797	0.171657	D1
24370	330	2	PC-14	198	753608	SIDM00237	Lung	Lung Adenocarcinoma	L60	1705	AZD0156	0.003	3	0.0666416	0.191743	3.90923	ATM	Genome integrity	AZ	L62	2095	Olaparib	0.003	3	0.061353	0.0975036	5.4458	PARP1, PARP2	Genome integrity	AZ	0.234201	0.0424574	0.136697	-0.477658	14	0.000625848	0.041588	3	0.0116016	D3	D1	0.0739903	D1	D2	17	0.0307289	0.0608005	0.0458976	D3
24371	330	1	PC-14	198	753608	SIDM00237	Lung	Lung Adenocarcinoma	L59	1735	AZD1775	0.003	3	0.12881	0.693324	-0.494913	WEE1	Cell cycle	AZ	L61	2093	Capivasertib	0.003	3	0.0917643	0.302747	2.72836	AKT	PI3K/MTOR signaling	AZ	0.858766	0.165442	0.556019	0.159454	15	0.0086621	0.0963937	3	0.101899	D1	D2	0.116767	D2	D2	19	0.0853883	0.138529	0.190608	D1
24371	330	2	PC-14	198	753608	SIDM00237	Lung	Lung Adenocarcinoma	L60	1705	AZD0156	0.003	3	0.0380683	0.138592	4.66782	ATM	Genome integrity	AZ	L62	2095	Olaparib	0.003	3	0.0601037	0.0885778	5.65258	PARP1, PARP2	Genome integrity	AZ	0.237925	0.0993327	0.149347	-0.461388	15	0.0142581	0.0537489	3	0.0213832	D3	D3	0.102213	D3	D1	17	0.0400686	0.0712621	0.0489918	D1
25149	360	1	PC-14	198	753608	SIDM00237	Lung	Lung Adenocarcinoma	L59	1735	AZD1775	0.003	3	0.0754249	0.764055	-1.19689	WEE1	Cell cycle	AZ	L61	2093	Capivasertib	0.003	3	0.0341706	0.355289	2.26267	AKT	PI3K/MTOR signaling	AZ	0.852016	0.0879612	0.496727	0.195047	13	-0.0614052	0.0451516	3	0.0417191	D1	D3	0.0502509	D2	D3	15	0.0208996	0.102229	0.115717	D1
25149	360	2	PC-14	198	753608	SIDM00237	Lung	Lung Adenocarcinoma	L60	1705	AZD0156	0.003	3	0.0394973	0.127872	4.84924	ATM	Genome integrity	AZ	L62	2095	Olaparib	0.003	3	0.0415601	0.124321	4.9122	PARP1, PARP2	Genome integrity	AZ	0.249492	0.12162	0.125171	-0.407477	7	-0.0159659	0.0530074	3	-0.000340868	D1	D3	0.0672834	D1	D3	13	0.0147515	0.0579453	0.0511973	D1
25150	360	1	PC-14	198	753608	SIDM00237	Lung	Lung Adenocarcinoma	L59	1735	AZD1775	0.003	3	0.116886	0.739292	-0.937557	WEE1	Cell cycle	AZ	L61	2093	Capivasertib	0.003	3	0.0923622	0.329172	2.48941	AKT	PI3K/MTOR signaling	AZ	0.858293	0.119001	0.529122	0.203173	12	-0.0384772	0.0579382	3	0.0545634	D1	D1	0.118581	D3	D3	17	0.0408454	0.107359	0.143227	D1
25150	360	2	PC-14	198	753608	SIDM00237	Lung	Lung Adenocarcinoma	L60	1705	AZD0156	0.003	3	0.0570765	0.0852502	5.7345	ATM	Genome integrity	AZ	L62	2095	Olaparib	0.003	3	0.0440804	0.0815452	5.8292	PARP1, PARP2	Genome integrity	AZ	0.255453	0.170203	0.173908	-0.399668	20	0.0385488	0.0603066	3	0.046202	D1	D1	0.0688957	D1	D2	20	0.0589564	0.0822462	0.0834189	D1
25151	360	1	PC-14	198	753608	SIDM00237	Lung	Lung Adenocarcinoma	L59	1735	AZD1775	0.003	3	0.131371	0.716813	-0.715666	WEE1	Cell cycle	AZ	L61	2093	Capivasertib	0.003	3	0.0970458	0.338677	2.40592	AKT	PI3K/MTOR signaling	AZ	0.881553	0.16474	0.542876	0.21332	16	-0.00520606	0.0784366	3	0.0854456	D1	D1	0.0854456	D1	D1	20	0.0774156	0.130897	0.182991	D1
25151	360	2	PC-14	198	753608	SIDM00237	Lung	Lung Adenocarcinoma	L60	1705	AZD0156	0.003	3	0.0363175	0.229035	3.46977	ATM	Genome integrity	AZ	L62	2095	Olaparib	0.003	3	0.0663498	0.11974	4.99573	PARP1, PARP2	Genome integrity	AZ	0.327228	0.0981932	0.207488	-0.341006	13	0.00325559	0.0542739	3	0.0307394	D2	D3	0.0924344	D1	D3	19	0.0396318	0.0727338	0.0873372	D1
27566	360	1	PC-14	198	753608	SIDM00237	Lung	Lung Adenocarcinoma	L59	1735	AZD1775	0.003	3	0.0806097	0.789158	-1.4798	WEE1	Cell cycle	AZ	L61	2093	Capivasertib	0.003	3	0.103376	0.336463	2.42526	AKT	PI3K/MTOR signaling	AZ	0.911424	0.122266	0.574961	0.22262	11	-0.0660969	0.0666871	3	0.052379	D1	D1	0.0927718	D2	D2	15	0.00762957	0.100584	0.129204	D1
27566	360	2	PC-14	198	753608	SIDM00237	Lung	Lung Adenocarcinoma	L60	1705	AZD0156	0.003	3	0.0540445	0.14313	4.59455	ATM	Genome integrity	AZ	L62	2095	Olaparib	0.003	3	0.0529083	0.0826551	5.80043	PARP1, PARP2	Genome integrity	AZ	0.286291	0.143161	0.203636	-0.402513	12	0.026268	0.0975239	3	0.0657059	D1	D3	0.107331	D2	D3	14	0.0513567	0.111522	0.0863967	D1
27567	360	1	PC-14	198	753608	SIDM00237	Lung	Lung Adenocarcinoma	L59	1735	AZD1775	0.003	3	0.143934	0.734925	-0.893534	WEE1	Cell cycle	AZ	L61	2093	Capivasertib	0.003	3	0.0671843	0.234848	3.40602	AKT	PI3K/MTOR signaling	AZ	0.871811	0.136886	0.636963	0.183776	15	0.0146449	0.128784	3	0.14971	D1	D2	0.171516	D2	D2	17	0.0717281	0.162597	0.205385	D1
27567	360	2	PC-14	198	753608	SIDM00237	Lung	Lung Adenocarcinoma	L60	1705	AZD0156	0.003	3	0.0658529	0.0843111	5.75815	ATM	Genome integrity	AZ	L62	2095	Olaparib	0.003	3	0.0370879	0.108633	5.2104	PARP1, PARP2	Genome integrity	AZ	0.274976	0.190665	0.166342	-0.413059	9	-0.00232824	0.0818371	3	0.0435429	D1	D3	0.114867	D1	D3	11	0.0203668	0.095694	0.0640216	D1
27568	360	1	PC-14	198	753608	SIDM00237	Lung	Lung Adenocarcinoma	L59	1735	AZD1775	0.003	3	0.199801	0.739297	-0.937602	WEE1	Cell cycle	AZ	L61	2093	Capivasertib	0.003	3	0.0528874	0.377589	2.07498	AKT	PI3K/MTOR signaling	AZ	0.909356	0.17006	0.531767	0.21117	14	-0.0129493	0.108105	3	0.118961	D1	D2	0.132654	D2	D2	19	0.0756794	0.141312	0.214437	D1
27568	360	2	PC-14	198	753608	SIDM00237	Lung	Lung Adenocarcinoma	L60	1705	AZD0156	0.003	3	0.0380559	0.0867018	5.69841	ATM	Genome integrity	AZ	L62	2095	Olaparib	0.003	3	0.044047	0.0809236	5.84547	PARP1, PARP2	Genome integrity	AZ	0.296293	0.209591	0.21537	-0.401893	10	0.0161887	0.0870758	3	0.0285446	D1	D1	0.110426	D1	D1	14	0.0366056	0.0821199	0.0657207	D1
28612	360	1	PC-14	198	753608	SIDM00237	Lung	Lung Adenocarcinoma	L59	1735	AZD1775	0.003	3	0.113605	0.701257	-0.568334	WEE1	Cell cycle	AZ	L61	2093	Capivasertib	0.003	3	0.0361477	0.217275	3.60231	AKT	PI3K/MTOR signaling	AZ	0.81699	0.115733	0.599715	0.0627557	15	-0.0162897	0.0933628	3	0.102837	D1	D1	0.133601	D2	D1	17	0.0392393	0.123053	0.165518	D1
28612	360	2	PC-14	198	753608	SIDM00237	Lung	Lung Adenocarcinoma	L60	1705	AZD0156	0.003	3	0.0653597	0.0881099	5.66393	ATM	Genome integrity	AZ	L62	2095	Olaparib	0.003	3	0.0420075	0.0978152	5.43889	PARP1, PARP2	Genome integrity	AZ	0.226807	0.138697	0.128992	-0.527428	12	0.00950219	0.0566627	3	0.0329525	D1	D1	0.0589181	D3	D2	14	0.0319668	0.0781411	0.0736657	D1
28613	360	1	PC-14	198	753608	SIDM00237	Lung	Lung Adenocarcinoma	L59	1735	AZD1775	0.003	3	0.154577	0.738039	-0.924873	WEE1	Cell cycle	AZ	L61	2093	Capivasertib	0.003	3	0.0642016	0.249045	3.25477	AKT	PI3K/MTOR signaling	AZ	0.83076	0.0927212	0.581715	0.0981346	14	-0.0485029	0.0615687	3	0.0567748	D1	D2	0.0790296	D2	D3	15	0.0116073	0.103102	0.118694	D1
28613	360	2	PC-14	198	753608	SIDM00237	Lung	Lung Adenocarcinoma	L60	1705	AZD0156	0.003	3	0.0675443	0.143615	4.58684	ATM	Genome integrity	AZ	L62	2095	Olaparib	0.003	3	0.0288116	0.162455	4.30258	PARP1, PARP2	Genome integrity	AZ	0.252323	0.108709	0.089868	-0.480302	8	-0.0283507	0.0362458	3	-0.0090195	D1	D3	0.0772204	D3	D1	13	0.00808984	0.0512066	0.0262217	D1
28614	360	1	PC-14	198	753608	SIDM00237	Lung	Lung Adenocarcinoma	L59	1735	AZD1775	0.003	3	0.128246	0.718949	-0.736269	WEE1	Cell cycle	AZ	L61	2093	Capivasertib	0.003	3	0.0383218	0.181751	4.03778	AKT	PI3K/MTOR signaling	AZ	0.810753	0.0918035	0.629001	0.076018	14	-0.0305244	0.0864367	3	0.0883286	D1	D1	0.130232	D2	D1	17	0.0149406	0.10312	0.137851	D1
28614	360	2	PC-14	198	753608	SIDM00237	Lung	Lung Adenocarcinoma	L60	1705	AZD0156	0.003	3	0.0396755	0.232275	3.43409	ATM	Genome integrity	AZ	L62	2095	Olaparib	0.003	3	0.0307795	0.124274	4.91305	PARP1, PARP2	Genome integrity	AZ	0.195991	-0.0362846	0.0717173	-0.538744	4	-0.0671663	0.0130353	3	-0.0351422	D3	D1	0.0287119	D2	D1	9	-0.0296542	0.0313276	0.00761685	D3
19881	330	1	SW620	3	905962	SIDM00841	Large Intestine	Colorectal Carcinoma	L59	1735	AZD1775	0.003	3	0.137161	0.639668	0.192038	WEE1	Cell cycle	AZ	L61	2093	Capivasertib	0.003	3	0.0611455	0.147378	3.87132	AKT	PI3K/MTOR signaling	AZ	0.841114	0.201446	0.693736	-0.0633368	12	-0.00133584	0.110673	3	0.0757107	D1	D1	0.124005	D1	D2	14	0.0353525	0.126883	0.122665	D1
19881	330	2	SW620	3	905962	SIDM00841	Large Intestine	Colorectal Carcinoma	L60	1705	AZD0156	0.003	3	0.0504157	0.168202	3.6235	ATM	Genome integrity	AZ	L62	2095	Olaparib	0.003	3	0.0525549	0.0829978	4.89329	PARP1, PARP2	Genome integrity	AZ	0.340696	0.172494	0.257698	-0.563755	20	0.061959	0.0850232	3	0.0978004	D2	D1	0.115324	D2	D1	21	0.0826363	0.102972	0.130608	D2
19882	330	1	SW620	3	905962	SIDM00841	Large Intestine	Colorectal Carcinoma	L59	1735	AZD1775	0.003	3	0.118238	0.630945	0.251511	WEE1	Cell cycle	AZ	L61	2093	Capivasertib	0.003	3	0.0950336	0.173698	3.56223	AKT	PI3K/MTOR signaling	AZ	0.850331	0.219385	0.676632	-0.0500229	13	0.0147757	0.121977	3	0.0920882	D1	D3	0.141343	D1	D2	15	0.0573965	0.136883	0.125744	D1
19882	330	2	SW620	3	905962	SIDM00841	Large Intestine	Colorectal Carcinoma	L60	1705	AZD0156	0.003	3	0.0754191	0.155839	3.76739	ATM	Genome integrity	AZ	L62	2095	Olaparib	0.003	3	0.051489	0.144767	3.90438	PARP1, PARP2	Genome integrity	AZ	0.32126	0.165421	0.176493	-0.579093	22	0.0756366	0.09121	3	0.112302	D2	D2	0.112302	D2	D2	23	0.103876	0.11681	0.144186	D2
19883	330	1	SW620	3	905962	SIDM00841	Large Intestine	Colorectal Carcinoma	L59	1735	AZD1775	0.003	3	0.112306	0.66413	0.0217076	WEE1	Cell cycle	AZ	L61	2093	Capivasertib	0.003	3	0.0964642	0.167679	3.6294	AKT	PI3K/MTOR signaling	AZ	0.827983	0.163853	0.660304	-0.0738934	11	0.00358478	0.102584	3	0.0660613	D1	D1	0.124913	D1	D3	14	0.0442207	0.11203	0.117324	D1
19883	330	2	SW620	3	905962	SIDM00841	Large Intestine	Colorectal Carcinoma	L60	1705	AZD0156	0.003	3	0.0694801	0.152161	3.81198	ATM	Genome integrity	AZ	L62	2095	Olaparib	0.003	3	0.0339941	0.0918168	4.71852	PARP1, PARP2	Genome integrity	AZ	0.332465	0.180304	0.240648	-0.569412	21	0.0939309	0.119649	3	0.152841	D3	D1	0.152841	D3	D1	21	0.115133	0.141508	0.17286	D3
23090	330	1	SW620	3	905962	SIDM00841	Large Intestine	Colorectal Carcinoma	L59	1735	AZD1775	0.003	3	0.111862	0.686348	-0.13838	WEE1	Cell cycle	AZ	L61	2093	Capivasertib	0.003	3	0.0990458	0.279337	2.59569	AKT	PI3K/MTOR signaling	AZ	0.807448	0.1211	0.528111	0.0244303	12	-0.0371755	0.0543249	3	0.0446241	D1	D3	0.0686883	D1	D2	15	0.0240906	0.0797718	0.0809957	D1
23090	330	2	SW620	3	905962	SIDM00841	Large Intestine	Colorectal Carcinoma	L60	1705	AZD0156	0.003	3	0.0519257	0.0886382	4.77969	ATM	Genome integrity	AZ	L62	2095	Olaparib	0.003	3	0.0642229	0.116935	4.29222	PARP1, PARP2	Genome integrity	AZ	0.395484	0.306846	0.278549	-0.387534	21	0.113137	0.145113	3	0.215969	D1	D1	0.220541	D2	D1	21	0.131826	0.165676	0.2529	D1
23091	330	1	SW620	3	905962	SIDM00841	Large Intestine	Colorectal Carcinoma	L59	1735	AZD1775	0.003	3	0.114617	0.69152	-0.176503	WEE1	Cell cycle	AZ	L61	2093	Capivasertib	0.003	3	0.120172	0.241605	2.90552	AKT	PI3K/MTOR signaling	AZ	0.809083	0.117563	0.567478	0.01317	10	-0.0301033	0.0645327	3	0.015291	D1	D2	0.0797845	D1	D2	13	0.0241036	0.0868883	0.0793344	D1
23091	330	2	SW620	3	905962	SIDM00841	Large Intestine	Colorectal Carcinoma	L60	1705	AZD0156	0.003	3	0.05389	0.143517	3.92039	ATM	Genome integrity	AZ	L62	2095	Olaparib	0.003	3	0.101207	0.132018	4.07338	PARP1, PARP2	Genome integrity	AZ	0.375314	0.231797	0.243296	-0.420599	24	0.0975183	0.102475	3	0.137241	D2	D1	0.137241	D2	D1	24	0.123406	0.129125	0.180664	D1
23092	330	1	SW620	3	905962	SIDM00841	Large Intestine	Colorectal Carcinoma	L59	1735	AZD1775	0.003	3	0.104781	0.724453	-0.428324	WEE1	Cell cycle	AZ	L61	2093	Capivasertib	0.003	3	0.0581665	0.249622	2.83718	AKT	PI3K/MTOR signaling	AZ	0.798091	0.0736383	0.548469	0.0139623	9	-0.0726386	0.0389338	3	-0.0123882	D1	D3	0.0597838	D2	D2	12	-0.0177489	0.0705087	0.0501809	D1
23092	330	2	SW620	3	905962	SIDM00841	Large Intestine	Colorectal Carcinoma	L60	1705	AZD0156	0.003	3	0.0503662	0.15305	3.80112	ATM	Genome integrity	AZ	L62	2095	Olaparib	0.003	3	0.0447231	0.16854	3.61967	PARP1, PARP2	Genome integrity	AZ	0.36407	0.21102	0.19553	-0.420058	24	0.10078	0.105961	3	0.137252	D2	D1	0.137252	D2	D1	24	0.130791	0.136332	0.183039	D1
23347	330	1	SW620	3	905962	SIDM00841	Large Intestine	Colorectal Carcinoma	L59	1735	AZD1775	0.003	3	0.0613901	0.699744	-0.237857	WEE1	Cell cycle	AZ	L61	2093	Capivasertib	0.003	3	0.118288	0.226699	3.03686	AKT	PI3K/MTOR signaling	AZ	0.797349	0.0976049	0.570649	-0.020926	8	-0.0495914	0.0511923	3	0.0144297	D1	D2	0.0686197	D1	D2	13	0.00186975	0.0632214	0.0595929	D1
23347	330	2	SW620	3	905962	SIDM00841	Large Intestine	Colorectal Carcinoma	L60	1705	AZD0156	0.003	3	0.089471	0.0899419	4.75437	ATM	Genome integrity	AZ	L62	2095	Olaparib	0.003	3	0.102985	0.0988472	4.5897	PARP1, PARP2	Genome integrity	AZ	0.465875	0.375933	0.367027	-0.3524	25	0.211422	0.211422	3	0.269961	D1	D1	0.269961	D1	D1	25	0.229252	0.229252	0.30563	D1
23348	330	1	SW620	3	905962	SIDM00841	Large Intestine	Colorectal Carcinoma	L59	1735	AZD1775	0.003	3	0.0815151	0.656762	0.0736127	WEE1	Cell cycle	AZ	L61	2093	Capivasertib	0.003	3	0.0989498	0.307324	2.38229	AKT	PI3K/MTOR signaling	AZ	0.813547	0.156785	0.506222	-0.00410982	10	-0.0392164	0.0611296	3	0.0276281	D1	D3	0.0802396	D1	D3	14	0.0288914	0.0878709	0.0728666	D1
23348	330	2	SW620	3	905962	SIDM00841	Large Intestine	Colorectal Carcinoma	L60	1705	AZD0156	0.003	3	0.0909607	0.147088	3.87497	ATM	Genome integrity	AZ	L62	2095	Olaparib	0.003	3	0.0880449	0.120227	4.24248	PARP1, PARP2	Genome integrity	AZ	0.459398	0.312311	0.339172	-0.358258	25	0.184845	0.184845	3	0.248091	D2	D1	0.248091	D2	D1	25	0.209377	0.209377	0.282082	D2
23349	330	1	SW620	3	905962	SIDM00841	Large Intestine	Colorectal Carcinoma	L59	1735	AZD1775	0.003	3	0.0953752	0.696723	-0.215214	WEE1	Cell cycle	AZ	L61	2093	Capivasertib	0.003	3	0.0713334	0.25351	2.80456	AKT	PI3K/MTOR signaling	AZ	0.801532	0.104808	0.548022	-0.0113402	5	-0.0683138	0.0640767	3	-0.0123309	D1	D2	0.0698906	D1	D3	10	-0.0121117	0.0648121	0.042483	D1
23349	330	2	SW620	3	905962	SIDM00841	Large Intestine	Colorectal Carcinoma	L60	1705	AZD0156	0.003	3	0.0372318	0.17666	3.52985	ATM	Genome integrity	AZ	L62	2095	Olaparib	0.003	3	0.0857089	0.149454	3.84537	PARP1, PARP2	Genome integrity	AZ	0.453613	0.276953	0.304159	-0.359259	25	0.153047	0.153047	3	0.195797	D2	D1	0.195797	D2	D1	25	0.183022	0.183022	0.237163	D2
24077	330	1	SW620	3	905962	SIDM00841	Large Intestine	Colorectal Carcinoma	L59	1735	AZD1775	0.003	3	0.0520369	0.569085	0.659291	WEE1	Cell cycle	AZ	L61	2093	Capivasertib	0.003	3	0.0818706	0.193362	3.35478	AKT	PI3K/MTOR signaling	AZ	0.65963	0.0905447	0.466268	-0.0660845	7	-0.0420788	0.04245	3	0.00659134	D1	D2	0.0574308	D2	D3	13	0.00498677	0.0541937	0.059377	D1
24077	330	2	SW620	3	905962	SIDM00841	Large Intestine	Colorectal Carcinoma	L60	1705	AZD0156	0.003	3	0.0233658	0.0859356	4.83328	ATM	Genome integrity	AZ	L62	2095	Olaparib	0.003	3	0.0523921	0.0688809	5.21192	PARP1, PARP2	Genome integrity	AZ	0.233597	0.147661	0.164716	-0.492118	24	0.0832595	0.0871054	3	0.113233	D2	D2	0.113233	D2	D2	24	0.0975534	0.101829	0.130245	D2
24078	330	1	SW620	3	905962	SIDM00841	Large Intestine	Colorectal Carcinoma	L59	1735	AZD1775	0.003	3	0.080655	0.543246	0.824683	WEE1	Cell cycle	AZ	L61	2093	Capivasertib	0.003	3	0.0950154	0.277515	2.61002	AKT	PI3K/MTOR signaling	AZ	0.641328	0.0980826	0.363814	-0.0814844	7	-0.0406622	0.0381964	3	0.0116203	D1	D2	0.0841497	D2	D1	15	0.0210405	0.0732431	0.100267	D1
24078	330	2	SW620	3	905962	SIDM00841	Large Intestine	Colorectal Carcinoma	L60	1705	AZD0156	0.003	3	0.0312156	0.0717934	5.14155	ATM	Genome integrity	AZ	L62	2095	Olaparib	0.003	3	0.0597649	0.0903812	4.74591	PARP1, PARP2	Genome integrity	AZ	0.288368	0.216575	0.197987	-0.434445	21	0.0810004	0.103004	3	0.122931	D1	D1	0.122931	D1	D1	22	0.0959373	0.114399	0.152693	D1
24079	330	1	SW620	3	905962	SIDM00841	Large Intestine	Colorectal Carcinoma	L59	1735	AZD1775	0.003	3	0.0511635	0.546679	0.802813	WEE1	Cell cycle	AZ	L61	2093	Capivasertib	0.003	3	0.0942956	0.188127	3.40835	AKT	PI3K/MTOR signaling	AZ	0.657386	0.110707	0.469259	-0.0744684	11	-0.0283122	0.0352659	3	0.00408085	D1	D2	0.0608599	D3	D3	16	0.0179686	0.0627358	0.0704344	D1
24079	330	2	SW620	3	905962	SIDM00841	Large Intestine	Colorectal Carcinoma	L60	1705	AZD0156	0.003	3	0.0360896	0.0690958	5.20663	ATM	Genome integrity	AZ	L62	2095	Olaparib	0.003	3	0.0774497	0.0720223	5.13614	PARP1, PARP2	Genome integrity	AZ	0.285811	0.216715	0.213789	-0.446044	19	0.0720752	0.103444	3	0.135191	D1	D1	0.135191	D1	D1	19	0.0856009	0.119788	0.16248	D1
24383	330	1	SW620	3	905962	SIDM00841	Large Intestine	Colorectal Carcinoma	L59	1735	AZD1775	0.003	3	0.186583	0.32879	2.22592	WEE1	Cell cycle	AZ	L61	2093	Capivasertib	0.003	3	0.0960593	0.222874	3.07153	AKT	PI3K/MTOR signaling	AZ	0.660635	0.331845	0.437761	-0.138882	21	0.125935	0.160167	3	0.20487	D1	D2	0.231073	D1	D2	22	0.173665	0.20327	0.285432	D1
24383	330	2	SW620	3	905962	SIDM00841	Large Intestine	Colorectal Carcinoma	L60	1705	AZD0156	0.003	3	0.0350436	0.177597	3.51969	ATM	Genome integrity	AZ	L62	2095	Olaparib	0.003	3	0.100245	0.224147	3.05995	PARP1, PARP2	Genome integrity	AZ	0.327751	0.150153	0.103604	-0.471767	22	0.0748244	0.105067	3	0.129322	D2	D2	0.129322	D2	D2	23	0.111015	0.131691	0.168327	D2
25177	360	1	SW620	3	905962	SIDM00841	Large Intestine	Colorectal Carcinoma	L59	1735	AZD1775	0.003	3	0.0343113	0.623458	0.302094	WEE1	Cell cycle	AZ	L61	2093	Capivasertib	0.003	3	0.0956468	0.29003	2.51273	AKT	PI3K/MTOR signaling	AZ	0.662273	0.0388157	0.372243	-0.155324	6	-0.073661	0.0261903	3	-0.0473998	D3	D3	0.0673371	D3	D2	13	-0.00863	0.0500692	0.0206956	D3
25177	360	2	SW620	3	905962	SIDM00841	Large Intestine	Colorectal Carcinoma	L60	1705	AZD0156	0.003	3	0.0328494	0.0803829	4.94836	ATM	Genome integrity	AZ	L62	2095	Olaparib	0.003	3	0.0668425	0.0941308	4.67517	PARP1, PARP2	Genome integrity	AZ	0.266623	0.18624	0.172492	-0.550975	24	0.0944642	0.0989603	3	0.121396	D1	D1	0.125861	D1	D3	24	0.110754	0.115705	0.153932	D1
25178	360	1	SW620	3	905962	SIDM00841	Large Intestine	Colorectal Carcinoma	L59	1735	AZD1775	0.003	3	0.0529837	0.566182	0.677979	WEE1	Cell cycle	AZ	L61	2093	Capivasertib	0.003	3	0.105449	0.190463	3.38431	AKT	PI3K/MTOR signaling	AZ	0.680616	0.114434	0.490153	-0.139728	11	-0.0397208	0.0371697	3	0.0288719	D1	D2	0.048487	D1	D1	13	0.00678135	0.0676818	0.0650829	D1
25178	360	2	SW620	3	905962	SIDM00841	Large Intestine	Colorectal Carcinoma	L60	1705	AZD0156	0.003	3	0.0497482	0.136433	4.01336	ATM	Genome integrity	AZ	L62	2095	Olaparib	0.003	3	0.0636746	0.104744	4.4878	PARP1, PARP2	Genome integrity	AZ	0.298562	0.162129	0.193819	-0.521781	24	0.0961623	0.100516	3	0.144505	D3	D2	0.144505	D3	D2	25	0.118074	0.118074	0.172396	D2
25179	360	1	SW620	3	905962	SIDM00841	Large Intestine	Colorectal Carcinoma	L59	1735	AZD1775	0.003	3	0.0827749	0.459423	1.35556	WEE1	Cell cycle	AZ	L61	2093	Capivasertib	0.003	3	0.051912	0.221709	3.08218	AKT	PI3K/MTOR signaling	AZ	0.626945	0.167522	0.405235	-0.186283	9	-0.0232398	0.0882054	3	0.0345646	D1	D2	0.109767	D3	D1	13	0.0281738	0.110279	0.103561	D1
25179	360	2	SW620	3	905962	SIDM00841	Large Intestine	Colorectal Carcinoma	L60	1705	AZD0156	0.003	3	0.0333056	0.069044	5.20791	ATM	Genome integrity	AZ	L62	2095	Olaparib	0.003	3	0.0599443	0.0863797	4.82437	PARP1, PARP2	Genome integrity	AZ	0.261343	0.192299	0.174963	-0.551884	19	0.0591101	0.0841942	3	0.10532	D1	D1	0.10532	D1	D1	20	0.0734513	0.0963812	0.133929	D1
27580	360	1	SW620	3	905962	SIDM00841	Large Intestine	Colorectal Carcinoma	L59	1735	AZD1775	0.003	3	0.127364	0.710628	-0.320563	WEE1	Cell cycle	AZ	L61	2093	Capivasertib	0.003	3	0.0831166	0.163085	3.68198	AKT	PI3K/MTOR signaling	AZ	0.805656	0.0950275	0.642571	-0.0452606	10	-0.0448313	0.0570519	3	0.0177001	D1	D1	0.0845749	D2	D1	13	-0.00709748	0.0730504	0.0626457	D1
27580	360	2	SW620	3	905962	SIDM00841	Large Intestine	Colorectal Carcinoma	L60	1705	AZD0156	0.003	3	0.0364025	0.12317	4.19898	ATM	Genome integrity	AZ	L62	2095	Olaparib	0.003	3	0.0591255	0.0882946	4.78642	PARP1, PARP2	Genome integrity	AZ	0.389391	0.266221	0.301097	-0.461525	23	0.191967	0.20972	3	0.258773	D2	D1	0.258773	D2	D1	23	0.210976	0.229836	0.285994	D2
27581	360	1	SW620	3	905962	SIDM00841	Large Intestine	Colorectal Carcinoma	L59	1735	AZD1775	0.003	3	0.100748	0.705784	-0.283533	WEE1	Cell cycle	AZ	L61	2093	Capivasertib	0.003	3	0.0876687	0.214627	3.14777	AKT	PI3K/MTOR signaling	AZ	0.86063	0.154846	0.646003	0.017559	10	-0.0586663	0.064065	3	0.0379429	D1	D1	0.0759503	D1	D1	14	-0.00930946	0.0809904	0.0987289	D1
27581	360	2	SW620	3	905962	SIDM00841	Large Intestine	Colorectal Carcinoma	L60	1705	AZD0156	0.003	3	0.0322827	0.116145	4.30435	ATM	Genome integrity	AZ	L62	2095	Olaparib	0.003	3	0.0306847	0.0714933	5.14868	PARP1, PARP2	Genome integrity	AZ	0.42926	0.313116	0.357767	-0.413811	25	0.177458	0.177458	3	0.225141	D2	D1	0.225141	D2	D1	25	0.193885	0.193885	0.249663	D2
27582	360	1	SW620	3	905962	SIDM00841	Large Intestine	Colorectal Carcinoma	L59	1735	AZD1775	0.003	3	0.107348	0.709106	-0.308892	WEE1	Cell cycle	AZ	L61	2093	Capivasertib	0.003	3	0.0545653	0.186249	3.42785	AKT	PI3K/MTOR signaling	AZ	0.816104	0.106997	0.629854	-0.0405155	9	-0.0525036	0.0617681	3	0.0110304	D1	D1	0.0686805	D1	D1	11	-0.00960589	0.0765618	0.0629073	D1
27582	360	2	SW620	3	905962	SIDM00841	Large Intestine	Colorectal Carcinoma	L60	1705	AZD0156	0.003	3	0.0496835	0.0867092	4.81779	ATM	Genome integrity	AZ	L62	2095	Olaparib	0.003	3	0.0476805	0.127961	4.13005	PARP1, PARP2	Genome integrity	AZ	0.449345	0.362636	0.321384	-0.407274	25	0.190879	0.190879	3	0.243507	D2	D1	0.243507	D2	D1	25	0.209967	0.209967	0.268214	D1
28633	360	1	SW620	3	905962	SIDM00841	Large Intestine	Colorectal Carcinoma	L59	1735	AZD1775	0.003	3	0.0841409	0.428394	1.55418	WEE1	Cell cycle	AZ	L61	2093	Capivasertib	0.003	3	0.0351846	0.185828	3.43225	AKT	PI3K/MTOR signaling	AZ	0.62016	0.191766	0.434332	-0.193808	6	-0.0533084	0.0779914	3	-0.0107572	D1	D2	0.09247	D1	D1	9	-0.00848481	0.092608	0.0558837	D1
28633	360	2	SW620	3	905962	SIDM00841	Large Intestine	Colorectal Carcinoma	L60	1705	AZD0156	0.003	3	0.117951	0.108707	4.42213	ATM	Genome integrity	AZ	L62	2095	Olaparib	0.003	3	0.0813462	0.0962262	4.63674	PARP1, PARP2	Genome integrity	AZ	0.318371	0.209663	0.222144	-0.495598	21	0.0648306	0.0822208	3	0.110573	D1	D1	0.110573	D1	D1	21	0.0840493	0.103997	0.148887	D1
19888	330	1	SNU-C2B	37	909740	SIDM00781	Large Intestine	Colorectal Carcinoma	L59	1735	AZD1775	0.003	3	0.0885061	0.610846	0.154277	WEE1	Cell cycle	AZ	L61	2093	Capivasertib	0.003	3	0.0724953	0.269175	3.19061	AKT	PI3K/MTOR signaling	AZ	0.701208	0.0903621	0.432033	0.021525	8	-0.0658272	0.055366	3	-0.0036184	D1	D3	0.0708952	D2	D2	15	0.0108839	0.076495	0.0455055	D1
19888	330	2	SNU-C2B	37	909740	SIDM00781	Large Intestine	Colorectal Carcinoma	L60	1705	AZD0156	0.003	3	0.0548738	0.148296	4.75982	ATM	Genome integrity	AZ	L62	2095	Olaparib	0.003	3	0.0495959	0.141137	4.88098	PARP1, PARP2	Genome integrity	AZ	0.210646	0.0623499	0.0695084	-0.469037	14	0.0109722	0.048996	3	0.0439634	D3	D2	0.064097	D1	D3	21	0.0486763	0.0629974	0.0741479	D3
19889	330	1	SNU-C2B	37	909740	SIDM00781	Large Intestine	Colorectal Carcinoma	L59	1735	AZD1775	0.003	3	0.0723089	0.617717	0.093535	WEE1	Cell cycle	AZ	L61	2093	Capivasertib	0.003	3	0.0570502	0.237493	3.54177	AKT	PI3K/MTOR signaling	AZ	0.69473	0.0770124	0.457237	0.00926694	6	-0.0594316	0.0434029	3	-0.0183821	D1	D1	0.0542954	D2	D1	15	0.00965985	0.0594359	0.0649396	D1
19889	330	2	SNU-C2B	37	909740	SIDM00781	Large Intestine	Colorectal Carcinoma	L60	1705	AZD0156	0.003	3	0.0407191	0.0835439	6.11519	ATM	Genome integrity	AZ	L62	2095	Olaparib	0.003	3	0.0632553	0.144395	4.82523	PARP1, PARP2	Genome integrity	AZ	0.215774	0.13223	0.0713789	-0.469689	18	0.0279616	0.0659115	3	0.0703584	D3	D3	0.0755782	D1	D3	19	0.055097	0.0830477	0.0898405	D1
19890	330	1	SNU-C2B	37	909740	SIDM00781	Large Intestine	Colorectal Carcinoma	L59	1735	AZD1775	0.003	3	0.0575138	0.62746	0.00668238	WEE1	Cell cycle	AZ	L61	2093	Capivasertib	0.003	3	0.0652632	0.207766	3.90195	AKT	PI3K/MTOR signaling	AZ	0.682627	0.0551668	0.474861	0.0131718	7	-0.0528448	0.043446	3	-0.00546438	D1	D3	0.0638436	D2	D3	13	0.00698811	0.0717153	0.0529572	D1
19890	330	2	SNU-C2B	37	909740	SIDM00781	Large Intestine	Colorectal Carcinoma	L60	1705	AZD0156	0.003	3	0.0576837	0.168144	4.44734	ATM	Genome integrity	AZ	L62	2095	Olaparib	0.003	3	0.0509343	0.158732	4.59156	PARP1, PARP2	Genome integrity	AZ	0.266946	0.0988019	0.108214	-0.402509	11	-0.00389563	0.0657238	3	0.0416332	D3	D3	0.087545	D2	D3	17	0.0384616	0.0770424	0.0705023	D2
23083	330	1	SNU-C2B	37	909740	SIDM00781	Large Intestine	Colorectal Carcinoma	L59	1735	AZD1775	0.003	3	0.0790219	0.630723	-0.0226055	WEE1	Cell cycle	AZ	L61	2093	Capivasertib	0.003	3	0.069231	0.213568	3.82887	AKT	PI3K/MTOR signaling	AZ	0.72694	0.0962168	0.513372	0.0920432	9	-0.0376291	0.0663129	3	0.0226177	D1	D3	0.10804	D2	D3	14	0.023628	0.0803858	0.0497733	D1
23083	330	2	SNU-C2B	37	909740	SIDM00781	Large Intestine	Colorectal Carcinoma	L60	1705	AZD0156	0.003	3	0.040155	0.11095	5.45737	ATM	Genome integrity	AZ	L62	2095	Olaparib	0.003	3	0.0999291	0.113514	5.40347	PARP1, PARP2	Genome integrity	AZ	0.175508	0.0645579	0.0619937	-0.459389	10	-0.0130082	0.0418835	3	0.0128272	D2	D2	0.069606	D3	D1	14	0.0165589	0.0566757	0.0449172	D2
23084	330	1	SNU-C2B	37	909740	SIDM00781	Large Intestine	Colorectal Carcinoma	L59	1735	AZD1775	0.003	3	0.104932	0.617223	0.0979159	WEE1	Cell cycle	AZ	L61	2093	Capivasertib	0.003	3	0.0923759	0.249532	3.40487	AKT	PI3K/MTOR signaling	AZ	0.703628	0.0864052	0.454097	0.100468	12	-0.0286971	0.0398393	3	0.0373634	D1	D3	0.0484243	D1	D3	19	0.043166	0.0789367	0.0739771	D1
23084	330	2	SNU-C2B	37	909740	SIDM00781	Large Intestine	Colorectal Carcinoma	L60	1705	AZD0156	0.003	3	0.0359814	0.152091	4.69754	ATM	Genome integrity	AZ	L62	2095	Olaparib	0.003	3	0.0691532	0.129505	5.08932	PARP1, PARP2	Genome integrity	AZ	0.190901	0.03881	0.0613967	-0.412259	10	-0.0217027	0.02929	3	0.0172314	D3	D3	0.0552866	D2	D1	15	0.0142933	0.0467329	0.0410036	D3
23085	330	1	SNU-C2B	37	909740	SIDM00781	Large Intestine	Colorectal Carcinoma	L59	1735	AZD1775	0.003	3	0.0937969	0.666787	-0.354301	WEE1	Cell cycle	AZ	L61	2093	Capivasertib	0.003	3	0.072108	0.288923	2.98494	AKT	PI3K/MTOR signaling	AZ	0.735953	0.0691667	0.44703	0.101835	4	-0.107427	0.0460675	3	-0.0558833	D1	D3	0.0503853	D2	D3	11	-0.0286227	0.0696453	0.0262568	D1
23085	330	2	SNU-C2B	37	909740	SIDM00781	Large Intestine	Colorectal Carcinoma	L60	1705	AZD0156	0.003	3	0.0413189	0.104093	5.60708	ATM	Genome integrity	AZ	L62	2095	Olaparib	0.003	3	0.0937792	0.0880543	5.99472	PARP1, PARP2	Genome integrity	AZ	0.266908	0.162814	0.178853	-0.36721	19	0.0478433	0.0769888	3	0.0828745	D3	D3	0.0986705	D3	D3	22	0.0725991	0.0876903	0.0986981	D3
23354	330	1	SNU-C2B	37	909740	SIDM00781	Large Intestine	Colorectal Carcinoma	L59	1735	AZD1775	0.003	3	0.0939175	0.654099	-0.235793	WEE1	Cell cycle	AZ	L61	2093	Capivasertib	0.003	3	0.0784798	0.181625	4.25159	AKT	PI3K/MTOR signaling	AZ	0.732954	0.0788554	0.551329	0.133511	10	-0.0431778	0.0525498	3	0.020362	D1	D3	0.0726199	D2	D3	14	0.00792838	0.0737134	0.0611955	D1
23354	330	2	SNU-C2B	37	909740	SIDM00781	Large Intestine	Colorectal Carcinoma	L60	1705	AZD0156	0.003	3	0.0742959	0.170229	4.41628	ATM	Genome integrity	AZ	L62	2095	Olaparib	0.003	3	0.0668986	0.187784	4.16593	PARP1, PARP2	Genome integrity	AZ	0.324534	0.154305	0.136751	-0.274909	13	0.00729294	0.0585308	3	0.0565359	D3	D3	0.0694421	D3	D3	21	0.0531911	0.075556	0.0878632	D3
23355	330	1	SNU-C2B	37	909740	SIDM00781	Large Intestine	Colorectal Carcinoma	L59	1735	AZD1775	0.003	3	0.109141	0.63895	-0.0969393	WEE1	Cell cycle	AZ	L61	2093	Capivasertib	0.003	3	0.0847997	0.296596	2.90732	AKT	PI3K/MTOR signaling	AZ	0.80402	0.165069	0.507424	0.242986	9	-0.0617658	0.0707638	3	-0.00774303	D1	D3	0.0797666	D1	D3	14	0.0201504	0.0959277	0.0741359	D1
23355	330	2	SNU-C2B	37	909740	SIDM00781	Large Intestine	Colorectal Carcinoma	L60	1705	AZD0156	0.003	3	0.100863	0.169567	4.42611	ATM	Genome integrity	AZ	L62	2095	Olaparib	0.003	3	0.0786583	0.236759	3.55026	PARP1, PARP2	Genome integrity	AZ	0.319779	0.150212	0.0830194	-0.241255	10	-0.0293315	0.0477048	3	0.0235775	D2	D3	0.0536889	D1	D3	15	0.0205299	0.0715573	0.0724929	D1
23356	330	1	SNU-C2B	37	909740	SIDM00781	Large Intestine	Colorectal Carcinoma	L59	1735	AZD1775	0.003	3	0.103655	0.628331	-0.00112464	WEE1	Cell cycle	AZ	L61	2093	Capivasertib	0.003	3	0.0716347	0.240257	3.50993	AKT	PI3K/MTOR signaling	AZ	0.734219	0.105888	0.493962	0.108256	10	-0.0421649	0.0519566	3	0.0356346	D1	D3	0.0576694	D1	D3	16	0.0269343	0.0803708	0.0856565	D1
23356	330	2	SNU-C2B	37	909740	SIDM00781	Large Intestine	Colorectal Carcinoma	L60	1705	AZD0156	0.003	3	0.0481377	0.243576	3.47201	ATM	Genome integrity	AZ	L62	2095	Olaparib	0.003	3	0.109855	0.145269	4.81044	PARP1, PARP2	Genome integrity	AZ	0.347955	0.104379	0.202686	-0.278008	16	0.0208629	0.0648088	3	0.0647236	D3	D3	0.072867	D3	D3	23	0.0665022	0.0768149	0.0949952	D3
24070	330	1	SNU-C2B	37	909740	SIDM00781	Large Intestine	Colorectal Carcinoma	L59	1735	AZD1775	0.003	3	0.0691177	0.601969	0.232181	WEE1	Cell cycle	AZ	L61	2093	Capivasertib	0.003	3	0.0564627	0.228812	3.64347	AKT	PI3K/MTOR signaling	AZ	0.665495	0.0635261	0.436683	0.114706	7	-0.0532568	0.0369781	3	-0.0232106	D1	D3	0.0789969	D2	D2	14	0.0142161	0.0651746	0.0510111	D1
24070	330	2	SNU-C2B	37	909740	SIDM00781	Large Intestine	Colorectal Carcinoma	L60	1705	AZD0156	0.003	3	0.0718534	0.13904	4.91744	ATM	Genome integrity	AZ	L62	2095	Olaparib	0.003	3	0.0656038	0.126811	5.1398	PARP1, PARP2	Genome integrity	AZ	0.225045	0.0860045	0.0982335	-0.325743	15	0.0175798	0.0613014	3	0.0457829	D3	D3	0.0699478	D2	D3	19	0.0520289	0.0753319	0.0695744	D2
24071	330	1	SNU-C2B	37	909740	SIDM00781	Large Intestine	Colorectal Carcinoma	L59	1735	AZD1775	0.003	3	0.0907124	0.61123	0.150891	WEE1	Cell cycle	AZ	L61	2093	Capivasertib	0.003	3	0.0422805	0.286091	3.01389	AKT	PI3K/MTOR signaling	AZ	0.709828	0.0985982	0.423737	0.171424	4	-0.0834276	0.036532	3	-0.0355523	D1	D2	0.0442788	D1	D3	12	-0.0026364	0.0670915	0.0397678	D1
24071	330	2	SNU-C2B	37	909740	SIDM00781	Large Intestine	Colorectal Carcinoma	L60	1705	AZD0156	0.003	3	0.0335743	0.0959823	5.79587	ATM	Genome integrity	AZ	L62	2095	Olaparib	0.003	3	0.05976	0.0976748	5.75533	PARP1, PARP2	Genome integrity	AZ	0.270569	0.174587	0.172895	-0.267835	19	0.0497433	0.0764778	3	0.0996183	D1	D3	0.0996183	D1	D3	21	0.0753495	0.0947604	0.1205	D1
24072	330	1	SNU-C2B	37	909740	SIDM00781	Large Intestine	Colorectal Carcinoma	L59	1735	AZD1775	0.003	3	0.0668462	0.616074	0.108098	WEE1	Cell cycle	AZ	L61	2093	Capivasertib	0.003	3	0.05633	0.198247	4.0252	AKT	PI3K/MTOR signaling	AZ	0.670983	0.054909	0.472736	0.143654	5	-0.0445737	0.031365	3	-0.0115193	D1	D2	0.0850723	D2	D2	15	0.0132652	0.0554143	0.0432389	D1
24072	330	2	SNU-C2B	37	909740	SIDM00781	Large Intestine	Colorectal Carcinoma	L60	1705	AZD0156	0.003	3	0.0704402	0.191394	4.1167	ATM	Genome integrity	AZ	L62	2095	Olaparib	0.003	3	0.0774541	0.106505	5.55346	PARP1, PARP2	Genome integrity	AZ	0.228659	0.037264	0.122153	-0.29867	16	0.00187358	0.0603051	3	0.0705932	D3	D3	0.0791641	D2	D3	18	0.0363585	0.0771652	0.0925794	D3
24376	330	1	SNU-C2B	37	909740	SIDM00781	Large Intestine	Colorectal Carcinoma	L59	1735	AZD1775	0.003	3	0.111494	0.59548	0.288751	WEE1	Cell cycle	AZ	L61	2093	Capivasertib	0.003	3	0.112666	0.237341	3.54352	AKT	PI3K/MTOR signaling	AZ	0.672322	0.0768426	0.434981	0.122374	5	-0.0882485	0.0471212	3	-0.036024	D1	D1	0.0582584	D1	D3	13	-0.0186141	0.0690116	0.0508054	D1
24376	330	2	SNU-C2B	37	909740	SIDM00781	Large Intestine	Colorectal Carcinoma	L60	1705	AZD0156	0.003	3	0.0510514	0.131752	5.04787	ATM	Genome integrity	AZ	L62	2095	Olaparib	0.003	3	0.10937	0.144812	4.81816	PARP1, PARP2	Genome integrity	AZ	0.24869	0.116937	0.103877	-0.301259	11	0.00204845	0.0986675	3	0.0931305	D3	D3	0.128752	D2	D3	16	0.0378314	0.0936694	0.116829	D3
24377	330	1	SNU-C2B	37	909740	SIDM00781	Large Intestine	Colorectal Carcinoma	L59	1735	AZD1775	0.003	3	0.0625135	0.615082	0.116874	WEE1	Cell cycle	AZ	L61	2093	Capivasertib	0.003	3	0.0774286	0.236538	3.55283	AKT	PI3K/MTOR signaling	AZ	0.722608	0.107525	0.48607	0.157937	6	-0.064936	0.036258	3	-0.0310553	D1	D3	0.0460649	D1	D2	13	0.00400377	0.072433	0.0375139	D1
24377	330	2	SNU-C2B	37	909740	SIDM00781	Large Intestine	Colorectal Carcinoma	L60	1705	AZD0156	0.003	3	0.0825853	0.0904003	5.93425	ATM	Genome integrity	AZ	L62	2095	Olaparib	0.003	3	0.075221	0.103302	5.6249	PARP1, PARP2	Genome integrity	AZ	0.276997	0.186596	0.173694	-0.287674	19	0.0417991	0.0695787	3	0.0952861	D2	D3	0.121729	D2	D2	22	0.0668968	0.0831709	0.115311	D2
24378	330	1	SNU-C2B	37	909740	SIDM00781	Large Intestine	Colorectal Carcinoma	L59	1735	AZD1775	0.003	3	0.0935868	0.558132	0.609372	WEE1	Cell cycle	AZ	L61	2093	Capivasertib	0.003	3	0.0232832	0.266084	3.22363	AKT	PI3K/MTOR signaling	AZ	0.613331	0.0551988	0.347247	0.0255831	3	-0.105804	0.0295677	3	-0.0315847	D1	D3	0.0532646	D1	D1	12	-0.0277145	0.0407339	0.0329457	D1
24378	330	2	SNU-C2B	37	909740	SIDM00781	Large Intestine	Colorectal Carcinoma	L60	1705	AZD0156	0.003	3	0.0450821	0.1257	5.16091	ATM	Genome integrity	AZ	L62	2095	Olaparib	0.003	3	0.0751312	0.108433	5.51136	PARP1, PARP2	Genome integrity	AZ	0.156442	0.0307424	0.048009	-0.431306	3	-0.0408863	0.0672871	3	-0.00513449	D3	D3	0.0955477	D2	D3	9	-0.0107453	0.0360592	0.0174483	D1
25171	360	1	SNU-C2B	37	909740	SIDM00781	Large Intestine	Colorectal Carcinoma	L59	1735	AZD1775	0.003	3	0.080639	0.559758	0.595563	WEE1	Cell cycle	AZ	L61	2093	Capivasertib	0.003	3	0.0923685	0.204919	3.93837	AKT	PI3K/MTOR signaling	AZ	0.699311	0.139553	0.494392	0.0605741	8	-0.05105	0.0614312	3	-0.00315327	D1	D2	0.07559	D2	D2	14	0.0115486	0.0772873	0.068182	D1
25171	360	2	SNU-C2B	37	909740	SIDM00781	Large Intestine	Colorectal Carcinoma	L60	1705	AZD0156	0.003	3	0.0501696	0.107695	5.5274	ATM	Genome integrity	AZ	L62	2095	Olaparib	0.003	3	0.0471272	0.082358	6.14784	PARP1, PARP2	Genome integrity	AZ	0.199267	0.0915719	0.116909	-0.43947	10	-0.00436829	0.0587881	3	0.0185667	D1	D3	0.0781554	D3	D2	15	0.0197135	0.058459	0.0358717	D1
25172	360	1	SNU-C2B	37	909740	SIDM00781	Large Intestine	Colorectal Carcinoma	L59	1735	AZD1775	0.003	3	0.0697117	0.599298	0.255501	WEE1	Cell cycle	AZ	L61	2093	Capivasertib	0.003	3	0.102783	0.200889	3.99056	AKT	PI3K/MTOR signaling	AZ	0.658803	0.0595054	0.457914	0.00993715	4	-0.0621839	0.065145	3	-0.0267646	D1	D2	0.118235	D2	D2	11	-0.00257812	0.0737445	0.0298805	D2
25172	360	2	SNU-C2B	37	909740	SIDM00781	Large Intestine	Colorectal Carcinoma	L60	1705	AZD0156	0.003	3	0.0353245	0.117874	5.31421	ATM	Genome integrity	AZ	L62	2095	Olaparib	0.003	3	0.0403476	0.123402	5.20504	PARP1, PARP2	Genome integrity	AZ	0.276962	0.159088	0.153559	-0.371904	14	0.0134859	0.0629729	3	0.0313408	D1	D3	0.0759061	D2	D1	17	0.0450861	0.0815477	0.0577094	D1
27602	360	1	SNU-C2B	37	909740	SIDM00781	Large Intestine	Colorectal Carcinoma	L59	1735	AZD1775	0.003	3	0.131809	0.649916	-0.197177	WEE1	Cell cycle	AZ	L61	2093	Capivasertib	0.003	3	0.0451451	0.173533	4.36766	AKT	PI3K/MTOR signaling	AZ	0.723182	0.0732663	0.549649	0.21258	6	-0.11445	0.0819733	3	-0.0486997	D1	D1	0.125159	D2	D1	7	-0.0652552	0.103764	0.00723241	D1
27602	360	2	SNU-C2B	37	909740	SIDM00781	Large Intestine	Colorectal Carcinoma	L60	1705	AZD0156	0.003	3	0.0402976	0.0784634	6.25817	ATM	Genome integrity	AZ	L62	2095	Olaparib	0.003	3	0.0468277	0.0786016	6.25417	PARP1, PARP2	Genome integrity	AZ	0.150184	0.0717202	0.071582	-0.360418	9	-0.0266303	0.0297346	3	-0.0160943	D3	D3	0.0438344	D2	D1	10	-0.00573646	0.0455025	-0.000316607	D1
27603	360	1	SNU-C2B	37	909740	SIDM00781	Large Intestine	Colorectal Carcinoma	L59	1735	AZD1775	0.003	3	0.0824253	0.709676	-0.773457	WEE1	Cell cycle	AZ	L61	2093	Capivasertib	0.003	3	0.0725684	0.152622	4.68893	AKT	PI3K/MTOR signaling	AZ	0.722083	0.0124073	0.569461	0.224756	5	-0.122482	0.0567266	3	-0.0527183	D1	D2	0.0597051	D1	D1	6	-0.0836536	0.0742474	-0.0123296	D1
27603	360	2	SNU-C2B	37	909740	SIDM00781	Large Intestine	Colorectal Carcinoma	L60	1705	AZD0156	0.003	3	0.0321462	0.0916158	5.90348	ATM	Genome integrity	AZ	L62	2095	Olaparib	0.003	3	0.0728538	0.0864226	6.03764	PARP1, PARP2	Genome integrity	AZ	0.204467	0.112851	0.118044	-0.292861	8	-0.0195191	0.0695405	3	0.00105649	D1	D3	0.149464	D1	D2	10	0.00388645	0.0724062	0.019486	D1
28619	360	1	SNU-C2B	37	909740	SIDM00781	Large Intestine	Colorectal Carcinoma	L59	1735	AZD1775	0.003	3	0.0556244	0.589221	0.343034	WEE1	Cell cycle	AZ	L61	2093	Capivasertib	0.003	3	0.0396742	0.187631	4.16802	AKT	PI3K/MTOR signaling	AZ	0.686649	0.0974279	0.499018	0.0938572	7	-0.0551002	0.0577914	3	-0.000558674	D1	D2	0.0810772	D2	D2	11	0.00118552	0.083071	0.0574462	D1
28619	360	2	SNU-C2B	37	909740	SIDM00781	Large Intestine	Colorectal Carcinoma	L60	1705	AZD0156	0.003	3	0.07111	0.203363	3.95843	ATM	Genome integrity	AZ	L62	2095	Olaparib	0.003	3	0.070853	0.204742	3.94064	PARP1, PARP2	Genome integrity	AZ	0.27076	0.0673974	0.0660178	-0.322032	13	0.00357333	0.0576661	3	0.0467913	D1	D3	0.0588105	D1	D3	21	0.0565196	0.0724963	0.0910165	D1
28620	360	1	SNU-C2B	37	909740	SIDM00781	Large Intestine	Colorectal Carcinoma	L59	1735	AZD1775	0.003	3	0.0820336	0.573044	0.482242	WEE1	Cell cycle	AZ	L61	2093	Capivasertib	0.003	3	0.103533	0.21922	3.75906	AKT	PI3K/MTOR signaling	AZ	0.716314	0.143269	0.497094	0.106298	11	-0.0284729	0.045075	3	0.0359993	D1	D2	0.0517742	D1	D2	20	0.0373521	0.0627457	0.0924917	D1
28620	360	2	SNU-C2B	37	909740	SIDM00781	Large Intestine	Colorectal Carcinoma	L60	1705	AZD0156	0.003	3	0.0444739	0.16286	4.52749	ATM	Genome integrity	AZ	L62	2095	Olaparib	0.003	3	0.0587822	0.188375	4.15782	PARP1, PARP2	Genome integrity	AZ	0.306261	0.143401	0.117886	-0.303755	17	0.0455911	0.0799362	3	0.0844691	D3	D3	0.102499	D2	D3	22	0.0902755	0.104303	0.117933	D1
28621	360	1	SNU-C2B	37	909740	SIDM00781	Large Intestine	Colorectal Carcinoma	L59	1735	AZD1775	0.003	3	0.0778113	0.44649	1.54864	WEE1	Cell cycle	AZ	L61	2093	Capivasertib	0.003	3	0.0662362	0.0919949	5.89396	AKT	PI3K/MTOR signaling	AZ	0.607644	0.161154	0.515649	0.0247655	11	0.0081048	0.109355	3	0.0741125	D1	D1	0.124948	D1	D2	14	0.0397122	0.11569	0.114568	D1
28621	360	2	SNU-C2B	37	909740	SIDM00781	Large Intestine	Colorectal Carcinoma	L60	1705	AZD0156	0.003	3	0.0779116	0.11971	5.27747	ATM	Genome integrity	AZ	L62	2095	Olaparib	0.003	3	0.07244	0.142976	4.84938	PARP1, PARP2	Genome integrity	AZ	0.221537	0.101827	0.0785605	-0.361341	17	0.0221528	0.0482496	3	0.0648863	D1	D3	0.0648863	D1	D3	22	0.0557004	0.0662	0.0951485	D1
19895	330	1	U-2-OS	1145	909776	SIDM01191	Bone	Osteosarcoma	L59	1735	AZD1775	0.003	3	0.0707325	0.681617	0.0330285	WEE1	Cell cycle	AZ	L61	2093	Capivasertib	0.003	3	0.07486	0.309502	2.22192	AKT	PI3K/MTOR signaling	AZ	0.678801	-0.00281639	0.369299	-0.0621064	11	-0.000659517	0.045823	3	0.0283286	D2	D3	0.0578283	D1	D1	20	0.0591337	0.0813087	0.111281	D2
19895	330	2	U-2-OS	1145	909776	SIDM01191	Bone	Osteosarcoma	L60	1705	AZD0156	0.003	3	0.0657031	0.152331	3.50136	ATM	Genome integrity	AZ	L62	2095	Olaparib	0.003	3	0.0537705	0.132942	3.72359	PARP1, PARP2	Genome integrity	AZ	0.201928	0.0495976	0.0689862	-0.538979	19	0.0274193	0.0481259	3	0.0613533	D3	D3	0.0613533	D3	D3	22	0.0501708	0.0610852	0.0737197	D3
19897	330	1	U-2-OS	1145	909776	SIDM01191	Bone	Osteosarcoma	L59	1735	AZD1775	0.003	3	0.0629074	0.681765	0.0320786	WEE1	Cell cycle	AZ	L61	2093	Capivasertib	0.003	3	0.0356998	0.295856	2.31243	AKT	PI3K/MTOR signaling	AZ	0.667301	-0.0144639	0.371444	-0.0548964	13	-0.00197025	0.0416477	3	0.0269491	D1	D3	0.0577529	D1	D3	19	0.0563447	0.0824498	0.112657	D2
19897	330	2	U-2-OS	1145	909776	SIDM01191	Bone	Osteosarcoma	L60	1705	AZD0156	0.003	3	0.0248548	0.0904843	4.32909	ATM	Genome integrity	AZ	L62	2095	Olaparib	0.003	3	0.0652462	0.139597	3.64443	PARP1, PARP2	Genome integrity	AZ	0.166353	0.0758684	0.0267553	-0.555845	13	0.0117674	0.0649465	3	0.0508045	D3	D3	0.0758933	D3	D1	16	0.0290864	0.0685216	0.0586621	D3
23097	330	1	U-2-OS	1145	909776	SIDM01191	Bone	Osteosarcoma	L59	1735	AZD1775	0.003	3	0.0619283	0.650189	0.230888	WEE1	Cell cycle	AZ	L61	2093	Capivasertib	0.003	3	0.0989829	0.313905	2.19318	AKT	PI3K/MTOR signaling	AZ	0.618966	-0.0312236	0.30506	0.0668473	10	-0.045265	0.0383388	3	-2.54e-05	D3	D3	0.0431538	D1	D1	15	0.0143851	0.0696553	0.0463951	D3
23097	330	2	U-2-OS	1145	909776	SIDM01191	Bone	Osteosarcoma	L60	1705	AZD0156	0.003	3	0.038973	0.0866224	4.39608	ATM	Genome integrity	AZ	L62	2095	Olaparib	0.003	3	0.063571	0.182201	3.20049	PARP1, PARP2	Genome integrity	AZ	0.196828	0.110206	0.0146272	-0.35529	14	0.0119371	0.0786568	3	0.0918541	D3	D3	0.124892	D3	D3	15	0.0308471	0.0916096	0.100376	D3
23098	330	1	U-2-OS	1145	909776	SIDM01191	Bone	Osteosarcoma	L59	1735	AZD1775	0.003	3	0.0674598	0.674351	0.0796212	WEE1	Cell cycle	AZ	L61	2093	Capivasertib	0.003	3	0.0772538	0.267788	2.50668	AKT	PI3K/MTOR signaling	AZ	0.670293	-0.00405827	0.402505	0.0838457	5	-0.0584872	0.0407182	3	-0.0192352	D3	D2	0.091677	D2	D1	10	-0.00478592	0.0697915	0.0384915	D3
23098	330	2	U-2-OS	1145	909776	SIDM01191	Bone	Osteosarcoma	L60	1705	AZD0156	0.003	3	0.0378313	0.131037	3.74687	ATM	Genome integrity	AZ	L62	2095	Olaparib	0.003	3	0.0877449	0.165339	3.365	PARP1, PARP2	Genome integrity	AZ	0.212839	0.0818026	0.0475	-0.373608	13	0.00180592	0.0817865	3	0.0782837	D3	D3	0.0782837	D3	D3	16	0.0249226	0.080945	0.0892479	D3
23099	330	1	U-2-OS	1145	909776	SIDM01191	Bone	Osteosarcoma	L59	1735	AZD1775	0.003	3	0.0299474	0.651426	0.223269	WEE1	Cell cycle	AZ	L61	2093	Capivasertib	0.003	3	0.076221	0.305807	2.2462	AKT	PI3K/MTOR signaling	AZ	0.594568	-0.0568585	0.28876	0.00270679	5	-0.075622	0.0361826	3	-0.0414505	D3	D3	0.0466295	D3	D2	12	-0.0169282	0.0384374	-0.00618082	D3
23099	330	2	U-2-OS	1145	909776	SIDM01191	Bone	Osteosarcoma	L60	1705	AZD0156	0.003	3	0.0589951	0.0804072	4.5098	ATM	Genome integrity	AZ	L62	2095	Olaparib	0.003	3	0.0867534	0.0822697	4.4749	PARP1, PARP2	Genome integrity	AZ	0.200794	0.120387	0.118524	-0.391067	18	0.0553921	0.0892062	3	0.0971036	D3	D2	0.111155	D3	D2	20	0.0688467	0.0937111	0.104979	D3
23363	330	1	U-2-OS	1145	909776	SIDM01191	Bone	Osteosarcoma	L59	1735	AZD1775	0.003	3	0.0623722	0.679801	0.0447283	WEE1	Cell cycle	AZ	L61	2093	Capivasertib	0.003	3	0.0846775	0.326015	2.11527	AKT	PI3K/MTOR signaling	AZ	0.711462	0.0316608	0.385446	0.402673	7	-0.0412263	0.0602043	3	-0.00332836	D3	D3	0.114143	D3	D3	16	0.0203741	0.0663597	0.0491325	D3
23363	330	2	U-2-OS	1145	909776	SIDM01191	Bone	Osteosarcoma	L60	1705	AZD0156	0.003	3	0.0982212	0.110516	4.01796	ATM	Genome integrity	AZ	L62	2095	Olaparib	0.003	3	0.0603129	0.154801	3.47476	PARP1, PARP2	Genome integrity	AZ	0.244084	0.133568	0.0892833	-0.0647051	17	0.0375971	0.0693449	3	0.0833202	D3	D2	0.0833202	D3	D2	21	0.0579001	0.0754182	0.0947091	D3
24084	330	1	U-2-OS	1145	909776	SIDM01191	Bone	Osteosarcoma	L59	1735	AZD1775	0.003	3	0.0585656	0.660075	0.169636	WEE1	Cell cycle	AZ	L61	2093	Capivasertib	0.003	3	0.12349	0.392685	1.709	AKT	PI3K/MTOR signaling	AZ	0.637455	-0.02262	0.24477	0.0793036	10	-0.0296798	0.0385656	3	0.000436199	D2	D3	0.0474316	D2	D3	15	0.0401725	0.0878462	0.075865	D3
24084	330	2	U-2-OS	1145	909776	SIDM01191	Bone	Osteosarcoma	L60	1705	AZD0156	0.003	3	0.0441222	0.0949059	4.25548	ATM	Genome integrity	AZ	L62	2095	Olaparib	0.003	3	0.0595789	0.0846223	4.43184	PARP1, PARP2	Genome integrity	AZ	0.146963	0.0520569	0.0623406	-0.411188	17	0.0202572	0.0462059	3	0.055122	D3	D3	0.0585194	D3	D2	20	0.034785	0.0526962	0.0616846	D3
24085	330	1	U-2-OS	1145	909776	SIDM01191	Bone	Osteosarcoma	L59	1735	AZD1775	0.003	3	0.0439169	0.684629	0.0135512	WEE1	Cell cycle	AZ	L61	2093	Capivasertib	0.003	3	0.147817	0.341637	2.01692	AKT	PI3K/MTOR signaling	AZ	0.68881	0.00418017	0.347172	0.12121	11	-0.0290129	0.035768	3	0.0313692	D3	D2	0.0560232	D3	D3	16	0.0344663	0.0851937	0.101576	D3
24085	330	2	U-2-OS	1145	909776	SIDM01191	Bone	Osteosarcoma	L60	1705	AZD0156	0.003	3	0.0448494	0.147626	3.55302	ATM	Genome integrity	AZ	L62	2095	Olaparib	0.003	3	0.0436721	0.0692675	4.73541	PARP1, PARP2	Genome integrity	AZ	0.19791	0.0502836	0.128642	-0.369689	18	0.039848	0.0681558	3	0.0675539	D2	D2	0.0815795	D3	D3	20	0.055137	0.076016	0.0823313	D2
24086	330	1	U-2-OS	1145	909776	SIDM01191	Bone	Osteosarcoma	L59	1735	AZD1775	0.003	3	0.0471023	0.687879	-0.00757928	WEE1	Cell cycle	AZ	L61	2093	Capivasertib	0.003	3	0.10271	0.402457	1.65188	AKT	PI3K/MTOR signaling	AZ	0.696534	0.00865466	0.294077	0.101204	6	-0.0488428	0.0401698	3	-0.00267273	D3	D3	0.0530162	D3	D2	18	0.0220753	0.0626121	0.0696518	D3
24086	330	2	U-2-OS	1145	909776	SIDM01191	Bone	Osteosarcoma	L60	1705	AZD0156	0.003	3	0.102777	0.0844455	4.43504	ATM	Genome integrity	AZ	L62	2095	Olaparib	0.003	3	0.118245	0.132663	3.72698	PARP1, PARP2	Genome integrity	AZ	0.213248	0.128802	0.0805844	-0.382082	15	0.03727	0.0872433	3	0.0831282	D2	D3	0.11249	D1	D2	18	0.053571	0.0864862	0.0953767	D1
24390	330	1	U-2-OS	1145	909776	SIDM01191	Bone	Osteosarcoma	L59	1735	AZD1775	0.003	3	0.0736864	0.710182	-0.156025	WEE1	Cell cycle	AZ	L61	2093	Capivasertib	0.003	3	0.0538522	0.422539	1.53587	AKT	PI3K/MTOR signaling	AZ	0.686879	-0.023303	0.26434	0.114762	5	-0.0596501	0.0250681	3	-0.00630083	D3	D3	0.0349504	D3	D1	13	0.0136403	0.0759882	0.0765109	D3
24390	330	2	U-2-OS	1145	909776	SIDM01191	Bone	Osteosarcoma	L60	1705	AZD0156	0.003	3	0.0195078	0.0821592	4.47695	ATM	Genome integrity	AZ	L62	2095	Olaparib	0.003	3	0.0738555	0.146834	3.56185	PARP1, PARP2	Genome integrity	AZ	0.226212	0.144052	0.0793771	-0.345906	14	0.0202167	0.0836597	3	0.0706977	D3	D3	0.0985132	D3	D3	15	0.0369739	0.0921458	0.0782197	D3
24391	330	1	U-2-OS	1145	909776	SIDM01191	Bone	Osteosarcoma	L59	1735	AZD1775	0.003	3	0.0816671	0.680341	0.0412548	WEE1	Cell cycle	AZ	L61	2093	Capivasertib	0.003	3	0.126351	0.418011	1.56188	AKT	PI3K/MTOR signaling	AZ	0.644551	-0.0357901	0.22654	0.0883461	9	-0.0411118	0.0397307	3	0.0201778	D3	D3	0.0639659	D2	D1	16	0.0319546	0.0804772	0.0928455	D2
24391	330	2	U-2-OS	1145	909776	SIDM01191	Bone	Osteosarcoma	L60	1705	AZD0156	0.003	3	0.0369964	0.12002	3.88745	ATM	Genome integrity	AZ	L62	2095	Olaparib	0.003	3	0.070719	0.0802312	4.51313	PARP1, PARP2	Genome integrity	AZ	0.174053	0.0540332	0.0938216	-0.382152	16	0.00601345	0.0412019	3	0.0382349	D2	D3	0.0563835	D1	D3	16	0.0212199	0.0531748	0.0472203	D2
24392	330	1	U-2-OS	1145	909776	SIDM01191	Bone	Osteosarcoma	L59	1735	AZD1775	0.003	3	0.0733443	0.624483	0.386622	WEE1	Cell cycle	AZ	L61	2093	Capivasertib	0.003	3	0.0973461	0.372538	1.82841	AKT	PI3K/MTOR signaling	AZ	0.634154	0.00967061	0.261615	0.0856221	7	-0.0453252	0.049658	3	0.0188597	D3	D3	0.0758099	D3	D3	17	0.0220332	0.0847008	0.0929572	D2
24392	330	2	U-2-OS	1145	909776	SIDM01191	Bone	Osteosarcoma	L60	1705	AZD0156	0.003	3	0.0414071	0.154149	3.48174	ATM	Genome integrity	AZ	L62	2095	Olaparib	0.003	3	0.0481874	0.0932957	4.28192	PARP1, PARP2	Genome integrity	AZ	0.190153	0.0360039	0.0968576	-0.358378	13	0.0062352	0.0639132	3	0.0779575	D3	D3	0.0880702	D3	D3	18	0.0245883	0.0573033	0.0863102	D3
25198	360	1	U-2-OS	1145	909776	SIDM01191	Bone	Osteosarcoma	L59	1735	AZD1775	0.003	3	0.0453722	0.67215	0.0936293	WEE1	Cell cycle	AZ	L61	2093	Capivasertib	0.003	3	0.123422	0.305252	2.24986	AKT	PI3K/MTOR signaling	AZ	0.664686	-0.00746367	0.359434	0.174756	7	-0.0606825	0.0514189	3	-0.0144398	D2	D2	0.0712492	D3	D1	13	-0.00160443	0.0783665	0.068553	D2
25198	360	2	U-2-OS	1145	909776	SIDM01191	Bone	Osteosarcoma	L60	1705	AZD0156	0.003	3	0.0531226	0.0789828	4.53698	ATM	Genome integrity	AZ	L62	2095	Olaparib	0.003	3	0.0740654	0.068876	4.74393	PARP1, PARP2	Genome integrity	AZ	0.246505	0.167522	0.177629	-0.243425	24	0.091681	0.0958314	3	0.111413	D1	D3	0.116704	D2	D3	24	0.103622	0.108012	0.118764	D1
25199	360	1	U-2-OS	1145	909776	SIDM01191	Bone	Osteosarcoma	L59	1735	AZD1775	0.003	3	0.0865995	0.717285	-0.20469	WEE1	Cell cycle	AZ	L61	2093	Capivasertib	0.003	3	0.109728	0.261195	2.55413	AKT	PI3K/MTOR signaling	AZ	0.729621	0.0123358	0.468426	0.260868	3	-0.0588158	0.0331018	3	-0.0407769	D1	D1	0.053367	D1	D3	14	-0.00761744	0.0454289	0.0377833	D2
25199	360	2	U-2-OS	1145	909776	SIDM01191	Bone	Osteosarcoma	L60	1705	AZD0156	0.003	3	0.0277292	0.105389	4.0925	ATM	Genome integrity	AZ	L62	2095	Olaparib	0.003	3	0.07975	0.176789	3.25194	PARP1, PARP2	Genome integrity	AZ	0.217507	0.112118	0.0407186	-0.251245	17	0.0260495	0.0723027	3	0.0821212	D2	D3	0.105935	D2	D3	20	0.0468669	0.0799555	0.0972435	D2
25200	360	1	U-2-OS	1145	909776	SIDM01191	Bone	Osteosarcoma	L59	1735	AZD1775	0.003	3	0.113134	0.736906	-0.343157	WEE1	Cell cycle	AZ	L61	2093	Capivasertib	0.003	3	0.100259	0.418936	1.55656	AKT	PI3K/MTOR signaling	AZ	0.675538	-0.0613677	0.256602	0.222168	2	-0.102606	0.0585028	3	-0.0702452	D3	D3	0.11156	D3	D3	8	-0.0298526	0.0496656	-0.00352246	D2
25200	360	2	U-2-OS	1145	909776	SIDM01191	Bone	Osteosarcoma	L60	1705	AZD0156	0.003	3	0.0613762	0.0711792	4.69442	ATM	Genome integrity	AZ	L62	2095	Olaparib	0.003	3	0.0768805	0.104079	4.11206	PARP1, PARP2	Genome integrity	AZ	0.203109	0.13193	0.0990299	-0.250261	16	0.0469339	0.085852	3	0.0701742	D1	D3	0.109975	D1	D2	19	0.0603346	0.0861945	0.0808851	D1
27587	360	1	U-2-OS	1145	909776	SIDM01191	Bone	Osteosarcoma	L59	1735	AZD1775	0.003	3	0.063773	0.687923	-0.00786056	WEE1	Cell cycle	AZ	L61	2093	Capivasertib	0.003	3	0.049953	0.180142	3.21992	AKT	PI3K/MTOR signaling	AZ	0.687834	-8.9e-05	0.507691	0.411899	12	0.0102779	0.0734692	3	0.0353298	D3	D1	0.115788	D3	D3	15	0.0488195	0.111194	0.104593	D3
27587	360	2	U-2-OS	1145	909776	SIDM01191	Bone	Osteosarcoma	L60	1705	AZD0156	0.003	3	0.0444719	0.0896328	4.34363	ATM	Genome integrity	AZ	L62	2095	Olaparib	0.003	3	0.0437094	0.0824901	4.47082	PARP1, PARP2	Genome integrity	AZ	0.229456	0.139823	0.146965	-0.0464789	15	0.0192869	0.0579415	3	0.0330192	D1	D3	0.067271	D1	D3	17	0.0333226	0.0637188	0.0489706	D1
27588	360	1	U-2-OS	1145	909776	SIDM01191	Bone	Osteosarcoma	L59	1735	AZD1775	0.003	3	0.0677238	0.652474	0.216804	WEE1	Cell cycle	AZ	L61	2093	Capivasertib	0.003	3	0.0431507	0.286425	2.37641	AKT	PI3K/MTOR signaling	AZ	0.661923	0.00944929	0.375498	0.383586	9	-0.0251356	0.0419588	3	-0.00793587	D2	D2	0.0609079	D2	D3	15	0.0313033	0.0768906	0.0645492	D2
27588	360	2	U-2-OS	1145	909776	SIDM01191	Bone	Osteosarcoma	L60	1705	AZD0156	0.003	3	0.0300702	0.0618627	4.90476	ATM	Genome integrity	AZ	L62	2095	Olaparib	0.003	3	0.0313388	0.0646819	4.83817	PARP1, PARP2	Genome integrity	AZ	0.175734	0.113871	0.111052	-0.102604	14	0.027676	0.0818191	3	0.0736	D2	D2	0.0890075	D3	D2	15	0.0381246	0.0862177	0.0838868	D2
27589	360	1	U-2-OS	1145	909776	SIDM01191	Bone	Osteosarcoma	L59	1735	AZD1775	0.003	3	0.10532	0.656474	0.192043	WEE1	Cell cycle	AZ	L61	2093	Capivasertib	0.003	3	0.0623812	0.173689	3.28196	AKT	PI3K/MTOR signaling	AZ	0.598046	-0.0584279	0.424357	0.386514	7	-0.0420326	0.0645942	3	-0.0181099	D3	D2	0.095666	D1	D1	14	-0.00439712	0.0738987	0.0400267	D3
27589	360	2	U-2-OS	1145	909776	SIDM01191	Bone	Osteosarcoma	L60	1705	AZD0156	0.003	3	0.0361414	0.108227	4.05086	ATM	Genome integrity	AZ	L62	2095	Olaparib	0.003	3	0.0594013	0.0661946	4.80354	PARP1, PARP2	Genome integrity	AZ	0.160868	0.0526408	0.0946735	-0.0506636	11	-0.00940104	0.0453151	3	0.0165466	D3	D3	0.0653685	D3	D3	11	0.0036352	0.0534078	0.0222938	D3
28626	360	1	U-2-OS	1145	909776	SIDM01191	Bone	Osteosarcoma	L59	1735	AZD1775	0.003	3	0.0470185	0.639684	0.295113	WEE1	Cell cycle	AZ	L61	2093	Capivasertib	0.003	3	0.041898	0.178915	3.23158	AKT	PI3K/MTOR signaling	AZ	0.603498	-0.036186	0.424583	0.138736	6	-0.0453925	0.0493004	3	-0.0329008	D2	D2	0.0703945	D3	D1	10	-0.00674674	0.0696813	0.033999	D2
28626	360	2	U-2-OS	1145	909776	SIDM01191	Bone	Osteosarcoma	L60	1705	AZD0156	0.003	3	0.0778405	0.127933	3.78542	ATM	Genome integrity	AZ	L62	2095	Olaparib	0.003	3	0.0623148	0.109473	4.03288	PARP1, PARP2	Genome integrity	AZ	0.185563	0.0576298	0.0760898	-0.279199	15	0.0233088	0.0744585	3	0.0812837	D3	D3	0.127676	D3	D3	19	0.0422446	0.0712238	0.090056	D3
28627	360	1	U-2-OS	1145	909776	SIDM01191	Bone	Osteosarcoma	L59	1735	AZD1775	0.003	3	0.0551481	0.633821	0.330598	WEE1	Cell cycle	AZ	L61	2093	Capivasertib	0.003	3	0.0830001	0.154305	3.48007	AKT	PI3K/MTOR signaling	AZ	0.61178	-0.022041	0.457475	0.115097	10	-0.0241868	0.0410664	3	-0.0169536	D3	D2	0.0563938	D3	D3	15	0.0102502	0.0617138	0.0321083	D3
28627	360	2	U-2-OS	1145	909776	SIDM01191	Bone	Osteosarcoma	L60	1705	AZD0156	0.003	3	0.0804217	0.188143	3.14536	ATM	Genome integrity	AZ	L62	2095	Olaparib	0.003	3	0.077677	0.171297	3.30542	PARP1, PARP2	Genome integrity	AZ	0.213096	0.0249535	0.0417991	-0.283586	13	0.0120996	0.0637698	3	0.0748971	D3	D3	0.0890129	D3	D3	20	0.0408448	0.0586832	0.0890873	D3
28628	360	1	U-2-OS	1145	909776	SIDM01191	Bone	Osteosarcoma	L59	1735	AZD1775	0.003	3	0.0572942	0.632249	0.340067	WEE1	Cell cycle	AZ	L61	2093	Capivasertib	0.003	3	0.0587628	0.133016	3.7227	AKT	PI3K/MTOR signaling	AZ	0.584258	-0.0479907	0.451243	0.13789	6	-0.0515791	0.0322218	3	-0.0471226	D2	D1	0.0599246	D1	D1	11	-0.0207448	0.05173	0.00705439	D2
28628	360	2	U-2-OS	1145	909776	SIDM01191	Bone	Osteosarcoma	L60	1705	AZD0156	0.003	3	0.0906571	0.143154	3.60341	ATM	Genome integrity	AZ	L62	2095	Olaparib	0.003	3	0.0921561	0.158772	3.43271	PARP1, PARP2	Genome integrity	AZ	0.188721	0.0455667	0.0299486	-0.257648	14	0.000245615	0.0525353	3	0.0460616	D3	D3	0.0603159	D3	D3	21	0.0244658	0.0490854	0.0576741	D3
19902	330	1	HCT-15	1553	905937	SIDM00789	Large Intestine	Colorectal Carcinoma	L59	1735	AZD1775	0.003	3	0.138352	0.690608	0.0546784	WEE1	Cell cycle	AZ	L61	2093	Capivasertib	0.003	3	0.12249	0.215013	2.7822	AKT	PI3K/MTOR signaling	AZ	0.921641	0.231032	0.706628	-0.0159971	19	0.0763856	0.117589	3	0.138836	D1	D1	0.168777	D1	D1	19	0.117498	0.164974	0.20121	D1
19902	330	2	HCT-15	1553	905937	SIDM00789	Large Intestine	Colorectal Carcinoma	L60	1705	AZD0156	0.003	3	0.0436565	0.186243	3.01575	ATM	Genome integrity	AZ	L62	2095	Olaparib	0.003	3	0.0705721	0.20497	2.86092	PARP1, PARP2	Genome integrity	AZ	0.317006	0.130763	0.112036	-0.620632	13	-0.0101748	0.0799348	3	0.0566611	D2	D3	0.106298	D2	D2	14	0.0181507	0.0981234	0.0903902	D1
19904	330	1	HCT-15	1553	905937	SIDM00789	Large Intestine	Colorectal Carcinoma	L59	1735	AZD1775	0.003	3	0.0965868	0.711218	-0.0731773	WEE1	Cell cycle	AZ	L61	2093	Capivasertib	0.003	3	0.0439781	0.391125	1.67402	AKT	PI3K/MTOR signaling	AZ	0.916226	0.205007	0.5251	-0.0161479	16	0.0116641	0.0846028	3	0.0594017	D1	D1	0.118424	D1	D2	18	0.0752718	0.141714	0.164466	D1
19904	330	2	HCT-15	1553	905937	SIDM00789	Large Intestine	Colorectal Carcinoma	L60	1705	AZD0156	0.003	3	0.0722309	0.0974594	3.99234	ATM	Genome integrity	AZ	L62	2095	Olaparib	0.003	3	0.0603426	0.0786768	4.29746	PARP1, PARP2	Genome integrity	AZ	0.375987	0.278528	0.297311	-0.556386	18	0.0975434	0.144669	3	0.143162	D1	D1	0.19146	D1	D1	19	0.110215	0.151688	0.170757	D1
23368	330	1	HCT-15	1553	905937	SIDM00789	Large Intestine	Colorectal Carcinoma	L59	1735	AZD1775	0.003	3	0.0606119	0.83283	-0.989109	WEE1	Cell cycle	AZ	L61	2093	Capivasertib	0.003	3	0.0894367	0.360481	1.84393	AKT	PI3K/MTOR signaling	AZ	0.920253	0.0874226	0.559772	0.0446964	15	0.0133419	0.0580084	3	0.0535826	D2	D1	0.0950418	D3	D1	20	0.0706449	0.104305	0.156169	D2
23368	330	2	HCT-15	1553	905937	SIDM00789	Large Intestine	Colorectal Carcinoma	L60	1705	AZD0156	0.003	3	0.101677	0.198355	2.91434	ATM	Genome integrity	AZ	L62	2095	Olaparib	0.003	3	0.0461168	0.0736467	4.39043	PARP1, PARP2	Genome integrity	AZ	0.378431	0.180076	0.304784	-0.497125	19	0.074304	0.111288	3	0.101866	D3	D2	0.179755	D3	D1	19	0.0897466	0.127779	0.113325	D3
23369	330	1	HCT-15	1553	905937	SIDM00789	Large Intestine	Colorectal Carcinoma	L59	1735	AZD1775	0.003	3	0.058218	0.794065	-0.656004	WEE1	Cell cycle	AZ	L61	2093	Capivasertib	0.003	3	0.0753553	0.283165	2.30616	AKT	PI3K/MTOR signaling	AZ	0.895585	0.10152	0.612419	0.0121264	16	0.0432245	0.0990061	3	0.10925	D1	D1	0.130892	D2	D1	20	0.0920006	0.130727	0.184699	D2
23369	330	2	HCT-15	1553	905937	SIDM00789	Large Intestine	Colorectal Carcinoma	L60	1705	AZD0156	0.003	3	0.0709841	0.310541	2.13556	ATM	Genome integrity	AZ	L62	2095	Olaparib	0.003	3	0.0539714	0.0914322	4.08399	PARP1, PARP2	Genome integrity	AZ	0.33201	0.0214696	0.240578	-0.551448	13	9.46e-05	0.0595075	3	0.0194543	D3	D2	0.0967553	D1	D1	14	0.0200357	0.073675	0.0397817	D3
23370	330	1	HCT-15	1553	905937	SIDM00789	Large Intestine	Colorectal Carcinoma	L59	1735	AZD1775	0.003	3	0.0770187	0.795239	-0.665362	WEE1	Cell cycle	AZ	L61	2093	Capivasertib	0.003	3	0.0978097	0.411703	1.56266	AKT	PI3K/MTOR signaling	AZ	0.935212	0.139973	0.52351	0.0458229	17	0.0443377	0.0947158	3	0.108384	D1	D1	0.120482	D2	D1	18	0.110983	0.170231	0.226362	D2
23370	330	2	HCT-15	1553	905937	SIDM00789	Large Intestine	Colorectal Carcinoma	L60	1705	AZD0156	0.003	3	0.0781118	0.156203	3.29156	ATM	Genome integrity	AZ	L62	2095	Olaparib	0.003	3	0.134258	0.102521	3.9192	PARP1, PARP2	Genome integrity	AZ	0.397541	0.241338	0.29502	-0.491848	21	0.107265	0.142009	3	0.18726	D1	D2	0.18726	D1	D2	22	0.124897	0.15075	0.207599	D1
24350	330	1	HCT-15	1553	905937	SIDM00789	Large Intestine	Colorectal Carcinoma	L59	1735	AZD1775	0.003	3	0.147712	0.784178	-0.578754	WEE1	Cell cycle	AZ	L61	2093	Capivasertib	0.003	3	0.102936	0.492147	1.13945	AKT	PI3K/MTOR signaling	AZ	0.88926	0.105082	0.397113	0.00162655	21	0.0768386	0.103279	3	0.13273	D3	D3	0.169169	D3	D2	24	0.150865	0.161331	0.239541	D2
24350	330	2	HCT-15	1553	905937	SIDM00789	Large Intestine	Colorectal Carcinoma	L60	1705	AZD0156	0.003	3	0.125592	0.497785	1.11013	ATM	Genome integrity	AZ	L62	2095	Olaparib	0.003	3	0.158415	0.205867	2.85377	PARP1, PARP2	Genome integrity	AZ	0.591947	0.0941617	0.38608	-0.295686	9	-0.0566356	0.0933425	3	0.0116138	D2	D2	0.140859	D2	D1	9	-0.0175991	0.124615	0.0516513	D2
25184	360	1	HCT-15	1553	905937	SIDM00789	Large Intestine	Colorectal Carcinoma	L59	1735	AZD1775	0.003	3	0.0811673	0.788026	-0.608503	WEE1	Cell cycle	AZ	L61	2093	Capivasertib	0.003	3	0.102628	0.263437	2.43535	AKT	PI3K/MTOR signaling	AZ	0.859587	0.0715611	0.596149	0.0219178	21	0.0723917	0.095951	3	0.126256	D2	D1	0.138561	D3	D1	22	0.118677	0.138576	0.209869	D2
25184	360	2	HCT-15	1553	905937	SIDM00789	Large Intestine	Colorectal Carcinoma	L60	1705	AZD0156	0.003	3	0.0346938	0.335068	1.98964	ATM	Genome integrity	AZ	L62	2095	Olaparib	0.003	3	0.0320604	0.0648302	4.56852	PARP1, PARP2	Genome integrity	AZ	0.439935	0.104867	0.375105	-0.397734	13	0.00696397	0.0679982	3	0.0323822	D3	D3	0.096905	D1	D3	17	0.0225888	0.0685646	0.048179	D1
25185	360	1	HCT-15	1553	905937	SIDM00789	Large Intestine	Colorectal Carcinoma	L59	1735	AZD1775	0.003	3	0.116634	0.789565	-0.620516	WEE1	Cell cycle	AZ	L61	2093	Capivasertib	0.003	3	0.0551832	0.488682	1.15748	AKT	PI3K/MTOR signaling	AZ	0.911352	0.121787	0.42267	0.0820279	15	0.0159219	0.0658639	3	0.0610986	D1	D1	0.122693	D2	D1	20	0.0894927	0.127387	0.191949	D2
25185	360	2	HCT-15	1553	905937	SIDM00789	Large Intestine	Colorectal Carcinoma	L60	1705	AZD0156	0.003	3	0.0770433	0.28131	2.31807	ATM	Genome integrity	AZ	L62	2095	Olaparib	0.003	3	0.0453453	0.094031	4.04383	PARP1, PARP2	Genome integrity	AZ	0.450042	0.168732	0.356011	-0.379282	14	0.0242177	0.0903314	3	0.0800653	D1	D2	0.109371	D1	D2	15	0.0440839	0.102508	0.0984261	D1
25186	360	1	HCT-15	1553	905937	SIDM00789	Large Intestine	Colorectal Carcinoma	L59	1735	AZD1775	0.003	3	0.126974	0.823322	-0.902262	WEE1	Cell cycle	AZ	L61	2093	Capivasertib	0.003	3	0.154919	0.513815	1.02675	AKT	PI3K/MTOR signaling	AZ	0.896522	0.0732004	0.382707	0.0705206	8	-0.0385922	0.044085	3	0.0223243	D1	D2	0.0748562	D2	D1	18	0.0369314	0.0912242	0.11318	D1
25186	360	2	HCT-15	1553	905937	SIDM00789	Large Intestine	Colorectal Carcinoma	L60	1705	AZD0156	0.003	3	0.0450943	0.285351	2.29219	ATM	Genome integrity	AZ	L62	2095	Olaparib	0.003	3	0.0308778	0.0659063	4.54562	PARP1, PARP2	Genome integrity	AZ	0.498292	0.21294	0.432385	-0.32771	16	0.0540446	0.108312	3	0.10256	D1	D3	0.134047	D1	D3	16	0.0697088	0.124353	0.122547	D1
27559	360	1	HCT-15	1553	905937	SIDM00789	Large Intestine	Colorectal Carcinoma	L59	1735	AZD1775	0.003	3	0.0923144	0.653907	0.271412	WEE1	Cell cycle	AZ	L61	2093	Capivasertib	0.003	3	0.0436099	0.259727	2.46032	AKT	PI3K/MTOR signaling	AZ	0.808492	0.154584	0.548765	-0.106874	17	0.0285065	0.069459	3	0.0701653	D1	D1	0.0845443	D3	D3	19	0.0769396	0.113883	0.150192	D1
27559	360	2	HCT-15	1553	905937	SIDM00789	Large Intestine	Colorectal Carcinoma	L60	1705	AZD0156	0.003	3	0.0176633	0.194916	2.94265	ATM	Genome integrity	AZ	L62	2095	Olaparib	0.003	3	0.033403	0.0653128	4.55821	PARP1, PARP2	Genome integrity	AZ	0.292465	0.0975491	0.227152	-0.6229	9	-0.00677511	0.0783499	3	0.0202199	D2	D3	0.114778	D1	D3	9	0.00726443	0.0910629	0.0261324	D2
27560	360	1	HCT-15	1553	905937	SIDM00789	Large Intestine	Colorectal Carcinoma	L59	1735	AZD1775	0.003	3	0.0878498	0.74605	-0.302444	WEE1	Cell cycle	AZ	L61	2093	Capivasertib	0.003	3	0.0606871	0.19123	2.9734	AKT	PI3K/MTOR signaling	AZ	0.811067	0.0650176	0.619837	-0.0840374	10	-0.0352365	0.0483094	3	0.0203682	D1	D1	0.0697767	D2	D1	13	0.0017377	0.0864711	0.0689912	D1
27560	360	2	HCT-15	1553	905937	SIDM00789	Large Intestine	Colorectal Carcinoma	L60	1705	AZD0156	0.003	3	0.019546	0.0893266	4.11729	ATM	Genome integrity	AZ	L62	2095	Olaparib	0.003	3	0.0368605	0.0649601	4.56574	PARP1, PARP2	Genome integrity	AZ	0.210883	0.121556	0.145923	-0.684222	12	0.00693207	0.0594259	3	0.0303182	D1	D3	0.0870533	D1	D3	12	0.0177949	0.0704862	0.0362019	D1
27561	360	1	HCT-15	1553	905937	SIDM00789	Large Intestine	Colorectal Carcinoma	L59	1735	AZD1775	0.003	3	0.0751024	0.652536	0.279283	WEE1	Cell cycle	AZ	L61	2093	Capivasertib	0.003	3	0.0411405	0.181811	3.05412	AKT	PI3K/MTOR signaling	AZ	0.8207	0.168164	0.638889	-0.101151	9	-0.00514486	0.113806	3	0.0899124	D1	D1	0.153489	D2	D2	12	0.0311016	0.131771	0.145949	D1
27561	360	2	HCT-15	1553	905937	SIDM00789	Large Intestine	Colorectal Carcinoma	L60	1705	AZD0156	0.003	3	0.0320604	0.0648302	4.56852	ATM	Genome integrity	AZ	L62	2095	Olaparib	0.003	3	0.0320604	0.0648302	4.56852	PARP1, PARP2	Genome integrity	AZ	0.134139	0.0693085	0.0693085	-0.787713	7	-0.0136335	0.0598162	3	0.0161131	D1	D3	0.0735215	D1	D2	7	-0.00378888	0.0682187	0.0249081	D1
28585	360	1	HCT-15	1553	905937	SIDM00789	Large Intestine	Colorectal Carcinoma	L59	1735	AZD1775	0.003	3	0.0708581	0.828128	-0.945687	WEE1	Cell cycle	AZ	L61	2093	Capivasertib	0.003	3	0.086505	0.347426	1.91816	AKT	PI3K/MTOR signaling	AZ	0.866274	0.0381464	0.518849	0.0307016	12	-0.0359676	0.0319569	3	-0.00483254	D1	D1	0.0682908	D3	D2	17	0.0199067	0.0713557	0.0668116	D1
28585	360	2	HCT-15	1553	905937	SIDM00789	Large Intestine	Colorectal Carcinoma	L60	1705	AZD0156	0.003	3	0.0530608	0.110029	3.81639	ATM	Genome integrity	AZ	L62	2095	Olaparib	0.003	3	0.0886626	0.137221	3.48893	PARP1, PARP2	Genome integrity	AZ	0.456451	0.346422	0.31923	-0.379122	17	0.0984962	0.162625	3	0.223161	D1	D3	0.223161	D1	D3	18	0.116129	0.174872	0.23568	D1
19909	330	1	HT-29	1212	905939	SIDM00136	Large Intestine	Colorectal Carcinoma	L59	1735	AZD1775	0.003	3	0.113507	0.814003	-1.38355	WEE1	Cell cycle	AZ	L61	2093	Capivasertib	0.003	3	0.0941146	0.340086	2.21324	AKT	PI3K/MTOR signaling	AZ	0.835574	0.0215712	0.495488	-0.0697176	8	-0.0721815	0.0896075	3	0.0320734	D1	D2	0.140098	D3	D2	16	-0.00461273	0.086794	0.091391	D1
19909	330	2	HT-29	1212	905939	SIDM00136	Large Intestine	Colorectal Carcinoma	L60	1705	AZD0156	0.003	3	0.0802697	0.222896	3.19848	ATM	Genome integrity	AZ	L62	2095	Olaparib	0.003	3	0.0554895	0.0860635	5.07125	PARP1, PARP2	Genome integrity	AZ	0.291081	0.0681849	0.205017	-0.614211	18	0.0265714	0.0517888	3	0.0430864	D3	D3	0.0655519	D1	D3	20	0.050722	0.0694303	0.0625958	D3
19910	330	1	HT-29	1212	905939	SIDM00136	Large Intestine	Colorectal Carcinoma	L59	1735	AZD1775	0.003	3	0.130431	0.805337	-1.28898	WEE1	Cell cycle	AZ	L61	2093	Capivasertib	0.003	3	0.068491	0.327715	2.30677	AKT	PI3K/MTOR signaling	AZ	0.835153	0.0298164	0.507438	-0.068911	11	-0.0492	0.112847	3	0.0975948	D1	D3	0.17949	D3	D3	14	0.0171055	0.133883	0.129125	D1
19910	330	2	HT-29	1212	905939	SIDM00136	Large Intestine	Colorectal Carcinoma	L60	1705	AZD0156	0.003	3	0.0601757	0.23816	3.05375	ATM	Genome integrity	AZ	L62	2095	Olaparib	0.003	3	0.0300424	0.135376	4.21636	PARP1, PARP2	Genome integrity	AZ	0.357882	0.119722	0.222506	-0.546182	14	0.00850922	0.058796	3	0.0271547	D1	D3	0.070845	D1	D3	17	0.0429923	0.0808345	0.0580985	D1
19911	330	1	HT-29	1212	905939	SIDM00136	Large Intestine	Colorectal Carcinoma	L59	1735	AZD1775	0.003	3	0.119232	0.799395	-1.22597	WEE1	Cell cycle	AZ	L61	2093	Capivasertib	0.003	3	0.0314918	0.305751	2.47747	AKT	PI3K/MTOR signaling	AZ	0.845629	0.0462342	0.539878	-0.0603362	14	-0.0149417	0.0819708	3	0.0815944	D1	D2	0.14772	D3	D3	17	0.0475951	0.122601	0.120582	D1
19911	330	2	HT-29	1212	905939	SIDM00136	Large Intestine	Colorectal Carcinoma	L60	1705	AZD0156	0.003	3	0.120922	0.203547	3.39252	ATM	Genome integrity	AZ	L62	2095	Olaparib	0.003	3	0.0746583	0.0837126	5.12214	PARP1, PARP2	Genome integrity	AZ	0.310202	0.106655	0.226489	-0.595764	18	0.0537756	0.0851126	3	0.0585984	D3	D3	0.0867683	D3	D1	20	0.0769442	0.0995699	0.0939577	D1
23062	330	1	HT-29	1212	905939	SIDM00136	Large Intestine	Colorectal Carcinoma	L59	1735	AZD1775	0.003	3	0.148315	0.782092	-1.05006	WEE1	Cell cycle	AZ	L61	2093	Capivasertib	0.003	3	0.0434706	0.282869	2.66279	AKT	PI3K/MTOR signaling	AZ	0.84575	0.0636585	0.562881	-0.034523	11	-0.00114452	0.129349	3	0.11288	D1	D3	0.195769	D3	D3	17	0.0586521	0.127844	0.132884	D1
23062	330	2	HT-29	1212	905939	SIDM00136	Large Intestine	Colorectal Carcinoma	L60	1705	AZD0156	0.003	3	0.0295383	0.263836	2.82395	ATM	Genome integrity	AZ	L62	2095	Olaparib	0.003	3	0.0959993	0.0848864	5.09657	PARP1, PARP2	Genome integrity	AZ	0.418593	0.154756	0.333706	-0.461681	12	-0.00745327	0.0538067	3	0.014427	D1	D3	0.0727166	D1	D3	14	0.0176402	0.0696145	0.0331015	D1
23063	330	1	HT-29	1212	905939	SIDM00136	Large Intestine	Colorectal Carcinoma	L59	1735	AZD1775	0.003	3	0.105708	0.794004	-1.17001	WEE1	Cell cycle	AZ	L61	2093	Capivasertib	0.003	3	0.0407081	0.403365	1.75682	AKT	PI3K/MTOR signaling	AZ	0.833455	0.0394504	0.43009	-0.033525	9	-0.0356585	0.113393	3	0.0633178	D1	D3	0.195351	D3	D3	14	0.0444462	0.138775	0.131652	D1
23063	330	2	HT-29	1212	905939	SIDM00136	Large Intestine	Colorectal Carcinoma	L60	1705	AZD0156	0.003	3	0.0293994	0.275822	2.72165	ATM	Genome integrity	AZ	L62	2095	Olaparib	0.003	3	0.0381597	0.07977	5.21047	PARP1, PARP2	Genome integrity	AZ	0.414448	0.138626	0.334678	-0.452531	15	-0.00365957	0.0624623	3	0.0238936	D3	D2	0.0917169	D1	D3	15	0.0202174	0.0834636	0.0454098	D3
23064	330	1	HT-29	1212	905939	SIDM00136	Large Intestine	Colorectal Carcinoma	L59	1735	AZD1775	0.003	3	0.105641	0.794198	-1.172	WEE1	Cell cycle	AZ	L61	2093	Capivasertib	0.003	3	0.0784826	0.401735	1.76822	AKT	PI3K/MTOR signaling	AZ	0.835207	0.041009	0.433472	-0.0396791	10	-0.0467154	0.113198	3	0.0876844	D1	D3	0.195101	D3	D3	11	0.0330958	0.177349	0.127604	D1
23064	330	2	HT-29	1212	905939	SIDM00136	Large Intestine	Colorectal Carcinoma	L60	1705	AZD0156	0.003	3	0.0803475	0.243435	3.00524	ATM	Genome integrity	AZ	L62	2095	Olaparib	0.003	3	0.0375256	0.0788585	5.23146	PARP1, PARP2	Genome integrity	AZ	0.332567	0.0891328	0.253709	-0.542319	10	-0.0144801	0.0729467	3	0.0226011	D1	D2	0.0999947	D1	D3	10	0.00884029	0.0922162	0.0433682	D1
23376	330	1	HT-29	1212	905939	SIDM00136	Large Intestine	Colorectal Carcinoma	L59	1735	AZD1775	0.003	3	0.182048	0.653912	0.0287645	WEE1	Cell cycle	AZ	L61	2093	Capivasertib	0.003	3	0.0485225	0.117973	4.48122	AKT	PI3K/MTOR signaling	AZ	0.767162	0.11325	0.649188	-0.0697295	14	0.0423737	0.144023	3	0.158018	D1	D2	0.208752	D2	D2	16	0.0729485	0.157772	0.178067	D1
23376	330	2	HT-29	1212	905939	SIDM00136	Large Intestine	Colorectal Carcinoma	L60	1705	AZD0156	0.003	3	0.0495594	0.163588	3.8423	ATM	Genome integrity	AZ	L62	2095	Olaparib	0.003	3	0.0398315	0.083455	5.12779	PARP1, PARP2	Genome integrity	AZ	0.286456	0.122868	0.203001	-0.550436	11	0.0103174	0.0775282	3	0.0471118	D1	D1	0.0811573	D1	D1	13	0.0324509	0.0892925	0.0880857	D1
23377	330	1	HT-29	1212	905939	SIDM00136	Large Intestine	Colorectal Carcinoma	L59	1735	AZD1775	0.003	3	0.148309	0.692198	-0.264031	WEE1	Cell cycle	AZ	L61	2093	Capivasertib	0.003	3	0.0318212	0.117665	4.48621	AKT	PI3K/MTOR signaling	AZ	0.816411	0.124213	0.698746	-0.0326161	11	-0.00211056	0.153732	3	0.117426	D1	D2	0.224171	D2	D2	14	0.0271402	0.141246	0.135102	D1
23377	330	2	HT-29	1212	905939	SIDM00136	Large Intestine	Colorectal Carcinoma	L60	1705	AZD0156	0.003	3	0.0271943	0.173722	3.72073	ATM	Genome integrity	AZ	L62	2095	Olaparib	0.003	3	0.0461258	0.111436	4.58948	PARP1, PARP2	Genome integrity	AZ	0.143181	-0.030541	0.0317448	-0.705846	7	-0.0433983	0.0499413	3	-0.00368647	D3	D3	0.0986335	D1	D1	11	-0.016393	0.0527727	0.0150647	D3
24049	330	1	HT-29	1212	905939	SIDM00136	Large Intestine	Colorectal Carcinoma	L59	1735	AZD1775	0.003	3	0.113476	0.76218	-0.859675	WEE1	Cell cycle	AZ	L61	2093	Capivasertib	0.003	3	0.04016	0.334291	2.25684	AKT	PI3K/MTOR signaling	AZ	0.766238	0.00405854	0.431947	-0.0458782	8	-0.0638289	0.0730025	3	0.0236522	D2	D3	0.0869249	D1	D2	13	0.00705309	0.105124	0.0908967	D2
24049	330	2	HT-29	1212	905939	SIDM00136	Large Intestine	Colorectal Carcinoma	L60	1705	AZD0156	0.003	3	0.0968905	0.254075	2.90948	ATM	Genome integrity	AZ	L62	2095	Olaparib	0.003	3	0.132502	0.170436	3.75951	PARP1, PARP2	Genome integrity	AZ	0.351967	0.0978918	0.181531	-0.460149	13	0.0175441	0.09348	3	0.0672543	D3	D3	0.122355	D3	D3	18	0.0575953	0.103098	0.0908769	D3
24051	330	1	HT-29	1212	905939	SIDM00136	Large Intestine	Colorectal Carcinoma	L59	1735	AZD1775	0.003	3	0.105216	0.769217	-0.925635	WEE1	Cell cycle	AZ	L61	2093	Capivasertib	0.003	3	0.115138	0.191398	3.52145	AKT	PI3K/MTOR signaling	AZ	0.727942	-0.041275	0.536544	-0.0503719	9	-0.0442643	0.0637026	3	0.00699598	D1	D3	0.067556	D2	D2	13	-0.00220587	0.087664	0.026062	D2
24051	330	2	HT-29	1212	905939	SIDM00136	Large Intestine	Colorectal Carcinoma	L60	1705	AZD0156	0.003	3	0.0492079	0.181745	3.62841	ATM	Genome integrity	AZ	L62	2095	Olaparib	0.003	3	0.165578	0.147509	4.04828	PARP1, PARP2	Genome integrity	AZ	0.361043	0.179298	0.213534	-0.417271	11	0.0105392	0.128424	3	0.0774333	D1	D3	0.190239	D1	D2	13	0.0429226	0.129074	0.0996082	D1
24355	330	1	HT-29	1212	905939	SIDM00136	Large Intestine	Colorectal Carcinoma	L59	1735	AZD1775	0.003	3	0.129609	0.844079	-1.74113	WEE1	Cell cycle	AZ	L61	2093	Capivasertib	0.003	3	0.0326589	0.448448	1.44657	AKT	PI3K/MTOR signaling	AZ	0.816362	-0.0277176	0.367914	-0.029744	7	-0.103858	0.0450128	3	-0.0861492	D3	D3	0.0841965	D3	D3	13	-0.022423	0.0918575	0.0426587	D3
24355	330	2	HT-29	1212	905939	SIDM00136	Large Intestine	Colorectal Carcinoma	L60	1705	AZD0156	0.003	3	0.043021	0.307415	2.46431	ATM	Genome integrity	AZ	L62	2095	Olaparib	0.003	3	0.090644	0.0976561	4.83731	PARP1, PARP2	Genome integrity	AZ	0.426735	0.119321	0.329079	-0.41937	14	0.0165663	0.0692805	3	0.0502274	D1	D3	0.0910871	D3	D3	18	0.0451321	0.0780128	0.0629158	D1
24356	330	1	HT-29	1212	905939	SIDM00136	Large Intestine	Colorectal Carcinoma	L59	1735	AZD1775	0.003	3	0.113822	0.832732	-1.60025	WEE1	Cell cycle	AZ	L61	2093	Capivasertib	0.003	3	0.0362803	0.35656	2.0912	AKT	PI3K/MTOR signaling	AZ	0.812195	-0.0205374	0.455635	-0.0267946	7	-0.0349378	0.092828	3	0.0237677	D2	D2	0.125321	D3	D3	15	0.032816	0.102198	0.0981833	D2
24356	330	2	HT-29	1212	905939	SIDM00136	Large Intestine	Colorectal Carcinoma	L60	1705	AZD0156	0.003	3	0.0727972	0.259474	2.86192	ATM	Genome integrity	AZ	L62	2095	Olaparib	0.003	3	0.0933225	0.150402	4.0099	PARP1, PARP2	Genome integrity	AZ	0.435678	0.176204	0.285276	-0.403311	11	-0.00473049	0.0988665	3	0.0784052	D1	D3	0.0928551	D1	D3	12	0.0332021	0.123273	0.0997521	D1
25191	360	1	HT-29	1212	905939	SIDM00136	Large Intestine	Colorectal Carcinoma	L59	1735	AZD1775	0.003	3	0.0931198	0.789358	-1.12264	WEE1	Cell cycle	AZ	L61	2093	Capivasertib	0.003	3	0.046481	0.236204	3.07192	AKT	PI3K/MTOR signaling	AZ	0.796784	0.00742614	0.56058	-0.0682705	11	-0.0317893	0.0557045	3	0.0319936	D1	D2	0.08983	D1	D2	15	0.0177267	0.0835515	0.0916479	D2
25191	360	2	HT-29	1212	905939	SIDM00136	Large Intestine	Colorectal Carcinoma	L60	1705	AZD0156	0.003	3	0.0508613	0.30634	2.47281	ATM	Genome integrity	AZ	L62	2095	Olaparib	0.003	3	0.0749324	0.0842576	5.11022	PARP1, PARP2	Genome integrity	AZ	0.458689	0.15235	0.374432	-0.406366	19	0.0497165	0.0792263	3	0.0588589	D1	D2	0.12656	D1	D2	21	0.0748381	0.0951453	0.0873005	D3
25192	360	1	HT-29	1212	905939	SIDM00136	Large Intestine	Colorectal Carcinoma	L59	1735	AZD1775	0.003	3	0.141394	0.756257	-0.805194	WEE1	Cell cycle	AZ	L61	2093	Capivasertib	0.003	3	0.11746	0.201713	3.41161	AKT	PI3K/MTOR signaling	AZ	0.81904	0.062783	0.617327	-0.0530321	12	0.018672	0.119575	3	0.104971	D1	D2	0.168415	D3	D2	14	0.063616	0.151145	0.132107	D1
25192	360	2	HT-29	1212	905939	SIDM00136	Large Intestine	Colorectal Carcinoma	L60	1705	AZD0156	0.003	3	0.0406427	0.390454	1.84752	ATM	Genome integrity	AZ	L62	2095	Olaparib	0.003	3	0.104246	0.205012	3.37736	PARP1, PARP2	Genome integrity	AZ	0.406901	0.0164476	0.201889	-0.46517	9	-0.0337091	0.0499359	3	0.0364045	D3	D3	0.0591152	D2	D3	16	0.0171606	0.0493333	0.0675103	D3
27594	360	1	HT-29	1212	905939	SIDM00136	Large Intestine	Colorectal Carcinoma	L59	1735	AZD1775	0.003	3	0.0769685	0.854339	-1.87589	WEE1	Cell cycle	AZ	L61	2093	Capivasertib	0.003	3	0.0419469	0.395685	1.81065	AKT	PI3K/MTOR signaling	AZ	0.866141	0.0118017	0.470456	0.0211689	9	-0.0839672	0.0767022	3	0.0280043	D1	D1	0.104742	D3	D1	12	-0.0129636	0.110994	0.112922	D2
27594	360	2	HT-29	1212	905939	SIDM00136	Large Intestine	Colorectal Carcinoma	L60	1705	AZD0156	0.003	3	0.0957787	0.25379	2.91202	ATM	Genome integrity	AZ	L62	2095	Olaparib	0.003	3	0.0658303	0.0888433	5.01268	PARP1, PARP2	Genome integrity	AZ	0.543665	0.289876	0.454822	-0.301306	20	0.0626578	0.093079	3	0.119633	D1	D3	0.119633	D1	D3	22	0.0882135	0.107061	0.131619	D1
27595	360	1	HT-29	1212	905939	SIDM00136	Large Intestine	Colorectal Carcinoma	L59	1735	AZD1775	0.003	3	0.137341	0.85144	-1.83703	WEE1	Cell cycle	AZ	L61	2093	Capivasertib	0.003	3	0.0540822	0.307754	2.46164	AKT	PI3K/MTOR signaling	AZ	0.923905	0.0724655	0.616151	0.102538	10	-0.0594597	0.0933672	3	0.0542164	D1	D3	0.117997	D3	D3	13	-0.00381052	0.120895	0.0907992	D1
27595	360	2	HT-29	1212	905939	SIDM00136	Large Intestine	Colorectal Carcinoma	L60	1705	AZD0156	0.003	3	0.039935	0.177792	3.6735	ATM	Genome integrity	AZ	L62	2095	Olaparib	0.003	3	0.0330254	0.0846887	5.10085	PARP1, PARP2	Genome integrity	AZ	0.443646	0.265855	0.358958	-0.377721	18	0.0934985	0.146381	3	0.201422	D1	D3	0.201422	D1	D3	21	0.116224	0.145028	0.213492	D1
27596	360	1	HT-29	1212	905939	SIDM00136	Large Intestine	Colorectal Carcinoma	L59	1735	AZD1775	0.003	3	0.0821614	0.886951	-2.36505	WEE1	Cell cycle	AZ	L61	2093	Capivasertib	0.003	3	0.0466926	0.43506	1.53786	AKT	PI3K/MTOR signaling	AZ	0.885517	-0.00143442	0.450457	0.0642569	8	-0.121329	0.0459765	3	-0.0226186	D1	D3	0.0769532	D3	D3	10	-0.0516967	0.0881123	0.0211368	D1
27596	360	2	HT-29	1212	905939	SIDM00136	Large Intestine	Colorectal Carcinoma	L60	1705	AZD0156	0.003	3	0.0337692	0.193095	3.50307	ATM	Genome integrity	AZ	L62	2095	Olaparib	0.003	3	0.0428226	0.0764458	5.2881	PARP1, PARP2	Genome integrity	AZ	0.373144	0.180048	0.296698	-0.448116	15	0.0588831	0.124283	3	0.100137	D1	D3	0.179414	D2	D2	18	0.080308	0.122994	0.110833	D1
28591	360	1	HT-29	1212	905939	SIDM00136	Large Intestine	Colorectal Carcinoma	L59	1735	AZD1775	0.003	3	0.129914	0.784054	-1.06949	WEE1	Cell cycle	AZ	L61	2093	Capivasertib	0.003	3	0.0482737	0.101747	4.76067	AKT	PI3K/MTOR signaling	AZ	0.803806	0.0197513	0.702059	-0.086882	13	-0.02423	0.0866219	3	0.0591158	D1	D2	0.0960215	D2	D1	14	-0.00302536	0.0999899	0.0767854	D1
28591	360	2	HT-29	1212	905939	SIDM00136	Large Intestine	Colorectal Carcinoma	L60	1705	AZD0156	0.003	3	0.0371287	0.206529	3.36175	ATM	Genome integrity	AZ	L62	2095	Olaparib	0.003	3	0.0343399	0.0819457	5.16124	PARP1, PARP2	Genome integrity	AZ	0.502918	0.296389	0.420973	-0.387769	10	0.0149635	0.121672	3	0.0605296	D1	D3	0.197588	D2	D1	15	0.0378541	0.0977799	0.0719347	D1
28593	360	1	HT-29	1212	905939	SIDM00136	Large Intestine	Colorectal Carcinoma	L59	1735	AZD1775	0.003	3	0.12078	0.761089	-0.849573	WEE1	Cell cycle	AZ	L61	2093	Capivasertib	0.003	3	0.0861423	0.210272	3.3236	AKT	PI3K/MTOR signaling	AZ	0.834717	0.073628	0.624445	-0.0677614	10	-0.0151479	0.158685	3	0.103677	D1	D3	0.162826	D1	D3	13	0.0312599	0.163622	0.14101	D1
28593	360	2	HT-29	1212	905939	SIDM00136	Large Intestine	Colorectal Carcinoma	L60	1705	AZD0156	0.003	3	0.104698	0.30352	2.49518	ATM	Genome integrity	AZ	L62	2095	Olaparib	0.003	3	0.0891548	0.0868687	5.05411	PARP1, PARP2	Genome integrity	AZ	0.422563	0.119043	0.335694	-0.479915	17	0.0425519	0.0840956	3	0.0953827	D3	D2	0.11609	D3	D2	20	0.068335	0.0919199	0.11886	D3
19945	330	1	786-0	301	905947	SIDM00125	Kidney	Kidney Carcinoma	L59	1735	AZD1775	0.003	3	0.0623476	0.83502	-0.935653	WEE1	Cell cycle	AZ	L61	2093	Capivasertib	0.003	3	0.086905	0.587682	0.654042	AKT	PI3K/MTOR signaling	AZ	0.816525	-0.0184956	0.228842	0.0952368	11	-0.0168969	0.0556919	3	0.0314949	D3	D2	0.092924	D1	D3	17	0.062216	0.119997	0.153919	D2
19945	330	2	786-0	301	905947	SIDM00125	Kidney	Kidney Carcinoma	L60	1705	AZD0156	0.003	3	0.0584948	0.116912	3.63512	ATM	Genome integrity	AZ	L62	2095	Olaparib	0.003	3	0.0257625	0.0905074	3.99321	PARP1, PARP2	Genome integrity	AZ	0.223266	0.106354	0.132759	-0.498022	18	0.0417782	0.081988	3	0.0724098	D2	D1	0.104811	D2	D1	18	0.0558287	0.0970586	0.0918256	D2
19948	330	1	ALL-PO	1637	910944	SIDM00211	Haematopoietic and Lymphoid	B-Lymphoblastic Leukemia	L59	1735	AZD1775	0.003	3	0.097902	0.818704	-0.673331	WEE1	Cell cycle	AZ	L61	2093	Capivasertib	0.003	3	0.132044	0.438054	1.39135	AKT	PI3K/MTOR signaling	AZ	0.754403	-0.0643016	0.316349	1.13282	10	-0.0134474	0.0780242	3	0.0489334	D2	D3	0.0928711	D3	D3	17	0.0473368	0.106774	0.129011	D2
19948	330	2	ALL-PO	1637	910944	SIDM00211	Haematopoietic and Lymphoid	B-Lymphoblastic Leukemia	L60	1705	AZD0156	0.003	3	0.0644978	0.258085	2.33971	ATM	Genome integrity	AZ	L62	2095	Olaparib	0.003	3	0.090743	0.276068	2.2317	PARP1, PARP2	Genome integrity	AZ	0.505542	0.247457	0.229474	0.88396	20	0.0593513	0.0916727	3	0.130579	D2	D1	0.130579	D2	D1	22	0.0929237	0.119824	0.174473	D2
19951	330	1	ASH-3	891	1290722	SIDM00491	Thyroid	Thyroid Gland Carcinoma	L59	1735	AZD1775	0.003	3	0.0482241	0.329683	2.17894	WEE1	Cell cycle	AZ	L61	2093	Capivasertib	0.003	3	0.0701727	0.232785	2.91431	AKT	PI3K/MTOR signaling	AZ	0.518731	0.189048	0.285946	-0.156341	12	-0.00855059	0.0459456	3	0.0245413	D1	D1	0.0715457	D1	D2	16	0.0381243	0.0856243	0.112868	D1
19951	330	2	ASH-3	891	1290722	SIDM00491	Thyroid	Thyroid Gland Carcinoma	L60	1705	AZD0156	0.003	3	0.0330273	0.131403	3.97384	ATM	Genome integrity	AZ	L62	2095	Olaparib	0.003	3	0.0553608	0.166434	3.55137	PARP1, PARP2	Genome integrity	AZ	0.194179	0.0627762	0.0277448	-0.480894	10	-0.0310904	0.042021	3	0.0180468	D1	D3	0.0474173	D1	D1	12	-0.0052435	0.0613464	0.039107	D1
19954	330	1	ATN-1	319	910687	SIDM00233	Haematopoietic and Lymphoid	T-Lymphoblastic Leukemia	L59	1735	AZD1775	0.003	3	0.0292426	0.99534	-2.81141	WEE1	Cell cycle	AZ	L61	2093	Capivasertib	0.003	3	0.0482134	0.505463	1.08268	AKT	PI3K/MTOR signaling	AZ	0.994316	-0.00102445	0.488853	0.309423	17	0.0363895	0.0828415	3	0.106269	D3	D1	0.150213	D3	D2	17	0.0623179	0.118549	0.174716	D3
19954	330	2	ATN-1	319	910687	SIDM00233	Haematopoietic and Lymphoid	T-Lymphoblastic Leukemia	L60	1705	AZD0156	0.003	3	0.0707731	0.34147	1.57733	ATM	Genome integrity	AZ	L62	2095	Olaparib	0.003	3	0.0403551	0.0865889	2.81596	PARP1, PARP2	Genome integrity	AZ	0.39308	0.0516098	0.306491	-0.291814	14	0.0110469	0.0398274	3	0.0302999	D2	D1	0.0416585	D1	D3	14	0.0203912	0.0506764	0.0474204	D2
19957	330	1	BICR10	1676	1290724	SIDM00077	Head and Neck	Oral Cavity Carcinoma	L59	1735	AZD1775	0.003	3	0.0868535	0.805354	-0.885218	WEE1	Cell cycle	AZ	L61	2093	Capivasertib	0.003	3	0.0719086	0.531345	0.92323	AKT	PI3K/MTOR signaling	AZ	0.828614	0.0232599	0.297269	0.199419	9	-0.0417884	0.0538402	3	0.0273326	D1	D3	0.0658521	D1	D3	18	0.0421715	0.0983882	0.121117	D1
19957	330	2	BICR10	1676	1290724	SIDM00077	Head and Neck	Oral Cavity Carcinoma	L60	1705	AZD0156	0.003	3	0.034183	0.176658	3.24876	ATM	Genome integrity	AZ	L62	2095	Olaparib	0.003	3	0.0748556	0.119023	3.89493	PARP1, PARP2	Genome integrity	AZ	0.347731	0.171073	0.228708	-0.281464	15	0.0274638	0.0789634	3	0.0555723	D1	D1	0.0999797	D2	D3	17	0.0497064	0.0963221	0.101314	D1
19960	330	1	CAL-27	1911	910916	SIDM00937	Head and Neck	Oral Cavity Carcinoma	L59	1735	AZD1775	0.003	3	0.0117184	0.580855	0.614469	WEE1	Cell cycle	AZ	L61	2093	Capivasertib	0.003	3	0.0481787	0.335631	2.1118	AKT	PI3K/MTOR signaling	AZ	0.715275	0.13442	0.379644	0.0727154	11	-0.0196826	0.0468819	3	0.00602205	D1	D3	0.0750739	D1	D1	19	0.0467854	0.0789785	0.109977	D1
19960	330	2	CAL-27	1911	910916	SIDM00937	Head and Neck	Oral Cavity Carcinoma	L60	1705	AZD0156	0.003	3	0.0400715	0.100526	4.35024	ATM	Genome integrity	AZ	L62	2095	Olaparib	0.003	3	0.0509253	0.0928916	4.47997	PARP1, PARP2	Genome integrity	AZ	0.299035	0.198509	0.206143	-0.343524	21	0.0601581	0.0792518	3	0.0999429	D1	D1	0.119976	D1	D1	21	0.0771138	0.0975422	0.134872	D1
19963	330	1	CAS-1	604	910943	SIDM00212	Central Nervous System	Glioblastoma	L59	1735	AZD1775	0.003	3	0.0894507	0.582722	0.471646	WEE1	Cell cycle	AZ	L61	2093	Capivasertib	0.003	3	0.0582318	0.403424	1.83308	AKT	PI3K/MTOR signaling	AZ	0.709237	0.126515	0.305813	0.226496	12	0.0104277	0.0779615	3	0.0569022	D2	D3	0.111173	D1	D3	23	0.107768	0.119	0.169025	D1
19963	330	2	CAS-1	604	910943	SIDM00212	Central Nervous System	Glioblastoma	L60	1705	AZD0156	0.003	3	0.0602722	0.199748	3.70419	ATM	Genome integrity	AZ	L62	2095	Olaparib	0.003	3	0.0403076	0.124089	4.76752	PARP1, PARP2	Genome integrity	AZ	0.449256	0.249508	0.325167	-0.0334848	18	0.0480672	0.0915536	3	0.0988534	D1	D1	0.116483	D1	D1	19	0.0828073	0.124484	0.160053	D1
19966	330	1	CHSA8926	554	1303912	SIDM00176	Bone	Chondrosarcoma	L59	1735	AZD1775	0.003	3	0.207787	0.665541	0.235334	WEE1	Cell cycle	AZ	L61	2093	Capivasertib	0.003	3	0.065779	0.242263	2.52925	AKT	PI3K/MTOR signaling	AZ	0.578271	-0.0872703	0.336008	0.246691	19	0.0361485	0.144272	3	0.18358	D2	D2	0.210612	D3	D2	19	0.0808294	0.194455	0.238731	D3
19966	330	2	CHSA8926	554	1303912	SIDM00176	Bone	Chondrosarcoma	L60	1705	AZD0156	0.003	3	0.032918	0.340546	1.92773	ATM	Genome integrity	AZ	L62	2095	Olaparib	0.003	3	0.0936146	0.124231	3.54881	PARP1, PARP2	Genome integrity	AZ	0.466521	0.125975	0.34229	0.134941	11	-0.00219643	0.0442961	3	0.0191499	D1	D2	0.0676503	D1	D1	16	0.0220068	0.050447	0.0455512	D1
19969	330	1	CTV-1	1034	753548	SIDM00951	Haematopoietic and Lymphoid	T-Lymphoblastic Leukemia	L59	1735	AZD1775	0.003	3	0.125535	0.925517	-1.27174	WEE1	Cell cycle	AZ	L61	2093	Capivasertib	0.003	3	0.141916	0.43343	1.3506	AKT	PI3K/MTOR signaling	AZ	0.982763	0.0572458	0.549333	0.529264	17	0.0399247	0.117999	3	0.133249	D1	D3	0.198894	D3	D3	18	0.0831924	0.149141	0.169284	D1
19969	330	2	CTV-1	1034	753548	SIDM00951	Haematopoietic and Lymphoid	T-Lymphoblastic Leukemia	L60	1705	AZD0156	0.003	3	0.0427852	0.0573734	3.73171	ATM	Genome integrity	AZ	L62	2095	Olaparib	0.003	3	0.0896076	0.106658	3.09792	PARP1, PARP2	Genome integrity	AZ	0.302758	0.245385	0.1961	-0.150741	18	0.0653863	0.0996114	3	0.0926549	D1	D3	0.135838	D1	D1	19	0.0722273	0.102247	0.102939	D1
19972	330	1	EJM	567	1297447	SIDM01048	Haematopoietic and Lymphoid	Plasma Cell Myeloma	L59	1735	AZD1775	0.003	3	0.141669	0.912475	-1.67031	WEE1	Cell cycle	AZ	L61	2093	Capivasertib	0.003	3	0.0993268	0.292475	2.14204	AKT	PI3K/MTOR signaling	AZ	0.964202	0.051727	0.671727	0.446493	15	-0.00123554	0.0965996	3	0.108502	D1	D1	0.183851	D3	D1	17	0.0383544	0.114072	0.145678	D1
19972	330	2	EJM	567	1297447	SIDM01048	Haematopoietic and Lymphoid	Plasma Cell Myeloma	L60	1705	AZD0156	0.003	3	0.0813323	0.0919367	3.80372	ATM	Genome integrity	AZ	L62	2095	Olaparib	0.003	3	0.0587278	0.0600997	4.34653	PARP1, PARP2	Genome integrity	AZ	0.201452	0.109516	0.141353	-0.316256	16	0.0307851	0.0620598	3	0.0523522	D1	D3	0.0772051	D1	D3	16	0.0399626	0.0726573	0.0567139	D1
20512	330	1	EJM	567	1297447	SIDM01048	Haematopoietic and Lymphoid	Plasma Cell Myeloma	L59	1735	AZD1775	0.003	3	0.0918646	0.762961	-0.282146	WEE1	Cell cycle	AZ	L61	2093	Capivasertib	0.003	3	0.158765	0.574742	0.742815	AKT	PI3K/MTOR signaling	AZ	0.735694	-0.0272671	0.160952	0.270214	13	-0.011148	0.0803079	3	0.0906965	D2	D3	0.105919	D3	D1	18	0.0632433	0.123645	0.179701	D2
20512	330	2	EJM	567	1297447	SIDM01048	Haematopoietic and Lymphoid	Plasma Cell Myeloma	L60	1705	AZD0156	0.003	3	0.0204308	0.116007	3.49731	ATM	Genome integrity	AZ	L62	2095	Olaparib	0.003	3	0.0702675	0.114748	3.51188	PARP1, PARP2	Genome integrity	AZ	0.447935	0.331928	0.333187	-0.0175448	18	0.0900458	0.148659	3	0.14326	D1	D3	0.285211	D3	D1	19	0.105345	0.156616	0.151922	D1
22096	330	1	EJM	567	1297447	SIDM01048	Haematopoietic and Lymphoid	Plasma Cell Myeloma	L59	1735	AZD1775	0.003	3	0.0967525	0.907485	-1.59834	WEE1	Cell cycle	AZ	L61	2093	Capivasertib	0.003	3	0.090979	0.430407	1.42956	AKT	PI3K/MTOR signaling	AZ	0.923319	0.0158337	0.492912	0.372057	12	-0.00413207	0.0901444	3	0.0825581	D1	D2	0.133415	D3	D3	17	0.0507126	0.115953	0.152496	D2
22096	330	2	EJM	567	1297447	SIDM01048	Haematopoietic and Lymphoid	Plasma Cell Myeloma	L60	1705	AZD0156	0.003	3	0.0142805	0.138439	3.25815	ATM	Genome integrity	AZ	L62	2095	Olaparib	0.003	3	0.0981638	0.0644499	4.25851	PARP1, PARP2	Genome integrity	AZ	0.34086	0.202421	0.27641	-0.210402	16	0.0719186	0.140811	3	0.174649	D1	D3	0.176177	D2	D3	17	0.0832191	0.140767	0.179222	D1
19975	330	1	ES-2	869	1240128	SIDM00861	Ovary	Ovarian Carcinoma	L59	1735	AZD1775	0.003	3	0.0603877	0.777724	-0.741693	WEE1	Cell cycle	AZ	L61	2093	Capivasertib	0.003	3	0.0703347	0.250424	2.70955	AKT	PI3K/MTOR signaling	AZ	0.81736	0.0396358	0.566936	0.0495419	12	-0.0208864	0.0581782	3	0.0467469	D1	D3	0.0825696	D3	D3	18	0.0296606	0.0791376	0.0993815	D1
19975	330	2	ES-2	869	1240128	SIDM00861	Ovary	Ovarian Carcinoma	L60	1705	AZD0156	0.003	3	0.0926217	0.340493	2.07001	ATM	Genome integrity	AZ	L62	2095	Olaparib	0.003	3	0.0657823	0.159263	3.54322	PARP1, PARP2	Genome integrity	AZ	0.448243	0.107751	0.28898	-0.319575	17	0.0326604	0.0756406	3	0.0756331	D2	D3	0.106838	D3	D2	19	0.0680594	0.104139	0.103622	D3
19978	330	1	FADU	1170	906863	SIDM00860	Head and Neck	Head and Neck Carcinoma	L59	1735	AZD1775	0.003	3	0.0943926	0.448794	1.41584	WEE1	Cell cycle	AZ	L61	2093	Capivasertib	0.003	3	0.0190053	0.0980085	4.52416	AKT	PI3K/MTOR signaling	AZ	0.643894	0.1951	0.545885	-0.110277	16	0.0615304	0.128711	3	0.162669	D1	D1	0.190007	D1	D1	18	0.0881292	0.142573	0.202879	D1
19978	330	2	FADU	1170	906863	SIDM00860	Head and Neck	Head and Neck Carcinoma	L60	1705	AZD0156	0.003	3	0.0820212	0.09705	4.54096	ATM	Genome integrity	AZ	L62	2095	Olaparib	0.003	3	0.0503177	0.124231	4.11271	PARP1, PARP2	Genome integrity	AZ	0.257919	0.160869	0.133688	-0.496252	13	0.00387602	0.0409986	3	0.0244838	D1	D1	0.0693067	D3	D1	15	0.0235063	0.061575	0.063691	D1
19981	330	1	GOTO	1009	906875	SIDM00544	Peripheral Nervous System	Neuroblastoma	L59	1735	AZD1775	0.003	3	0.125962	0.751006	-0.430279	WEE1	Cell cycle	AZ	L61	2093	Capivasertib	0.003	3	0.126959	0.14175	3.59255	AKT	PI3K/MTOR signaling	AZ	0.71185	-0.0391563	0.5701	0.349151	11	-0.0109416	0.142991	3	0.0709721	D2	D2	0.234501	D3	D3	12	0.0185413	0.160699	0.094641	D1
19981	330	2	GOTO	1009	906875	SIDM00544	Peripheral Nervous System	Neuroblastoma	L60	1705	AZD0156	0.003	3	0.0562006	0.106915	4.03823	ATM	Genome integrity	AZ	L62	2095	Olaparib	0.003	3	0.0544397	0.211625	2.91995	PARP1, PARP2	Genome integrity	AZ	0.305841	0.198926	0.0942155	-0.056858	12	0.00359005	0.0751471	3	0.0516481	D1	D3	0.0807588	D1	D1	13	0.0260612	0.0888892	0.073716	D1
19984	330	1	H9	903	907043	SIDM01251	Haematopoietic and Lymphoid	T-Cell Non-Hodgkin's Lymphoma	L59	1735	AZD1775	0.003	3	0.133119	0.875576	-0.877997	WEE1	Cell cycle	AZ	L61	2093	Capivasertib	0.003	3	0.0960853	0.389734	1.55288	AKT	PI3K/MTOR signaling	AZ	0.950374	0.0747976	0.56064	0.208036	12	-0.0311171	0.083943	3	0.0640709	D1	D3	0.156904	D2	D2	15	0.0154708	0.0961369	0.0980858	D1
19984	330	2	H9	903	907043	SIDM01251	Haematopoietic and Lymphoid	T-Cell Non-Hodgkin's Lymphoma	L60	1705	AZD0156	0.003	3	0.0369414	0.207665	2.45512	ATM	Genome integrity	AZ	L62	2095	Olaparib	0.003	3	0.11111	0.198706	2.51118	PARP1, PARP2	Genome integrity	AZ	0.44459	0.236925	0.245884	-0.297748	14	0.0283743	0.0858922	3	0.0621554	D2	D1	0.118167	D1	D1	17	0.0497389	0.0954108	0.0994967	D1
19987	330	1	HeLa	1799	1298134	SIDM00846	Cervix	Cervical Carcinoma	L59	1735	AZD1775	0.003	3	0.0771112	0.75981	-0.112634	WEE1	Cell cycle	AZ	L61	2093	Capivasertib	0.003	3	0.0758367	0.279942	2.09226	AKT	PI3K/MTOR signaling	AZ	0.87674	0.11693	0.596798	0.269722	14	-0.0168158	0.0625306	3	0.0297281	D1	D2	0.0936147	D1	D2	16	0.0228025	0.0884969	0.0640698	D1
19987	330	2	HeLa	1799	1298134	SIDM00846	Cervix	Cervical Carcinoma	L60	1705	AZD0156	0.003	3	0.0182401	0.0690305	3.83496	ATM	Genome integrity	AZ	L62	2095	Olaparib	0.003	3	0.0228789	0.0475174	4.25177	PARP1, PARP2	Genome integrity	AZ	0.131434	0.0624033	0.0839163	-0.475584	10	-0.00566077	0.0410134	3	0.0341385	D3	D3	0.0622326	D3	D2	10	0.000450596	0.0435243	0.0358832	D3
19993	330	1	huH-1	1855	1298146	SIDM00586	Liver	Hepatocellular Carcinoma	L59	1735	AZD1775	0.003	3	0.095212	0.520193	0.923545	WEE1	Cell cycle	AZ	L61	2093	Capivasertib	0.003	3	0.0625728	0.266586	3.29089	AKT	PI3K/MTOR signaling	AZ	0.666538	0.146346	0.399953	0.0417097	13	-0.0241691	0.0680648	3	0.0539053	D1	D2	0.0862617	D2	D2	16	0.0574891	0.127299	0.158671	D1
19993	330	2	huH-1	1855	1298146	SIDM00586	Liver	Hepatocellular Carcinoma	L60	1705	AZD0156	0.003	3	0.0878074	0.193769	4.18705	ATM	Genome integrity	AZ	L62	2095	Olaparib	0.003	3	0.0418445	0.0748481	6.54565	PARP1, PARP2	Genome integrity	AZ	0.173627	-0.0201419	0.0987792	-0.451201	6	-0.072567	0.0415867	3	-0.0296101	D3	D3	0.0774416	D2	D2	7	-0.044893	0.0526717	-0.00616431	D3
19996	330	1	J82	1232	753566	SIDM00693	Bladder	Bladder Carcinoma	L59	1735	AZD1775	0.003	3	0.0801906	0.310982	2.54062	WEE1	Cell cycle	AZ	L61	2093	Capivasertib	0.003	3	0.0367391	0.191468	3.70971	AKT	PI3K/MTOR signaling	AZ	0.468389	0.157406	0.276921	-0.0318129	7	-0.0183673	0.0816622	3	0.0198619	D1	D1	0.0824105	D1	D1	13	0.032508	0.0962214	0.107831	D1
19996	330	2	J82	1232	753566	SIDM00693	Bladder	Bladder Carcinoma	L60	1705	AZD0156	0.003	3	0.0494462	0.077465	5.58905	ATM	Genome integrity	AZ	L62	2095	Olaparib	0.003	3	0.0333501	0.0615429	6.03714	PARP1, PARP2	Genome integrity	AZ	0.127626	0.0501609	0.066083	-0.372576	2	-0.0375372	0.0861257	3	-0.014245	D3	D3	0.0861257	D1	D3	3	-0.0223948	0.077394	-0.00569539	D3
19999	330	1	KMS-12-BM	2087	907281	SIDM01020	Haematopoietic and Lymphoid	Plasma Cell Myeloma	L59	1735	AZD1775	0.003	3	0.0789893	0.940892	-0.984941	WEE1	Cell cycle	AZ	L61	2093	Capivasertib	0.003	3	0.172855	0.422046	1.3353	AKT	PI3K/MTOR signaling	AZ	0.967977	0.0270844	0.545931	0.660079	20	0.0722776	0.0993614	3	0.109587	D3	D2	0.150688	D3	D2	21	0.105814	0.128648	0.177925	D2
19999	330	2	KMS-12-BM	2087	907281	SIDM01020	Haematopoietic and Lymphoid	Plasma Cell Myeloma	L60	1705	AZD0156	0.003	3	0.0981539	0.388864	1.43898	ATM	Genome integrity	AZ	L62	2095	Olaparib	0.003	3	0.0916575	0.291565	1.76701	PARP1, PARP2	Genome integrity	AZ	0.467764	0.0788996	0.176199	0.159867	12	0.0124245	0.0942494	3	0.0820544	D1	D3	0.1039	D3	D3	16	0.0332338	0.0858981	0.0886294	D1
20388	330	1	KMS-12-BM	2087	907281	SIDM01020	Haematopoietic and Lymphoid	Plasma Cell Myeloma	L59	1735	AZD1775	0.003	3	0.0929709	0.957184	-1.24063	WEE1	Cell cycle	AZ	L61	2093	Capivasertib	0.003	3	0.173235	0.46806	1.19493	AKT	PI3K/MTOR signaling	AZ	1	0.0428162	0.53194	NA	21	0.0535967	0.076267	3	0.0914844	D2	D2	0.0914844	D2	D2	22	0.0879609	0.106581	0.143238	D2
20388	330	2	KMS-12-BM	2087	907281	SIDM01020	Haematopoietic and Lymphoid	Plasma Cell Myeloma	L60	1705	AZD0156	0.003	3	0.0611683	0.210245	2.095	ATM	Genome integrity	AZ	L62	2095	Olaparib	0.003	3	0.0412086	0.0793935	2.94362	PARP1, PARP2	Genome integrity	AZ	0.408734	0.198489	0.32934	NA	21	0.0771411	0.0978626	3	0.117882	D1	D3	0.117882	D1	D3	21	0.084882	0.10677	0.119612	D1
20005	330	1	MDST8	928	1240173	SIDM00527	Large Intestine	Colorectal Carcinoma	L59	1735	AZD1775	0.003	3	0.0502975	0.709832	-0.13376	WEE1	Cell cycle	AZ	L61	2093	Capivasertib	0.003	3	0.0431953	0.51137	1.03594	AKT	PI3K/MTOR signaling	AZ	0.704003	-0.00582901	0.192632	-0.0712382	0	-0.0769225	0	3	-0.0455519	D3	D2	NA			12	0.0073402	0.0786024	0.0769673	D1
20005	330	2	MDST8	928	1240173	SIDM00527	Large Intestine	Colorectal Carcinoma	L60	1705	AZD0156	0.003	3	0.0389442	0.24943	2.61627	ATM	Genome integrity	AZ	L62	2095	Olaparib	0.003	3	0.0480657	0.11001	3.97872	PARP1, PARP2	Genome integrity	AZ	0.361034	0.111604	0.251025	-0.414206	16	0.0268678	0.0611348	3	0.0546979	D1	D3	0.0868398	D1	D2	22	0.0503892	0.0619795	0.0652567	D1
20020	330	1	NCI-H720	172	687600	SIDM01120	Lung	Other Solid Carcinomas	L59	1735	AZD1775	0.003	3	0.079582	0.701029	-0.0205939	WEE1	Cell cycle	AZ	L61	2093	Capivasertib	0.003	3	0.0728243	0.774082	-0.518742	AKT	PI3K/MTOR signaling	AZ	0.884419	0.18339	0.110337	0.416749	5	-0.0621523	0.0295355	3	-0.0351713	D2	D2	0.0359878	D1	D3	13	0.0310769	0.108738	0.0992252	D1
20020	330	2	NCI-H720	172	687600	SIDM01120	Lung	Other Solid Carcinomas	L60	1705	AZD0156	0.003	3	0.0530005	0.0695566	4.50471	ATM	Genome integrity	AZ	L62	2095	Olaparib	0.003	3	0.0317693	0.10662	3.89037	PARP1, PARP2	Genome integrity	AZ	0.364674	0.295117	0.258053	-0.102996	21	0.101132	0.128298	3	0.168223	D1	D1	0.168223	D1	D1	22	0.113381	0.136002	0.1945	D1
21419	330	1	NCI-H720	172	687600	SIDM01120	Lung	Other Solid Carcinomas	L59	1735	AZD1775	0.003	3	0.0816522	0.554518	0.811071	WEE1	Cell cycle	AZ	L61	2093	Capivasertib	0.003	3	0.092224	0.68091	0.103179	AKT	PI3K/MTOR signaling	AZ	0.80046	0.245942	0.11955	0.422926	13	0.0116814	0.0706883	3	0.0569568	D1	D2	0.105624	D3	D2	21	0.0919057	0.121421	0.18681	D1
21419	330	2	NCI-H720	172	687600	SIDM01120	Lung	Other Solid Carcinomas	L60	1705	AZD0156	0.003	3	0.0230961	0.104937	3.91374	ATM	Genome integrity	AZ	L62	2095	Olaparib	0.003	3	0.150659	0.226066	2.71485	PARP1, PARP2	Genome integrity	AZ	0.377766	0.272828	0.1517	0.000231706	11	0.0231838	0.167354	3	0.120543	D3	D3	0.178288	D3	D2	14	0.0443241	0.146746	0.129621	D3
20023	330	1	SNU-407	1907	1660034	SIDM00214	Large Intestine	Colorectal Carcinoma	L59	1735	AZD1775	0.003	3	0.0898653	0.598767	0.44872	WEE1	Cell cycle	AZ	L61	2093	Capivasertib	0.003	3	0.120498	0.458581	1.36819	AKT	PI3K/MTOR signaling	AZ	0.674849	0.0760822	0.216268	0.0978462	8	-0.0269724	0.0570477	3	-0.00143402	D2	D2	0.118824	D3	D1	22	0.0640911	0.0839538	0.130602	D2
20023	330	2	SNU-407	1907	1660034	SIDM00214	Large Intestine	Colorectal Carcinoma	L60	1705	AZD0156	0.003	3	0.0741283	0.211568	3.23419	ATM	Genome integrity	AZ	L62	2095	Olaparib	0.003	3	0.0855191	0.172413	3.64511	PARP1, PARP2	Genome integrity	AZ	0.296495	0.0849266	0.124082	-0.280508	9	-0.0121509	0.0681008	3	0.0102254	D1	D3	0.0960393	D2	D2	13	0.0238833	0.0815915	0.0429859	D1
20026	330	1	JiyoyeP-2003	1941	907268	SIDM00808	Haematopoietic and Lymphoid	Burkitt's Lymphoma	L59	1735	AZD1775	0.003	3	0.155524	0.787574	-0.516551	WEE1	Cell cycle	AZ	L61	2093	Capivasertib	0.003	3	0.0942681	0.4914	1.14102	AKT	PI3K/MTOR signaling	AZ	0.93142	0.143847	0.440021	0.146403	9	-0.0726255	0.075677	3	-0.0381018	D1	D2	0.110339	D1	D3	14	-0.00324421	0.0999833	0.0480605	D1
20026	330	2	JiyoyeP-2003	1941	907268	SIDM00808	Haematopoietic and Lymphoid	Burkitt's Lymphoma	L60	1705	AZD0156	0.003	3	0.0553064	0.227302	2.60684	ATM	Genome integrity	AZ	L62	2095	Olaparib	0.003	3	0.0447328	0.169546	3.05704	PARP1, PARP2	Genome integrity	AZ	0.31131	0.0840079	0.141764	-0.473707	14	0.00696134	0.0620396	3	0.0474392	D1	D1	0.121409	D2	D3	15	0.0324718	0.0913625	0.10273	D1
20149	330	1	42-MG-BA	1465	687561	SIDM00982	Central Nervous System	Glioblastoma	L59	1735	AZD1775	0.003	3	0.0746464	0.684868	0.0499578	WEE1	Cell cycle	AZ	L61	2093	Capivasertib	0.003	3	0.0484575	0.529707	0.93789	AKT	PI3K/MTOR signaling	AZ	0.732789	0.047921	0.203082	0.128804	5	-0.0419397	0.0432229	3	-0.00305972	D3	D2	0.0692393	D3	D1	16	0.0398527	0.08577	0.087996	D3
20149	330	2	42-MG-BA	1465	687561	SIDM00982	Central Nervous System	Glioblastoma	L60	1705	AZD0156	0.003	3	0.0476244	0.356924	1.89397	ATM	Genome integrity	AZ	L62	2095	Olaparib	0.003	3	0.0311726	0.0769575	4.45494	PARP1, PARP2	Genome integrity	AZ	0.401801	0.0448766	0.324843	-0.202184	16	0.0602258	0.118201	3	0.158359	D3	D1	0.158359	D3	D1	17	0.079084	0.136208	0.185996	D3
20152	330	1	BT-20	2264	906801	SIDM00893	Breast	Breast Carcinoma	L59	1735	AZD1775	0.003	3	0.0847842	0.605782	0.363885	WEE1	Cell cycle	AZ	L61	2093	Capivasertib	0.003	3	0.066153	0.557341	0.704625	AKT	PI3K/MTOR signaling	AZ	0.689552	0.0837696	0.132211	0.549657	1	-0.0742036	0.0137266	3	-0.0467662	D3	D2	0.0137266	D1	D1	16	0.0330731	0.0701169	0.0679998	D1
20152	330	2	BT-20	2264	906801	SIDM00893	Breast	Breast Carcinoma	L60	1705	AZD0156	0.003	3	0.0432443	0.069661	5.53127	ATM	Genome integrity	AZ	L62	2095	Olaparib	0.003	3	0.0757816	0.088371	5.08966	PARP1, PARP2	Genome integrity	AZ	0.157233	0.0875719	0.0688619	0.0173382	15	0.0208689	0.0522744	3	0.0464522	D3	D3	0.0632835	D3	D3	19	0.0368884	0.0541662	0.0551387	D3
20158	330	1	COLO-792	1467	906814	SIDM00140	Skin	Melanoma	L59	1735	AZD1775	0.003	3	0.110615	0.566157	0.826925	WEE1	Cell cycle	AZ	L61	2093	Capivasertib	0.003	3	0.119827	0.239283	2.27912	AKT	PI3K/MTOR signaling	AZ	0.650594	0.0844374	0.411311	0.220107	18	0.0595875	0.108941	3	0.133577	D3	D3	0.133577	D3	D3	19	0.0919159	0.140069	0.155435	D2
20158	330	2	COLO-792	1467	906814	SIDM00140	Skin	Melanoma	L60	1705	AZD0156	0.003	3	0.0186384	0.103128	3.30624	ATM	Genome integrity	AZ	L62	2095	Olaparib	0.003	3	0.0803751	0.167188	2.73748	PARP1, PARP2	Genome integrity	AZ	0.294519	0.191391	0.127331	-0.135968	23	0.0843504	0.0958681	3	0.12495	D1	D3	0.12495	D1	D3	23	0.0972924	0.107391	0.133343	D1
20161	330	1	HCC1419	1551	907045	SIDM00882	Breast	Breast Carcinoma	L59	1735	AZD1775	0.003	3	0.0296041	0.0728141	6.74166	WEE1	Cell cycle	AZ	L61	2093	Capivasertib	0.003	3	0.0755206	0.249317	3.54338	AKT	PI3K/MTOR signaling	AZ	0.282232	0.209418	0.0329146	0.463918	10	-0.00495801	0.0809212	3	0.0206866	D3	D3	0.106183	D1	D3	14	0.0230935	0.0871148	0.0588618	D1
20161	330	2	HCC1419	1551	907045	SIDM00882	Breast	Breast Carcinoma	L60	1705	AZD0156	0.003	3	0.0833787	0.161972	4.74411	ATM	Genome integrity	AZ	L62	2095	Olaparib	0.003	3	0.0699921	0.142161	5.08531	PARP1, PARP2	Genome integrity	AZ	0.186718	0.0247456	0.0445572	0.368404	7	-0.0673355	0.0466856	3	-0.00045225	D3	D3	0.0601492	D3	D2	12	-0.0259642	0.0444589	0.0280566	D3
20164	330	1	HCC1428	1567	1290905	SIDM00881	Breast	Breast Carcinoma	L59	1735	AZD1775	0.003	3	0.0731381	0.383495	2.0707	WEE1	Cell cycle	AZ	L61	2093	Capivasertib	0.003	3	0.0722711	0.175963	4.26002	AKT	PI3K/MTOR signaling	AZ	0.524079	0.140584	0.348116	0.188767	11	-0.0202788	0.0669425	3	0.0318023	D1	D3	0.0907302	D2	D2	16	0.0355681	0.0898639	0.0897249	D1
20164	330	2	HCC1428	1567	1290905	SIDM00881	Breast	Breast Carcinoma	L60	1705	AZD0156	0.003	3	0.0304155	0.168632	4.36528	ATM	Genome integrity	AZ	L62	2095	Olaparib	0.003	3	0.0675571	0.0858794	5.94126	PARP1, PARP2	Genome integrity	AZ	0.22777	0.0591377	0.141891	-0.107542	12	0.00508573	0.0475138	3	0.0325869	D3	D3	0.107268	D3	D1	18	0.0330344	0.0521913	0.0497195	D3
20167	330	1	HCC1937	936	749714	SIDM00874	Breast	Breast Carcinoma	L59	1735	AZD1775	0.003	3	0.12876	0.711343	-0.441766	WEE1	Cell cycle	AZ	L61	2093	Capivasertib	0.003	3	0.0991715	0.404183	1.76139	AKT	PI3K/MTOR signaling	AZ	0.87319	0.161847	0.469007	0.437894	7	-0.0384568	0.0719554	3	0.019372	D1	D3	0.0859801	D1	D3	20	0.0495805	0.0763512	0.0832845	D1
20167	330	2	HCC1937	936	749714	SIDM00874	Breast	Breast Carcinoma	L60	1705	AZD0156	0.003	3	0.0641843	0.117323	4.54519	ATM	Genome integrity	AZ	L62	2095	Olaparib	0.003	3	0.0333557	0.0705541	5.50192	PARP1, PARP2	Genome integrity	AZ	0.228389	0.111065	0.157835	-0.206908	18	0.0316027	0.0581702	3	0.0577031	D1	D3	0.0847216	D3	D2	19	0.0496729	0.0720515	0.0683445	D1
20170	330	1	HCC2998	43	905971	SIDM00118	Large Intestine	Colorectal Carcinoma	L59	1735	AZD1775	0.003	3	0.0859253	0.740347	-0.019229	WEE1	Cell cycle	AZ	L61	2093	Capivasertib	0.003	3	0.0349276	0.28568	2.07636	AKT	PI3K/MTOR signaling	AZ	0.830647	0.0903009	0.544968	0.155209	15	0.0231684	0.0683446	3	0.0757515	D1	D2	0.101619	D3	D2	20	0.0635434	0.0919858	0.120218	D3
20170	330	2	HCC2998	43	905971	SIDM00118	Large Intestine	Colorectal Carcinoma	L60	1705	AZD0156	0.003	3	0.111772	0.122023	3.204	ATM	Genome integrity	AZ	L62	2095	Olaparib	0.003	3	0.0280568	0.0587111	4.05879	PARP1, PARP2	Genome integrity	AZ	0.256818	0.134795	0.198107	-0.41862	21	0.0823603	0.101445	3	0.124731	D1	D1	0.131491	D2	D1	21	0.0911184	0.111425	0.145017	D1
20173	330	1	HuP-T3	109	907285	SIDM00533	Pancreas	Pancreatic Carcinoma	L59	1735	AZD1775	0.003	3	0.0735149	0.579064	0.474831	WEE1	Cell cycle	AZ	L61	2093	Capivasertib	0.003	3	0.0212306	0.171514	4.17894	AKT	PI3K/MTOR signaling	AZ	0.655155	0.0760909	0.483641	0.190463	10	-0.0608107	0.0407461	3	-0.0126073	D1	D3	0.0492125	D1	D3	12	-0.0105226	0.0706515	0.0274699	D1
20173	330	2	HuP-T3	109	907285	SIDM00533	Pancreas	Pancreatic Carcinoma	L60	1705	AZD0156	0.003	3	0.0570638	0.145309	4.56412	ATM	Genome integrity	AZ	L62	2095	Olaparib	0.003	3	0.0497522	0.119214	5.0101	PARP1, PARP2	Genome integrity	AZ	0.22275	0.0774407	0.103536	-0.241942	10	-0.0246619	0.0277858	3	-0.00126904	D2	D3	0.0389637	D2	D1	15	0.00658179	0.0439306	0.024955	D1
20176	330	1	IGROV-1	1215	905968	SIDM00151	Ovary	Ovarian Carcinoma	L59	1735	AZD1775	0.003	3	0.0884705	0.824748	-1.65702	WEE1	Cell cycle	AZ	L61	2093	Capivasertib	0.003	3	0.114893	0.732999	-0.698132	AKT	PI3K/MTOR signaling	AZ	0.890387	0.0656392	0.157388	0.166503	3	-0.0434531	0.0383468	3	-0.014954	D1	D3	0.0400278	D2	D1	22	0.0838472	0.099629	0.126528	D2
20176	330	2	IGROV-1	1215	905968	SIDM00151	Ovary	Ovarian Carcinoma	L60	1705	AZD0156	0.003	3	0.109269	0.380663	1.96458	ATM	Genome integrity	AZ	L62	2095	Olaparib	0.003	3	0.0770322	0.168927	3.93323	PARP1, PARP2	Genome integrity	AZ	0.573812	0.193148	0.404884	-0.150072	20	0.0622593	0.092997	3	0.12196	D1	D1	0.128725	D1	D2	20	0.109079	0.145761	0.19804	D1
20179	330	1	KLE	2256	924187	SIDM00686	Endometrium	Endometrial Carcinoma	L59	1735	AZD1775	0.003	3	0.0714123	0.553261	0.588231	WEE1	Cell cycle	AZ	L61	2093	Capivasertib	0.003	3	0.0335951	0.367986	2.38943	AKT	PI3K/MTOR signaling	AZ	0.618956	0.0656947	0.25097	0.125351	7	-0.0627094	0.0417919	3	-0.0111769	D1	D3	0.0891525	D3	D1	19	0.0481206	0.0827686	0.0938213	D1
20179	330	2	KLE	2256	924187	SIDM00686	Endometrium	Endometrial Carcinoma	L60	1705	AZD0156	0.003	3	0.0827402	0.280351	3.34848	ATM	Genome integrity	AZ	L62	2095	Olaparib	0.003	3	0.0290966	0.140914	5.41286	PARP1, PARP2	Genome integrity	AZ	0.333743	0.0533922	0.192829	-0.159862	3	-0.0505696	0.0411	3	-0.0213073	D3	D3	0.0518081	D1	D3	12	0.00111029	0.047922	0.0159007	D2
20183	330	1	KY821	1631	907300	SIDM00553	Haematopoietic and Lymphoid	Acute Myeloid Leukemia	L59	1735	AZD1775	0.003	3	0.094776	0.948889	-1.54957	WEE1	Cell cycle	AZ	L61	2093	Capivasertib	0.003	3	0.0980988	0.259779	2.04784	AKT	PI3K/MTOR signaling	AZ	0.993499	0.04461	0.733721	0.363581	18	0.0225114	0.0808461	3	0.094356	D1	D1	0.127873	D2	D1	19	0.0506121	0.0980742	0.120197	D1
20183	330	2	KY821	1631	907300	SIDM00553	Haematopoietic and Lymphoid	Acute Myeloid Leukemia	L60	1705	AZD0156	0.003	3	0.0661562	0.103195	3.05868	ATM	Genome integrity	AZ	L62	2095	Olaparib	0.003	3	0.0332457	0.118469	2.91799	PARP1, PARP2	Genome integrity	AZ	0.400435	0.297239	0.281966	-0.229483	19	0.082925	0.115096	3	0.145175	D2	D1	0.164255	D2	D1	20	0.0929775	0.119665	0.156356	D2
20186	330	1	KYSE-150	407	907317	SIDM01031	Esophagus	Esophageal Squamous Cell Carcinoma	L59	1735	AZD1775	0.003	3	0.0640047	0.692074	0.141001	WEE1	Cell cycle	AZ	L61	2093	Capivasertib	0.003	3	0.0893794	0.415922	1.50011	AKT	PI3K/MTOR signaling	AZ	0.727039	0.0349656	0.311118	-0.0934583	16	0.00636352	0.0646666	3	0.0845319	D2	D3	0.101645	D3	D1	21	0.0659918	0.0991164	0.147599	D2
20186	330	2	KYSE-150	407	907317	SIDM01031	Esophagus	Esophageal Squamous Cell Carcinoma	L60	1705	AZD0156	0.003	3	0.076433	0.124439	3.40569	ATM	Genome integrity	AZ	L62	2095	Olaparib	0.003	3	0.084153	0.0732133	4.10016	PARP1, PARP2	Genome integrity	AZ	0.295224	0.170784	0.22201	-0.525274	23	0.115852	0.126627	3	0.138133	D2	D2	0.144189	D3	D1	23	0.127457	0.139049	0.148754	D2
20189	330	1	MCF7	588	905946	SIDM00148	Breast	Breast Carcinoma	L59	1735	AZD1775	0.003	3	0.0865098	0.435888	1.63331	WEE1	Cell cycle	AZ	L61	2093	Capivasertib	0.003	3	0.113127	0.318059	2.68011	AKT	PI3K/MTOR signaling	AZ	0.706026	0.270137	0.387967	0.0500355	12	0.00748824	0.0961399	3	0.0639133	D1	D2	0.158958	D1	D3	17	0.0954444	0.159402	0.182547	D1
20189	330	2	MCF7	588	905946	SIDM00148	Breast	Breast Carcinoma	L60	1705	AZD0156	0.003	3	0.0422642	0.137287	4.90979	ATM	Genome integrity	AZ	L62	2095	Olaparib	0.003	3	0.0719598	0.103978	5.56456	PARP1, PARP2	Genome integrity	AZ	0.323605	0.186318	0.219627	-0.332385	20	0.0508686	0.0768522	3	0.0814728	D1	D3	0.0993608	D1	D3	21	0.0809122	0.104002	0.111624	D1
20192	330	1	SNU-C5	152	1674021	SIDM00498	Large Intestine	Colorectal Carcinoma	L59	1735	AZD1775	0.003	3	0.0812249	0.747679	-0.679546	WEE1	Cell cycle	AZ	L61	2093	Capivasertib	0.003	3	0.0821229	0.343264	2.16063	AKT	PI3K/MTOR signaling	AZ	0.79491	0.0472314	0.451646	0.0407832	10	-0.0340123	0.0336846	3	0.00776769	D1	D2	0.0463576	D1	D3	19	0.0378757	0.0751246	0.0867346	D1
20192	330	2	SNU-C5	152	1674021	SIDM00498	Large Intestine	Colorectal Carcinoma	L60	1705	AZD0156	0.003	3	0.0612467	0.184935	3.52663	ATM	Genome integrity	AZ	L62	2095	Olaparib	0.003	3	0.0606089	0.107441	4.56426	PARP1, PARP2	Genome integrity	AZ	0.325115	0.14018	0.217674	-0.429012	21	0.0621217	0.08048	3	0.0883934	D3	D2	0.100067	D3	D2	23	0.0884658	0.0983785	0.110029	D3
20195	330	1	G-401	962	907299	SIDM00856	Kidney	Other Solid Carcinomas	L59	1735	AZD1775	0.003	3	0.0467946	0.546293	0.81208	WEE1	Cell cycle	AZ	L61	2093	Capivasertib	0.003	3	0.140013	0.404731	1.69387	AKT	PI3K/MTOR signaling	AZ	0.585317	0.0390239	0.180586	0.243734	7	-0.0412927	0.0658695	3	0.0245678	D2	D3	0.0916752	D1	D3	18	0.036549	0.0749343	0.0823891	D2
20195	330	2	G-401	962	907299	SIDM00856	Kidney	Other Solid Carcinomas	L60	1705	AZD0156	0.003	3	0.0720572	0.173228	3.51012	ATM	Genome integrity	AZ	L62	2095	Olaparib	0.003	3	0.0360376	0.0725385	5.03057	PARP1, PARP2	Genome integrity	AZ	0.227444	0.0542163	0.154906	-0.114139	12	-0.00144445	0.0530861	3	0.0344134	D2	D3	0.074167	D2	D3	16	0.0167849	0.0537934	0.0437297	D2
20870	330	1	G-401	962	907299	SIDM00856	Kidney	Other Solid Carcinomas	L59	1735	AZD1775	0.003	3	0.12233	0.687922	-0.120974	WEE1	Cell cycle	AZ	L61	2093	Capivasertib	0.003	3	0.0811896	0.44436	1.44344	AKT	PI3K/MTOR signaling	AZ	0.705932	0.0180099	0.261572	0.028552	11	-0.00683681	0.0668549	3	0.0433703	D3	D3	0.0975349	D3	D2	20	0.0780486	0.107454	0.122591	D3
20870	330	2	G-401	962	907299	SIDM00856	Kidney	Other Solid Carcinomas	L60	1705	AZD0156	0.003	3	0.118513	0.310554	2.32916	ATM	Genome integrity	AZ	L62	2095	Olaparib	0.003	3	0.0974287	0.144512	3.84246	PARP1, PARP2	Genome integrity	AZ	0.373564	0.0630099	0.229052	-0.303817	15	0.0552085	0.113712	3	0.106675	D2	D2	0.126622	D2	D2	19	0.0894962	0.12278	0.141867	D2
20201	330	1	HT-1080	1391	907064	SIDM00828	Soft Tissue	Other Solid Carcinomas	L59	1735	AZD1775	0.003	3	0.048227	0.496738	1.12067	WEE1	Cell cycle	AZ	L61	2093	Capivasertib	0.003	3	0.0722463	0.0833954	5.15027	AKT	PI3K/MTOR signaling	AZ	0.560627	0.0638893	0.477232	0.161405	12	-0.00864516	0.0483318	3	0.00719631	D1	D1	0.0611044	D2	D3	15	0.0159128	0.0669282	0.0400424	D1
20201	330	2	HT-1080	1391	907064	SIDM00828	Soft Tissue	Other Solid Carcinomas	L60	1705	AZD0156	0.003	3	0.0486318	0.0790538	5.24862	ATM	Genome integrity	AZ	L62	2095	Olaparib	0.003	3	0.0542133	0.0959632	4.88967	PARP1, PARP2	Genome integrity	AZ	0.133933	0.0548795	0.0379701	-0.265288	11	-0.00543192	0.0413455	3	0.0263	D3	D2	0.0617329	D3	D2	13	0.0121819	0.0482358	0.0377365	D3
20207	330	1	SAT	562	1299050	SIDM00350	Head and Neck	Head and Neck Carcinoma	L59	1735	AZD1775	0.003	3	0.0813005	0.514761	0.989565	WEE1	Cell cycle	AZ	L61	2093	Capivasertib	0.003	3	0.0485093	0.349525	2.2454	AKT	PI3K/MTOR signaling	AZ	0.563094	0.0483326	0.213569	0.378676	7	-0.0616135	0.01921	3	-0.0139587	D2	D1	0.0240659	D1	D2	15	0.0246193	0.0935385	0.118472	D2
20207	330	2	SAT	562	1299050	SIDM00350	Head and Neck	Head and Neck Carcinoma	L60	1705	AZD0156	0.003	3	0.0409556	0.0764164	5.69971	ATM	Genome integrity	AZ	L62	2095	Olaparib	0.003	3	0.0409556	0.0764164	5.69971	PARP1, PARP2	Genome integrity	AZ	0.133015	0.0565985	0.0565985	-0.0514026	6	-0.0346494	0.0126381	3	-0.0191533	D3	D3	0.0193648	D1	D3	6	-0.0169284	0.0404428	-0.0039892	D1
20213	330	1	COLO-205	1687	905961	SIDM00826	Large Intestine	Colorectal Carcinoma	L59	1735	AZD1775	0.003	3	0.0771183	0.36785	1.90145	WEE1	Cell cycle	AZ	L61	2093	Capivasertib	0.003	3	0.0900665	0.114927	4.12546	AKT	PI3K/MTOR signaling	AZ	0.831533	0.463684	0.716606	0.239295	13	0.101754	0.260803	3	0.253477	D1	D1	0.289607	D1	D3	14	0.130729	0.279713	0.303752	D1
20213	330	2	COLO-205	1687	905961	SIDM00826	Large Intestine	Colorectal Carcinoma	L60	1705	AZD0156	0.003	3	0.0459279	0.0684595	4.96948	ATM	Genome integrity	AZ	L62	2095	Olaparib	0.003	3	0.0843534	0.168418	3.46639	PARP1, PARP2	Genome integrity	AZ	0.364851	0.296392	0.196433	-0.227387	22	0.125142	0.146401	3	0.188713	D1	D1	0.188713	D1	D1	22	0.141702	0.163733	0.220685	D1
20334	330	1	BPH-1	1223	924105	SIDM00964	Prostate	Non-Cancerous	L59	1735	AZD1775	0.003	3	0.0830364	0.74331	-0.125209	WEE1	Cell cycle	AZ	L61	2093	Capivasertib	0.003	3	0.110863	0.439444	1.3788	AKT	PI3K/MTOR signaling	AZ	0.929206	0.185895	0.489762	NA	9	-0.0370697	0.0878088	3	0.0234402	D1	D2	0.109285	D1	D3	14	0.022317	0.122367	0.124715	D1
20334	330	2	BPH-1	1223	924105	SIDM00964	Prostate	Non-Cancerous	L60	1705	AZD0156	0.003	3	0.00694131	0.362467	1.74856	ATM	Genome integrity	AZ	L62	2095	Olaparib	0.003	3	0.0686131	0.066477	4.13975	PARP1, PARP2	Genome integrity	AZ	0.511764	0.149297	0.445287	NA	23	0.158098	0.176538	3	0.236033	D3	D3	0.236033	D3	D3	24	0.172216	0.182908	0.240651	D3
20340	330	1	CHP-212	13	906820	SIDM00910	Peripheral Nervous System	Neuroblastoma	L59	1735	AZD1775	0.003	3	0.112468	0.898089	-1.50895	WEE1	Cell cycle	AZ	L61	2093	Capivasertib	0.003	3	0.0562987	0.205941	2.71571	AKT	PI3K/MTOR signaling	AZ	0.858672	-0.0394172	0.652731	NA	7	-0.0770348	0.0536851	3	0.00274388	D1	D1	0.0705747	D3	D1	7	-0.0467862	0.0853628	0.0311172	D1
20340	330	2	CHP-212	13	906820	SIDM00910	Peripheral Nervous System	Neuroblastoma	L60	1705	AZD0156	0.003	3	0.0712247	0.109808	3.60617	ATM	Genome integrity	AZ	L62	2095	Olaparib	0.003	3	0.0653599	0.13043	3.37186	PARP1, PARP2	Genome integrity	AZ	0.51919	0.409383	0.38876	NA	24	0.221452	0.235307	3	0.30385	D1	D1	0.30385	D1	D1	24	0.23702	0.251428	0.338829	D1
20343	330	1	COR-L23	1313	687780	SIDM00512	Lung	Non-Small Cell Lung Carcinoma	L59	1735	AZD1775	0.003	3	0.0706751	0.76905	-0.526029	WEE1	Cell cycle	AZ	L61	2093	Capivasertib	0.003	3	0.0703185	0.504586	1.07384	AKT	PI3K/MTOR signaling	AZ	0.895457	0.126407	0.390871	NA	17	0.0185378	0.0738587	3	0.0673548	D1	D2	0.0943571	D1	D3	20	0.0976424	0.138521	0.174539	D1
20343	330	2	COR-L23	1313	687780	SIDM00512	Lung	Non-Small Cell Lung Carcinoma	L60	1705	AZD0156	0.003	3	0.106056	0.331208	2.04767	ATM	Genome integrity	AZ	L62	2095	Olaparib	0.003	3	0.0655428	0.0667949	4.65999	PARP1, PARP2	Genome integrity	AZ	0.389754	0.0585465	0.32296	NA	9	-0.0155481	0.0389624	3	0.019573	D1	D3	0.0443054	D1	D3	11	0.00111344	0.044161	0.0251267	D1
20352	330	1	ES4	70	949156	SIDM00264	Bone	Ewing's Sarcoma	L59	1735	AZD1775	0.003	3	0.104477	0.434214	1.46089	WEE1	Cell cycle	AZ	L61	2093	Capivasertib	0.003	3	0.0806173	0.245677	2.63406	AKT	PI3K/MTOR signaling	AZ	0.520709	0.0864952	0.275032	NA	18	0.0690701	0.12524	3	0.152815	D2	D2	0.178333	D1	D1	20	0.116201	0.158785	0.22519	D2
20352	330	2	ES4	70	949156	SIDM00264	Bone	Ewing's Sarcoma	L60	1705	AZD0156	0.003	3	0.054458	0.13617	3.6273	ATM	Genome integrity	AZ	L62	2095	Olaparib	0.003	3	0.037521	0.290425	2.32133	PARP1, PARP2	Genome integrity	AZ	0.658024	0.521854	0.367599	NA	20	0.116123	0.151539	3	0.193534	D1	D1	0.202352	D2	D1	21	0.144355	0.175818	0.249397	D1
20370	330	1	HCC1954	2143	749709	SIDM00872	Breast	Breast Carcinoma	L59	1735	AZD1775	0.003	3	0.0474936	0.567376	0.67775	WEE1	Cell cycle	AZ	L61	2093	Capivasertib	0.003	3	0.0444113	0.559946	0.724642	AKT	PI3K/MTOR signaling	AZ	0.914476	0.3471	0.35453	NA	10	0.00198057	0.0971102	3	0.0434982	D1	D2	0.141838	D1	D3	19	0.0982646	0.141485	0.203931	D1
20370	330	2	HCC1954	2143	749709	SIDM00872	Breast	Breast Carcinoma	L60	1705	AZD0156	0.003	3	0.029173	0.113427	4.2901	ATM	Genome integrity	AZ	L62	2095	Olaparib	0.003	3	0.0423619	0.147088	3.82667	PARP1, PARP2	Genome integrity	AZ	0.217934	0.104507	0.0708463	NA	17	0.00657119	0.0453351	3	0.0449314	D3	D3	0.053851	D1	D3	20	0.029706	0.0581135	0.056916	D3
20376	330	1	HOP-92	888	905973	SIDM00134	Lung	Non-Small Cell Lung Carcinoma	L59	1735	AZD1775	0.003	3	0.0480113	0.445343	1.48418	WEE1	Cell cycle	AZ	L61	2093	Capivasertib	0.003	3	0.0481802	0.302311	2.56764	AKT	PI3K/MTOR signaling	AZ	0.550787	0.105444	0.248476	NA	16	0.0151845	0.0574872	3	0.0547297	D2	D3	0.0832596	D1	D2	20	0.0876027	0.118805	0.137572	D1
20376	330	2	HOP-92	888	905973	SIDM00134	Lung	Non-Small Cell Lung Carcinoma	L60	1705	AZD0156	0.003	3	0.0579922	0.0985785	4.98605	ATM	Genome integrity	AZ	L62	2095	Olaparib	0.003	3	0.0295105	0.152978	4.10482	PARP1, PARP2	Genome integrity	AZ	0.256193	0.157614	0.103215	NA	13	0.0110635	0.0730002	3	0.0677405	D1	D3	0.109178	D3	D1	15	0.0362763	0.0901054	0.0920911	D1
20394	330	1	LC-1-sq	600	1298223	SIDM00300	Lung	Squamous Cell Lung Carcinoma	L59	1735	AZD1775	0.003	3	0.0835426	0.866242	-1.22466	WEE1	Cell cycle	AZ	L61	2093	Capivasertib	0.003	3	0.14762	0.29253	2.1969	AKT	PI3K/MTOR signaling	AZ	0.76106	-0.105182	0.46853	NA	3	-0.127545	0.0847112	3	-0.0746634	D2	D3	0.126072	D1	D3	5	-0.0814455	0.0775598	-0.0450377	D2
20394	330	2	LC-1-sq	600	1298223	SIDM00300	Lung	Squamous Cell Lung Carcinoma	L60	1705	AZD0156	0.003	3	0.0636281	0.220348	2.67012	ATM	Genome integrity	AZ	L62	2095	Olaparib	0.003	3	0.0902149	0.097736	3.86276	PARP1, PARP2	Genome integrity	AZ	0.183974	-0.0363741	0.0862375	NA	9	-0.0374073	0.0597739	3	0.0253434	D3	D3	0.0967559	D3	D2	11	-0.0187479	0.0592629	0.0366568	D3
20397	330	1	LS-411N	724	907794	SIDM00660	Large Intestine	Colorectal Carcinoma	L59	1735	AZD1775	0.003	3	0.147086	0.813994	-0.887634	WEE1	Cell cycle	AZ	L61	2093	Capivasertib	0.003	3	0.0594342	0.659959	0.206369	AKT	PI3K/MTOR signaling	AZ	0.877878	0.063884	0.217918	NA	8	-0.0550581	0.0837769	3	0.0725441	D1	D3	0.106904	D2	D2	15	0.0403372	0.121137	0.131543	D1
20397	330	2	LS-411N	724	907794	SIDM00660	Large Intestine	Colorectal Carcinoma	L60	1705	AZD0156	0.003	3	0.0810217	0.124711	3.72046	ATM	Genome integrity	AZ	L62	2095	Olaparib	0.003	3	0.0406718	0.0783903	4.41459	PARP1, PARP2	Genome integrity	AZ	0.349224	0.224513	0.270834	NA	21	0.0922011	0.112082	3	0.104688	D3	D3	0.118207	D3	D3	22	0.106642	0.12225	0.134004	D1
20400	330	1	NB(TU)1-10	730	1240181	SIDM00579	Peripheral Nervous System	Neuroblastoma	L59	1735	AZD1775	0.003	3	0.091007	0.729554	-0.179926	WEE1	Cell cycle	AZ	L61	2093	Capivasertib	0.003	3	0.055995	0.0881888	4.1082	AKT	PI3K/MTOR signaling	AZ	0.583167	-0.146387	0.494979	NA	9	-0.0584195	0.0891759	3	0.0384105	D3	D1	0.156182	D1	D3	9	-0.0396939	0.115568	0.0753322	D3
20400	330	2	NB(TU)1-10	730	1240181	SIDM00579	Peripheral Nervous System	Neuroblastoma	L60	1705	AZD0156	0.003	3	0.170587	0.264539	2.41599	ATM	Genome integrity	AZ	L62	2095	Olaparib	0.003	3	0.0552503	0.107554	3.82478	PARP1, PARP2	Genome integrity	AZ	0.355682	0.0911422	0.248127	NA	7	-0.0369721	0.111798	3	0.0209136	D3	D2	0.169704	D3	D1	8	-0.0154529	0.107283	0.0373965	D3
20403	330	1	NCI-H1341	1825	1330964	SIDM00646	Lung	Small Cell Lung Carcinoma	L59	1735	AZD1775	0.003	3	0.131683	0.624572	0.213304	WEE1	Cell cycle	AZ	L61	2093	Capivasertib	0.003	3	0.14937	0.444706	1.48488	AKT	PI3K/MTOR signaling	AZ	0.923093	0.29852	0.478387	NA	10	-0.0537769	0.161928	3	0.0868528	D1	D2	0.187071	D2	D3	14	0.0435401	0.197956	0.214686	D1
20403	330	2	NCI-H1341	1825	1330964	SIDM00646	Lung	Small Cell Lung Carcinoma	L60	1705	AZD0156	0.003	3	0.0397018	0.189989	3.62074	ATM	Genome integrity	AZ	L62	2095	Olaparib	0.003	3	0.0813383	0.0942543	5.03424	PARP1, PARP2	Genome integrity	AZ	0.305739	0.11575	0.211485	NA	8	-0.0165422	0.0973504	3	0.0654673	D1	D3	0.146879	D3	D1	9	0.00938164	0.100169	0.079668	D1
20409	330	1	NCI-H747	573	908457	SIDM00778	Large Intestine	Colorectal Carcinoma	L59	1735	AZD1775	0.003	3	0.0817207	0.522597	0.920029	WEE1	Cell cycle	AZ	L61	2093	Capivasertib	0.003	3	0.0396952	0.378406	2.07852	AKT	PI3K/MTOR signaling	AZ	0.622576	0.0999788	0.24417	NA	7	-0.0484819	0.0343819	3	-0.0153729	D1	D2	0.052139	D1	D2	16	0.0492667	0.102238	0.11865	D1
20409	330	2	NCI-H747	573	908457	SIDM00778	Large Intestine	Colorectal Carcinoma	L60	1705	AZD0156	0.003	3	0.0367772	0.259979	3.16394	ATM	Genome integrity	AZ	L62	2095	Olaparib	0.003	3	0.0437097	0.115286	5.12205	PARP1, PARP2	Genome integrity	AZ	0.339039	0.0790597	0.223753	NA	4	-0.0461212	0.0705549	3	-0.0197813	D3	D3	0.0965914	D1	D3	8	-0.00937664	0.059388	0.00255434	D3
20412	330	1	P12-ICHIKAWA	2153	909251	SIDM00463	Haematopoietic and Lymphoid	T-Lymphoblastic Leukemia	L59	1735	AZD1775	0.003	3	0.0775641	0.947122	-1.3405	WEE1	Cell cycle	AZ	L61	2093	Capivasertib	0.003	3	0.183	0.762397	0.113089	AKT	PI3K/MTOR signaling	AZ	1	0.0528775	0.237603	NA	14	0.00755194	0.0669876	3	0.0712878	D1	D3	0.132858	D2	D3	20	0.0604872	0.0987756	0.133818	D1
20412	330	2	P12-ICHIKAWA	2153	909251	SIDM00463	Haematopoietic and Lymphoid	T-Lymphoblastic Leukemia	L60	1705	AZD0156	0.003	3	0.108877	0.222387	2.15678	ATM	Genome integrity	AZ	L62	2095	Olaparib	0.003	3	0.0653953	0.144457	2.60222	PARP1, PARP2	Genome integrity	AZ	0.611127	0.38874	0.466671	NA	24	0.190699	0.200422	3	0.284701	D1	D1	0.284701	D1	D1	24	0.204157	0.214391	0.318537	D1
20482	330	1	A172	1777	687563	SIDM00799	Central Nervous System	Glioblastoma	L59	1735	AZD1775	0.003	3	0.0574127	0.483705	1.19313	WEE1	Cell cycle	AZ	L61	2093	Capivasertib	0.003	3	0.0627291	0.172639	3.37032	AKT	PI3K/MTOR signaling	AZ	0.622578	0.138873	0.44994	-0.0952012	10	-0.00991562	0.092299	3	0.0514058	D1	D1	0.122509	D2	D2	14	0.0297341	0.11184	0.118612	D1
20482	330	2	A172	1777	687563	SIDM00799	Central Nervous System	Glioblastoma	L60	1705	AZD0156	0.003	3	0.0494933	0.117512	4.02147	ATM	Genome integrity	AZ	L62	2095	Olaparib	0.003	3	0.0727985	0.175156	3.34492	PARP1, PARP2	Genome integrity	AZ	0.323085	0.205573	0.147929	-0.394695	17	0.0377801	0.080993	3	0.0754698	D1	D3	0.110381	D1	D3	19	0.0608874	0.0991769	0.10062	D1
20488	330	1	CADO-ES1	1523	753539	SIDM00961	Bone	Ewing's Sarcoma	L59	1735	AZD1775	0.003	3	0.0791022	0.59986	0.828037	WEE1	Cell cycle	AZ	L61	2093	Capivasertib	0.003	3	0.105544	0.0536446	3.01675	AKT	PI3K/MTOR signaling	AZ	0.621359	0.0214997	0.567715	-0.120838	12	0.00598377	0.0508625	3	0.0410677	D3	D3	0.0585184	D1	D1	13	0.0122455	0.0562224	0.0417513	D3
20488	330	2	CADO-ES1	1523	753539	SIDM00961	Bone	Ewing's Sarcoma	L60	1705	AZD0156	0.003	3	0.0971942	0.0919514	2.62901	ATM	Genome integrity	AZ	L62	2095	Olaparib	0.003	3	0.0980926	0.161468	2.19951	PARP1, PARP2	Genome integrity	AZ	0.73885	0.646898	0.577382	-0.00334803	25	0.284977	0.284977	3	0.429632	D1	D1	0.429632	D1	D1	25	0.291637	0.291637	0.447401	D1
20497	330	1	COLO-678	2148	910689	SIDM00957	Large Intestine	Colorectal Carcinoma	L59	1735	AZD1775	0.003	3	0.0522689	0.457664	1.55731	WEE1	Cell cycle	AZ	L61	2093	Capivasertib	0.003	3	0.0668641	0.229826	4.36636	AKT	PI3K/MTOR signaling	AZ	0.509565	0.0519009	0.279738	0.176621	3	-0.0892556	0.030688	3	-0.0485888	D1	D3	0.0647757	D2	D3	14	-0.00462386	0.0394526	0.0200169	D1
20497	330	2	COLO-678	2148	910689	SIDM00957	Large Intestine	Colorectal Carcinoma	L60	1705	AZD0156	0.003	3	0.0553668	0.104538	6.90238	ATM	Genome integrity	AZ	L62	2095	Olaparib	0.003	3	0.0748537	0.119077	6.50626	PARP1, PARP2	Genome integrity	AZ	0.215735	0.111197	0.0966584	-0.117209	10	-0.0152469	0.0660531	3	0.0278457	D3	D3	0.144439	D2	D2	14	0.0218276	0.0681586	0.0551418	D3
20500	330	1	Daoy	2150	906833	SIDM00887	Central Nervous System	Other Solid Carcinomas	L59	1735	AZD1775	0.003	3	0.141334	0.856635	-0.920351	WEE1	Cell cycle	AZ	L61	2093	Capivasertib	0.003	3	0.117119	0.464865	1.2576	AKT	PI3K/MTOR signaling	AZ	0.99888	0.142246	0.534016	0.335541	9	-0.0473532	0.0872338	3	0.0120714	D1	D3	0.114981	D2	D1	13	0.0129357	0.108014	0.0814863	D1
20500	330	2	Daoy	2150	906833	SIDM00887	Central Nervous System	Other Solid Carcinomas	L60	1705	AZD0156	0.003	3	0.02514	0.132755	3.21832	ATM	Genome integrity	AZ	L62	2095	Olaparib	0.003	3	0.100958	0.322135	1.93887	PARP1, PARP2	Genome integrity	AZ	0.426768	0.294013	0.104633	-0.236571	20	0.0713766	0.0998897	3	0.101812	D1	D3	0.10804	D3	D3	21	0.0936158	0.120165	0.135878	D1
20503	330	1	Daudi	1783	906831	SIDM00845	Haematopoietic and Lymphoid	Burkitt's Lymphoma	L59	1735	AZD1775	0.003	3	0.118336	0.763901	0.0183833	WEE1	Cell cycle	AZ	L61	2093	Capivasertib	0.003	3	0.0603975	0.0851257	3.28325	AKT	PI3K/MTOR signaling	AZ	0.919047	0.155145	0.833921	0.256841	13	0.0313254	0.120687	3	0.129583	D1	D1	0.129583	D1	D1	15	0.0447701	0.120267	0.149958	D1
20503	330	2	Daudi	1783	906831	SIDM00845	Haematopoietic and Lymphoid	Burkitt's Lymphoma	L60	1705	AZD0156	0.003	3	0.0446174	0.250312	2.10778	ATM	Genome integrity	AZ	L62	2095	Olaparib	0.003	3	0.0513328	0.27109	2.00856	PARP1, PARP2	Genome integrity	AZ	0.479967	0.229656	0.208877	-0.182238	19	0.0671983	0.100722	3	0.117154	D1	D2	0.133306	D1	D3	19	0.0906084	0.130546	0.172235	D1
20509	330	1	EBC-1	1665	753554	SIDM00486	Lung	Squamous Cell Lung Carcinoma	L59	1735	AZD1775	0.003	3	0.058053	0.503151	1.07767	WEE1	Cell cycle	AZ	L61	2093	Capivasertib	0.003	3	0.0611323	0.447285	1.45022	AKT	PI3K/MTOR signaling	AZ	0.699996	0.196846	0.252712	0.0457799	4	-0.0601685	0.0925589	3	-0.0149116	D1	D3	0.132717	D1	D1	15	0.0272854	0.0995613	0.0950777	D1
20509	330	2	EBC-1	1665	753554	SIDM00486	Lung	Squamous Cell Lung Carcinoma	L60	1705	AZD0156	0.003	3	0.0745627	0.194424	3.46019	ATM	Genome integrity	AZ	L62	2095	Olaparib	0.003	3	0.0998704	0.148923	3.99439	PARP1, PARP2	Genome integrity	AZ	0.266487	0.072063	0.117564	-0.387729	17	0.0412562	0.0809266	3	0.103605	D3	D3	0.123054	D3	D3	23	0.0741353	0.0825554	0.122359	D3
20515	330	1	EM-2	901	906855	SIDM01047	Haematopoietic and Lymphoid	Chronic Myelogenous Leukemia	L59	1735	AZD1775	0.003	3	0.153496	0.891597	-1.22019	WEE1	Cell cycle	AZ	L61	2093	Capivasertib	0.003	3	0.166994	0.541301	0.916401	AKT	PI3K/MTOR signaling	AZ	0.948396	0.0567987	0.407095	0.480358	10	-0.072412	0.0940796	3	0.0438444	D1	D3	0.124097	D2	D3	13	-0.00909146	0.117517	0.0623673	D1
20515	330	2	EM-2	901	906855	SIDM01047	Haematopoietic and Lymphoid	Chronic Myelogenous Leukemia	L60	1705	AZD0156	0.003	3	0.0153318	0.119363	3.29781	ATM	Genome integrity	AZ	L62	2095	Olaparib	0.003	3	0.0369406	0.133505	3.15678	PARP1, PARP2	Genome integrity	AZ	0.306325	0.186962	0.17282	-0.161713	22	0.0753233	0.0873821	3	0.11846	D3	D1	0.11846	D3	D1	22	0.0901643	0.103592	0.135349	D1
20518	330	1	EVSA-T	1863	906862	SIDM01042	Breast	Breast Carcinoma	L59	1735	AZD1775	0.003	3	0.0648793	0.259139	1.98241	WEE1	Cell cycle	AZ	L61	2093	Capivasertib	0.003	3	0.072892	0.858764	-0.420086	AKT	PI3K/MTOR signaling	AZ	0.957492	0.698353	0.0987278	0.169917	21	0.129091	0.16911	3	0.229802	D1	D2	0.238525	D1	D3	22	0.157158	0.192229	0.292571	D1
20518	330	2	EVSA-T	1863	906862	SIDM01042	Breast	Breast Carcinoma	L60	1705	AZD0156	0.003	3	0.0487662	0.0573871	3.45342	ATM	Genome integrity	AZ	L62	2095	Olaparib	0.003	3	0.0293815	0.0653409	3.33709	PARP1, PARP2	Genome integrity	AZ	0.233885	0.176498	0.168544	-0.55369	21	0.092032	0.113225	3	0.122204	D3	D2	0.140499	D1	D3	22	0.0972003	0.112991	0.123611	D3
20521	330	1	G-402	1089	907298	SIDM00855	Soft Tissue	Other Solid Carcinomas	L59	1735	AZD1775	0.003	3	0.0550637	0.520332	0.99427	WEE1	Cell cycle	AZ	L61	2093	Capivasertib	0.003	3	0.0700881	0.438018	1.41817	AKT	PI3K/MTOR signaling	AZ	0.618711	0.098379	0.180693	0.0449546	8	-0.0346482	0.045361	3	0.014754	D1	D3	0.0567669	D2	D3	14	0.0281974	0.0921153	0.0887983	D1
20521	330	2	G-402	1089	907298	SIDM00855	Soft Tissue	Other Solid Carcinomas	L60	1705	AZD0156	0.003	3	0.0572334	0.269966	2.37421	ATM	Genome integrity	AZ	L62	2095	Olaparib	0.003	3	0.0662164	0.200109	2.87535	PARP1, PARP2	Genome integrity	AZ	0.410256	0.14029	0.210147	-0.1635	21	0.0571383	0.0714642	3	0.0703344	D3	D3	0.0811891	D2	D3	24	0.0887471	0.0928642	0.104153	D1
20533	330	1	HGC-27	1102	907055	SIDM00290	Stomach	Gastric Carcinoma	L59	1735	AZD1775	0.003	3	0.137437	0.569939	0.807997	WEE1	Cell cycle	AZ	L61	2093	Capivasertib	0.003	3	0.0795237	0.76275	-0.106579	AKT	PI3K/MTOR signaling	AZ	0.886279	0.31634	0.123529	0.0309798	19	0.0785071	0.130309	3	0.195054	D1	D3	0.195054	D1	D3	20	0.139006	0.188637	0.268082	D1
20533	330	2	HGC-27	1102	907055	SIDM00290	Stomach	Gastric Carcinoma	L60	1705	AZD0156	0.003	3	0.0220712	0.311073	1.91917	ATM	Genome integrity	AZ	L62	2095	Olaparib	0.003	3	0.0798252	0.128577	3.07346	PARP1, PARP2	Genome integrity	AZ	0.478545	0.167472	0.349968	-0.376754	22	0.0997248	0.114519	3	0.134787	D2	D1	0.144937	D3	D1	23	0.119141	0.130285	0.176182	D1
20539	330	1	IMR-5	431	907170	SIDM01206	Peripheral Nervous System	Neuroblastoma	L59	1735	AZD1775	0.003	3	0.150798	0.899309	-0.696352	WEE1	Cell cycle	AZ	L61	2093	Capivasertib	0.003	3	0.11844	0.118083	2.74696	AKT	PI3K/MTOR signaling	AZ	1	0.100691	0.881917	0.214743	14	-0.0214463	0.0769192	3	-0.00610738	D1	D3	0.092773	D1	D2	15	-0.00627426	0.0784619	0.00978284	D1
20539	330	2	IMR-5	431	907170	SIDM01206	Peripheral Nervous System	Neuroblastoma	L60	1705	AZD0156	0.003	3	0.0855122	0.253107	1.9857	ATM	Genome integrity	AZ	L62	2095	Olaparib	0.003	3	0.126644	0.327497	1.68847	PARP1, PARP2	Genome integrity	AZ	0.54445	0.291343	0.216953	-0.240807	22	0.08838	0.101909	3	0.1268	D2	D1	0.134852	D3	D1	24	0.109072	0.114322	0.160942	D1
20542	330	1	JHH-1	89	1298151	SIDM00618	Liver	Hepatocellular Carcinoma	L59	1735	AZD1775	0.003	3	0.0582522	0.629663	0.236383	WEE1	Cell cycle	AZ	L61	2093	Capivasertib	0.003	3	0.0870754	0.140257	4.04406	AKT	PI3K/MTOR signaling	AZ	0.691439	0.0617756	0.551182	0.495497	8	-0.0179592	0.0399161	3	0.0121738	D1	D2	0.0800151	D3	D3	16	0.0178968	0.044312	0.0489589	D1
20542	330	2	JHH-1	89	1298151	SIDM00618	Liver	Hepatocellular Carcinoma	L60	1705	AZD0156	0.003	3	0.068372	0.1428	4.01005	ATM	Genome integrity	AZ	L62	2095	Olaparib	0.003	3	0.110163	0.151637	3.89567	PARP1, PARP2	Genome integrity	AZ	0.196362	0.0535617	0.0447247	0.000419975	16	0.00844244	0.0693275	3	0.0820539	D2	D3	0.0868318	D3	D3	19	0.0371567	0.077694	0.102329	D2
20545	330	1	JHH-6	1824	1240159	SIDM00615	Liver	Hepatocellular Carcinoma	L59	1735	AZD1775	0.003	3	0.0568653	0.418803	1.7447	WEE1	Cell cycle	AZ	L61	2093	Capivasertib	0.003	3	0.0924915	0.135774	4.74783	AKT	PI3K/MTOR signaling	AZ	0.507811	0.0890073	0.372036	-0.11623	7	-0.029396	0.0356245	3	0.0020407	D1	D1	0.0546771	D2	D2	15	0.0140986	0.0579445	0.0637244	D1
20545	330	2	JHH-6	1824	1240159	SIDM00615	Liver	Hepatocellular Carcinoma	L60	1705	AZD0156	0.003	3	0.0387355	0.131215	4.82555	ATM	Genome integrity	AZ	L62	2095	Olaparib	0.003	3	0.040257	0.0701044	6.1955	PARP1, PARP2	Genome integrity	AZ	0.141302	0.0100867	0.0711972	-0.482739	9	-0.0190415	0.0210426	3	0.00538858	D2	D2	0.0228469	D1	D3	15	0.0028679	0.0298999	0.0278803	D2
20554	330	1	KE-37	1012	907277	SIDM01003	Haematopoietic and Lymphoid	T-Lymphoblastic Leukemia	L59	1735	AZD1775	0.003	3	0.0712424	0.985659	-2.04614	WEE1	Cell cycle	AZ	L61	2093	Capivasertib	0.003	3	0.238597	0.930158	-0.826162	AKT	PI3K/MTOR signaling	AZ	1	0.0143412	0.0698421	0.394077	17	-0.0132215	0.053072	3	0.0599165	D1	D3	0.125311	D3	D3	20	0.0352583	0.0810971	0.100141	D3
20554	330	2	KE-37	1012	907277	SIDM01003	Haematopoietic and Lymphoid	T-Lymphoblastic Leukemia	L60	1705	AZD0156	0.003	3	0.0650915	0.28804	1.77134	ATM	Genome integrity	AZ	L62	2095	Olaparib	0.003	3	0.144575	0.148726	2.39558	PARP1, PARP2	Genome integrity	AZ	0.41536	0.12732	0.266634	-0.190563	18	0.0951489	0.143924	3	0.132415	D3	D2	0.210263	D3	D2	18	0.10741	0.156773	0.136673	D3
20557	330	1	KMRC-20	1515	1298169	SIDM00609	Kidney	Kidney Carcinoma	L59	1735	AZD1775	0.003	3	0.0799612	0.626126	0.252874	WEE1	Cell cycle	AZ	L61	2093	Capivasertib	0.003	3	0.148392	0.217693	3.19669	AKT	PI3K/MTOR signaling	AZ	0.710987	0.0848612	0.493294	0.0178482	8	-0.0645709	0.0555738	3	-0.0200597	D1	D3	0.0749655	D1	D2	11	-0.0118039	0.0774171	0.0313169	D1
20557	330	2	KMRC-20	1515	1298169	SIDM00609	Kidney	Kidney Carcinoma	L60	1705	AZD0156	0.003	3	0.0659491	0.0921228	4.85136	ATM	Genome integrity	AZ	L62	2095	Olaparib	0.003	3	0.0688853	0.117335	4.40839	PARP1, PARP2	Genome integrity	AZ	0.189024	0.0969013	0.0716892	-0.504115	15	0.0163363	0.0627254	3	0.0635587	D2	D2	0.0811819	D3	D3	15	0.0364146	0.0818764	0.0843808	D2
20560	330	1	KYSE-140	951	753573	SIDM01032	Esophagus	Esophageal Squamous Cell Carcinoma	L59	1735	AZD1775	0.003	3	0.111086	0.797961	-0.860004	WEE1	Cell cycle	AZ	L61	2093	Capivasertib	0.003	3	0.0677464	0.607513	0.475679	AKT	PI3K/MTOR signaling	AZ	0.844206	0.0462455	0.236693	0.123603	3	-0.0858528	0.0247546	3	-0.0319739	D1	D3	0.0287264	D1	D2	14	0.00984844	0.0737769	0.0938131	D1
20560	330	2	KYSE-140	951	753573	SIDM01032	Esophagus	Esophageal Squamous Cell Carcinoma	L60	1705	AZD0156	0.003	3	0.0286149	0.0690117	4.80877	ATM	Genome integrity	AZ	L62	2095	Olaparib	0.003	3	0.0438905	0.101094	4.2144	PARP1, PARP2	Genome integrity	AZ	0.112712	0.0437005	0.0116186	-0.607891	11	-0.00692644	0.0466545	3	0.0399479	D3	D3	0.0581013	D3	D3	15	0.00640006	0.0461747	0.0459764	D3
20832	330	1	23132-87	558	910924	SIDM00980	Stomach	Gastric Carcinoma	L59	1735	AZD1775	0.003	3	0.0727775	0.811251	-0.980702	WEE1	Cell cycle	AZ	L61	2093	Capivasertib	0.003	3	0.0656395	0.556796	0.773245	AKT	PI3K/MTOR signaling	AZ	0.829005	0.0177539	0.272209	0.167251	10	-0.020656	0.0767468	3	0.050697	D2	D2	0.101481	D1	D3	14	0.0676696	0.163918	0.177679	D2
20832	330	2	23132-87	558	910924	SIDM00980	Stomach	Gastric Carcinoma	L60	1705	AZD0156	0.003	3	0.0318136	0.419557	1.56147	ATM	Genome integrity	AZ	L62	2095	Olaparib	0.003	3	0.154904	0.127167	3.8454	PARP1, PARP2	Genome integrity	AZ	0.644235	0.224678	0.517068	-0.0175191	25	0.197742	0.197742	3	0.244015	D3	D2	0.244015	D3	D2	25	0.228395	0.228395	0.272834	D2
20836	330	1	8-MG-BA	1207	687562	SIDM00998	Central Nervous System	Glioblastoma	L59	1735	AZD1775	0.003	3	0.0739699	0.89796	-0.843535	WEE1	Cell cycle	AZ	L61	2093	Capivasertib	0.003	3	0.0723737	0.45503	1.25969	AKT	PI3K/MTOR signaling	AZ	0.974847	0.0768868	0.519817	0.0849616	20	0.0277447	0.0581617	3	0.0710769	D1	D2	0.0842522	D2	D2	22	0.0707929	0.0927941	0.123023	D1
20836	330	2	8-MG-BA	1207	687562	SIDM00998	Central Nervous System	Glioblastoma	L60	1705	AZD0156	0.003	3	0.0191877	0.180657	2.4488	ATM	Genome integrity	AZ	L62	2095	Olaparib	0.003	3	0.0589578	0.17104	2.50808	PARP1, PARP2	Genome integrity	AZ	0.400363	0.219706	0.229323	-0.489522	22	0.0789653	0.0914618	3	0.132503	D2	D1	0.132503	D2	D1	22	0.0946894	0.10904	0.165522	D1
20840	330	1	A498	602	905948	SIDM00124	Kidney	Kidney Carcinoma	L59	1735	AZD1775	0.003	3	0.0591448	0.578672	0.526634	WEE1	Cell cycle	AZ	L61	2093	Capivasertib	0.003	3	0.0590084	0.506087	1.05473	AKT	PI3K/MTOR signaling	AZ	0.670585	0.0919126	0.164498	0.0892068	8	-0.0314781	0.046898	3	0.0198803	D3	D2	0.08247	D1	D1	19	0.0746786	0.110939	0.152155	D2
20840	330	2	A498	602	905948	SIDM00124	Kidney	Kidney Carcinoma	L60	1705	AZD0156	0.003	3	0.0563086	0.163832	4.03667	ATM	Genome integrity	AZ	L62	2095	Olaparib	0.003	3	0.090986	0.0945773	5.17043	PARP1, PARP2	Genome integrity	AZ	0.31631	0.152478	0.221732	-0.265068	19	0.0470238	0.0748223	3	0.0716862	D1	D3	0.0988687	D1	D3	21	0.0732785	0.0937817	0.099296	D1
20843	330	1	AGS	1011	906790	SIDM00850	Stomach	Gastric Carcinoma	L59	1735	AZD1775	0.003	3	0.10502	0.845427	-0.788343	WEE1	Cell cycle	AZ	L61	2093	Capivasertib	0.003	3	0.160295	0.564351	0.811165	AKT	PI3K/MTOR signaling	AZ	0.975495	0.130069	0.411144	0.187498	17	0.0158884	0.0767732	3	0.0739718	D1	D2	0.119691	D1	D2	20	0.0819492	0.128836	0.169969	D1
20843	330	2	AGS	1011	906790	SIDM00850	Stomach	Gastric Carcinoma	L60	1705	AZD0156	0.003	3	0.0193162	0.172751	2.83796	ATM	Genome integrity	AZ	L62	2095	Olaparib	0.003	3	0.0303299	0.146563	3.05514	PARP1, PARP2	Genome integrity	AZ	0.391495	0.218745	0.244932	-0.396502	19	0.0735757	0.114079	3	0.10986	D3	D3	0.146893	D3	D3	20	0.0921307	0.127014	0.127067	D1
20846	330	1	AU565	726	910704	SIDM00898	Breast	Breast Carcinoma	L59	1735	AZD1775	0.003	3	0.0656863	0.738714	-0.831437	WEE1	Cell cycle	AZ	L61	2093	Capivasertib	0.003	3	0.0387893	0.708868	-0.553981	AKT	PI3K/MTOR signaling	AZ	0.832695	0.0939811	0.123828	0.887706	8	-0.0493698	0.0409857	3	0.00529757	D1	D3	0.0560041	D1	D1	19	0.083905	0.121606	0.161095	D1
20846	330	2	AU565	726	910704	SIDM00898	Breast	Breast Carcinoma	L60	1705	AZD0156	0.003	3	0.0824232	0.395914	1.88326	ATM	Genome integrity	AZ	L62	2095	Olaparib	0.003	3	0.0791887	0.087778	5.44616	PARP1, PARP2	Genome integrity	AZ	0.630553	0.234639	0.542775	0.685564	16	0.0441937	0.118023	3	0.0947228	D1	D1	0.179078	D1	D2	17	0.072955	0.140415	0.134542	D1
20852	330	1	CAL-120	1748	906826	SIDM00940	Breast	Breast Carcinoma	L59	1735	AZD1775	0.003	3	0.0930244	0.576948	0.480683	WEE1	Cell cycle	AZ	L61	2093	Capivasertib	0.003	3	0.0546306	0.274298	3.03634	AKT	PI3K/MTOR signaling	AZ	0.727424	0.150476	0.453126	-0.00309858	14	-0.0264739	0.0817924	3	0.0652536	D1	D1	0.0892807	D2	D1	16	0.0502187	0.138421	0.169531	D1
20852	330	2	CAL-120	1748	906826	SIDM00940	Breast	Breast Carcinoma	L60	1705	AZD0156	0.003	3	0.10346	0.155873	4.46305	ATM	Genome integrity	AZ	L62	2095	Olaparib	0.003	3	0.056226	0.145823	4.61936	PARP1, PARP2	Genome integrity	AZ	0.290318	0.134445	0.144495	-0.440205	12	0.00471935	0.0857321	3	0.0516304	D1	D3	0.10292	D1	D3	18	0.0418061	0.0834018	0.0806449	D1
20858	330	1	DEL	793	906836	SIDM00949	Haematopoietic and Lymphoid	T-Cell Non-Hodgkin's Lymphoma	L59	1735	AZD1775	0.003	3	0.138697	0.985904	-1.72504	WEE1	Cell cycle	AZ	L61	2093	Capivasertib	0.003	3	0.116741	0.358852	1.4844	AKT	PI3K/MTOR signaling	AZ	1	0.0140955	0.641148	0.109814	19	0.0665505	0.102859	3	0.109504	D1	D2	0.142544	D1	D3	22	0.0892384	0.11056	0.155119	D3
20858	330	2	DEL	793	906836	SIDM00949	Haematopoietic and Lymphoid	T-Cell Non-Hodgkin's Lymphoma	L60	1705	AZD0156	0.003	3	0.167951	0.525121	1.03176	ATM	Genome integrity	AZ	L62	2095	Olaparib	0.003	3	0.149142	0.0792983	2.72852	PARP1, PARP2	Genome integrity	AZ	0.780344	0.255224	0.701046	-0.109841	24	0.311915	0.325422	3	0.48655	D3	D1	0.48655	D3	D1	24	0.319712	0.333535	0.493812	D3
20861	330	1	Detroit562	2075	906837	SIDM00831	Head and Neck	Head and Neck Carcinoma	L59	1735	AZD1775	0.003	3	0.0941004	0.833402	-0.844398	WEE1	Cell cycle	AZ	L61	2093	Capivasertib	0.003	3	0.11654	0.511295	1.04408	AKT	PI3K/MTOR signaling	AZ	0.919558	0.0861563	0.408263	0.053375	17	0.0209477	0.0714041	3	0.0884945	D1	D2	0.113046	D2	D2	19	0.0897195	0.136564	0.174937	D1
20861	330	2	Detroit562	2075	906837	SIDM00831	Head and Neck	Head and Neck Carcinoma	L60	1705	AZD0156	0.003	3	0.0398843	0.255781	2.38759	ATM	Genome integrity	AZ	L62	2095	Olaparib	0.003	3	0.0383642	0.154973	3.14564	PARP1, PARP2	Genome integrity	AZ	0.434724	0.178942	0.279751	-0.431459	17	0.0580239	0.0991453	3	0.0857111	D1	D3	0.109256	D3	D3	18	0.0825288	0.123388	0.1345	D1
20864	330	1	DiFi	1625	1789883	SIDM00049	Large Intestine	Colorectal Carcinoma	L59	1735	AZD1775	0.003	3	0.0741432	0.62221	0.350581	WEE1	Cell cycle	AZ	L61	2093	Capivasertib	0.003	3	0.0269741	0.107202	4.27648	AKT	PI3K/MTOR signaling	AZ	0.643351	0.021141	0.536149	0.115029	15	0.0272101	0.0982681	3	0.104192	D2	D1	0.156218	D1	D1	15	0.0538804	0.130064	0.148712	D2
20864	330	2	DiFi	1625	1789883	SIDM00049	Large Intestine	Colorectal Carcinoma	L60	1705	AZD0156	0.003	3	0.036315	0.0713194	4.94656	ATM	Genome integrity	AZ	L62	2095	Olaparib	0.003	3	0.0351078	0.0723564	4.92324	PARP1, PARP2	Genome integrity	AZ	0.222787	0.151468	0.150431	-0.305535	6	-0.0081668	0.127945	3	0.0451943	D3	D3	0.272008	D3	D1	6	0.00482104	0.13971	0.0514507	D3
20867	330	1	EFM-192A	1187	1290798	SIDM01002	Breast	Breast Carcinoma	L59	1735	AZD1775	0.003	3	0.0326484	0.296826	2.98821	WEE1	Cell cycle	AZ	L61	2093	Capivasertib	0.003	3	0.0629406	0.253991	3.45923	AKT	PI3K/MTOR signaling	AZ	0.493921	0.197094	0.23993	0.103465	15	-0.000375111	0.0423532	3	0.020256	D1	D1	0.0464621	D1	D2	21	0.0711056	0.100183	0.135275	D1
20867	330	2	EFM-192A	1187	1290798	SIDM01002	Breast	Breast Carcinoma	L60	1705	AZD0156	0.003	3	0.0445773	0.167567	4.61064	ATM	Genome integrity	AZ	L62	2095	Olaparib	0.003	3	0.0697739	0.101789	5.8694	PARP1, PARP2	Genome integrity	AZ	0.248444	0.0808773	0.146655	-0.142012	14	-0.00258293	0.0618979	3	0.056174	D3	D3	0.0845565	D3	D3	16	0.0313505	0.0824508	0.0784209	D3
20873	330	1	GP5d	741	907291	SIDM00537	Large Intestine	Colorectal Carcinoma	L59	1735	AZD1775	0.003	3	0.148121	0.821435	-0.612602	WEE1	Cell cycle	AZ	L61	2093	Capivasertib	0.003	3	0.0954877	0.629659	0.503479	AKT	PI3K/MTOR signaling	AZ	0.973113	0.151678	0.343454	0.185548	10	-0.0274244	0.0981894	3	0.0310021	D1	D3	0.140789	D3	D3	18	0.0473297	0.10521	0.105479	D1
20873	330	2	GP5d	741	907291	SIDM00537	Large Intestine	Colorectal Carcinoma	L60	1705	AZD0156	0.003	3	0.0125827	0.175046	2.83694	ATM	Genome integrity	AZ	L62	2095	Olaparib	0.003	3	0.0711556	0.0721251	3.96297	PARP1, PARP2	Genome integrity	AZ	0.297139	0.122093	0.225014	-0.490426	19	0.0681845	0.0987626	3	0.104746	D1	D3	0.13344	D1	D1	20	0.0806082	0.106838	0.110543	D1
20879	330	1	NCI-H513	2125	1240141	SIDM00114	Lung	Other Solid Carcinomas	L59	1735	AZD1775	0.003	3	0.0743722	0.442753	1.5752	WEE1	Cell cycle	AZ	L61	2093	Capivasertib	0.003	3	0.0620309	0.142545	4.81665	AKT	PI3K/MTOR signaling	AZ	0.494386	0.0516335	0.351841	-0.0987382	8	-0.0372158	0.0426492	3	0.00771448	D3	D3	0.0835195	D3	D1	14	0.00992102	0.0585661	0.03642	D3
20879	330	2	NCI-H513	2125	1240141	SIDM00114	Lung	Other Solid Carcinomas	L60	1705	AZD0156	0.003	3	0.0219106	0.176585	4.28897	ATM	Genome integrity	AZ	L62	2095	Olaparib	0.003	3	0.0580698	0.0740255	6.3337	PARP1, PARP2	Genome integrity	AZ	0.194302	0.0177172	0.120277	-0.398822	9	-0.0347048	0.0321599	3	0.00694721	D3	D3	0.0400632	D3	D3	9	-0.00901123	0.0456731	0.0222936	D3
20891	330	1	Jurkat	1210	998184	SIDM01016	Haematopoietic and Lymphoid	T-Lymphoblastic Leukemia	L59	1735	AZD1775	0.003	3	0.379477	0.640473	0.551996	WEE1	Cell cycle	AZ	L61	2093	Capivasertib	0.003	3	0.119663	0.70354	0.280502	AKT	PI3K/MTOR signaling	AZ	0.985873	0.345399	0.282333	0.270621	22	0.184606	0.222481	3	0.334902	D1	D3	0.334902	D1	D3	22	0.239697	0.283943	0.402145	D1
20891	330	2	Jurkat	1210	998184	SIDM01016	Haematopoietic and Lymphoid	T-Lymphoblastic Leukemia	L60	1705	AZD0156	0.003	3	0.0107016	0.14044	2.81361	ATM	Genome integrity	AZ	L62	2095	Olaparib	0.003	3	0.0854572	0.118906	2.9946	PARP1, PARP2	Genome integrity	AZ	0.510949	0.370509	0.392043	-0.204302	25	0.173661	0.173661	3	0.263259	D1	D1	0.263259	D1	D1	25	0.185925	0.185925	0.293427	D1
20903	330	1	LN-18	1503	1240168	SIDM00685	Central Nervous System	Glioblastoma	L59	1735	AZD1775	0.003	3	0.0704622	0.434341	1.55128	WEE1	Cell cycle	AZ	L61	2093	Capivasertib	0.003	3	0.0760631	0.133686	4.30096	AKT	PI3K/MTOR signaling	AZ	0.580666	0.146324	0.44698	-0.0508534	16	0.0195832	0.100712	3	0.0536801	D3	D1	0.143889	D1	D1	17	0.0575317	0.133266	0.110586	D3
20903	330	2	LN-18	1503	1240168	SIDM00685	Central Nervous System	Glioblastoma	L60	1705	AZD0156	0.003	3	0.0478375	0.0799879	5.28416	ATM	Genome integrity	AZ	L62	2095	Olaparib	0.003	3	0.0348415	0.0653066	5.65878	PARP1, PARP2	Genome integrity	AZ	0.20298	0.122992	0.137673	-0.42854	15	0.0365992	0.0881954	3	0.0890649	D1	D3	0.109314	D2	D1	17	0.0514774	0.090362	0.0991735	D1
20909	330	1	NCI-H2052	1485	688058	SIDM00713	Lung	Mesothelioma	L59	1735	AZD1775	0.003	3	0.0761198	0.458967	1.35923	WEE1	Cell cycle	AZ	L61	2093	Capivasertib	0.003	3	0.021159	0.252675	2.81659	AKT	PI3K/MTOR signaling	AZ	0.518299	0.0593325	0.265625	-0.138441	9	-0.036933	0.049527	3	0.0120366	D3	D2	0.0909379	D3	D3	18	0.0199548	0.0760964	0.0674928	D3
20909	330	2	NCI-H2052	1485	688058	SIDM00713	Lung	Mesothelioma	L60	1705	AZD0156	0.003	3	0.0449621	0.209114	3.20613	ATM	Genome integrity	AZ	L62	2095	Olaparib	0.003	3	0.0346752	0.140516	3.96775	PARP1, PARP2	Genome integrity	AZ	0.251161	0.042047	0.110646	-0.405579	10	-0.00641091	0.0811423	3	0.0372194	D2	D3	0.103215	D2	D3	15	0.0244098	0.0759096	0.0615099	D1
21020	330	1	B-CPAP	346	924104	SIDM00992	Thyroid	Thyroid Gland Carcinoma	L59	1735	AZD1775	0.003	3	0.0908274	0.609868	0.350451	WEE1	Cell cycle	AZ	L61	2093	Capivasertib	0.003	3	0.0676462	0.299068	2.52498	AKT	PI3K/MTOR signaling	AZ	0.814847	0.204979	0.515779	0.127619	13	0.00652883	0.0810091	3	0.064461	D1	D2	0.101928	D1	D3	19	0.0769309	0.116919	0.141525	D1
21020	330	2	B-CPAP	346	924104	SIDM00992	Thyroid	Thyroid Gland Carcinoma	L60	1705	AZD0156	0.003	3	0.0656691	0.163346	3.83421	ATM	Genome integrity	AZ	L62	2095	Olaparib	0.003	3	0.0767585	0.123299	4.38353	PARP1, PARP2	Genome integrity	AZ	0.33958	0.176233	0.216281	-0.347648	24	0.0784988	0.0829647	3	0.129265	D1	D3	0.129265	D1	D3	25	0.106284	0.106284	0.147514	D1
21023	330	1	CAL-29	2040	1290730	SIDM00936	Bladder	Bladder Carcinoma	L59	1735	AZD1775	0.003	3	0.0671873	0.708576	-0.271714	WEE1	Cell cycle	AZ	L61	2093	Capivasertib	0.003	3	0.0592916	0.348987	2.06025	AKT	PI3K/MTOR signaling	AZ	0.838996	0.13042	0.490008	0.12694	16	0.0186881	0.0769239	3	0.0898336	D1	D2	0.0898336	D1	D2	20	0.0909759	0.13346	0.178591	D1
21023	330	2	CAL-29	2040	1290730	SIDM00936	Bladder	Bladder Carcinoma	L60	1705	AZD0156	0.003	3	0.0309835	0.180962	3.42729	ATM	Genome integrity	AZ	L62	2095	Olaparib	0.003	3	0.0517985	0.0891374	4.68332	PARP1, PARP2	Genome integrity	AZ	0.318453	0.13749	0.229315	-0.393603	13	0.00982722	0.0716317	3	0.040314	D1	D3	0.109454	D1	D3	15	0.0313939	0.0770366	0.0512468	D1
21026	330	1	CESS	185	910688	SIDM00917	Haematopoietic and Lymphoid	Acute Myeloid Leukemia	L59	1735	AZD1775	0.003	3	0.147484	0.791018	-1.04197	WEE1	Cell cycle	AZ	L61	2093	Capivasertib	0.003	3	0.225685	0.603047	0.426114	AKT	PI3K/MTOR signaling	AZ	0.874305	0.0832875	0.271258	0.60121	14	-0.0358875	0.0664401	3	0.0657007	D1	D3	0.11722	D3	D3	18	0.070585	0.157199	0.177557	D1
21026	330	2	CESS	185	910688	SIDM00917	Haematopoietic and Lymphoid	Acute Myeloid Leukemia	L60	1705	AZD0156	0.003	3	0.0612058	0.0769728	5.09363	ATM	Genome integrity	AZ	L62	2095	Olaparib	0.003	3	0.0315122	0.0931601	4.75823	PARP1, PARP2	Genome integrity	AZ	0.376239	0.299266	0.283079	0.103144	15	0.0749539	0.168554	3	0.161881	D1	D3	0.194501	D1	D3	17	0.0910882	0.162018	0.174641	D1
21032	330	1	GDM-1	164	906870	SIDM01057	Haematopoietic and Lymphoid	Acute Myeloid Leukemia	L59	1735	AZD1775	0.003	3	0.108143	0.805642	-0.832815	WEE1	Cell cycle	AZ	L61	2093	Capivasertib	0.003	3	0.0909029	0.562529	0.757092	AKT	PI3K/MTOR signaling	AZ	0.824207	0.0185648	0.261678	0.645636	9	-0.0421787	0.0806023	3	0.0488565	D1	D3	0.117669	D3	D3	14	0.0427596	0.137704	0.11046	D1
21032	330	2	GDM-1	164	906870	SIDM01057	Haematopoietic and Lymphoid	Acute Myeloid Leukemia	L60	1705	AZD0156	0.003	3	0.0265061	0.230311	2.73748	ATM	Genome integrity	AZ	L62	2095	Olaparib	0.003	3	0.1335	0.0823028	4.37411	PARP1, PARP2	Genome integrity	AZ	0.533189	0.302878	0.450887	0.354618	19	0.109204	0.156071	3	0.21445	D1	D3	0.21445	D1	D3	20	0.127448	0.166573	0.222036	D1
21035	330	1	NCI-H2373	1797	1290809	SIDM00103	Lung	Mesothelioma	L59	1735	AZD1775	0.003	3	0.101004	0.384153	2.15526	WEE1	Cell cycle	AZ	L61	2093	Capivasertib	0.003	3	0.0260068	0.439749	1.64083	AKT	PI3K/MTOR signaling	AZ	0.540256	0.156102	0.100507	0.0326861	11	-0.0393209	0.0554434	3	0.0495781	D3	D3	0.0641925	D3	D3	19	0.0654428	0.117863	0.141434	D2
21035	330	2	NCI-H2373	1797	1290809	SIDM00103	Lung	Mesothelioma	L60	1705	AZD0156	0.003	3	0.084745	0.161082	4.79319	ATM	Genome integrity	AZ	L62	2095	Olaparib	0.003	3	0.0588656	0.124269	5.47024	PARP1, PARP2	Genome integrity	AZ	0.358612	0.19753	0.234343	-0.148957	14	0.0178397	0.0937872	3	0.0942539	D1	D3	0.113455	D1	D3	17	0.0562957	0.10875	0.122622	D1
21038	330	1	HPAC	744	1298136	SIDM00670	Pancreas	Pancreatic Carcinoma	L59	1735	AZD1775	0.003	3	0.104114	0.596334	0.406104	WEE1	Cell cycle	AZ	L61	2093	Capivasertib	0.003	3	0.0521813	0.12377	4.57206	AKT	PI3K/MTOR signaling	AZ	0.635905	0.0395715	0.512135	0.0799114	7	-0.0611015	0.0823458	3	0.0263833	D1	D2	0.0906411	D2	D3	9	-0.0266606	0.0854227	0.0498524	D1
21038	330	2	HPAC	744	1298136	SIDM00670	Pancreas	Pancreatic Carcinoma	L60	1705	AZD0156	0.003	3	0.0350511	0.23226	3.22043	ATM	Genome integrity	AZ	L62	2095	Olaparib	0.003	3	0.0706733	0.183933	3.74278	PARP1, PARP2	Genome integrity	AZ	0.359921	0.127661	0.175988	-0.196073	16	0.0151686	0.0636136	3	0.0765903	D1	D2	0.090674	D3	D2	18	0.058257	0.100307	0.131759	D1
21041	330	1	HT-3	1393	907068	SIDM00679	Cervix	Cervical Carcinoma	L59	1735	AZD1775	0.003	3	0.074389	0.543036	0.849371	WEE1	Cell cycle	AZ	L61	2093	Capivasertib	0.003	3	0.0325361	0.0731142	4.76684	AKT	PI3K/MTOR signaling	AZ	0.735938	0.192903	0.662824	0.248041	10	-0.00730579	0.0995326	3	0.0647759	D1	D1	0.125848	D1	D1	11	0.0117827	0.109561	0.0909754	D1
21041	330	2	HT-3	1393	907068	SIDM00679	Cervix	Cervical Carcinoma	L60	1705	AZD0156	0.003	3	0.081205	0.146266	3.64662	ATM	Genome integrity	AZ	L62	2095	Olaparib	0.003	3	0.0453034	0.123133	3.93389	PARP1, PARP2	Genome integrity	AZ	0.320731	0.174465	0.197598	-0.167167	18	0.0386399	0.0702897	3	0.082152	D3	D3	0.0874935	D2	D3	20	0.0608593	0.0841965	0.0929585	D3
21044	330	1	JSC-1	1378	1327769	SIDM00688	Haematopoietic and Lymphoid	B-Cell Non-Hodgkin's Lymphoma	L59	1735	AZD1775	0.003	3	0.0818941	0.901619	-1.11381	WEE1	Cell cycle	AZ	L61	2093	Capivasertib	0.003	3	0.0822256	0.341459	1.75455	AKT	PI3K/MTOR signaling	AZ	0.910993	0.00937461	0.569535	0.130922	12	-0.0145604	0.0650774	3	0.0556737	D1	D2	0.0993747	D3	D1	14	0.0249371	0.0920161	0.104205	D1
21044	330	2	JSC-1	1378	1327769	SIDM00688	Haematopoietic and Lymphoid	B-Cell Non-Hodgkin's Lymphoma	L60	1705	AZD0156	0.003	3	0.0276531	0.058415	3.87494	ATM	Genome integrity	AZ	L62	2095	Olaparib	0.003	3	0.234487	0.0590883	3.86278	PARP1, PARP2	Genome integrity	AZ	0.582209	0.523794	0.523121	-0.197862	18	0.170733	0.245084	3	0.266418	D1	D3	0.301636	D1	D3	18	0.177091	0.252926	0.269268	D1
21047	330	1	JURL-MK1	1807	1327771	SIDM01015	Haematopoietic and Lymphoid	Chronic Myelogenous Leukemia	L59	1735	AZD1775	0.003	3	0.0535193	0.986891	-2.46384	WEE1	Cell cycle	AZ	L61	2093	Capivasertib	0.003	3	0.123539	0.269176	1.92203	AKT	PI3K/MTOR signaling	AZ	0.985593	-0.0012976	0.716418	0.113238	14	0.000667262	0.0447658	3	0.0271099	D1	D1	0.0629375	D3	D3	16	0.0214449	0.0637607	0.0631322	D3
21047	330	2	JURL-MK1	1807	1327771	SIDM01015	Haematopoietic and Lymphoid	Chronic Myelogenous Leukemia	L60	1705	AZD0156	0.003	3	0.0206452	0.0634105	3.31841	ATM	Genome integrity	AZ	L62	2095	Olaparib	0.003	3	0.0909001	0.0904286	3.00167	PARP1, PARP2	Genome integrity	AZ	0.430969	0.367558	0.34054	-0.441387	21	0.156528	0.189992	3	0.239624	D1	D3	0.239624	D1	D3	21	0.162361	0.196848	0.241979	D1
21050	330	1	KM12	1990	905989	SIDM00150	Large Intestine	Colorectal Carcinoma	L59	1735	AZD1775	0.003	3	0.114196	0.761864	-0.788657	WEE1	Cell cycle	AZ	L61	2093	Capivasertib	0.003	3	0.078469	0.574123	0.613874	AKT	PI3K/MTOR signaling	AZ	0.872008	0.110144	0.297885	0.0119509	12	-0.0162166	0.0579781	3	0.0539258	D1	D3	0.0687636	D2	D2	22	0.089328	0.116623	0.177529	D1
21050	330	2	KM12	1990	905989	SIDM00150	Large Intestine	Colorectal Carcinoma	L60	1705	AZD0156	0.003	3	0.0891666	0.0868533	4.91668	ATM	Genome integrity	AZ	L62	2095	Olaparib	0.003	3	0.0846448	0.103713	4.59853	PARP1, PARP2	Genome integrity	AZ	0.359622	0.272769	0.255909	-0.500435	21	0.120806	0.155695	3	0.180477	D1	D3	0.180477	D1	D3	21	0.139096	0.176248	0.196206	D1
21053	330	1	LB996-RCC	1755	753585	SIDM00180	Kidney	Kidney Carcinoma	L59	1735	AZD1775	0.003	3	0.0919388	0.746002	-0.908748	WEE1	Cell cycle	AZ	L61	2093	Capivasertib	0.003	3	0.0457739	0.51507	0.986267	AKT	PI3K/MTOR signaling	AZ	0.782719	0.036717	0.267649	0.19981	7	-0.0587429	0.0444875	3	-0.0102641	D1	D3	0.0750402	D3	D3	17	0.0513052	0.108113	0.13197	D2
21053	330	2	LB996-RCC	1755	753585	SIDM00180	Kidney	Kidney Carcinoma	L60	1705	AZD0156	0.003	3	0.0278701	0.301765	2.66162	ATM	Genome integrity	AZ	L62	2095	Olaparib	0.003	3	0.0891988	0.133269	4.5871	PARP1, PARP2	Genome integrity	AZ	0.38006	0.0782944	0.246791	-0.202849	14	0.00705465	0.0455645	3	0.0253901	D3	D2	0.0625405	D3	D2	19	0.0466752	0.0718958	0.08017	D1
21056	330	1	LN-229	1504	1240169	SIDM00684	Central Nervous System	Glioblastoma	L59	1735	AZD1775	0.003	3	0.0760128	0.39024	1.94746	WEE1	Cell cycle	AZ	L61	2093	Capivasertib	0.003	3	0.087295	0.141587	4.52626	AKT	PI3K/MTOR signaling	AZ	0.419166	0.028926	0.277578	0.0315043	3	-0.0619514	0.0410726	3	-0.0406563	D3	D3	0.0710615	D3	D1	8	-0.018117	0.0569079	-0.011973	D3
21056	330	2	LN-229	1504	1240169	SIDM00684	Central Nervous System	Glioblastoma	L60	1705	AZD0156	0.003	3	0.0663846	0.0668721	6.11172	ATM	Genome integrity	AZ	L62	2095	Olaparib	0.003	3	0.0518297	0.087715	5.55273	PARP1, PARP2	Genome integrity	AZ	0.106673	0.0398006	0.0189577	-0.280989	11	-0.0258337	0.0342476	3	0.027134	D3	D3	0.0349419	D3	D2	12	-0.00818656	0.0410351	0.0374977	D3
21065	330	1	MOLT-16	1321	908147	SIDM00431	Haematopoietic and Lymphoid	T-Lymphoblastic Leukemia	L59	1735	AZD1775	0.003	3	0.136599	0.997378	-1.78508	WEE1	Cell cycle	AZ	L61	2093	Capivasertib	0.003	3	0.285374	0.895182	0.0575814	AKT	PI3K/MTOR signaling	AZ	1	0.00262206	0.104818	0.272322	21	0.0567673	0.093665	3	0.173088	D3	D3	0.200985	D3	D3	21	0.0771826	0.116627	0.202773	D3
21065	330	2	MOLT-16	1321	908147	SIDM00431	Haematopoietic and Lymphoid	T-Lymphoblastic Leukemia	L60	1705	AZD0156	0.003	3	0.0430969	0.248585	1.63552	ATM	Genome integrity	AZ	L62	2095	Olaparib	0.003	3	0.108069	0.0772333	2.30261	PARP1, PARP2	Genome integrity	AZ	0.914247	0.665662	0.837014	0.18657	25	0.396841	0.396841	3	0.605049	D2	D1	0.605049	D2	D1	25	0.401147	0.401147	0.609812	D2
21071	330	1	NCI-H1623	1238	687798	SIDM00747	Lung	Lung Adenocarcinoma	L59	1735	AZD1775	0.003	3	0.0620497	0.452227	1.54416	WEE1	Cell cycle	AZ	L61	2093	Capivasertib	0.003	3	0.107488	0.341417	2.62575	AKT	PI3K/MTOR signaling	AZ	0.597416	0.145189	0.255999	0.802652	5	-0.0576328	0.0627925	3	0.0142207	D1	D1	0.109857	D3	D2	17	0.0452834	0.100131	0.164327	D1
21071	330	2	NCI-H1623	1238	687798	SIDM00747	Lung	Lung Adenocarcinoma	L60	1705	AZD0156	0.003	3	0.0360994	0.10306	6.12798	ATM	Genome integrity	AZ	L62	2095	Olaparib	0.003	3	0.0887968	0.196169	4.37706	PARP1, PARP2	Genome integrity	AZ	0.333091	0.230032	0.136923	0.538328	11	0.0125605	0.105488	3	0.0773326	D1	D3	0.138148	D1	D1	16	0.0498711	0.106466	0.121509	D1
21074	330	1	SNU-5	28	908445	SIDM01144	Stomach	Gastric Carcinoma	L59	1735	AZD1775	0.003	3	0.131702	0.562731	0.61443	WEE1	Cell cycle	AZ	L61	2093	Capivasertib	0.003	3	0.0585623	0.251481	3.1922	AKT	PI3K/MTOR signaling	AZ	0.699894	0.137163	0.448413	0.0199854	9	-0.0655054	0.0454475	3	-0.00433943	D1	D3	0.0660426	D1	D3	14	0.00408776	0.0831472	0.0730753	D1
21074	330	2	SNU-5	28	908445	SIDM01144	Stomach	Gastric Carcinoma	L60	1705	AZD0156	0.003	3	0.0194179	0.180693	4.00014	ATM	Genome integrity	AZ	L62	2095	Olaparib	0.003	3	0.179136	0.106519	5.18087	PARP1, PARP2	Genome integrity	AZ	0.438605	0.257912	0.332086	-0.241303	9	0.0150451	0.178569	3	0.0802463	D1	D3	0.203112	D3	D3	13	0.0463833	0.142376	0.0992979	D1
21077	330	1	SISO	1498	1240212	SIDM00394	Cervix	Cervical Carcinoma	L59	1735	AZD1775	0.003	3	0.0966157	0.597927	0.423164	WEE1	Cell cycle	AZ	L61	2093	Capivasertib	0.003	3	0.0713304	0.217945	3.27335	AKT	PI3K/MTOR signaling	AZ	0.731346	0.133419	0.513402	0.310244	6	-0.101914	0.0628653	3	-0.0822198	D1	D3	0.0791522	D1	D2	8	-0.0468484	0.0774038	-0.0244802	D1
21077	330	2	SISO	1498	1240212	SIDM00394	Cervix	Cervical Carcinoma	L60	1705	AZD0156	0.003	3	0.0447609	0.0809931	5.23287	ATM	Genome integrity	AZ	L62	2095	Olaparib	0.003	3	0.0880281	0.146459	4.09879	PARP1, PARP2	Genome integrity	AZ	0.30344	0.222447	0.15698	-0.117662	23	0.0631328	0.0710659	3	0.0838111	D1	D1	0.0838111	D1	D1	24	0.0845722	0.0899473	0.123752	D1
21080	330	1	SUP-M2	1878	1331040	SIDM00421	Haematopoietic and Lymphoid	T-Cell Non-Hodgkin's Lymphoma	L59	1735	AZD1775	0.003	3	0.0538816	0.991585	-1.15132	WEE1	Cell cycle	AZ	L61	2093	Capivasertib	0.003	3	0.0919918	0.0402336	2.595	AKT	PI3K/MTOR signaling	AZ	0.999661	0.00807543	0.959427	0.315127	12	0.0518099	0.133399	3	0.121169	D1	D1	0.236351	D3	D1	12	0.0549738	0.135954	0.128691	D2
21080	330	2	SUP-M2	1878	1331040	SIDM00421	Haematopoietic and Lymphoid	T-Cell Non-Hodgkin's Lymphoma	L60	1705	AZD0156	0.003	3	0.0136635	0.0304296	2.73154	ATM	Genome integrity	AZ	L62	2095	Olaparib	0.003	3	0.126663	0.107394	2.09761	PARP1, PARP2	Genome integrity	AZ	0.605936	0.575507	0.498542	-0.0785971	23	0.202174	0.222862	3	0.315604	D1	D1	0.315604	D1	D1	23	0.203982	0.224826	0.320586	D1
21083	330	1	SW780	2039	687457	SIDM01160	Bladder	Bladder Carcinoma	L59	1735	AZD1775	0.003	3	0.0599754	0.301189	2.74167	WEE1	Cell cycle	AZ	L61	2093	Capivasertib	0.003	3	0.0951979	0.12389	4.91731	AKT	PI3K/MTOR signaling	AZ	0.398856	0.0976672	0.274965	-0.221481	14	0.00169083	0.0518937	3	0.0489056	D3	D3	0.0629372	D1	D1	20	0.0412895	0.0660074	0.0728027	D3
21083	330	2	SW780	2039	687457	SIDM01160	Bladder	Bladder Carcinoma	L60	1705	AZD0156	0.003	3	0.0818493	0.0791196	5.89004	ATM	Genome integrity	AZ	L62	2095	Olaparib	0.003	3	0.0695559	0.0950192	5.49856	PARP1, PARP2	Genome integrity	AZ	0.182558	0.103438	0.0875388	-0.437778	9	-0.000715399	0.0894445	3	0.0431329	D3	D3	0.0944286	D3	D3	13	0.0200394	0.0762587	0.0557098	D3
21089	330	1	TUR	6	909773	SIDM01205	Haematopoietic and Lymphoid	Acute Myeloid Leukemia	L59	1735	AZD1775	0.003	3	0.0591077	0.877902	-0.553063	WEE1	Cell cycle	AZ	L61	2093	Capivasertib	0.003	3	0.145694	0.462739	1.22363	AKT	PI3K/MTOR signaling	AZ	0.955233	0.0773312	0.492493	0.279135	16	0.0433636	0.111602	3	0.115849	D1	D3	0.192592	D2	D1	18	0.081949	0.140348	0.17227	D1
21089	330	2	TUR	6	909773	SIDM01205	Haematopoietic and Lymphoid	Acute Myeloid Leukemia	L60	1705	AZD0156	0.003	3	0.0218992	0.0472625	3.61343	ATM	Genome integrity	AZ	L62	2095	Olaparib	0.003	3	0.104173	0.063577	3.3507	PARP1, PARP2	Genome integrity	AZ	0.273154	0.225891	0.209577	-0.402944	12	0.0469259	0.129984	3	0.127026	D1	D3	0.194643	D1	D3	13	0.0513324	0.120974	0.128756	D1
21092	330	1	VA-ES-BJ	1004	688121	SIDM01179	Soft Tissue	Other Solid Carcinomas	L59	1735	AZD1775	0.003	3	0.0382167	0.500074	1.0981	WEE1	Cell cycle	AZ	L61	2093	Capivasertib	0.003	3	0.0406568	0.267442	2.81678	AKT	PI3K/MTOR signaling	AZ	0.645529	0.145455	0.378087	NA	14	-0.00370835	0.069816	3	0.0545711	D2	D1	0.109727	D2	D1	16	0.0610239	0.133785	0.159274	D2
21092	330	2	VA-ES-BJ	1004	688121	SIDM01179	Soft Tissue	Other Solid Carcinomas	L60	1705	AZD0156	0.003	3	0.0529299	0.208598	3.37225	ATM	Genome integrity	AZ	L62	2095	Olaparib	0.003	3	0.0618078	0.111879	4.63114	PARP1, PARP2	Genome integrity	AZ	0.284173	0.0755752	0.172294	NA	11	-0.0267487	0.0529826	3	0.0211935	D3	D3	0.0842101	D3	D2	14	0.00273537	0.0610843	0.0376789	D3
21095	330	1	WM278	2155	1240226	SIDM00975	Skin	Melanoma	L59	1735	AZD1775	0.003	3	0.0544795	0.32079	2.85194	WEE1	Cell cycle	AZ	L61	2093	Capivasertib	0.003	3	0.0778904	0.216091	4.11047	AKT	PI3K/MTOR signaling	AZ	0.389107	0.0683173	0.173016	0.129694	5	-0.0467997	0.0468633	3	-0.0299905	D1	D1	0.0679515	D3	D1	17	0.0243779	0.0602037	0.0788413	D1
21095	330	2	WM278	2155	1240226	SIDM00975	Skin	Melanoma	L60	1705	AZD0156	0.003	3	0.0437784	0.0870553	6.59162	ATM	Genome integrity	AZ	L62	2095	Olaparib	0.003	3	0.0727775	0.090273	6.49854	PARP1, PARP2	Genome integrity	AZ	0.20914	0.122084	0.118867	-0.0502736	12	0.00114597	0.061742	3	0.0229232	D1	D3	0.0754041	D1	D3	15	0.0273294	0.0729909	0.0452109	D1
21098	330	1	WM793B	114	1299081	SIDM00973	Skin	Melanoma	L59	1735	AZD1775	0.003	3	0.0607192	0.584931	0.657208	WEE1	Cell cycle	AZ	L61	2093	Capivasertib	0.003	3	0.057708	0.119667	3.66634	AKT	PI3K/MTOR signaling	AZ	0.605959	0.0210279	0.486292	-0.2334	10	-0.0156689	0.0398907	3	0.00558475	D1	D1	0.0493427	D1	D1	13	0.0101759	0.0594522	0.0457619	D1
21098	330	2	WM793B	114	1299081	SIDM00973	Skin	Melanoma	L60	1705	AZD0156	0.003	3	0.0350831	0.148157	3.34922	ATM	Genome integrity	AZ	L62	2095	Olaparib	0.003	3	0.0597775	0.0802348	4.23709	PARP1, PARP2	Genome integrity	AZ	0.197409	0.0492517	0.117174	-0.641951	15	0.0205572	0.0670285	3	0.0610735	D3	D3	0.0935625	D3	D2	16	0.0353477	0.0788881	0.0670595	D3
21116	330	1	8505C	868	924102	SIDM00996	Thyroid	Thyroid Gland Carcinoma	L59	1735	AZD1775	0.003	3	0.0685238	0.590335	0.469934	WEE1	Cell cycle	AZ	L61	2093	Capivasertib	0.003	3	0.090472	0.325928	2.34901	AKT	PI3K/MTOR signaling	AZ	0.740545	0.15021	0.414617	0.241478	6	-0.101003	0.0539063	3	-0.0826363	D1	D3	0.0672521	D1	D1	9	-0.024705	0.0821944	0.0176043	D1
21116	330	2	8505C	868	924102	SIDM00996	Thyroid	Thyroid Gland Carcinoma	L60	1705	AZD0156	0.003	3	0.0379891	0.301978	2.54043	ATM	Genome integrity	AZ	L62	2095	Olaparib	0.003	3	0.0831905	0.154612	4.02196	PARP1, PARP2	Genome integrity	AZ	0.392012	0.0900347	0.237401	-0.107055	22	0.0660331	0.0798805	3	0.119623	D3	D2	0.119623	D3	D2	24	0.106602	0.112749	0.156633	D3
21119	330	1	A253	2089	906794	SIDM00796	Head and Neck	Head and Neck Carcinoma	L59	1735	AZD1775	0.003	3	0.0507718	0.732769	0.12395	WEE1	Cell cycle	AZ	L61	2093	Capivasertib	0.003	3	0.0974615	0.506791	1.07236	AKT	PI3K/MTOR signaling	AZ	0.848223	0.115454	0.341432	0.283564	15	0.0247872	0.0848477	3	0.090245	D1	D1	0.123002	D2	D2	15	0.0757498	0.160579	0.195352	D1
21119	330	2	A253	2089	906794	SIDM00796	Head and Neck	Head and Neck Carcinoma	L60	1705	AZD0156	0.003	3	0.04063	0.0506902	3.9297	ATM	Genome integrity	AZ	L62	2095	Olaparib	0.003	3	0.083219	0.069049	3.61218	PARP1, PARP2	Genome integrity	AZ	0.186248	0.135558	0.117199	-0.378411	17	0.053639	0.089547	3	0.0851761	D2	D2	0.113829	D2	D2	19	0.0593417	0.0860827	0.0896773	D2
21122	330	1	C-4-I	561	687506	SIDM00905	Cervix	Cervical Carcinoma	L59	1735	AZD1775	0.003	3	0.0718274	0.913964	-1.6335	WEE1	Cell cycle	AZ	L61	2093	Capivasertib	0.003	3	0.0881326	0.348025	1.82439	AKT	PI3K/MTOR signaling	AZ	0.969682	0.0557176	0.621656	0.39642	15	0.0113406	0.0886368	3	0.0952447	D1	D1	0.147323	D3	D1	17	0.0578864	0.113801	0.14023	D1
21122	330	2	C-4-I	561	687506	SIDM00905	Cervix	Cervical Carcinoma	L60	1705	AZD0156	0.003	3	0.0905673	0.0902589	3.76997	ATM	Genome integrity	AZ	L62	2095	Olaparib	0.003	3	0.116696	0.22558	2.52471	PARP1, PARP2	Genome integrity	AZ	0.362475	0.272216	0.136895	-0.210786	23	0.086705	0.103294	3	0.125464	D1	D2	0.125464	D1	D2	23	0.102786	0.120639	0.152957	D1
21134	330	1	GB-1	2095	687568	SIDM00581	Central Nervous System	Glioblastoma	L59	1735	AZD1775	0.003	3	0.0474131	0.460015	1.42487	WEE1	Cell cycle	AZ	L61	2093	Capivasertib	0.003	3	0.0501576	0.320074	2.63224	AKT	PI3K/MTOR signaling	AZ	0.624827	0.164812	0.304753	0.179614	10	-0.0211267	0.0377998	3	0.0175536	D1	D3	0.0622021	D2	D2	22	0.0668811	0.079766	0.114504	D1
21134	330	2	GB-1	2095	687568	SIDM00581	Central Nervous System	Glioblastoma	L60	1705	AZD0156	0.003	3	0.0468746	0.137408	4.83785	ATM	Genome integrity	AZ	L62	2095	Olaparib	0.003	3	0.0594354	0.125614	5.04817	PARP1, PARP2	Genome integrity	AZ	0.23779	0.100382	0.112176	-0.207422	15	0.0140335	0.0546107	3	0.059769	D3	D1	0.0912263	D1	D3	18	0.0471191	0.0765696	0.0901807	D2
21137	330	1	HC-1	637	907044	SIDM01073	Haematopoietic and Lymphoid	Other Blood Carcinomas	L59	1735	AZD1775	0.003	3	0.172924	0.968124	-1.67917	WEE1	Cell cycle	AZ	L61	2093	Capivasertib	0.003	3	0.166219	0.386315	1.47524	AKT	PI3K/MTOR signaling	AZ	0.982105	0.0139814	0.59579	NA	16	0.0513679	0.12805	3	0.111568	D1	D2	0.202168	D3	D1	19	0.0827239	0.138324	0.164632	D2
21137	330	2	HC-1	637	907044	SIDM01073	Haematopoietic and Lymphoid	Other Blood Carcinomas	L60	1705	AZD0156	0.003	3	0.0802851	0.327725	1.68329	ATM	Genome integrity	AZ	L62	2095	Olaparib	0.003	3	0.0435546	0.114919	2.75987	PARP1, PARP2	Genome integrity	AZ	0.527463	0.199737	0.412544	NA	18	0.133644	0.198088	3	0.228452	D2	D3	0.296853	D2	D3	19	0.146646	0.199545	0.231531	D2
21140	330	1	HCC1806	1317	907047	SIDM00875	Breast	Breast Carcinoma	L59	1735	AZD1775	0.003	3	0.0988573	0.934107	-1.30725	WEE1	Cell cycle	AZ	L61	2093	Capivasertib	0.003	3	0.0611101	0.0698758	3.44735	AKT	PI3K/MTOR signaling	AZ	0.933168	-0.000939147	0.863292	0.182348	13	0.0151163	0.104731	3	0.0877086	D1	D1	0.163471	D3	D3	13	0.0246491	0.115985	0.0956187	D1
21140	330	2	HCC1806	1317	907047	SIDM00875	Breast	Breast Carcinoma	L60	1705	AZD0156	0.003	3	0.0641735	0.134729	2.78606	ATM	Genome integrity	AZ	L62	2095	Olaparib	0.003	3	0.0383686	0.203336	2.33765	PARP1, PARP2	Genome integrity	AZ	0.478709	0.34398	0.275373	-0.27211	25	0.190611	0.190611	3	0.246792	D3	D2	0.246792	D3	D2	25	0.204455	0.204455	0.251425	D3
21143	330	1	Hs-746T	1850	1240151	SIDM00665	Stomach	Gastric Carcinoma	L59	1735	AZD1775	0.003	3	0.0499868	0.627564	0.363399	WEE1	Cell cycle	AZ	L61	2093	Capivasertib	0.003	3	0.069781	0.29906	2.2988	AKT	PI3K/MTOR signaling	AZ	0.771617	0.144053	0.472557	0.289313	16	0.0309899	0.0893057	3	0.0949336	D1	D1	0.132576	D2	D1	18	0.0889186	0.139132	0.190058	D1
21143	330	2	Hs-746T	1850	1240151	SIDM00665	Stomach	Gastric Carcinoma	L60	1705	AZD0156	0.003	3	0.0487239	0.24615	2.67569	ATM	Genome integrity	AZ	L62	2095	Olaparib	0.003	3	0.0625807	0.142422	3.6283	PARP1, PARP2	Genome integrity	AZ	0.378102	0.131952	0.23568	-0.104202	19	0.0802037	0.126429	3	0.158346	D3	D3	0.158346	D3	D3	20	0.108781	0.144959	0.172263	D3
21146	330	1	HT-144	1193	907067	SIDM00695	Skin	Melanoma	L59	1735	AZD1775	0.003	3	0.092472	0.899541	-1.38649	WEE1	Cell cycle	AZ	L61	2093	Capivasertib	0.003	3	0.117823	0.555093	0.847768	AKT	PI3K/MTOR signaling	AZ	0.953756	0.0542151	0.398662	0.409728	12	0.00141056	0.06568	3	0.0542856	D1	D1	0.111246	D3	D1	19	0.0682877	0.105817	0.160922	D2
21146	330	2	HT-144	1193	907067	SIDM00695	Skin	Melanoma	L60	1705	AZD0156	0.003	3	0.101803	0.185245	2.77778	ATM	Genome integrity	AZ	L62	2095	Olaparib	0.003	3	0.122592	0.0993572	3.59761	PARP1, PARP2	Genome integrity	AZ	0.380667	0.195422	0.28131	-0.163361	21	0.0767352	0.100266	3	0.1133	D1	D3	0.128722	D1	D3	23	0.0920358	0.105323	0.119737	D1
21149	330	1	HuO9	330	907072	SIDM00599	Bone	Osteosarcoma	L59	1735	AZD1775	0.003	3	0.0910605	0.894711	-1.18085	WEE1	Cell cycle	AZ	L61	2093	Capivasertib	0.003	3	0.133513	0.714316	0.122354	AKT	PI3K/MTOR signaling	AZ	0.901648	0.0069364	0.187332	0.604714	7	-0.0494771	0.0638524	3	0.00333581	D1	D3	0.0935633	D3	D1	15	0.023896	0.0872556	0.0605902	D2
21149	330	2	HuO9	330	907072	SIDM00599	Bone	Osteosarcoma	L60	1705	AZD0156	0.003	3	0.050258	0.394342	1.55572	ATM	Genome integrity	AZ	L62	2095	Olaparib	0.003	3	0.055005	0.102539	3.40953	PARP1, PARP2	Genome integrity	AZ	0.490417	0.0960747	0.387877	0.193483	21	0.0887956	0.110502	3	0.123339	D3	D1	0.142381	D3	D1	22	0.106241	0.123755	0.144741	D3
21155	330	1	KCL-22	1513	1330931	SIDM01004	Haematopoietic and Lymphoid	Chronic Myelogenous Leukemia	L59	1735	AZD1775	0.003	3	0.177999	0.895097	-0.643544	WEE1	Cell cycle	AZ	L61	2093	Capivasertib	0.003	3	0.0921582	0.247127	2.00386	AKT	PI3K/MTOR signaling	AZ	0.962199	0.0671015	0.715072	0.235321	14	0.0350468	0.133607	3	0.119391	D1	D1	0.238127	D2	D2	14	0.0598712	0.158531	0.160792	D1
21155	330	2	KCL-22	1513	1330931	SIDM01004	Haematopoietic and Lymphoid	Chronic Myelogenous Leukemia	L60	1705	AZD0156	0.003	3	0.0766246	0.194623	2.25272	ATM	Genome integrity	AZ	L62	2095	Olaparib	0.003	3	0.0559241	0.0955466	2.92513	PARP1, PARP2	Genome integrity	AZ	0.456575	0.261951	0.361028	-0.270303	24	0.156725	0.163414	3	0.193163	D2	D1	0.193163	D2	D1	24	0.166102	0.173166	0.207592	D1
21161	330	1	KYSE-180	599	907318	SIDM01030	Esophagus	Esophageal Squamous Cell Carcinoma	L59	1735	AZD1775	0.003	3	0.111521	0.839958	-0.821744	WEE1	Cell cycle	AZ	L61	2093	Capivasertib	0.003	3	0.0267113	0.297691	2.0928	AKT	PI3K/MTOR signaling	AZ	0.800197	-0.0397611	0.502506	0.00492549	11	-0.0066283	0.0674215	3	0.0331471	D2	D1	0.100289	D1	D3	16	0.0372539	0.102223	0.116256	D2
21161	330	2	KYSE-180	599	907318	SIDM01030	Esophagus	Esophageal Squamous Cell Carcinoma	L60	1705	AZD0156	0.003	3	0.0332477	0.127152	3.32993	ATM	Genome integrity	AZ	L62	2095	Olaparib	0.003	3	0.0347969	0.0645669	4.19509	PARP1, PARP2	Genome integrity	AZ	0.233151	0.105999	0.168584	-0.562121	22	0.065422	0.0772664	3	0.102857	D3	D1	0.119309	D3	D1	22	0.0760047	0.0887603	0.111274	D3
21176	330	1	NCI-H1838	1690	687807	SIDM00769	Lung	Lung Adenocarcinoma	L59	1735	AZD1775	0.003	3	0.0445779	0.522647	0.892171	WEE1	Cell cycle	AZ	L61	2093	Capivasertib	0.003	3	0.0434419	0.302491	3.00122	AKT	PI3K/MTOR signaling	AZ	0.501144	-0.0215029	0.198653	0.0540727	3	-0.0977695	0.0487624	3	-0.0514959	D3	D1	0.0595753	D1	D1	13	-0.00460254	0.0740914	0.0768529	D2
21176	330	2	NCI-H1838	1690	687807	SIDM00769	Lung	Lung Adenocarcinoma	L60	1705	AZD0156	0.003	3	0.0312519	0.114796	5.75036	ATM	Genome integrity	AZ	L62	2095	Olaparib	0.003	3	0.049601	0.079391	6.67949	PARP1, PARP2	Genome integrity	AZ	0.210546	0.0957494	0.131155	-0.236526	8	-0.00925976	0.0665236	3	0.0253246	D3	D3	0.136435	D2	D1	14	0.0171848	0.060622	0.0428206	D3
21179	330	1	SNU-175	154	1659928	SIDM00216	Large Intestine	Colorectal Carcinoma	L59	1735	AZD1775	0.003	3	0.0780621	0.823798	-1.00767	WEE1	Cell cycle	AZ	L61	2093	Capivasertib	0.003	3	0.104074	0.432226	1.47114	AKT	PI3K/MTOR signaling	AZ	0.916623	0.0928252	0.484397	0.125515	17	0.0244049	0.0783547	3	0.0902962	D1	D3	0.105541	D2	D3	22	0.0951657	0.114276	0.169653	D1
21179	330	2	SNU-175	154	1659928	SIDM00216	Large Intestine	Colorectal Carcinoma	L60	1705	AZD0156	0.003	3	0.044746	0.355429	1.91154	ATM	Genome integrity	AZ	L62	2095	Olaparib	0.003	3	0.0814746	0.265629	2.48739	PARP1, PARP2	Genome integrity	AZ	0.553189	0.197759	0.287559	-0.23792	24	0.10475	0.111999	3	0.134583	D2	D3	0.134583	D2	D3	24	0.149634	0.157235	0.181001	D1
21191	330	1	NCI-H1155	801	908467	SIDM00651	Lung	Non-Small Cell Lung Carcinoma	L59	1735	AZD1775	0.003	3	0.181356	0.482911	1.18478	WEE1	Cell cycle	AZ	L61	2093	Capivasertib	0.003	3	0.0661958	0.238389	2.5622	AKT	PI3K/MTOR signaling	AZ	0.83072	0.34781	0.592332	0.206815	10	0.00557316	0.190186	3	0.120807	D1	D1	0.300958	D1	D3	10	0.0474095	0.258083	0.202283	D1
21191	330	2	NCI-H1155	801	908467	SIDM00651	Lung	Non-Small Cell Lung Carcinoma	L60	1705	AZD0156	0.003	3	0.0912552	0.100223	3.8641	ATM	Genome integrity	AZ	L62	2095	Olaparib	0.003	3	0.203602	0.135963	3.42873	PARP1, PARP2	Genome integrity	AZ	0.451926	0.351703	0.315963	-0.17198	21	0.103006	0.130954	3	0.134897	D2	D3	0.164281	D1	D1	22	0.118871	0.138766	0.144475	D2
21194	330	1	NCI-H1944	183	1240185	SIDM00762	Lung	Lung Adenocarcinoma	L59	1735	AZD1775	0.003	3	0.0921695	0.730005	-0.176105	WEE1	Cell cycle	AZ	L61	2093	Capivasertib	0.003	3	0.0376949	0.374446	1.7563	AKT	PI3K/MTOR signaling	AZ	0.861309	0.131304	0.486863	0.195047	15	0.020665	0.0956553	3	0.107331	D1	D1	0.126739	D2	D2	18	0.0814758	0.139074	0.20558	D1
21194	330	2	NCI-H1944	183	1240185	SIDM00762	Lung	Lung Adenocarcinoma	L60	1705	AZD0156	0.003	3	0.0469266	0.268001	2.38632	ATM	Genome integrity	AZ	L62	2095	Olaparib	0.003	3	0.0863279	0.0740734	4.33554	PARP1, PARP2	Genome integrity	AZ	0.490542	0.222541	0.416469	-0.17572	20	0.106437	0.143942	3	0.160538	D1	D1	0.16816	D3	D3	20	0.122706	0.163391	0.192241	D1
21200	330	1	SJRH30	2260	909716	SIDM01095	Soft Tissue	Rhabdomyosarcoma	L59	1735	AZD1775	0.003	3	0.103715	0.909437	-1.14918	WEE1	Cell cycle	AZ	L61	2093	Capivasertib	0.003	3	0.091118	0.801455	-0.261114	AKT	PI3K/MTOR signaling	AZ	0.955425	0.0459874	0.15397	0.409119	12	-0.00652576	0.0713262	3	0.072028	D1	D3	0.11404	D2	D3	15	0.0617335	0.133207	0.143191	D2
21200	330	2	SJRH30	2260	909716	SIDM01095	Soft Tissue	Rhabdomyosarcoma	L60	1705	AZD0156	0.003	3	0.0556347	0.312391	1.8674	ATM	Genome integrity	AZ	L62	2095	Olaparib	0.003	3	0.101847	0.143933	2.83602	PARP1, PARP2	Genome integrity	AZ	0.479929	0.167538	0.335996	-0.0663772	22	0.0962932	0.113158	3	0.148308	D1	D3	0.150238	D3	D3	22	0.115053	0.133236	0.154452	D1
21203	330	1	Raji	1762	909262	SIDM00844	Haematopoietic and Lymphoid	Burkitt's Lymphoma	L59	1735	AZD1775	0.003	3	0.146659	0.899116	-0.788306	WEE1	Cell cycle	AZ	L61	2093	Capivasertib	0.003	3	0.0813898	0.0927902	3.0654	AKT	PI3K/MTOR signaling	AZ	0.990806	0.0916893	0.898015	0.239037	15	0.0378055	0.16123	3	0.104131	D1	D1	0.220423	D2	D1	16	0.0503073	0.164414	0.118387	D1
21203	330	2	Raji	1762	909262	SIDM00844	Haematopoietic and Lymphoid	Burkitt's Lymphoma	L60	1705	AZD0156	0.003	3	0.0769003	0.079268	3.21403	ATM	Genome integrity	AZ	L62	2095	Olaparib	0.003	3	0.158761	0.116481	2.84643	PARP1, PARP2	Genome integrity	AZ	0.563901	0.484633	0.44742	-0.187867	22	0.211047	0.243445	3	0.24717	D1	D1	0.266473	D3	D1	22	0.218783	0.252078	0.266722	D1
21518	330	1	Raji	1762	909262	SIDM00844	Haematopoietic and Lymphoid	Burkitt's Lymphoma	L59	1735	AZD1775	0.003	3	0.163788	0.89082	-0.712135	WEE1	Cell cycle	AZ	L61	2093	Capivasertib	0.003	3	0.104678	0.259817	2.0017	AKT	PI3K/MTOR signaling	AZ	0.962219	0.0713991	0.702402	0.190401	12	-0.035614	0.118698	3	0.0114328	D1	D2	0.227929	D2	D2	12	-0.0079668	0.135467	0.0523705	D1
21518	330	2	Raji	1762	909262	SIDM00844	Haematopoietic and Lymphoid	Burkitt's Lymphoma	L60	1705	AZD0156	0.003	3	0.0227182	0.160307	2.52705	ATM	Genome integrity	AZ	L62	2095	Olaparib	0.003	3	0.0629547	0.104509	2.95159	PARP1, PARP2	Genome integrity	AZ	0.40064	0.240332	0.296131	-0.371178	20	0.101	0.132956	3	0.158309	D1	D3	0.158309	D1	D3	20	0.111193	0.145133	0.161616	D1
21206	330	1	5637	1157	687452	SIDM00807	Bladder	Bladder Carcinoma	L59	1735	AZD1775	0.003	3	0.139541	0.802119	-0.955553	WEE1	Cell cycle	AZ	L61	2093	Capivasertib	0.003	3	0.0737818	0.234082	2.83842	AKT	PI3K/MTOR signaling	AZ	0.956753	0.154634	0.722671	0.237766	12	0.00638864	0.127965	3	0.109376	D1	D3	0.146899	D2	D2	15	0.0517632	0.129998	0.137721	D1
21206	330	2	5637	1157	687452	SIDM00807	Bladder	Bladder Carcinoma	L60	1705	AZD0156	0.003	3	0.0444487	0.134056	3.83668	ATM	Genome integrity	AZ	L62	2095	Olaparib	0.003	3	0.0658213	0.0961749	4.38693	PARP1, PARP2	Genome integrity	AZ	0.438785	0.304729	0.34261	-0.280203	25	0.137624	0.137624	3	0.149407	D3	D1	0.149407	D3	D1	25	0.156442	0.156442	0.187008	D1
21339	330	1	BFTC-909	1284	910698	SIDM00988	Kidney	Kidney Carcinoma	L59	1735	AZD1775	0.003	3	0.0778252	0.769503	-0.546075	WEE1	Cell cycle	AZ	L61	2093	Capivasertib	0.003	3	0.113635	0.675554	0.0980076	AKT	PI3K/MTOR signaling	AZ	0.921914	0.152411	0.24636	0.146722	11	-0.000356422	0.0914737	3	0.0630665	D1	D3	0.125315	D3	D3	21	0.0953217	0.132668	0.168839	D1
21339	330	2	BFTC-909	1284	910698	SIDM00988	Kidney	Kidney Carcinoma	L60	1705	AZD0156	0.003	3	0.112549	0.224928	2.78651	ATM	Genome integrity	AZ	L62	2095	Olaparib	0.003	3	0.0871444	0.155439	3.40779	PARP1, PARP2	Genome integrity	AZ	0.526869	0.301942	0.37143	-0.248322	19	0.070505	0.111529	3	0.11168	D1	D3	0.129725	D1	D3	20	0.0981599	0.134337	0.16148	D1
21342	330	1	CAL-78	1148	1290765	SIDM00929	Bone	Chondrosarcoma	L59	1735	AZD1775	0.003	3	0.0672615	0.707508	-0.107742	WEE1	Cell cycle	AZ	L61	2093	Capivasertib	0.003	3	0.0611884	0.297592	2.27148	AKT	PI3K/MTOR signaling	AZ	0.733173	0.0256659	0.435582	0.385072	3	-0.061353	0.0445065	3	-0.0250465	D3	D3	0.0938614	D1	D1	12	-0.00476759	0.0574708	0.0314311	D3
21342	330	2	CAL-78	1148	1290765	SIDM00929	Bone	Chondrosarcoma	L60	1705	AZD0156	0.003	3	0.0415302	0.187208	3.10384	ATM	Genome integrity	AZ	L62	2095	Olaparib	0.003	3	0.0504886	0.0749961	4.5298	PARP1, PARP2	Genome integrity	AZ	0.272267	0.0850593	0.197271	-0.0758339	12	0.00421375	0.0707043	3	0.0296101	D1	D1	0.106978	D1	D1	15	0.0206625	0.0707023	0.0626288	D1
21351	330	1	DU-4475	302	906844	SIDM01001	Breast	Breast Carcinoma	L59	1735	AZD1775	0.003	3	0.158215	0.890205	-0.826773	WEE1	Cell cycle	AZ	L61	2093	Capivasertib	0.003	3	0.108365	0.157525	2.64121	AKT	PI3K/MTOR signaling	AZ	0.997999	0.107794	0.840474	0.658232	13	0.0203266	0.148557	3	0.107776	D1	D1	0.277854	D2	D2	13	0.0417432	0.167103	0.132895	D1
21351	330	2	DU-4475	302	906844	SIDM01001	Breast	Breast Carcinoma	L60	1705	AZD0156	0.003	3	0.0196883	0.0698424	3.48056	ATM	Genome integrity	AZ	L62	2095	Olaparib	0.003	3	0.0561453	0.246666	2.12575	PARP1, PARP2	Genome integrity	AZ	0.433766	0.363923	0.1871	0.093998	22	0.116526	0.134172	3	0.17592	D2	D1	0.191893	D3	D1	22	0.12652	0.145405	0.184401	D2
21354	330	1	ESO26	1680	1503366	SIDM00539	Esophagus	Esophageal Adenocarcinoma	L59	1735	AZD1775	0.003	3	0.109738	0.603582	0.382049	WEE1	Cell cycle	AZ	L61	2093	Capivasertib	0.003	3	0.053248	0.348344	2.16614	AKT	PI3K/MTOR signaling	AZ	0.706947	0.103365	0.358603	0.617146	10	-0.0424263	0.0371242	3	0.0159065	D1	D2	0.0634267	D2	D3	17	0.0368078	0.0914416	0.135143	D1
21354	330	2	ESO26	1680	1503366	SIDM00539	Esophagus	Esophageal Adenocarcinoma	L60	1705	AZD0156	0.003	3	0.0443791	0.0750633	5.37909	ATM	Genome integrity	AZ	L62	2095	Olaparib	0.003	3	0.0416759	0.0690103	5.53351	PARP1, PARP2	Genome integrity	AZ	0.20567	0.130606	0.136659	0.115869	9	-0.00391432	0.0598174	3	0.0084832	D1	D3	0.0732313	D1	D3	11	0.0110832	0.0648966	0.0191349	D1
21363	330	1	NCI-H2722	1798	1290812	SIDM00099	Lung	Mesothelioma	L59	1735	AZD1775	0.003	3	0.0523625	0.294353	3.10629	WEE1	Cell cycle	AZ	L61	2093	Capivasertib	0.003	3	0.0617337	0.149957	5.08243	AKT	PI3K/MTOR signaling	AZ	0.261546	-0.0328071	0.111589	0.0453579	6	-0.0603308	0.0468131	3	0.00140815	D3	D3	0.0488407	D2	D3	10	-0.0076564	0.0693658	0.038995	D2
21363	330	2	NCI-H2722	1798	1290812	SIDM00099	Lung	Mesothelioma	L60	1705	AZD0156	0.003	3	0.0380124	0.0749174	6.87019	ATM	Genome integrity	AZ	L62	2095	Olaparib	0.003	3	0.0396626	0.120628	5.66008	PARP1, PARP2	Genome integrity	AZ	0.180593	0.105675	0.059965	-0.0355953	11	-0.0169641	0.0467112	3	0.0140594	D3	D3	0.0695031	D3	D1	14	0.00931118	0.0590822	0.0430355	D1
21369	330	1	HCC2157	351	749715	SIDM00774	Breast	Breast Carcinoma	L59	1735	AZD1775	0.003	3	0.0684553	0.273242	3.34002	WEE1	Cell cycle	AZ	L61	2093	Capivasertib	0.003	3	0.0858379	0.298134	3.0604	AKT	PI3K/MTOR signaling	AZ	0.462843	0.189601	0.164709	0.183192	11	-0.0182893	0.0444385	3	0.0135071	D1	D1	0.0575392	D1	D1	20	0.0598694	0.0889225	0.136974	D1
21369	330	2	HCC2157	351	749715	SIDM00774	Breast	Breast Carcinoma	L60	1705	AZD0156	0.003	3	0.0651046	0.129006	5.47444	ATM	Genome integrity	AZ	L62	2095	Olaparib	0.003	3	0.0908597	0.113456	5.80928	PARP1, PARP2	Genome integrity	AZ	0.379876	0.250871	0.266421	0.100225	14	0.0312878	0.114773	3	0.112701	D1	D3	0.12839	D1	D3	16	0.0656132	0.134887	0.139826	D1
21375	330	1	HT55	1688	907287	SIDM00541	Large Intestine	Colorectal Carcinoma	L59	1735	AZD1775	0.003	3	0.0772655	0.698357	-0.416774	WEE1	Cell cycle	AZ	L61	2093	Capivasertib	0.003	3	0.080903	0.454952	1.42477	AKT	PI3K/MTOR signaling	AZ	0.83127	0.132912	0.376318	0.151246	5	-0.124881	0.0368033	3	-0.0695629	D1	D2	0.0504401	D1	D2	11	-0.0247702	0.074847	0.0500978	D1
21375	330	2	HT55	1688	907287	SIDM00541	Large Intestine	Colorectal Carcinoma	L60	1705	AZD0156	0.003	3	0.0396342	0.106293	4.94206	ATM	Genome integrity	AZ	L62	2095	Olaparib	0.003	3	0.0696076	0.0923983	5.22279	PARP1, PARP2	Genome integrity	AZ	0.208961	0.102668	0.116563	-0.471063	14	0.0254182	0.0712424	3	0.0663111	D1	D3	0.0991013	D3	D3	17	0.0472028	0.0790381	0.0819831	D1
21378	330	1	JJN-3	905	1327766	SIDM01036	Haematopoietic and Lymphoid	Plasma Cell Myeloma	L59	1735	AZD1775	0.003	3	0.063268	0.877945	-0.424622	WEE1	Cell cycle	AZ	L61	2093	Capivasertib	0.003	3	0.0817227	0.0548953	3.29561	AKT	PI3K/MTOR signaling	AZ	0.919072	0.0411268	0.864177	0.239406	10	-0.0417108	0.0331172	3	-0.0136523	D1	D1	0.0425862	D1	D1	10	-0.034187	0.0397899	-0.00393208	D1
21378	330	2	JJN-3	905	1327766	SIDM01036	Haematopoietic and Lymphoid	Plasma Cell Myeloma	L60	1705	AZD0156	0.003	3	0.0354196	0.0505483	3.36284	ATM	Genome integrity	AZ	L62	2095	Olaparib	0.003	3	0.113886	0.118109	2.65068	PARP1, PARP2	Genome integrity	AZ	0.213208	0.16266	0.0950995	-0.466458	13	0.0263609	0.0951769	3	0.0853125	D1	D3	0.112753	D3	D3	13	0.0313146	0.0999759	0.08767	D1
21381	330	1	KP-1N	228	1298216	SIDM00583	Pancreas	Pancreatic Carcinoma	L59	1735	AZD1775	0.003	3	0.0961886	0.479338	1.24908	WEE1	Cell cycle	AZ	L61	2093	Capivasertib	0.003	3	0.11172	0.193995	3.69009	AKT	PI3K/MTOR signaling	AZ	0.632807	0.153469	0.438811	-0.0293777	12	-0.0100567	0.0417188	3	0.0181406	D1	D3	0.0605479	D1	D3	17	0.0446737	0.0785266	0.067499	D1
21381	330	2	KP-1N	228	1298216	SIDM00583	Pancreas	Pancreatic Carcinoma	L60	1705	AZD0156	0.003	3	0.0422951	0.25691	3.03113	ATM	Genome integrity	AZ	L62	2095	Olaparib	0.003	3	0.0531825	0.0958804	5.18139	PARP1, PARP2	Genome integrity	AZ	0.276494	0.0195847	0.180614	-0.38569	13	-0.00429006	0.0493932	3	0.0390295	D3	D3	0.0607993	D3	D3	17	0.0252715	0.0579136	0.0610764	D3
21390	330	1	LNCaP-Clone-FGC	2080	907788	SIDM00683	Prostate	Prostate Carcinoma	L59	1735	AZD1775	0.003	3	0.0980608	0.656502	-0.208919	WEE1	Cell cycle	AZ	L61	2093	Capivasertib	0.003	3	0.0695811	0.905348	-3.4596	AKT	PI3K/MTOR signaling	AZ	1	0.343498	0.0946519	0.379386	10	-0.0492153	0.0536898	3	0.0293616	D3	D1	0.0798081	D3	D2	19	0.0505641	0.0907089	0.0817843	D1
21390	330	2	LNCaP-Clone-FGC	2080	907788	SIDM00683	Prostate	Prostate Carcinoma	L60	1705	AZD0156	0.003	3	0.05299	0.364082	2.22436	ATM	Genome integrity	AZ	L62	2095	Olaparib	0.003	3	0.156747	0.275354	3.05185	PARP1, PARP2	Genome integrity	AZ	0.638912	0.27483	0.363558	0.018298	17	0.0755027	0.144451	3	0.176171	D1	D3	0.176171	D1	D3	23	0.1495	0.171693	0.228341	D1
21396	330	1	MDA-MB-361	880	908121	SIDM00528	Breast	Breast Carcinoma	L59	1735	AZD1775	0.003	3	0.137014	0.743059	-0.66265	WEE1	Cell cycle	AZ	L61	2093	Capivasertib	0.003	3	0.0592164	0.423593	1.60951	AKT	PI3K/MTOR signaling	AZ	0.850553	0.107495	0.42696	0.40157	13	-0.0156466	0.0873093	3	0.0875372	D1	D3	0.134445	D2	D3	17	0.0724282	0.146534	0.17796	D1
21396	330	2	MDA-MB-361	880	908121	SIDM00528	Breast	Breast Carcinoma	L60	1705	AZD0156	0.003	3	0.0650486	0.232603	3.07838	ATM	Genome integrity	AZ	L62	2095	Olaparib	0.003	3	0.0470043	0.0960505	4.81692	PARP1, PARP2	Genome integrity	AZ	0.384265	0.151662	0.288214	-0.0647185	14	0.025367	0.0706024	3	0.056973	D1	D2	0.0988453	D1	D1	20	0.0513515	0.0699367	0.0824299	D1
21399	330	1	MES-SA	1395	908127	SIDM00625	Uterus	Other Solid Carcinomas	L59	1735	AZD1775	0.003	3	0.086437	0.740319	-0.347189	WEE1	Cell cycle	AZ	L61	2093	Capivasertib	0.003	3	0.0962345	0.456208	1.34098	AKT	PI3K/MTOR signaling	AZ	0.863171	0.122852	0.406964	0.174813	15	0.00743707	0.0631347	3	0.0729513	D1	D1	0.106912	D2	D2	20	0.0832855	0.118814	0.190739	D1
21399	330	2	MES-SA	1395	908127	SIDM00625	Uterus	Other Solid Carcinomas	L60	1705	AZD0156	0.003	3	0.0350259	0.110392	3.97847	ATM	Genome integrity	AZ	L62	2095	Olaparib	0.003	3	0.049311	0.131277	3.70655	PARP1, PARP2	Genome integrity	AZ	0.352749	0.242358	0.221472	-0.335609	25	0.142221	0.142221	3	0.17035	D2	D2	0.17035	D2	D2	25	0.161066	0.161066	0.191906	D1
21402	330	1	MHH-PREB-1	788	908136	SIDM00388	Haematopoietic and Lymphoid	B-Cell Non-Hodgkin's Lymphoma	L59	1735	AZD1775	0.003	3	0.15767	0.716164	-0.0670263	WEE1	Cell cycle	AZ	L61	2093	Capivasertib	0.003	3	0.0985964	0.148102	3.30211	AKT	PI3K/MTOR signaling	AZ	0.811927	0.0957636	0.663825	0.00671599	12	-0.00500975	0.105763	3	0.0581114	D1	D1	0.174539	D2	D2	12	0.0247267	0.13597	0.0979829	D1
21402	330	2	MHH-PREB-1	788	908136	SIDM00388	Haematopoietic and Lymphoid	B-Cell Non-Hodgkin's Lymphoma	L60	1705	AZD0156	0.003	3	0.0486949	0.195231	2.88247	ATM	Genome integrity	AZ	L62	2095	Olaparib	0.003	3	0.128347	0.0626041	4.50704	PARP1, PARP2	Genome integrity	AZ	0.377639	0.182408	0.315034	-0.427573	12	0.0175334	0.100407	3	0.0469657	D1	D3	0.14777	D1	D3	13	0.030606	0.103336	0.0519141	D1
21410	330	1	NCI-H1693	634	687802	SIDM00742	Lung	Lung Adenocarcinoma	L59	1735	AZD1775	0.003	3	0.0745804	0.432837	1.70273	WEE1	Cell cycle	AZ	L61	2093	Capivasertib	0.003	3	0.061509	0.134295	5.26377	AKT	PI3K/MTOR signaling	AZ	0.449338	0.0165011	0.315043	0.111825	8	-0.0388582	0.0372148	3	-0.00965971	D1	D1	0.0546115	D3	D1	11	0.00855662	0.072954	0.051897	D1
21410	330	2	NCI-H1693	634	687802	SIDM00742	Lung	Lung Adenocarcinoma	L60	1705	AZD0156	0.003	3	0.0139943	0.193974	4.2823	ATM	Genome integrity	AZ	L62	2095	Olaparib	0.003	3	0.0417481	0.168677	4.66371	PARP1, PARP2	Genome integrity	AZ	0.248384	0.0544101	0.0797068	-0.0891296	9	-0.043874	0.0430713	3	-0.00604218	D3	D3	0.0610042	D3	D2	14	0.00543258	0.0616979	0.0287656	D3
21413	330	1	NCI-H1975	1403	924244	SIDM00759	Lung	Lung Adenocarcinoma	L59	1735	AZD1775	0.003	3	0.0622628	0.58247	0.483337	WEE1	Cell cycle	AZ	L61	2093	Capivasertib	0.003	3	0.0611716	0.560163	0.651693	AKT	PI3K/MTOR signaling	AZ	0.714012	0.131542	0.153849	0.0678638	4	-0.0668466	0.0200535	3	-0.0431738	D1	D1	0.0242327	D3	D2	17	0.0491535	0.0974994	0.132003	D1
21413	330	2	NCI-H1975	1403	924244	SIDM00759	Lung	Lung Adenocarcinoma	L60	1705	AZD0156	0.003	3	0.0396335	0.273379	2.90522	ATM	Genome integrity	AZ	L62	2095	Olaparib	0.003	3	0.0428046	0.085372	5.48141	PARP1, PARP2	Genome integrity	AZ	0.389915	0.116536	0.304544	-0.256233	19	0.0548416	0.0874037	3	0.0815555	D1	D3	0.119153	D1	D1	23	0.08241	0.0948905	0.111703	D1
21422	330	1	NEC8	1394	910942	SIDM00243	Testis	Other Solid Carcinomas	L59	1735	AZD1775	0.003	3	0.116818	0.947313	-0.582961	WEE1	Cell cycle	AZ	L61	2093	Capivasertib	0.003	3	0.165724	0.298772	1.59516	AKT	PI3K/MTOR signaling	AZ	0.985151	0.0378379	0.686379	0.468258	16	0.0130465	0.0621374	3	0.0258875	D3	D2	0.121224	D3	D2	18	0.0311934	0.0746751	0.0553449	D1
21422	330	2	NEC8	1394	910942	SIDM00243	Testis	Other Solid Carcinomas	L60	1705	AZD0156	0.003	3	0.0172614	0.0385883	2.97003	ATM	Genome integrity	AZ	L62	2095	Olaparib	0.003	3	0.127526	0.0411037	2.93176	PARP1, PARP2	Genome integrity	AZ	0.276766	0.238178	0.235662	-0.240126	21	0.104264	0.125103	3	0.152597	D1	D3	0.175525	D2	D2	21	0.106593	0.127535	0.152903	D1
21455	330	1	COLO-824	858	906812	SIDM00954	Breast	Breast Carcinoma	L59	1735	AZD1775	0.003	3	0.0737646	0.724373	-0.141035	WEE1	Cell cycle	AZ	L61	2093	Capivasertib	0.003	3	0.0707088	0.491979	1.13978	AKT	PI3K/MTOR signaling	AZ	0.789554	0.0651809	0.297575	0.439953	9	-0.0289027	0.0629379	3	0.0154452	D1	D3	0.0918169	D3	D1	17	0.0458309	0.0970898	0.0823288	D1
21455	330	2	COLO-824	858	906812	SIDM00954	Breast	Breast Carcinoma	L60	1705	AZD0156	0.003	3	0.0449169	0.184406	3.00606	ATM	Genome integrity	AZ	L62	2095	Olaparib	0.003	3	0.139577	0.10231	3.88492	PARP1, PARP2	Genome integrity	AZ	0.383422	0.199016	0.281112	0.0338212	17	0.0729431	0.133009	3	0.147379	D1	D3	0.17501	D1	D3	19	0.0914492	0.135454	0.156179	D1
21464	330	1	EW-1	902	949163	SIDM00205	Bone	Ewing's Sarcoma	L59	1735	AZD1775	0.003	3	0.126705	0.935383	-1.225	WEE1	Cell cycle	AZ	L61	2093	Capivasertib	0.003	3	0.0952164	0.262749	1.99566	AKT	PI3K/MTOR signaling	AZ	0.963363	0.0279798	0.700614	0.329479	14	0.0378633	0.131103	3	0.129314	D1	D2	0.204779	D3	D1	17	0.0653364	0.133988	0.159601	D1
21464	330	2	EW-1	902	949163	SIDM00205	Bone	Ewing's Sarcoma	L60	1705	AZD0156	0.003	3	0.0416804	0.0933889	3.07485	ATM	Genome integrity	AZ	L62	2095	Olaparib	0.003	3	0.197972	0.306823	1.80724	PARP1, PARP2	Genome integrity	AZ	0.684216	0.590827	0.377393	0.0503323	23	0.230594	0.25333	3	0.284114	D1	D3	0.284114	D1	D3	23	0.242706	0.266392	0.294059	D1
21467	330	1	EW-16	1529	949165	SIDM00198	Bone	Ewing's Sarcoma	L59	1735	AZD1775	0.003	3	0.0762063	0.755039	-0.542881	WEE1	Cell cycle	AZ	L61	2093	Capivasertib	0.003	3	0.0994659	0.287801	2.41991	AKT	PI3K/MTOR signaling	AZ	0.887795	0.132756	0.599994	0.320018	10	-0.0480756	0.0700564	3	0.010251	D1	D2	0.107056	D2	D2	13	0.0081709	0.100539	0.0800652	D1
21467	330	2	EW-16	1529	949165	SIDM00198	Bone	Ewing's Sarcoma	L60	1705	AZD0156	0.003	3	0.0638426	0.164666	3.46667	ATM	Genome integrity	AZ	L62	2095	Olaparib	0.003	3	0.0576138	0.243131	2.75457	PARP1, PARP2	Genome integrity	AZ	0.4116	0.246935	0.168469	-0.156177	24	0.0974698	0.1016	3	0.114985	D3	D3	0.114985	D3	D3	25	0.129663	0.129663	0.16171	D1
21470	330	1	KOPN-8	1206	1330933	SIDM01034	Haematopoietic and Lymphoid	B-Lymphoblastic Leukemia	L59	1735	AZD1775	0.003	3	0.105369	0.94184	-1.15864	WEE1	Cell cycle	AZ	L61	2093	Capivasertib	0.003	3	0.136068	0.242029	2.02399	AKT	PI3K/MTOR signaling	AZ	0.967607	0.0257666	0.725578	0.36382	17	0.0369497	0.117449	3	0.121606	D1	D2	0.213509	D3	D3	17	0.0606092	0.135958	0.145724	D1
21470	330	2	KOPN-8	1206	1330933	SIDM01034	Haematopoietic and Lymphoid	B-Lymphoblastic Leukemia	L60	1705	AZD0156	0.003	3	0.0234704	0.140933	2.56384	ATM	Genome integrity	AZ	L62	2095	Olaparib	0.003	3	0.187761	0.225422	2.09918	PARP1, PARP2	Genome integrity	AZ	0.780495	0.639562	0.555073	0.176708	25	0.31032	0.31032	3	0.374701	D1	D1	0.374701	D1	D1	25	0.322848	0.322848	0.406564	D1
21473	330	1	KYSE-50	1939	1298222	SIDM00550	Esophagus	Esophageal Squamous Cell Carcinoma	L59	1735	AZD1775	0.003	3	0.0901834	0.604485	0.598807	WEE1	Cell cycle	AZ	L61	2093	Capivasertib	0.003	3	0.0875395	0.232885	2.50321	AKT	PI3K/MTOR signaling	AZ	0.771435	0.16695	0.53855	0.442065	11	-0.0306066	0.0622583	3	-0.0067799	D1	D3	0.0900186	D1	D1	14	0.00807231	0.0775618	0.0546287	D1
21473	330	2	KYSE-50	1939	1298222	SIDM00550	Esophagus	Esophageal Squamous Cell Carcinoma	L60	1705	AZD0156	0.003	3	0.0267476	0.0587265	4.36752	ATM	Genome integrity	AZ	L62	2095	Olaparib	0.003	3	0.0788126	0.0793464	3.98684	PARP1, PARP2	Genome integrity	AZ	0.19448	0.135753	0.115133	-0.134891	11	0.0152087	0.0873723	3	0.0513911	D2	D3	0.102289	D2	D3	12	0.0237828	0.0828636	0.0567776	D1
21476	330	1	LB771-HNC	12	753583	SIDM00182	Head and Neck	Head and Neck Carcinoma	L59	1735	AZD1775	0.003	3	0.0448455	0.697575	-0.298751	WEE1	Cell cycle	AZ	L61	2093	Capivasertib	0.003	3	0.0801223	0.310697	2.43091	AKT	PI3K/MTOR signaling	AZ	0.695511	-0.00206461	0.384813	0.49831	9	-0.0580674	0.0487884	3	-0.00451047	D1	D1	0.0770755	D3	D1	13	0.0116899	0.0991985	0.0882761	D1
21476	330	2	LB771-HNC	12	753583	SIDM00182	Head and Neck	Head and Neck Carcinoma	L60	1705	AZD0156	0.003	3	0.0600897	0.0754455	5.28831	ATM	Genome integrity	AZ	L62	2095	Olaparib	0.003	3	0.0902159	0.104871	4.68363	PARP1, PARP2	Genome integrity	AZ	0.222963	0.147518	0.118093	0.0257624	16	0.0329797	0.0994651	3	0.10528	D1	D3	0.111747	D3	D3	16	0.0504294	0.114894	0.120485	D1
21479	330	1	LXF-289	1175	753592	SIDM00339	Lung	Lung Adenocarcinoma	L59	1735	AZD1775	0.003	3	0.0532516	0.754831	-0.205864	WEE1	Cell cycle	AZ	L61	2093	Capivasertib	0.003	3	0.109905	0.367184	1.73002	AKT	PI3K/MTOR signaling	AZ	0.836026	0.0811953	0.468843	0.165006	14	-0.00458833	0.0482746	3	0.0403396	D1	D1	0.0783068	D2	D1	19	0.0483748	0.0809232	0.129735	D1
21479	330	2	LXF-289	1175	753592	SIDM00339	Lung	Lung Adenocarcinoma	L60	1705	AZD0156	0.003	3	0.0380316	0.105059	3.58361	ATM	Genome integrity	AZ	L62	2095	Olaparib	0.003	3	0.112015	0.168622	2.94931	PARP1, PARP2	Genome integrity	AZ	0.40005	0.294991	0.231429	-0.27097	21	0.0920068	0.117054	3	0.156937	D1	D3	0.156937	D1	D3	21	0.107736	0.135079	0.168662	D1
21491	330	1	NCI-H1781	2228	1298350	SIDM00754	Lung	Lung Adenocarcinoma	L59	1735	AZD1775	0.003	3	0.120091	0.665689	-0.175661	WEE1	Cell cycle	AZ	L61	2093	Capivasertib	0.003	3	0.0577242	0.590856	0.418682	AKT	PI3K/MTOR signaling	AZ	0.858209	0.192521	0.267353	0.683828	3	-0.0960032	0.0534325	3	-0.039973	D1	D1	0.093164	D3	D3	13	0.0252247	0.114021	0.131962	D1
21491	330	2	NCI-H1781	2228	1298350	SIDM00754	Lung	Lung Adenocarcinoma	L60	1705	AZD0156	0.003	3	0.119564	0.294612	2.71394	ATM	Genome integrity	AZ	L62	2095	Olaparib	0.003	3	0.0804594	0.23469	3.28549	PARP1, PARP2	Genome integrity	AZ	0.584967	0.290356	0.350278	0.410586	11	0.00765012	0.107474	3	0.0375044	D1	D3	0.165643	D1	D3	20	0.0645234	0.103636	0.0780928	D1
21500	330	1	OACp4C	966	1503362	SIDM00445	Esophagus	Esophageal Adenocarcinoma	L59	1735	AZD1775	0.003	3	0.0833431	0.854343	-1.07434	WEE1	Cell cycle	AZ	L61	2093	Capivasertib	0.003	3	0.059695	0.444453	1.37266	AKT	PI3K/MTOR signaling	AZ	0.8895	0.0351571	0.445047	0.468243	12	0.000509911	0.0696482	3	0.0567219	D2	D2	0.109143	D3	D2	17	0.0644132	0.121051	0.167648	D2
21500	330	2	OACp4C	966	1503362	SIDM00445	Esophagus	Esophageal Adenocarcinoma	L60	1705	AZD0156	0.003	3	0.059181	0.262172	2.36954	ATM	Genome integrity	AZ	L62	2095	Olaparib	0.003	3	0.0319521	0.0629319	4.41587	PARP1, PARP2	Genome integrity	AZ	0.406293	0.14412	0.343361	-0.0149649	8	-0.000540672	0.0918145	3	0.0562221	D1	D3	0.112882	D1	D1	10	0.0131155	0.0815475	0.0607227	D1
21503	330	1	OS-RC-2	1674	909250	SIDM00239	Kidney	Kidney Carcinoma	L59	1735	AZD1775	0.003	3	0.0484202	0.393373	2.26167	WEE1	Cell cycle	AZ	L61	2093	Capivasertib	0.003	3	0.0319899	0.296139	3.42325	AKT	PI3K/MTOR signaling	AZ	0.406409	0.0130355	0.11027	0.0895917	1	-0.0850325	0.0177696	3	-0.0341659	D3	D2	0.0177696	D1	D1	16	0.0180056	0.0632807	0.0735175	D3
21503	330	2	OS-RC-2	1674	909250	SIDM00239	Kidney	Kidney Carcinoma	L60	1705	AZD0156	0.003	3	0.0530568	0.193503	4.93135	ATM	Genome integrity	AZ	L62	2095	Olaparib	0.003	3	0.0608255	0.134501	6.09756	PARP1, PARP2	Genome integrity	AZ	0.269197	0.0756944	0.134696	-0.0476202	6	-0.0432294	0.0513261	3	-0.00103984	D1	D3	0.0640593	D1	D3	12	0.00828478	0.0551328	0.0362773	D1
21506	330	1	OVCAR-4	606	905990	SIDM00092	Ovary	Ovarian Carcinoma	L59	1735	AZD1775	0.003	3	0.0867491	0.482227	1.24974	WEE1	Cell cycle	AZ	L61	2093	Capivasertib	0.003	3	0.0621065	0.190294	4.17558	AKT	PI3K/MTOR signaling	AZ	0.671744	0.189518	0.48145	0.295058	6	-0.0627083	0.114919	3	-0.0284263	D1	D2	0.133068	D1	D3	9	-0.0019942	0.11369	0.0501875	D1
21506	330	2	OVCAR-4	606	905990	SIDM00092	Ovary	Ovarian Carcinoma	L60	1705	AZD0156	0.003	3	0.0440305	0.106093	5.62724	ATM	Genome integrity	AZ	L62	2095	Olaparib	0.003	3	0.0801241	0.101674	5.72812	PARP1, PARP2	Genome integrity	AZ	0.148728	0.0426348	0.0470538	-0.227958	9	-0.0136658	0.0631855	3	0.0501091	D3	D3	0.0815814	D2	D2	15	0.0140646	0.0533031	0.0682368	D3
21509	330	1	OVTOKO	1095	1298365	SIDM00425	Ovary	Ovarian Carcinoma	L59	1735	AZD1775	0.003	3	0.0660923	0.542299	0.741583	WEE1	Cell cycle	AZ	L61	2093	Capivasertib	0.003	3	0.0512188	0.384235	2.09139	AKT	PI3K/MTOR signaling	AZ	0.593829	0.0515298	0.209594	-0.052278	8	-0.0134501	0.0610315	3	0.0269245	D2	D3	0.0773875	D1	D3	24	0.0906124	0.0969347	0.142516	D2
21509	330	2	OVTOKO	1095	1298365	SIDM00425	Ovary	Ovarian Carcinoma	L60	1705	AZD0156	0.003	3	0.0263575	0.230455	3.63681	ATM	Genome integrity	AZ	L62	2095	Olaparib	0.003	3	0.0997396	0.133645	5.03324	PARP1, PARP2	Genome integrity	AZ	0.329853	0.0993984	0.196208	-0.316254	13	-0.0032127	0.0368585	3	0.0388598	D1	D3	0.0409719	D3	D2	21	0.0394022	0.0533999	0.0656241	D1
21512	330	1	PC-3	911	905934	SIDM00088	Prostate	Prostate Carcinoma	L59	1735	AZD1775	0.003	3	0.0365375	0.283864	3.03447	WEE1	Cell cycle	AZ	L61	2093	Capivasertib	0.003	3	0.0460888	0.298665	2.88444	AKT	PI3K/MTOR signaling	AZ	0.393708	0.109845	0.0950434	0.026913	2	-0.0617397	0.00892203	3	-0.0436047	D3	D3	0.0140106	D1	D1	12	0.0115676	0.0593439	0.0632184	D1
21512	330	2	PC-3	911	905934	SIDM00088	Prostate	Prostate Carcinoma	L60	1705	AZD0156	0.003	3	0.0161828	0.135947	4.96742	ATM	Genome integrity	AZ	L62	2095	Olaparib	0.003	3	0.060608	0.102777	5.63135	PARP1, PARP2	Genome integrity	AZ	0.198666	0.0627185	0.0958884	-0.16813	8	-0.00884153	0.0343253	3	0.00672627	D1	D3	0.0480623	D3	D2	17	0.0211694	0.041625	0.0333316	D1
21515	330	1	PWR-1E	23	1330993	SIDM01114	Prostate	Non-Cancerous	L59	1735	AZD1775	0.003	3	0.188213	0.783725	-0.643561	WEE1	Cell cycle	AZ	L61	2093	Capivasertib	0.003	3	0.0693492	0.484267	1.18379	AKT	PI3K/MTOR signaling	AZ	0.988085	0.20436	0.503818	0.222495	11	-0.0164842	0.151081	3	0.0692317	D1	D2	0.206092	D2	D2	15	0.0601728	0.167819	0.177431	D1
21515	330	2	PWR-1E	23	1330993	SIDM01114	Prostate	Non-Cancerous	L60	1705	AZD0156	0.003	3	0.131461	0.442693	1.41016	ATM	Genome integrity	AZ	L62	2095	Olaparib	0.003	3	0.0933355	0.177288	3.17545	PARP1, PARP2	Genome integrity	AZ	0.684055	0.241362	0.506767	-0.0815345	25	0.285661	0.285661	3	0.368524	D3	D1	0.368524	D3	D1	25	0.321835	0.321835	0.414882	D3
21527	330	1	RPMI-8226	705	905964	SIDM00087	Haematopoietic and Lymphoid	Plasma Cell Myeloma	L59	1735	AZD1775	0.003	3	0.0470315	0.653393	0.469151	WEE1	Cell cycle	AZ	L61	2093	Capivasertib	0.003	3	0.110551	0.18665	2.56002	AKT	PI3K/MTOR signaling	AZ	0.822121	0.168727	0.63547	0.211622	15	0.0216066	0.0685862	3	0.0747068	D1	D2	0.0941416	D1	D3	18	0.0484777	0.0862416	0.110595	D1
21527	330	2	RPMI-8226	705	905964	SIDM00087	Haematopoietic and Lymphoid	Plasma Cell Myeloma	L60	1705	AZD0156	0.003	3	0.0567309	0.254034	2.16813	ATM	Genome integrity	AZ	L62	2095	Olaparib	0.003	3	0.0913113	0.102343	3.25456	PARP1, PARP2	Genome integrity	AZ	0.42132	0.167286	0.318977	-0.189179	22	0.103143	0.120884	3	0.142778	D1	D3	0.142778	D1	D3	23	0.117917	0.13001	0.147343	D1
21533	330	1	HT-1197	1533	907065	SIDM00676	Bladder	Bladder Carcinoma	L59	1735	AZD1775	0.003	3	0.0989382	0.545852	0.763902	WEE1	Cell cycle	AZ	L61	2093	Capivasertib	0.003	3	0.0638853	0.238692	3.20936	AKT	PI3K/MTOR signaling	AZ	0.543524	-0.00232759	0.304832	0.0710168	6	-0.0487804	0.0788277	3	-0.000537962	D2	D2	0.098841	D3	D2	12	0.0155019	0.110726	0.0921087	D2
21533	330	2	HT-1197	1533	907065	SIDM00676	Bladder	Bladder Carcinoma	L60	1705	AZD0156	0.003	3	0.0264006	0.0752088	5.6651	ATM	Genome integrity	AZ	L62	2095	Olaparib	0.003	3	0.0477904	0.0845834	5.43278	PARP1, PARP2	Genome integrity	AZ	0.120686	0.045477	0.0361024	-0.351822	5	-0.0404344	0.0579654	3	0.00256119	D2	D3	0.0668582	D1	D3	7	-0.0226147	0.0496849	0.0156333	D2
21536	330	1	HCC1187	1644	749711	SIDM00885	Breast	Breast Carcinoma	L59	1735	AZD1775	0.003	3	0.134393	0.751866	0.062741	WEE1	Cell cycle	AZ	L61	2093	Capivasertib	0.003	3	0.131414	0.289183	1.93897	AKT	PI3K/MTOR signaling	AZ	0.936145	0.184279	0.646962	1.0243	13	0.0215855	0.104742	3	0.0502392	D1	D2	0.138003	D1	D3	15	0.0549539	0.130469	0.0960558	D1
21536	330	2	HCC1187	1644	749711	SIDM00885	Breast	Breast Carcinoma	L60	1705	AZD0156	0.003	3	0.0392087	0.0933331	3.22307	ATM	Genome integrity	AZ	L62	2095	Olaparib	0.003	3	0.0752431	0.0694029	3.52423	PARP1, PARP2	Genome integrity	AZ	0.196462	0.103129	0.12706	0.284621	22	0.0813451	0.0961413	3	0.119678	D1	D3	0.119678	D1	D3	23	0.0887361	0.0981694	0.122449	D1
21553	330	1	647-V	2061	906797	SIDM00983	Bladder	Bladder Carcinoma	L59	1735	AZD1775	0.003	3	0.121402	0.736465	-0.208344	WEE1	Cell cycle	AZ	L61	2093	Capivasertib	0.003	3	0.0728085	0.172851	3.08962	AKT	PI3K/MTOR signaling	AZ	0.948433	0.211968	0.775582	0.407652	15	0.0493039	0.107182	3	0.111557	D1	D1	0.12665	D1	D1	21	0.082878	0.110814	0.156316	D1
21553	330	2	647-V	2061	906797	SIDM00983	Bladder	Bladder Carcinoma	L60	1705	AZD0156	0.003	3	0.0458585	0.0970316	3.93546	ATM	Genome integrity	AZ	L62	2095	Olaparib	0.003	3	0.097205	0.148362	3.32102	PARP1, PARP2	Genome integrity	AZ	0.256658	0.159627	0.108297	-0.284123	20	0.0562486	0.0838881	3	0.0699941	D3	D3	0.10189	D2	D2	21	0.072486	0.0970045	0.101784	D1
21556	330	1	C3A	1161	910850	SIDM01237	Liver	Hepatocellular Carcinoma	L59	1735	AZD1775	0.003	3	0.0686983	0.519794	0.908655	WEE1	Cell cycle	AZ	L61	2093	Capivasertib	0.003	3	0.0344865	0.171472	4.87583	AKT	PI3K/MTOR signaling	AZ	0.61966	0.0998653	0.448187	0.0216658	12	-0.0261538	0.0914622	3	0.0557376	D1	D2	0.10581	D1	D2	14	0.0323501	0.129416	0.126108	D1
21556	330	2	C3A	1161	910850	SIDM01237	Liver	Hepatocellular Carcinoma	L60	1705	AZD0156	0.003	3	0.0322094	0.104482	6.25021	ATM	Genome integrity	AZ	L62	2095	Olaparib	0.003	3	0.0858254	0.16791	4.93645	PARP1, PARP2	Genome integrity	AZ	0.220173	0.115692	0.0522628	-0.377821	10	-0.0170821	0.0572022	3	0.0237489	D1	D3	0.0747384	D1	D3	14	0.0205117	0.0757981	0.0649286	D1
21562	330	1	DAN-G	871	1290797	SIDM00950	Pancreas	Pancreatic Carcinoma	L59	1735	AZD1775	0.003	3	0.0505321	0.832294	-0.903101	WEE1	Cell cycle	AZ	L61	2093	Capivasertib	0.003	3	0.117667	0.433314	1.43391	AKT	PI3K/MTOR signaling	AZ	0.848206	0.0159119	0.414891	0.307009	10	-0.0190852	0.0774101	3	0.0505867	D1	D3	0.098758	D3	D3	17	0.0464643	0.104752	0.0997564	D3
21562	330	2	DAN-G	871	1290797	SIDM00950	Pancreas	Pancreatic Carcinoma	L60	1705	AZD0156	0.003	3	0.0887311	0.473949	1.22894	ATM	Genome integrity	AZ	L62	2095	Olaparib	0.003	3	0.0716765	0.144482	3.32097	PARP1, PARP2	Genome integrity	AZ	0.576406	0.102456	0.431924	0.035209	19	0.082365	0.121901	3	0.138479	D3	D2	0.193177	D3	D2	22	0.111228	0.129221	0.163442	D3
21565	330	1	EW-18	612	949164	SIDM00197	Bone	Ewing's Sarcoma	L59	1735	AZD1775	0.003	3	0.0713955	0.912051	-1.02439	WEE1	Cell cycle	AZ	L61	2093	Capivasertib	0.003	3	0.106243	0.520872	1.02279	AKT	PI3K/MTOR signaling	AZ	0.85921	-0.0528413	0.338337	0.468447	13	0.0244026	0.0996823	3	0.116804	D3	D2	0.145163	D1	D2	16	0.0717923	0.140834	0.17651	D3
21565	330	2	EW-18	612	949164	SIDM00197	Bone	Ewing's Sarcoma	L60	1705	AZD0156	0.003	3	0.114912	0.464799	1.22663	ATM	Genome integrity	AZ	L62	2095	Olaparib	0.003	3	0.0594119	0.187318	2.43066	PARP1, PARP2	Genome integrity	AZ	0.609545	0.144746	0.422227	0.218782	23	0.171965	0.193921	3	0.251731	D3	D2	0.251731	D3	D2	24	0.194994	0.20942	0.269974	D2
21571	330	1	GI-ME-N	1530	906872	SIDM00227	Peripheral Nervous System	Neuroblastoma	L59	1735	AZD1775	0.003	3	0.0601757	0.542865	0.797371	WEE1	Cell cycle	AZ	L61	2093	Capivasertib	0.003	3	0.0645812	0.327578	2.35902	AKT	PI3K/MTOR signaling	AZ	0.451071	-0.0917935	0.123493	-0.0141907	6	-0.072559	0.0308996	3	0.000646544	D3	D2	0.0412277	D1	D3	13	0.00521625	0.0864563	0.0837188	D3
21571	330	2	GI-ME-N	1530	906872	SIDM00227	Peripheral Nervous System	Neuroblastoma	L60	1705	AZD0156	0.003	3	0.0584708	0.0893743	5.16697	ATM	Genome integrity	AZ	L62	2095	Olaparib	0.003	3	0.0491989	0.148701	4.15663	PARP1, PARP2	Genome integrity	AZ	0.193178	0.103804	0.0444779	-0.272084	9	-0.0116301	0.0613526	3	0.0439982	D3	D3	0.0780468	D3	D3	14	0.0119247	0.0593974	0.0571953	D3
21577	330	1	HEC-1	474	907051	SIDM00596	Endometrium	Endometrial Carcinoma	L59	1735	AZD1775	0.003	3	0.0181215	0.581218	0.593036	WEE1	Cell cycle	AZ	L61	2093	Capivasertib	0.003	3	0.0778357	0.128707	4.04844	AKT	PI3K/MTOR signaling	AZ	0.61469	0.0334712	0.485983	0.445324	7	-0.0424497	0.0344446	3	-0.0303035	D1	D1	0.0395126	D1	D3	11	-0.00919488	0.0529333	0.0145561	D1
21577	330	2	HEC-1	474	907051	SIDM00596	Endometrium	Endometrial Carcinoma	L60	1705	AZD0156	0.003	3	0.0313499	0.057685	5.40717	ATM	Genome integrity	AZ	L62	2095	Olaparib	0.003	3	0.0673124	0.0773635	4.92189	PARP1, PARP2	Genome integrity	AZ	0.139046	0.0813607	0.0616822	-0.0303204	7	-0.0172717	0.0603358	3	0.0304556	D3	D3	0.0763556	D1	D3	9	-0.00532086	0.0521188	0.0362717	D3
21586	330	1	JIMT-1	479	1298157	SIDM01037	Breast	Breast Carcinoma	L59	1735	AZD1775	0.003	3	0.0929183	0.671127	0.0783171	WEE1	Cell cycle	AZ	L61	2093	Capivasertib	0.003	3	0.104219	0.110788	4.07776	AKT	PI3K/MTOR signaling	AZ	0.759952	0.0888251	0.649164	0.400645	12	0.0069366	0.07618	3	0.0495333	D1	D1	0.114231	D2	D2	17	0.0326927	0.0771559	0.0821377	D1
21586	330	2	JIMT-1	479	1298157	SIDM01037	Breast	Breast Carcinoma	L60	1705	AZD0156	0.003	3	0.0582583	0.0597712	5.04026	ATM	Genome integrity	AZ	L62	2095	Olaparib	0.003	3	0.0312947	0.0698097	4.80283	PARP1, PARP2	Genome integrity	AZ	0.0881464	0.0283752	0.0183367	-0.27116	6	-0.0233441	0.0179528	3	0.000335056	D3	D3	0.0258134	D3	D2	6	-0.0126121	0.0330668	0.00518024	D3
21592	330	1	KG-1	193	907278	SIDM00785	Haematopoietic and Lymphoid	Acute Myeloid Leukemia	L59	1735	AZD1775	0.003	3	0.0962416	0.811574	-0.41221	WEE1	Cell cycle	AZ	L61	2093	Capivasertib	0.003	3	0.0986131	0.221903	2.39666	AKT	PI3K/MTOR signaling	AZ	0.85152	0.0399463	0.629617	0.714187	15	0.0151987	0.066191	3	0.0423441	D1	D3	0.0987748	D3	D2	16	0.0467171	0.0960444	0.0829485	D1
21592	330	2	KG-1	193	907278	SIDM00785	Haematopoietic and Lymphoid	Acute Myeloid Leukemia	L60	1705	AZD0156	0.003	3	0.0195559	0.115486	3.20498	ATM	Genome integrity	AZ	L62	2095	Olaparib	0.003	3	0.0383049	0.0550382	4.04016	PARP1, PARP2	Genome integrity	AZ	0.336183	0.220698	0.281145	0.19885	14	0.0473751	0.105254	3	0.0703581	D1	D3	0.104591	D3	D3	15	0.0552662	0.108045	0.0758273	D1
21595	330	1	KMOE-2	1803	907280	SIDM01019	Haematopoietic and Lymphoid	Acute Myeloid Leukemia	L59	1735	AZD1775	0.003	3	0.086824	0.934837	-0.8898	WEE1	Cell cycle	AZ	L61	2093	Capivasertib	0.003	3	0.106827	0.2391	1.96283	AKT	PI3K/MTOR signaling	AZ	0.937553	0.00271518	0.698453	0.538464	13	0.0273492	0.114349	3	0.106816	D1	D1	0.170476	D3	D1	15	0.0483186	0.11997	0.138954	D1
21595	330	2	KMOE-2	1803	907280	SIDM01019	Haematopoietic and Lymphoid	Acute Myeloid Leukemia	L60	1705	AZD0156	0.003	3	0.0253091	0.0463835	3.35565	ATM	Genome integrity	AZ	L62	2095	Olaparib	0.003	3	0.0826154	0.0602376	3.14962	PARP1, PARP2	Genome integrity	AZ	0.238759	0.192376	0.178522	-0.160329	17	0.0564461	0.0942532	3	0.0981664	D3	D3	0.146689	D3	D2	17	0.0601761	0.0974923	0.0986514	D3
21598	330	1	KYSE-410	952	753574	SIDM01028	Esophagus	Esophageal Squamous Cell Carcinoma	L59	1735	AZD1775	0.003	3	0.0318177	0.543406	0.791891	WEE1	Cell cycle	AZ	L61	2093	Capivasertib	0.003	3	0.0581248	0.22676	3.2602	AKT	PI3K/MTOR signaling	AZ	0.663064	0.119658	0.436304	-0.00775832	10	-0.00151218	0.0601061	3	0.0482786	D1	D1	0.0637716	D2	D1	18	0.0583974	0.0914198	0.136285	D1
21598	330	2	KYSE-410	952	753574	SIDM01028	Esophagus	Esophageal Squamous Cell Carcinoma	L60	1705	AZD0156	0.003	3	0.0590969	0.0833751	5.32303	ATM	Genome integrity	AZ	L62	2095	Olaparib	0.003	3	0.0389462	0.0906512	5.16155	PARP1, PARP2	Genome integrity	AZ	0.171767	0.0883923	0.0811162	-0.499055	12	0.000716677	0.0622138	3	0.0419791	D1	D3	0.0674658	D3	D3	13	0.019509	0.0755129	0.0567203	D1
21601	330	1	LOU-NH91	1506	1298226	SIDM00341	Lung	Squamous Cell Lung Carcinoma	L59	1735	AZD1775	0.003	3	0.0410533	0.614034	0.299893	WEE1	Cell cycle	AZ	L61	2093	Capivasertib	0.003	3	0.0557912	0.287284	2.66166	AKT	PI3K/MTOR signaling	AZ	0.72713	0.113096	0.439846	0.432509	7	-0.0301342	0.0479506	3	-0.00421105	D1	D1	0.0737287	D2	D1	17	0.0401571	0.0807222	0.0968999	D1
21601	330	2	LOU-NH91	1506	1298226	SIDM00341	Lung	Squamous Cell Lung Carcinoma	L60	1705	AZD0156	0.003	3	0.0352088	0.206193	3.41757	ATM	Genome integrity	AZ	L62	2095	Olaparib	0.003	3	0.0627979	0.0820538	5.25262	PARP1, PARP2	Genome integrity	AZ	0.208887	0.00269392	0.126833	-0.0857346	10	-0.0153454	0.0565129	3	0.0405769	D3	D1	0.113753	D1	D1	13	0.00816079	0.0626913	0.0690582	D3
21607	330	1	MS751	386	1240179	SIDM00638	Cervix	Cervical Carcinoma	L59	1735	AZD1775	0.003	3	0.1608	0.614624	0.483377	WEE1	Cell cycle	AZ	L61	2093	Capivasertib	0.003	3	0.107522	0.0929791	4.10078	AKT	PI3K/MTOR signaling	AZ	0.898937	0.284314	0.805958	0.398095	8	0.00031394	0.181466	3	0.0334862	D1	D1	0.270742	D1	D1	11	0.0219005	0.14741	0.0632649	D1
21607	330	2	MS751	386	1240179	SIDM00638	Cervix	Cervical Carcinoma	L60	1705	AZD0156	0.003	3	0.0298635	0.152679	3.35735	ATM	Genome integrity	AZ	L62	2095	Olaparib	0.003	3	0.0767544	0.212946	2.8216	PARP1, PARP2	Genome integrity	AZ	0.231479	0.0788	0.0185328	-0.269364	12	-0.0032568	0.0731721	3	0.0632721	D3	D3	0.110168	D3	D2	16	0.0223455	0.0714714	0.0749119	D3
21610	330	1	NCI-H1048	1875	687995	SIDM00654	Lung	Small Cell Lung Carcinoma	L59	1735	AZD1775	0.003	3	0.144317	0.745833	-0.225446	WEE1	Cell cycle	AZ	L61	2093	Capivasertib	0.003	3	0.0977351	0.511107	1.04396	AKT	PI3K/MTOR signaling	AZ	0.9102	0.164368	0.399094	0.809558	9	-0.0300961	0.079049	3	0.00750838	D1	D3	0.0929059	D1	D3	18	0.042793	0.100807	0.116943	D1
21610	330	2	NCI-H1048	1875	687995	SIDM00654	Lung	Small Cell Lung Carcinoma	L60	1705	AZD0156	0.003	3	0.0232356	0.116119	3.59506	ATM	Genome integrity	AZ	L62	2095	Olaparib	0.003	3	0.0877514	0.198237	2.81729	PARP1, PARP2	Genome integrity	AZ	0.351892	0.235772	0.153655	0.251249	22	0.0772164	0.0906599	3	0.0834899	D2	D3	0.100969	D3	D1	24	0.0965039	0.101933	0.119678	D1
21619	330	1	NCI-H23	2108	905942	SIDM00138	Lung	Lung Adenocarcinoma	L59	1735	AZD1775	0.003	3	0.070356	0.844892	-0.965632	WEE1	Cell cycle	AZ	L61	2093	Capivasertib	0.003	3	0.0413774	0.0924832	3.87964	AKT	PI3K/MTOR signaling	AZ	0.908039	0.0631472	0.815556	0.737937	13	-0.0135429	0.0545231	3	0.0499331	D1	D3	0.0643376	D2	D3	15	0.00291561	0.0570073	0.0571546	D1
21619	330	2	NCI-H23	2108	905942	SIDM00138	Lung	Lung Adenocarcinoma	L60	1705	AZD0156	0.003	3	0.0268315	0.0550641	4.5603	ATM	Genome integrity	AZ	L62	2095	Olaparib	0.003	3	0.0648561	0.0670915	4.30411	PARP1, PARP2	Genome integrity	AZ	0.116947	0.0618833	0.0498559	-0.0531547	14	0.00485247	0.0467346	3	0.0556154	D3	D2	0.0588535	D3	D3	15	0.0129937	0.0475442	0.0595348	D3
21628	330	1	SNU-1	564	908444	SIDM01146	Stomach	Gastric Carcinoma	L59	1735	AZD1775	0.003	3	0.132792	0.667204	0.301936	WEE1	Cell cycle	AZ	L61	2093	Capivasertib	0.003	3	0.0948847	0.105019	3.55274	AKT	PI3K/MTOR signaling	AZ	0.727082	0.0598776	0.622063	0.187999	16	0.0487844	0.115175	3	0.107376	D1	D1	0.175018	D2	D1	18	0.0693227	0.118777	0.137876	D1
21628	330	2	SNU-1	564	908444	SIDM01146	Stomach	Gastric Carcinoma	L60	1705	AZD0156	0.003	3	0.102351	0.0622446	4.20531	ATM	Genome integrity	AZ	L62	2095	Olaparib	0.003	3	0.113563	0.113221	3.45606	PARP1, PARP2	Genome integrity	AZ	0.181578	0.119333	0.0683575	-0.357504	18	0.0320423	0.0608795	3	0.0753955	D3	D3	0.0833288	D3	D2	18	0.0417605	0.0703544	0.0786542	D3
21637	330	1	NUGC-4	941	1298357	SIDM00570	Stomach	Gastric Carcinoma	L59	1735	AZD1775	0.003	3	0.0694413	0.515884	0.927652	WEE1	Cell cycle	AZ	L61	2093	Capivasertib	0.003	3	0.0467173	0.282406	3.60704	AKT	PI3K/MTOR signaling	AZ	0.573806	0.0579219	0.2914	0.251281	1	-0.140134	0.0258107	3	-0.0742533	D1	D3	0.0258107	D1	D3	10	-0.0416762	0.0428097	-0.0139612	D1
21637	330	2	NUGC-4	941	1298357	SIDM00570	Stomach	Gastric Carcinoma	L60	1705	AZD0156	0.003	3	0.0384229	0.205561	4.73499	ATM	Genome integrity	AZ	L62	2095	Olaparib	0.003	3	0.0631965	0.13689	6.05158	PARP1, PARP2	Genome integrity	AZ	0.285685	0.080124	0.148795	-0.03684	8	-0.0472503	0.0494513	3	0.00381291	D3	D3	0.0625681	D3	D2	13	0.00554188	0.068888	0.042991	D3
21646	330	1	TCCSUP	275	687459	SIDM01190	Bladder	Bladder Carcinoma	L59	1735	AZD1775	0.003	3	0.150789	0.531801	0.83935	WEE1	Cell cycle	AZ	L61	2093	Capivasertib	0.003	3	0.0642564	0.286231	2.95846	AKT	PI3K/MTOR signaling	AZ	0.787546	0.255745	0.501315	0.270515	14	0.00464421	0.0747595	3	0.0876508	D1	D3	0.104078	D1	D3	22	0.0861806	0.0998395	0.141596	D1
21646	330	2	TCCSUP	275	687459	SIDM01190	Bladder	Bladder Carcinoma	L60	1705	AZD0156	0.003	3	0.0414642	0.124546	5.06775	ATM	Genome integrity	AZ	L62	2095	Olaparib	0.003	3	0.0409585	0.100371	5.56242	PARP1, PARP2	Genome integrity	AZ	0.279292	0.154746	0.178921	-0.237739	20	0.0405137	0.0653756	3	0.0548585	D3	D3	0.0786784	D1	D1	21	0.0682913	0.0906623	0.0890146	D1
21649	330	1	TOV-112D	5	1299070	SIDM01170	Ovary	Ovarian Carcinoma	L59	1735	AZD1775	0.003	3	0.15734	0.646355	0.23324	WEE1	Cell cycle	AZ	L61	2093	Capivasertib	0.003	3	0.154851	0.173005	3.34361	AKT	PI3K/MTOR signaling	AZ	0.889474	0.243119	0.71647	0.143676	16	0.0280197	0.111647	3	0.10018	D1	D3	0.159092	D1	D3	16	0.0665587	0.138423	0.117025	D1
21649	330	2	TOV-112D	5	1299070	SIDM01170	Ovary	Ovarian Carcinoma	L60	1705	AZD0156	0.003	3	0.0899027	0.182295	3.25233	ATM	Genome integrity	AZ	L62	2095	Olaparib	0.003	3	0.0775898	0.301226	2.3061	PARP1, PARP2	Genome integrity	AZ	0.551878	0.369583	0.250652	-0.19392	18	0.0850801	0.128174	3	0.137009	D1	D3	0.164576	D1	D1	22	0.12157	0.14117	0.194448	D1
21652	330	1	DMS-273	1862	687985	SIDM00522	Lung	Small Cell Lung Carcinoma	L59	1735	AZD1775	0.003	3	0.0754235	0.71087	0.155025	WEE1	Cell cycle	AZ	L61	2093	Capivasertib	0.003	3	0.0978644	0.766288	-0.1469	AKT	PI3K/MTOR signaling	AZ	0.896175	0.185305	0.129887	0.186896	12	-0.00533482	0.0667905	3	0.0587494	D1	D2	0.0929255	D1	D2	19	0.0642962	0.111954	0.172849	D1
21652	330	2	DMS-273	1862	687985	SIDM00522	Lung	Small Cell Lung Carcinoma	L60	1705	AZD0156	0.003	3	0.0697154	0.136141	3.03665	ATM	Genome integrity	AZ	L62	2095	Olaparib	0.003	3	0.13537	0.0589524	4.00429	PARP1, PARP2	Genome integrity	AZ	0.43268	0.296539	0.373728	-0.276598	22	0.154792	0.180526	3	0.168969	D1	D3	0.188388	D2	D1	22	0.163779	0.189638	0.180482	D2
21655	330	1	NCI-H1793	934	908463	SIDM00755	Lung	Lung Adenocarcinoma	L59	1735	AZD1775	0.003	3	0.0489912	0.320354	2.7828	WEE1	Cell cycle	AZ	L61	2093	Capivasertib	0.003	3	0.0415564	0.174392	4.58011	AKT	PI3K/MTOR signaling	AZ	0.428141	0.107787	0.253749	-0.0701834	17	0.0373412	0.0825531	3	0.0975563	D1	D3	0.120551	D2	D3	21	0.0956108	0.121261	0.155808	D1
21655	330	2	NCI-H1793	934	908463	SIDM00755	Lung	Lung Adenocarcinoma	L60	1705	AZD0156	0.003	3	0.0814641	0.231903	3.78024	ATM	Genome integrity	AZ	L62	2095	Olaparib	0.003	3	0.0567046	0.106235	5.86757	PARP1, PARP2	Genome integrity	AZ	0.496106	0.264203	0.389871	-0.00221816	13	0.00736448	0.091091	3	0.0690778	D1	D3	0.132369	D1	D3	14	0.0456428	0.120323	0.108467	D1
21658	330	1	OCI-M1	1679	1330985	SIDM00458	Haematopoietic and Lymphoid	Acute Myeloid Leukemia	L59	1735	AZD1775	0.003	3	0.102431	0.94937	-0.854109	WEE1	Cell cycle	AZ	L61	2093	Capivasertib	0.003	3	0.079857	0.160524	2.20068	AKT	PI3K/MTOR signaling	AZ	0.973868	0.024498	0.813344	0.157965	13	0.0245231	0.0883861	3	0.0470477	D1	D3	0.186035	D2	D3	15	0.0380787	0.0924847	0.0648095	D1
21658	330	2	OCI-M1	1679	1330985	SIDM00458	Haematopoietic and Lymphoid	Acute Myeloid Leukemia	L60	1705	AZD0156	0.003	3	0.0766104	0.185148	2.08578	ATM	Genome integrity	AZ	L62	2095	Olaparib	0.003	3	0.11082	0.0792545	2.73241	PARP1, PARP2	Genome integrity	AZ	0.534025	0.348876	0.45477	-0.281878	23	0.169825	0.184999	3	0.264458	D2	D1	0.264458	D2	D1	23	0.176022	0.191693	0.27254	D2
21664	330	1	OE21	2152	1298359	SIDM00478	Esophagus	Esophageal Squamous Cell Carcinoma	L59	1735	AZD1775	0.003	3	0.103013	0.712824	-0.331061	WEE1	Cell cycle	AZ	L61	2093	Capivasertib	0.003	3	0.0514246	0.514799	1.0055	AKT	PI3K/MTOR signaling	AZ	0.746917	0.0340928	0.232118	0.0583914	6	-0.0253175	0.0686723	3	0.0239937	D2	D3	0.0790877	D3	D2	21	0.0711973	0.0944416	0.121063	D2
21664	330	2	OE21	2152	1298359	SIDM00478	Esophagus	Esophageal Squamous Cell Carcinoma	L60	1705	AZD0156	0.003	3	0.0383921	0.202186	3.25723	ATM	Genome integrity	AZ	L62	2095	Olaparib	0.003	3	0.0692292	0.073161	5.09151	PARP1, PARP2	Genome integrity	AZ	0.282918	0.0807311	0.209757	-0.405608	11	-0.000571152	0.0619854	3	0.0199275	D3	D3	0.086861	D1	D3	14	0.0188453	0.0659865	0.029371	D3
21667	330	1	P30-OHK	2133	909252	SIDM00364	Haematopoietic and Lymphoid	B-Lymphoblastic Leukemia	L59	1735	AZD1775	0.003	3	0.142115	0.896417	-0.416003	WEE1	Cell cycle	AZ	L61	2093	Capivasertib	0.003	3	0.0574632	0.176462	2.17981	AKT	PI3K/MTOR signaling	AZ	0.947227	0.0508099	0.770765	0.346517	21	0.0696669	0.0897685	3	0.125061	D1	D1	0.145285	D2	D2	23	0.0858896	0.0986962	0.155758	D1
21667	330	2	P30-OHK	2133	909252	SIDM00364	Haematopoietic and Lymphoid	B-Lymphoblastic Leukemia	L60	1705	AZD0156	0.003	3	0.0600078	0.260864	1.82957	ATM	Genome integrity	AZ	L62	2095	Olaparib	0.003	3	0.0409769	0.1215	2.48708	PARP1, PARP2	Genome integrity	AZ	0.668508	0.407643	0.547008	0.0677971	25	0.262275	0.262275	3	0.398292	D2	D1	0.398292	D2	D1	25	0.271943	0.271943	0.411875	D2
21670	330	1	P32-ISH	1617	1330987	SIDM00362	Haematopoietic and Lymphoid	Burkitt's Lymphoma	L59	1735	AZD1775	0.003	3	0.094108	0.992202	-1.52278	WEE1	Cell cycle	AZ	L61	2093	Capivasertib	0.003	3	0.049807	0.331437	1.47819	AKT	PI3K/MTOR signaling	AZ	1	0.00779836	0.668563	0.247232	12	0.0416992	0.132449	3	0.106166	D2	D1	0.227129	D3	D3	13	0.0571776	0.148432	0.143367	D2
21670	330	2	P32-ISH	1617	1330987	SIDM00362	Haematopoietic and Lymphoid	Burkitt's Lymphoma	L60	1705	AZD0156	0.003	3	0.0242018	0.0660854	2.53125	ATM	Genome integrity	AZ	L62	2095	Olaparib	0.003	3	0.0164111	0.0364178	2.87051	PARP1, PARP2	Genome integrity	AZ	0.628176	0.56209	0.591758	-0.124592	20	0.21073	0.263828	3	0.269365	D1	D1	0.334042	D3	D1	20	0.212927	0.266536	0.275389	D1
21676	330	1	RCC10RGB	1640	909974	SIDM00235	Kidney	Kidney Carcinoma	L59	1735	AZD1775	0.003	3	0.0187465	0.514076	0.961434	WEE1	Cell cycle	AZ	L61	2093	Capivasertib	0.003	3	0.0643843	0.114877	6.07209	AKT	PI3K/MTOR signaling	AZ	0.58308	0.0690043	0.468203	0.0562242	12	-0.0143788	0.0527239	3	0.0440677	D1	D3	0.0802935	D2	D1	14	0.0253502	0.0765496	0.0635794	D1
21676	330	2	RCC10RGB	1640	909974	SIDM00235	Kidney	Kidney Carcinoma	L60	1705	AZD0156	0.003	3	0.0621704	0.115463	6.05807	ATM	Genome integrity	AZ	L62	2095	Olaparib	0.003	3	0.0462722	0.112545	6.12844	PARP1, PARP2	Genome integrity	AZ	0.229308	0.113844	0.116762	-0.297548	9	-0.035613	0.0347393	3	0.00160142	D1	D3	0.0496065	D1	D1	11	-0.000697771	0.0640146	0.0352049	D1
21682	330	1	RS4-11	862	909703	SIDM01086	Haematopoietic and Lymphoid	B-Lymphoblastic Leukemia	L59	1735	AZD1775	0.003	3	0.0813116	0.93317	-1.31776	WEE1	Cell cycle	AZ	L61	2093	Capivasertib	0.003	3	0.124057	0.488699	1.14005	AKT	PI3K/MTOR signaling	AZ	0.938907	0.00573718	0.450208	0.298499	16	0.0201178	0.0636449	3	0.0672626	D2	D2	0.0949857	D1	D3	16	0.0662618	0.12126	0.1342	D2
21682	330	2	RS4-11	862	909703	SIDM01086	Haematopoietic and Lymphoid	B-Lymphoblastic Leukemia	L60	1705	AZD0156	0.003	3	0.0475175	0.240879	2.15067	ATM	Genome integrity	AZ	L62	2095	Olaparib	0.003	3	0.0625577	0.240385	2.15314	PARP1, PARP2	Genome integrity	AZ	0.497486	0.256607	0.257101	-0.142922	22	0.104132	0.120128	3	0.159951	D1	D3	0.159951	D1	D3	22	0.126347	0.145092	0.170071	D1
21685	330	1	SiHa	1354	930297	SIDM01093	Cervix	Cervical Carcinoma	L59	1735	AZD1775	0.003	3	0.0160791	0.372749	2.05553	WEE1	Cell cycle	AZ	L61	2093	Capivasertib	0.003	3	0.0797517	0.269209	2.93478	AKT	PI3K/MTOR signaling	AZ	0.505328	0.132579	0.236119	0.0652392	8	-0.0211923	0.0398028	3	-0.00644983	D3	D2	0.0540937	D3	D2	19	0.0454721	0.0756142	0.0959734	D1
21685	330	2	SiHa	1354	930297	SIDM01093	Cervix	Cervical Carcinoma	L60	1705	AZD0156	0.003	3	0.0570758	0.290176	2.74335	ATM	Genome integrity	AZ	L62	2095	Olaparib	0.003	3	0.0785962	0.114991	4.85087	PARP1, PARP2	Genome integrity	AZ	0.26132	-0.0288561	0.14633	-0.178768	9	-0.0248305	0.0436492	3	0.0222579	D3	D3	0.0581001	D3	D2	14	0.0101194	0.060442	0.0495651	D2
21688	330	1	SK-N-DZ	867	688086	SIDM01100	Peripheral Nervous System	Neuroblastoma	L59	1735	AZD1775	0.003	3	0.16228	0.856906	-1.28113	WEE1	Cell cycle	AZ	L61	2093	Capivasertib	0.003	3	0.0560068	0.196139	2.97414	AKT	PI3K/MTOR signaling	AZ	0.921319	0.0644134	0.72518	0.19951	13	-0.0115543	0.122124	3	0.121172	D1	D2	0.171243	D3	D2	14	0.0217604	0.135468	0.142305	D1
21688	330	2	SK-N-DZ	867	688086	SIDM01100	Peripheral Nervous System	Neuroblastoma	L60	1705	AZD0156	0.003	3	0.0968866	0.256341	2.51473	ATM	Genome integrity	AZ	L62	2095	Olaparib	0.003	3	0.199531	0.355331	1.89063	PARP1, PARP2	Genome integrity	AZ	0.372794	0.116453	0.0174625	-0.349016	10	-0.0533147	0.136044	3	0.093273	D3	D3	0.211173	D3	D2	10	-0.0109231	0.159297	0.115431	D3
21697	330	1	SU-DHL-8	1877	1331038	SIDM00423	Haematopoietic and Lymphoid	B-Cell Non-Hodgkin's Lymphoma	L59	1735	AZD1775	0.003	3	0.0668223	0.994742	-1.86248	WEE1	Cell cycle	AZ	L61	2093	Capivasertib	0.003	3	0.0928079	0.0519486	2.73887	AKT	PI3K/MTOR signaling	AZ	0.952794	-0.0419479	0.900846	0.389983	10	0.0097058	0.0880315	3	0.0626683	D2	D2	0.134026	D1	D2	10	0.0143463	0.0938987	0.0690525	D2
21697	330	2	SU-DHL-8	1877	1331038	SIDM00423	Haematopoietic and Lymphoid	B-Cell Non-Hodgkin's Lymphoma	L60	1705	AZD0156	0.003	3	0.0760151	0.0317679	3.02853	ATM	Genome integrity	AZ	L62	2095	Olaparib	0.003	3	0.162737	0.14354	2.10745	PARP1, PARP2	Genome integrity	AZ	0.26625	0.234482	0.12271	-0.296561	17	0.0543424	0.08899	3	0.0823886	D3	D3	0.114654	D3	D2	17	0.0569207	0.0912624	0.0825213	D3
21700	330	1	SUIT-2	1749	1240219	SIDM00371	Pancreas	Pancreatic Carcinoma	L59	1735	AZD1775	0.003	3	0.0896117	0.557849	0.619221	WEE1	Cell cycle	AZ	L61	2093	Capivasertib	0.003	3	0.0482459	0.141387	4.81892	AKT	PI3K/MTOR signaling	AZ	0.585963	0.028114	0.444576	0.0765129	11	-0.0170297	0.0901643	3	0.0637073	D1	D2	0.0970298	D2	D2	13	0.0266743	0.112462	0.107114	D1
21700	330	2	SUIT-2	1749	1240219	SIDM00371	Pancreas	Pancreatic Carcinoma	L60	1705	AZD0156	0.003	3	0.060068	0.100644	5.61558	ATM	Genome integrity	AZ	L62	2095	Olaparib	0.003	3	0.0689705	0.101229	5.60228	PARP1, PARP2	Genome integrity	AZ	0.194806	0.0941621	0.0935767	-0.314644	19	0.0279708	0.0476527	3	0.039491	D3	D3	0.0610171	D3	D3	22	0.0542669	0.0662484	0.0705559	D1
21703	330	1	SW756	1984	724839	SIDM01174	Cervix	Cervical Carcinoma	L59	1735	AZD1775	0.003	3	0.0931022	0.327525	2.55985	WEE1	Cell cycle	AZ	L61	2093	Capivasertib	0.003	3	0.0663651	0.16487	4.39407	AKT	PI3K/MTOR signaling	AZ	0.555459	0.227935	0.39059	0.46592	12	-0.00754434	0.111264	3	0.0599741	D1	D1	0.216544	D2	D2	14	0.0436749	0.143073	0.140597	D1
21703	330	2	SW756	1984	724839	SIDM01174	Cervix	Cervical Carcinoma	L60	1705	AZD0156	0.003	3	0.0468777	0.0747478	6.20896	ATM	Genome integrity	AZ	L62	2095	Olaparib	0.003	3	0.0894402	0.117254	5.19895	PARP1, PARP2	Genome integrity	AZ	0.154564	0.0798158	0.0373096	0.0650242	11	-0.0192429	0.0498374	3	0.0197202	D1	D3	0.0834584	D3	D1	14	0.00360724	0.0596296	0.0428169	D1
21706	330	1	T47D	1286	905945	SIDM00097	Breast	Breast Carcinoma	L59	1735	AZD1775	0.003	3	0.069638	0.400999	1.96422	WEE1	Cell cycle	AZ	L61	2093	Capivasertib	0.003	3	0.155522	0.336841	2.55977	AKT	PI3K/MTOR signaling	AZ	0.555547	0.154548	0.218706	0.212439	7	-0.0310051	0.0468101	3	0.00816638	D3	D2	0.0660301	D1	D1	20	0.0603904	0.0932679	0.112552	D1
21706	330	2	T47D	1286	905945	SIDM00097	Breast	Breast Carcinoma	L60	1705	AZD0156	0.003	3	0.0569648	0.284212	3.09094	ATM	Genome integrity	AZ	L62	2095	Olaparib	0.003	3	0.0904957	0.185363	4.29188	PARP1, PARP2	Genome integrity	AZ	0.365631	0.0814186	0.180268	0.0225225	16	0.0296328	0.0701051	3	0.0666828	D3	D2	0.0967412	D3	D3	22	0.0876369	0.104371	0.122498	D3
21715	330	1	TK	851	1331045	SIDM00323	Haematopoietic and Lymphoid	B-Cell Non-Hodgkin's Lymphoma	L59	1735	AZD1775	0.003	3	0.117883	0.948101	-1.22622	WEE1	Cell cycle	AZ	L61	2093	Capivasertib	0.003	3	0.0718657	0.0459657	3.52559	AKT	PI3K/MTOR signaling	AZ	0.909434	-0.0386672	0.863468	0.362353	11	0.0183314	0.145267	3	0.0954388	D1	D1	0.254983	D3	D1	11	0.0243633	0.149081	0.100319	D1
21715	330	2	TK	851	1331045	SIDM00323	Haematopoietic and Lymphoid	B-Cell Non-Hodgkin's Lymphoma	L60	1705	AZD0156	0.003	3	0.0507613	0.0432397	3.5768	ATM	Genome integrity	AZ	L62	2095	Olaparib	0.003	3	0.0470808	0.0409261	3.62274	PARP1, PARP2	Genome integrity	AZ	0.180534	0.137294	0.139608	-0.366546	11	0.021341	0.0793799	3	0.0450535	D3	D3	0.091626	D1	D3	11	0.0247848	0.0837192	0.0455891	D3
21718	330	1	TT2609-C02	1457	1240223	SIDM00418	Thyroid	Thyroid Gland Carcinoma	L59	1735	AZD1775	0.003	3	0.0451549	0.375349	1.89614	WEE1	Cell cycle	AZ	L61	2093	Capivasertib	0.003	3	0.0361291	0.0878497	4.76291	AKT	PI3K/MTOR signaling	AZ	0.465805	0.0904561	0.377955	-0.0855026	13	0.00869374	0.0663704	3	0.0411598	D1	D1	0.074746	D1	D2	14	0.0331818	0.089637	0.080076	D1
21718	330	2	TT2609-C02	1457	1240223	SIDM00418	Thyroid	Thyroid Gland Carcinoma	L60	1705	AZD0156	0.003	3	0.0269848	0.057029	5.49148	ATM	Genome integrity	AZ	L62	2095	Olaparib	0.003	3	0.0478235	0.071582	5.11124	PARP1, PARP2	Genome integrity	AZ	0.151832	0.0948028	0.0802499	-0.399476	18	0.0251055	0.0454373	3	0.0310792	D1	D3	0.0515962	D1	D3	18	0.0368641	0.0592744	0.0433767	D1
21721	330	1	U-118-MG	7	687588	SIDM01193	Central Nervous System	Low Grade Glioma	L59	1735	AZD1775	0.003	3	0.0753112	0.510795	1.00718	WEE1	Cell cycle	AZ	L61	2093	Capivasertib	0.003	3	0.0517079	0.29084	2.98557	AKT	PI3K/MTOR signaling	AZ	0.577229	0.0664335	0.286389	0.0454716	5	-0.0725766	0.0380229	3	-0.0186949	D1	D1	0.0581992	D3	D3	15	0.0124569	0.0838484	0.103127	D2
21721	330	2	U-118-MG	7	687588	SIDM01193	Central Nervous System	Low Grade Glioma	L60	1705	AZD0156	0.003	3	0.0404704	0.154578	4.69581	ATM	Genome integrity	AZ	L62	2095	Olaparib	0.003	3	0.0951029	0.130438	5.11489	PARP1, PARP2	Genome integrity	AZ	0.303928	0.14935	0.17349	-0.22783	15	0.0122436	0.0608103	3	0.0437008	D2	D3	0.0757878	D1	D3	17	0.0490219	0.0930672	0.0802952	D1
21724	330	1	UMC-11	1914	909779	SIDM01183	Lung	Other Solid Carcinomas	L59	1735	AZD1775	0.003	3	0.0897264	0.454512	1.35279	WEE1	Cell cycle	AZ	L61	2093	Capivasertib	0.003	3	0.0568423	0.118203	3.89807	AKT	PI3K/MTOR signaling	AZ	0.69597	0.241458	0.577766	0.0630587	12	0.0101425	0.113381	3	0.0915035	D1	D3	0.165123	D1	D3	12	0.03819	0.135007	0.101263	D1
21724	330	2	UMC-11	1914	909779	SIDM01183	Lung	Other Solid Carcinomas	L60	1705	AZD0156	0.003	3	0.0437359	0.0593055	4.94895	ATM	Genome integrity	AZ	L62	2095	Olaparib	0.003	3	0.0487676	0.119151	3.88544	PARP1, PARP2	Genome integrity	AZ	0.246237	0.186932	0.127086	-0.386674	13	0.0203928	0.101362	3	0.0783727	D1	D3	0.121465	D2	D2	14	0.0331234	0.103714	0.0902414	D1
21727	330	1	WM35	1156	1299080	SIDM00974	Skin	Melanoma	L59	1735	AZD1775	0.003	3	0.092716	0.459962	1.35245	WEE1	Cell cycle	AZ	L61	2093	Capivasertib	0.003	3	0.115311	0.21801	3.11877	AKT	PI3K/MTOR signaling	AZ	0.68065	0.220687	0.46264	0.0540165	10	-0.0239842	0.0932215	3	0.0415398	D1	D3	0.112546	D1	D2	11	0.0268932	0.138665	0.09065	D1
21727	330	2	WM35	1156	1299080	SIDM00974	Skin	Melanoma	L60	1705	AZD0156	0.003	3	0.0451439	0.171688	3.58756	ATM	Genome integrity	AZ	L62	2095	Olaparib	0.003	3	0.0821518	0.129858	4.10712	PARP1, PARP2	Genome integrity	AZ	0.200654	0.0289658	0.0707961	-0.425979	10	-0.0271953	0.0637272	3	0.0508115	D3	D3	0.09285	D2	D2	12	1.84e-05	0.0692336	0.0654005	D3
21735	330	1	G-361	1173	906865	SIDM00857	Skin	Melanoma	L59	1735	AZD1775	0.003	3	0.0567066	0.629238	0.465731	WEE1	Cell cycle	AZ	L61	2093	Capivasertib	0.003	3	0.115599	0.23652	2.50072	AKT	PI3K/MTOR signaling	AZ	0.723801	0.0945624	0.487281	0.669671	13	-0.00421653	0.0847106	3	0.0497673	D1	D3	0.0871414	D2	D1	14	0.0361118	0.119305	0.098408	D1
21735	330	2	G-361	1173	906865	SIDM00857	Skin	Melanoma	L60	1705	AZD0156	0.003	3	0.0220369	0.0704732	4.18487	ATM	Genome integrity	AZ	L62	2095	Olaparib	0.003	3	0.116185	0.106053	3.64917	PARP1, PARP2	Genome integrity	AZ	0.267041	0.196568	0.160988	0.212911	19	0.0856901	0.128461	3	0.162041	D1	D3	0.162041	D1	D3	21	0.0965493	0.126632	0.169753	D1
21738	330	1	HCC1143	1316	749710	SIDM00866	Breast	Breast Carcinoma	L59	1735	AZD1775	0.003	3	0.18272	0.641809	0.0516062	WEE1	Cell cycle	AZ	L61	2093	Capivasertib	0.003	3	0.0478438	0.136255	4.4139	AKT	PI3K/MTOR signaling	AZ	0.77113	0.12932	0.634875	0.476576	10	-0.0499692	0.121615	3	0.0564397	D1	D3	0.147822	D2	D3	11	-0.0133926	0.133786	0.0722153	D1
21738	330	2	HCC1143	1316	749710	SIDM00866	Breast	Breast Carcinoma	L60	1705	AZD0156	0.003	3	0.0526735	0.194584	3.64868	ATM	Genome integrity	AZ	L62	2095	Olaparib	0.003	3	0.0358812	0.104245	4.95996	PARP1, PARP2	Genome integrity	AZ	0.203144	0.0085595	0.098899	-0.0914102	9	-0.0194132	0.0326634	3	0.00882659	D2	D3	0.0615469	D1	D1	13	0.00970391	0.0461124	0.0264517	D2
21741	330	1	HuP-T4	618	907286	SIDM00531	Pancreas	Pancreatic Carcinoma	L59	1735	AZD1775	0.003	3	0.13447	0.728936	0.00383518	WEE1	Cell cycle	AZ	L61	2093	Capivasertib	0.003	3	0.0793306	0.0862749	3.7104	AKT	PI3K/MTOR signaling	AZ	0.690581	-0.0383555	0.604306	0.379115	4	-0.0778773	0.0778954	3	-0.0714818	D2	D2	0.198854	D1	D2	6	-0.0613202	0.073679	-0.0527189	D2
21741	330	2	HuP-T4	618	907286	SIDM00531	Pancreas	Pancreatic Carcinoma	L60	1705	AZD0156	0.003	3	0.0602393	0.0557573	4.22987	ATM	Genome integrity	AZ	L62	2095	Olaparib	0.003	3	0.0334861	0.0560394	4.22395	PARP1, PARP2	Genome integrity	AZ	0.289187	0.23343	0.233148	-0.0222779	25	0.125017	0.125017	3	0.161468	D2	D1	0.161468	D2	D1	25	0.131928	0.131928	0.169851	D2
21747	330	1	MOLP-8	924	1330950	SIDM00434	Haematopoietic and Lymphoid	Plasma Cell Myeloma	L59	1735	AZD1775	0.003	3	0.0890596	0.894806	-0.765105	WEE1	Cell cycle	AZ	L61	2093	Capivasertib	0.003	3	0.029234	0.553539	0.911457	AKT	PI3K/MTOR signaling	AZ	0.909645	0.0148389	0.356106	0.368341	14	0.0286131	0.122569	3	0.10152	D1	D2	0.181509	D1	D2	15	0.0743212	0.174707	0.184079	D2
21747	330	2	MOLP-8	924	1330950	SIDM00434	Haematopoietic and Lymphoid	Plasma Cell Myeloma	L60	1705	AZD0156	0.003	3	0.102993	0.651142	0.555324	ATM	Genome integrity	AZ	L62	2095	Olaparib	0.003	3	0.117577	0.10483	2.9657	PARP1, PARP2	Genome integrity	AZ	0.669682	0.0185404	0.564852	0.128378	13	0.0151066	0.0787434	3	0.0392898	D3	D2	0.110794	D2	D2	16	0.0301633	0.0772733	0.0498123	D3
21750	330	1	NCI-H1092	1928	687997	SIDM00653	Lung	Small Cell Lung Carcinoma	L59	1735	AZD1775	0.003	3	0.0792923	0.503552	1.07695	WEE1	Cell cycle	AZ	L61	2093	Capivasertib	0.003	3	0.049876	0.0898971	4.62816	AKT	PI3K/MTOR signaling	AZ	0.532757	0.0292051	0.44286	0.384115	7	-0.0497048	0.0559887	3	-0.0370817	D1	D1	0.114844	D3	D1	8	-0.0251602	0.0795598	-0.00266336	D1
21750	330	2	NCI-H1092	1928	687997	SIDM00653	Lung	Small Cell Lung Carcinoma	L60	1705	AZD0156	0.003	3	0.0499931	0.0761696	4.90363	ATM	Genome integrity	AZ	L62	2095	Olaparib	0.003	3	0.0390925	0.107257	4.32958	PARP1, PARP2	Genome integrity	AZ	0.304018	0.227849	0.196761	0.155376	9	0.00284573	0.0959186	3	0.0343641	D1	D3	0.16993	D3	D2	12	0.0186219	0.0820362	0.0475038	D1
21756	330	1	NCI-H2141	1537	688014	SIDM00699	Lung	Small Cell Lung Carcinoma	L59	1735	AZD1775	0.003	3	0.0745108	0.55475	0.790684	WEE1	Cell cycle	AZ	L61	2093	Capivasertib	0.003	3	0.064641	0.219477	2.87536	AKT	PI3K/MTOR signaling	AZ	0.641372	0.0866216	0.421895	0.618024	11	-0.0268056	0.0787582	3	0.0303407	D1	D2	0.142702	D2	D2	14	0.0190695	0.0969443	0.0850345	D1
21756	330	2	NCI-H2141	1537	688014	SIDM00699	Lung	Small Cell Lung Carcinoma	L60	1705	AZD0156	0.003	3	0.0723389	0.0624982	4.89108	ATM	Genome integrity	AZ	L62	2095	Olaparib	0.003	3	0.102469	0.11537	3.95131	PARP1, PARP2	Genome integrity	AZ	0.192079	0.129581	0.0767092	0.168732	14	0.0116675	0.0457242	3	0.022467	D3	D3	0.0577613	D2	D1	16	0.0246528	0.0518242	0.0299773	D2
21762	330	1	NCI-H596	1225	908459	SIDM01127	Lung	Other Solid Carcinomas	L59	1735	AZD1775	0.003	3	0.0558168	0.595726	0.370565	WEE1	Cell cycle	AZ	L61	2093	Capivasertib	0.003	3	0.0746758	0.410913	1.77502	AKT	PI3K/MTOR signaling	AZ	0.70812	0.112395	0.297207	0.393208	4	-0.0987411	0.0353652	3	-0.0627304	D3	D2	0.0595216	D3	D3	11	-0.00022087	0.104809	0.0630316	D1
21762	330	2	NCI-H596	1225	908459	SIDM01127	Lung	Other Solid Carcinomas	L60	1705	AZD0156	0.003	3	0.0558174	0.225293	3.41801	ATM	Genome integrity	AZ	L62	2095	Olaparib	0.003	3	0.0799202	0.119282	4.85305	PARP1, PARP2	Genome integrity	AZ	0.410448	0.185155	0.291166	0.0955351	15	0.0282439	0.0790916	3	0.0419296	D1	D1	0.113379	D2	D2	19	0.0629791	0.0964364	0.101657	D1
21765	330	1	NH-12	1546	908447	SIDM00577	Peripheral Nervous System	Neuroblastoma	L59	1735	AZD1775	0.003	3	0.112335	0.768393	-0.769633	WEE1	Cell cycle	AZ	L61	2093	Capivasertib	0.003	3	0.0493904	0.133656	4.01022	AKT	PI3K/MTOR signaling	AZ	0.851694	0.0833006	0.718038	0.795996	8	-0.0728463	0.132233	3	0.0193018	D1	D3	0.200991	D2	D3	8	-0.0439004	0.146539	0.027896	D1
21765	330	2	NH-12	1546	908447	SIDM00577	Peripheral Nervous System	Neuroblastoma	L60	1705	AZD0156	0.003	3	0.0565437	0.0691487	5.14872	ATM	Genome integrity	AZ	L62	2095	Olaparib	0.003	3	0.0996873	0.107003	4.40391	PARP1, PARP2	Genome integrity	AZ	0.176803	0.107654	0.0698001	0.121105	10	-0.0131173	0.0350423	3	0.00400624	D2	D3	0.0642046	D1	D3	12	0.0021833	0.0436913	0.0197348	D1
21768	330	1	NOS-1	1398	925345	SIDM00242	Bone	Osteosarcoma	L59	1735	AZD1775	0.003	3	0.105914	0.796944	-0.278663	WEE1	Cell cycle	AZ	L61	2093	Capivasertib	0.003	3	0.145874	0.26686	2.11659	AKT	PI3K/MTOR signaling	AZ	0.60574	-0.191204	0.338879	0.559261	15	0.0117748	0.11027	3	0.14966	D3	D3	0.14966	D3	D3	18	0.0480851	0.124192	0.172218	D3
21768	330	2	NOS-1	1398	925345	SIDM00242	Bone	Osteosarcoma	L60	1705	AZD0156	0.003	3	0.0973728	0.218024	2.38515	ATM	Genome integrity	AZ	L62	2095	Olaparib	0.003	3	0.0600463	0.0790329	3.57208	PARP1, PARP2	Genome integrity	AZ	0.328303	0.11028	0.249271	0.281825	20	0.0594309	0.0799843	3	0.0933999	D1	D3	0.114144	D1	D2	20	0.0716314	0.0934735	0.111246	D1
21777	330	1	RH-1	2193	971773	SIDM00427	Bone	Ewing's Sarcoma	L59	1735	AZD1775	0.003	3	0.0394831	0.981458	-2.35255	WEE1	Cell cycle	AZ	L61	2093	Capivasertib	0.003	3	0.0806366	0.205437	2.27479	AKT	PI3K/MTOR signaling	AZ	0.979504	-0.00195426	0.774066	0.47536	10	-0.0508526	0.0596372	3	0.0287808	D1	D1	0.0980167	D3	D2	10	-0.0322004	0.067833	0.0382286	D1
21777	330	2	RH-1	2193	971773	SIDM00427	Bone	Ewing's Sarcoma	L60	1705	AZD0156	0.003	3	0.0713439	0.0488207	3.68073	ATM	Genome integrity	AZ	L62	2095	Olaparib	0.003	3	0.157889	0.265308	1.98428	PARP1, PARP2	Genome integrity	AZ	0.648792	0.599971	0.383484	0.144648	24	0.265177	0.280982	3	0.299469	D2	D1	0.321618	D1	D1	24	0.272241	0.286483	0.30473	D2
21780	330	1	SK-MES-1	1628	909728	SIDM01103	Lung	Squamous Cell Lung Carcinoma	L59	1735	AZD1775	0.003	3	0.0907952	0.617172	0.306652	WEE1	Cell cycle	AZ	L61	2093	Capivasertib	0.003	3	0.0373911	0.228834	3.11334	AKT	PI3K/MTOR signaling	AZ	0.781142	0.16397	0.552308	0.222967	15	0.039992	0.12897	3	0.163042	D1	D1	0.180504	D2	D1	18	0.0957107	0.158821	0.241294	D1
21780	330	2	SK-MES-1	1628	909728	SIDM01103	Lung	Squamous Cell Lung Carcinoma	L60	1705	AZD0156	0.003	3	0.0611636	0.303191	2.4786	ATM	Genome integrity	AZ	L62	2095	Olaparib	0.003	3	0.102172	0.133858	4.19517	PARP1, PARP2	Genome integrity	AZ	0.407102	0.103911	0.273244	-0.151073	11	-0.0199242	0.0335843	3	-0.00425953	D1	D1	0.0408245	D3	D1	11	0.0150749	0.0752408	0.0570013	D1
21786	330	1	SU-DHL-10	269	1331033	SIDM00389	Haematopoietic and Lymphoid	B-Cell Non-Hodgkin's Lymphoma	L59	1735	AZD1775	0.003	3	0.16661	0.932186	-0.534923	WEE1	Cell cycle	AZ	L61	2093	Capivasertib	0.003	3	0.0769803	0.848397	0.0252298	AKT	PI3K/MTOR signaling	AZ	1	0.0678136	0.151603	0.306901	18	0.0484454	0.0982643	3	0.105712	D1	D2	0.210086	D2	D3	18	0.0808234	0.13779	0.172377	D2
21786	330	2	SU-DHL-10	269	1331033	SIDM00389	Haematopoietic and Lymphoid	B-Cell Non-Hodgkin's Lymphoma	L60	1705	AZD0156	0.003	3	0.0219016	0.0956824	2.49864	ATM	Genome integrity	AZ	L62	2095	Olaparib	0.003	3	0.0526074	0.14387	2.21028	PARP1, PARP2	Genome integrity	AZ	0.341599	0.245916	0.197729	-0.3515	24	0.10966	0.114406	3	0.168817	D1	D3	0.168817	D1	D3	24	0.115852	0.120853	0.170225	D1
21789	330	1	TC-71	2194	1240221	SIDM00419	Bone	Ewing's Sarcoma	L59	1735	AZD1775	0.003	3	0.0666877	0.734656	0.267288	WEE1	Cell cycle	AZ	L61	2093	Capivasertib	0.003	3	0.13853	0.128224	2.66331	AKT	PI3K/MTOR signaling	AZ	0.919737	0.185081	0.791513	0.229255	12	0.0131052	0.0812717	3	0.0601511	D1	D1	0.114507	D1	D2	14	0.029378	0.088383	0.0929487	D1
21789	330	2	TC-71	2194	1240221	SIDM00419	Bone	Ewing's Sarcoma	L60	1705	AZD0156	0.003	3	0.0676231	0.0572531	3.3854	ATM	Genome integrity	AZ	L62	2095	Olaparib	0.003	3	0.100239	0.111898	2.78963	PARP1, PARP2	Genome integrity	AZ	0.803741	0.746488	0.691843	0.11326	24	0.300501	0.313341	3	0.444888	D1	D1	0.444888	D1	D1	24	0.306193	0.319262	0.459417	D1
21792	330	1	GA-10	1008	1303896	SIDM00854	Haematopoietic and Lymphoid	Burkitt's Lymphoma	L59	1735	AZD1775	0.003	3	0.191461	0.850346	-0.686926	WEE1	Cell cycle	AZ	L61	2093	Capivasertib	0.003	3	0.0299192	0.462878	1.2515	AKT	PI3K/MTOR signaling	AZ	0.964359	0.114012	0.501481	0.100843	15	0.0431194	0.146215	3	0.156943	D1	D2	0.192024	D2	D3	16	0.0954932	0.188696	0.238631	D1
21792	330	2	GA-10	1008	1303896	SIDM00854	Haematopoietic and Lymphoid	Burkitt's Lymphoma	L60	1705	AZD0156	0.003	3	0.0453504	0.49456	1.12098	ATM	Genome integrity	AZ	L62	2095	Olaparib	0.003	3	0.0557354	0.116854	3.17731	PARP1, PARP2	Genome integrity	AZ	0.741047	0.246488	0.624193	-0.122469	21	0.130992	0.160557	3	0.158833	D3	D3	0.247571	D3	D3	21	0.150225	0.180316	0.164854	D3
21795	330	1	KU-19-19	892	907312	SIDM01033	Bladder	Bladder Carcinoma	L59	1735	AZD1775	0.003	3	0.121714	0.818448	-0.77306	WEE1	Cell cycle	AZ	L61	2093	Capivasertib	0.003	3	0.101022	0.233977	2.5727	AKT	PI3K/MTOR signaling	AZ	0.855789	0.0373406	0.621811	0.0976939	14	-0.0174462	0.0617729	3	0.0659497	D1	D3	0.0997169	D2	D2	16	0.0227194	0.0852852	0.0771254	D1
21795	330	2	KU-19-19	892	907312	SIDM01033	Bladder	Bladder Carcinoma	L60	1705	AZD0156	0.003	3	0.0289613	0.0641017	4.43092	ATM	Genome integrity	AZ	L62	2095	Olaparib	0.003	3	0.0328222	0.0804553	4.12658	PARP1, PARP2	Genome integrity	AZ	0.220552	0.15645	0.140097	-0.537543	23	0.0781034	0.086149	3	0.0935846	D3	D2	0.10728	D3	D2	24	0.087907	0.0920127	0.0984241	D3
21801	330	1	MHH-CALL-2	1906	908132	SIDM00331	Haematopoietic and Lymphoid	B-Lymphoblastic Leukemia	L59	1735	AZD1775	0.003	3	0.0624529	0.831803	0.0682614	WEE1	Cell cycle	AZ	L61	2093	Capivasertib	0.003	3	0.0517418	0.0668734	2.79758	AKT	PI3K/MTOR signaling	AZ	0.868716	0.0369135	0.801843	0.481062	13	0.0290344	0.0860167	3	0.101785	D1	D1	0.132542	D2	D1	13	0.0360075	0.0959384	0.116078	D1
21801	330	2	MHH-CALL-2	1906	908132	SIDM00331	Haematopoietic and Lymphoid	B-Lymphoblastic Leukemia	L60	1705	AZD0156	0.003	3	0.0823125	0.0378512	3.18419	ATM	Genome integrity	AZ	L62	2095	Olaparib	0.003	3	0.060721	0.0893995	2.5947	PARP1, PARP2	Genome integrity	AZ	0.228109	0.190257	0.138709	-0.159546	23	0.106261	0.117945	3	0.155047	D2	D2	0.155047	D2	D2	23	0.109204	0.120465	0.156473	D2
21804	330	1	MOLT-13	86	908146	SIDM00433	Haematopoietic and Lymphoid	T-Lymphoblastic Leukemia	L59	1735	AZD1775	0.003	3	0.111747	0.94968	-0.820271	WEE1	Cell cycle	AZ	L61	2093	Capivasertib	0.003	3	0.0458677	0.044568	3.10073	AKT	PI3K/MTOR signaling	AZ	0.972471	0.0227907	0.927903	0.359462	10	0.0138625	0.104794	3	0.059156	D1	D3	0.194787	D2	D2	11	0.0188457	0.0983374	0.0593261	D1
21804	330	2	MOLT-13	86	908146	SIDM00433	Haematopoietic and Lymphoid	T-Lymphoblastic Leukemia	L60	1705	AZD0156	0.003	3	0.11039	0.061308	2.88088	ATM	Genome integrity	AZ	L62	2095	Olaparib	0.003	3	0.105712	0.153593	2.2134	PARP1, PARP2	Genome integrity	AZ	0.397199	0.335891	0.243606	-0.215809	23	0.138752	0.152367	3	0.178943	D1	D3	0.178943	D1	D3	23	0.143586	0.157616	0.180643	D1
21807	330	1	KM-H2	313	909976	SIDM01018	Haematopoietic and Lymphoid	Hodgkin's Lymphoma	L59	1735	AZD1775	0.003	3	0.20095	0.855958	-0.486386	WEE1	Cell cycle	AZ	L61	2093	Capivasertib	0.003	3	0.0546032	0.0728793	3.36059	AKT	PI3K/MTOR signaling	AZ	0.949153	0.0931957	0.876274	0.285146	12	0.0332531	0.167798	3	0.116245	D1	D1	0.24161	D2	D2	12	0.0441666	0.176788	0.129733	D1
21807	330	2	KM-H2	313	909976	SIDM01018	Haematopoietic and Lymphoid	Hodgkin's Lymphoma	L60	1705	AZD0156	0.003	3	0.091486	0.267837	1.99301	ATM	Genome integrity	AZ	L62	2095	Olaparib	0.003	3	0.115721	0.124608	2.83248	PARP1, PARP2	Genome integrity	AZ	0.40138	0.133543	0.276771	-0.262628	16	0.0574593	0.118574	3	0.112698	D1	D3	0.166546	D2	D3	17	0.0715661	0.124909	0.116853	D1
21810	330	1	AM-38	776	910933	SIDM00492	Central Nervous System	Glioblastoma	L59	1735	AZD1775	0.003	3	0.063063	0.524603	0.958619	WEE1	Cell cycle	AZ	L61	2093	Capivasertib	0.003	3	0.0792045	0.102595	4.18122	AKT	PI3K/MTOR signaling	AZ	0.702422	0.17782	0.599828	0.0770951	11	-0.0247067	0.0892236	3	0.0144169	D1	D1	0.111364	D1	D1	11	0.000791432	0.109633	0.0522509	D1
21810	330	2	AM-38	776	910933	SIDM00492	Central Nervous System	Glioblastoma	L60	1705	AZD0156	0.003	3	0.0207455	0.132978	3.76356	ATM	Genome integrity	AZ	L62	2095	Olaparib	0.003	3	0.0739907	0.108418	4.09349	PARP1, PARP2	Genome integrity	AZ	0.449703	0.316726	0.341285	-0.175624	25	0.166979	0.166979	3	0.182168	D2	D1	0.182168	D2	D1	25	0.186402	0.186402	0.209009	D2
21816	330	1	HL-60	55	905938	SIDM00829	Haematopoietic and Lymphoid	Acute Myeloid Leukemia	L59	1735	AZD1775	0.003	3	0.100217	0.658687	0.512448	WEE1	Cell cycle	AZ	L61	2093	Capivasertib	0.003	3	0.1513	0.202783	2.31917	AKT	PI3K/MTOR signaling	AZ	0.849419	0.190732	0.646636	0.486883	13	0.026469	0.10064	3	0.0660321	D1	D3	0.106457	D1	D3	15	0.0504933	0.109626	0.0824749	D1
21816	330	2	HL-60	55	905938	SIDM00829	Haematopoietic and Lymphoid	Acute Myeloid Leukemia	L60	1705	AZD0156	0.003	3	0.0243443	0.0517553	3.69139	ATM	Genome integrity	AZ	L62	2095	Olaparib	0.003	3	0.0536284	0.0962955	3.09492	PARP1, PARP2	Genome integrity	AZ	0.489419	0.437663	0.393123	0.126882	21	0.140558	0.170938	3	0.192748	D2	D1	0.21609	D1	D1	22	0.146297	0.168185	0.198374	D2
21952	330	1	639-V	1483	906798	SIDM00999	Bladder	Bladder Carcinoma	L59	1735	AZD1775	0.003	3	0.0495946	0.554018	0.791508	WEE1	Cell cycle	AZ	L61	2093	Capivasertib	0.003	3	0.0651976	0.211717	2.95976	AKT	PI3K/MTOR signaling	AZ	0.642201	0.0881821	0.430484	-0.0346821	8	-0.0541365	0.0618768	3	-0.00931525	D3	D2	0.0779403	D1	D1	11	-0.00865371	0.0750725	0.0355563	D3
21952	330	2	639-V	1483	906798	SIDM00999	Bladder	Bladder Carcinoma	L60	1705	AZD0156	0.003	3	0.0578255	0.177285	3.27157	ATM	Genome integrity	AZ	L62	2095	Olaparib	0.003	3	0.0756202	0.27904	2.44248	PARP1, PARP2	Genome integrity	AZ	0.442805	0.26552	0.163766	-0.234077	17	0.0535255	0.105682	3	0.13534	D3	D3	0.13534	D3	D3	21	0.0876568	0.113112	0.152732	D3
21955	330	1	A2058	652	906792	SIDM00797	Skin	Melanoma	L59	1735	AZD1775	0.003	3	0.0819854	0.751336	0.209495	WEE1	Cell cycle	AZ	L61	2093	Capivasertib	0.003	3	0.0845539	0.220564	2.11368	AKT	PI3K/MTOR signaling	AZ	0.8865	0.135164	0.665936	0.18264	16	0.0216722	0.0694922	3	0.0478336	D1	D1	0.0924878	D1	D1	17	0.0439785	0.0927311	0.0957069	D1
21955	330	2	A2058	652	906792	SIDM00797	Skin	Melanoma	L60	1705	AZD0156	0.003	3	0.0321897	0.0441031	3.57207	ATM	Genome integrity	AZ	L62	2095	Olaparib	0.003	3	0.0318482	0.0566384	3.36031	PARP1, PARP2	Genome integrity	AZ	0.3697	0.325597	0.313062	-0.33416	23	0.151382	0.164623	3	0.234224	D1	D1	0.234224	D1	D1	23	0.155256	0.168801	0.244278	D1
21964	330	1	AN3-CA	1294	910781	SIDM00901	Endometrium	Endometrial Carcinoma	L59	1735	AZD1775	0.003	3	0.0978707	0.67966	0.252352	WEE1	Cell cycle	AZ	L61	2093	Capivasertib	0.003	3	0.145697	0.571273	0.775674	AKT	PI3K/MTOR signaling	AZ	0.905291	0.225631	0.334018	0.459478	21	0.0797356	0.106787	3	0.123982	D1	D2	0.142145	D1	D2	23	0.145404	0.165173	0.210204	D1
21964	330	2	AN3-CA	1294	910781	SIDM00901	Endometrium	Endometrial Carcinoma	L60	1705	AZD0156	0.003	3	0.0464605	0.234719	2.42824	ATM	Genome integrity	AZ	L62	2095	Olaparib	0.003	3	0.0583538	0.228792	2.46569	PARP1, PARP2	Genome integrity	AZ	0.352122	0.117403	0.12333	-0.0936916	16	0.0262995	0.0873487	3	0.0787251	D3	D3	0.0912384	D3	D3	18	0.0543122	0.103759	0.0899628	D1
21967	330	1	CAL-33	2041	753541	SIDM00942	Head and Neck	Oral Cavity Carcinoma	L59	1735	AZD1775	0.003	3	0.114736	0.735647	-0.416922	WEE1	Cell cycle	AZ	L61	2093	Capivasertib	0.003	3	0.0966015	0.222885	2.94802	AKT	PI3K/MTOR signaling	AZ	0.928791	0.193144	0.705906	0.511649	17	0.0659641	0.137481	3	0.17048	D1	D2	0.17048	D1	D2	20	0.113332	0.162478	0.225842	D1
21967	330	2	CAL-33	2041	753541	SIDM00942	Head and Neck	Oral Cavity Carcinoma	L60	1705	AZD0156	0.003	3	0.0295588	0.0880105	4.56095	ATM	Genome integrity	AZ	L62	2095	Olaparib	0.003	3	0.0496407	0.116595	4.09733	PARP1, PARP2	Genome integrity	AZ	0.351876	0.263865	0.235281	-0.0652662	21	0.0741069	0.0932768	3	0.124489	D1	D1	0.133836	D2	D1	21	0.0912367	0.112403	0.159387	D1
21970	330	1	Calu-6	1844	724859	SIDM00921	Lung	Non-Small Cell Lung Carcinoma	L59	1735	AZD1775	0.003	3	0.101671	0.721981	-0.242949	WEE1	Cell cycle	AZ	L61	2093	Capivasertib	0.003	3	0.0578702	0.164364	3.38458	AKT	PI3K/MTOR signaling	AZ	0.799981	0.078	0.635617	0.229672	13	0.00342444	0.106462	3	0.105727	D1	D3	0.141786	D2	D2	17	0.0386946	0.106858	0.130822	D1
21970	330	2	Calu-6	1844	724859	SIDM00921	Lung	Non-Small Cell Lung Carcinoma	L60	1705	AZD0156	0.003	3	0.0376927	0.225339	2.83451	ATM	Genome integrity	AZ	L62	2095	Olaparib	0.003	3	0.126871	0.169532	3.33234	PARP1, PARP2	Genome integrity	AZ	0.359869	0.134529	0.190336	-0.210441	15	0.00960425	0.0541757	3	0.0411822	D1	D2	0.0821675	D2	D3	17	0.0399514	0.0814388	0.0796764	D1
21973	330	1	CFPAC-1	572	906821	SIDM00130	Pancreas	Pancreatic Carcinoma	L59	1735	AZD1775	0.003	3	0.0779901	0.606924	0.364213	WEE1	Cell cycle	AZ	L61	2093	Capivasertib	0.003	3	0.106282	0.237608	3.06958	AKT	PI3K/MTOR signaling	AZ	0.722625	0.115701	0.485018	0.128456	13	0.0134815	0.0948792	3	0.081277	D1	D1	0.139462	D2	D3	17	0.0722102	0.125456	0.164416	D1
21973	330	2	CFPAC-1	572	906821	SIDM00130	Pancreas	Pancreatic Carcinoma	L60	1705	AZD0156	0.003	3	0.0204227	0.295609	2.56655	ATM	Genome integrity	AZ	L62	2095	Olaparib	0.003	3	0.0881544	0.206957	3.3697	PARP1, PARP2	Genome integrity	AZ	0.433682	0.138073	0.226725	-0.160487	13	-0.00264398	0.0472365	3	0.0226857	D3	D3	0.0628985	D1	D3	19	0.0450793	0.0751201	0.0729414	D1
21982	330	1	COLO-829	430	687448	SIDM00909	Skin	Melanoma	L59	1735	AZD1775	0.003	3	0.112144	0.223466	3.73358	WEE1	Cell cycle	AZ	L61	2093	Capivasertib	0.003	3	0.053095	0.131092	5.09965	AKT	PI3K/MTOR signaling	AZ	0.321879	0.0984122	0.190786	0.0815914	18	0.0335172	0.0684337	3	0.0678948	D3	D1	0.0922948	D3	D1	22	0.0754857	0.0926499	0.121277	D2
21982	330	2	COLO-829	430	687448	SIDM00909	Skin	Melanoma	L60	1705	AZD0156	0.003	3	0.0394014	0.0709903	6.53867	ATM	Genome integrity	AZ	L62	2095	Olaparib	0.003	3	0.0625436	0.105171	5.62789	PARP1, PARP2	Genome integrity	AZ	0.0677479	-0.00324239	-0.0374233	-0.172539	4	-0.0577638	0.0133878	3	-0.022919	D3	D3	0.0136202	D3	D3	5	-0.0356164	0.0212529	-0.00897602	D3
21991	330	1	EMC-BAC-2	2232	1503370	SIDM00047	Lung	Non-Small Cell Lung Carcinoma	L59	1735	AZD1775	0.003	3	0.0216328	0.386755	1.78887	WEE1	Cell cycle	AZ	L61	2093	Capivasertib	0.003	3	0.0447332	0.288688	2.44891	AKT	PI3K/MTOR signaling	AZ	0.591955	0.205199	0.303266	0.00527736	18	0.0513768	0.0793147	3	0.0914845	D1	D1	0.0985236	D2	D3	22	0.106168	0.122794	0.194245	D1
21991	330	2	EMC-BAC-2	2232	1503370	SIDM00047	Lung	Non-Small Cell Lung Carcinoma	L60	1705	AZD0156	0.003	3	0.0620573	0.240772	2.8183	ATM	Genome integrity	AZ	L62	2095	Olaparib	0.003	3	0.0880847	0.120891	4.06948	PARP1, PARP2	Genome integrity	AZ	0.486437	0.245665	0.365546	-0.10024	25	0.146807	0.146807	3	0.167751	D1	D3	0.167751	D1	D3	25	0.174578	0.174578	0.215871	D1
21994	330	1	EPLC-272H	404	753556	SIDM01044	Lung	Other Solid Carcinomas	L59	1735	AZD1775	0.003	3	0.0877757	0.806798	-0.788574	WEE1	Cell cycle	AZ	L61	2093	Capivasertib	0.003	3	0.0824588	0.49878	1.10506	AKT	PI3K/MTOR signaling	AZ	0.83399	0.027192	0.33521	0.254655	12	-0.00114838	0.0745766	3	0.0491501	D2	D2	0.10266	D3	D1	18	0.074528	0.127125	0.159449	D2
21994	330	2	EPLC-272H	404	753556	SIDM01044	Lung	Other Solid Carcinomas	L60	1705	AZD0156	0.003	3	0.0285538	0.359376	1.86186	ATM	Genome integrity	AZ	L62	2095	Olaparib	0.003	3	0.0767421	0.223546	2.74257	PARP1, PARP2	Genome integrity	AZ	0.502966	0.14359	0.27942	-0.0763682	13	-0.0121773	0.0826794	3	0.048386	D3	D3	0.0850907	D1	D3	15	0.0269785	0.101091	0.0688202	D2
22000	330	1	NCI-H2369	165	1290808	SIDM00104	Lung	Mesothelioma	L59	1735	AZD1775	0.003	3	0.10949	0.307883	2.52523	WEE1	Cell cycle	AZ	L61	2093	Capivasertib	0.003	3	0.10711	0.154769	4.08853	AKT	PI3K/MTOR signaling	AZ	0.299646	-0.00823683	0.144877	-0.0582079	16	0.0034984	0.0573894	3	0.0572584	D3	D3	0.0698801	D1	D3	19	0.0452495	0.0840338	0.0821522	D3
22000	330	2	NCI-H2369	165	1290808	SIDM00104	Lung	Mesothelioma	L60	1705	AZD0156	0.003	3	0.0299624	0.187868	3.67684	ATM	Genome integrity	AZ	L62	2095	Olaparib	0.003	3	0.0353001	0.147141	4.19336	PARP1, PARP2	Genome integrity	AZ	0.180559	-0.00730966	0.0334175	-0.177295	8	-0.0454544	0.0472108	3	0.00533567	D3	D3	0.0568117	D1	D3	10	-0.010881	0.0534977	0.0259569	D3
22003	330	1	HCC-15	1368	1240143	SIDM01072	Lung	Squamous Cell Lung Carcinoma	L59	1735	AZD1775	0.003	3	0.150269	0.630337	0.296406	WEE1	Cell cycle	AZ	L61	2093	Capivasertib	0.003	3	0.0926277	0.160943	3.58075	AKT	PI3K/MTOR signaling	AZ	0.877966	0.247628	0.717023	0.433502	7	-0.0331239	0.157237	3	0.0275973	D1	D2	0.240095	D1	D3	10	0.00517336	0.136598	0.0535025	D1
22003	330	2	HCC-15	1368	1240143	SIDM01072	Lung	Squamous Cell Lung Carcinoma	L60	1705	AZD0156	0.003	3	0.0848658	0.219114	3.00894	ATM	Genome integrity	AZ	L62	2095	Olaparib	0.003	3	0.0938606	0.0961716	4.46655	PARP1, PARP2	Genome integrity	AZ	0.371502	0.152388	0.27533	-0.0729617	24	0.135789	0.141742	3	0.166602	D2	D1	0.166602	D2	D1	24	0.158744	0.165453	0.204023	D2
22018	330	1	JVM-2	764	907269	SIDM01013	Haematopoietic and Lymphoid	B-Cell Non-Hodgkin's Lymphoma	L59	1735	AZD1775	0.003	3	0.0907391	0.94256	-2.31986	WEE1	Cell cycle	AZ	L61	2093	Capivasertib	0.003	3	0.170246	0.624796	0.47554	AKT	PI3K/MTOR signaling	AZ	0.93007	-0.0124897	0.305274	0.399226	6	-0.0590684	0.0592774	3	0.0113363	D1	D3	0.0840614	D3	D3	13	0.00910795	0.075921	0.068671	D2
22018	330	2	JVM-2	764	907269	SIDM01013	Haematopoietic and Lymphoid	B-Cell Non-Hodgkin's Lymphoma	L60	1705	AZD0156	0.003	3	0.0350648	0.488988	1.15244	ATM	Genome integrity	AZ	L62	2095	Olaparib	0.003	3	0.123959	0.248268	2.45223	PARP1, PARP2	Genome integrity	AZ	0.533295	0.0443069	0.285028	0.0024514	16	0.0456552	0.113864	3	0.116479	D3	D2	0.18405	D3	D3	19	0.0873314	0.137847	0.152855	D3
22030	330	1	KYSE-520	894	753575	SIDM01025	Esophagus	Esophageal Squamous Cell Carcinoma	L59	1735	AZD1775	0.003	3	0.0870119	0.449991	1.49466	WEE1	Cell cycle	AZ	L61	2093	Capivasertib	0.003	3	0.0884379	0.340489	2.40317	AKT	PI3K/MTOR signaling	AZ	0.59827	0.148279	0.257782	0.00514444	16	-0.0128867	0.0575732	3	0.0497854	D3	D3	0.0759691	D2	D3	20	0.0746392	0.116988	0.117551	D3
22030	330	2	KYSE-520	894	753575	SIDM01025	Esophagus	Esophageal Squamous Cell Carcinoma	L60	1705	AZD0156	0.003	3	0.0447481	0.241901	3.35265	ATM	Genome integrity	AZ	L62	2095	Olaparib	0.003	3	0.059404	0.144104	4.61422	PARP1, PARP2	Genome integrity	AZ	0.323522	0.0816212	0.179419	-0.269604	9	-0.0172003	0.0634731	3	0.0189988	D3	D2	0.0850248	D3	D2	15	0.0255763	0.0745919	0.0584351	D3
22033	330	1	L-428	1804	907322	SIDM00327	Haematopoietic and Lymphoid	Hodgkin's Lymphoma	L59	1735	AZD1775	0.003	3	0.0837994	0.879005	-0.84591	WEE1	Cell cycle	AZ	L61	2093	Capivasertib	0.003	3	0.0414778	0.0497679	3.99066	AKT	PI3K/MTOR signaling	AZ	0.759049	-0.119956	0.709281	0.208619	11	-0.0137553	0.109185	3	0.0635354	D2	D1	0.150588	D3	D1	11	-0.00566941	0.118966	0.0770562	D2
22033	330	2	L-428	1804	907322	SIDM00327	Haematopoietic and Lymphoid	Hodgkin's Lymphoma	L60	1705	AZD0156	0.003	3	0.0301774	0.132579	2.94047	ATM	Genome integrity	AZ	L62	2095	Olaparib	0.003	3	0.0745494	0.119227	3.05954	PARP1, PARP2	Genome integrity	AZ	0.227729	0.0951502	0.108502	-0.322701	10	-0.0116468	0.0686148	3	0.0514888	D3	D3	0.0975734	D3	D2	10	0.00106589	0.0720556	0.0549728	D3
22036	330	1	LCLC-97TM1	485	946361	SIDM00344	Lung	Non-Small Cell Lung Carcinoma	L59	1735	AZD1775	0.003	3	0.132224	0.628891	0.318822	WEE1	Cell cycle	AZ	L61	2093	Capivasertib	0.003	3	0.0200307	0.159139	3.5596	AKT	PI3K/MTOR signaling	AZ	0.792601	0.16371	0.633462	0.260275	10	-0.0544692	0.116341	3	0.0269213	D1	D3	0.13169	D1	D3	10	-0.0171376	0.144696	0.0567601	D1
22036	330	2	LCLC-97TM1	485	946361	SIDM00344	Lung	Non-Small Cell Lung Carcinoma	L60	1705	AZD0156	0.003	3	0.0288442	0.0693102	4.93847	ATM	Genome integrity	AZ	L62	2095	Olaparib	0.003	3	0.0224963	0.0806379	4.69657	PARP1, PARP2	Genome integrity	AZ	0.109309	0.0399984	0.0286708	-0.423017	9	-0.0124248	0.0246684	3	-0.00345749	D3	D2	0.0470308	D2	D1	12	0.000509659	0.0279206	0.0105854	D1
22042	330	1	M14	586	905975	SIDM00003	Skin	Melanoma	L59	1735	AZD1775	0.003	3	0.0798375	0.727542	-0.47091	WEE1	Cell cycle	AZ	L61	2093	Capivasertib	0.003	3	0.0696082	0.19373	3.37727	AKT	PI3K/MTOR signaling	AZ	0.766285	0.0387435	0.572556	0.0692486	13	0.00654675	0.0847588	3	0.0759814	D1	D3	0.107609	D3	D3	15	0.0503857	0.107	0.0992848	D1
22042	330	2	M14	586	905975	SIDM00003	Skin	Melanoma	L60	1705	AZD0156	0.003	3	0.0235299	0.266436	2.71702	ATM	Genome integrity	AZ	L62	2095	Olaparib	0.003	3	0.0831164	0.138291	4.02222	PARP1, PARP2	Genome integrity	AZ	0.365324	0.0988884	0.227033	-0.331713	19	0.0434957	0.0824964	3	0.0934639	D3	D3	0.0989952	D1	D2	22	0.0771916	0.102807	0.118573	D2
22045	330	1	MEL-JUSO	626	908125	SIDM00336	Skin	Melanoma	L59	1735	AZD1775	0.003	3	0.0485416	0.366524	2.31539	WEE1	Cell cycle	AZ	L61	2093	Capivasertib	0.003	3	0.0744658	0.167185	4.66943	AKT	PI3K/MTOR signaling	AZ	0.441964	0.0754397	0.274779	0.0255483	9	-0.0351687	0.0298025	3	0.00236551	D1	D3	0.0487567	D2	D1	17	0.0224279	0.0558447	0.0807657	D1
22045	330	2	MEL-JUSO	626	908125	SIDM00336	Skin	Melanoma	L60	1705	AZD0156	0.003	3	0.0885048	0.0946328	6.12076	ATM	Genome integrity	AZ	L62	2095	Olaparib	0.003	3	0.066569	0.108723	5.7772	PARP1, PARP2	Genome integrity	AZ	0.114492	0.0198593	0.00576875	-0.301923	6	-0.0386832	0.0222772	3	0.00574386	D3	D2	0.0412209	D2	D3	11	-0.010684	0.0310141	0.0269903	D3
22051	330	1	NCI-H1568	711	1298348	SIDM00750	Lung	Lung Adenocarcinoma	L59	1735	AZD1775	0.003	3	0.0523074	0.558776	0.562857	WEE1	Cell cycle	AZ	L61	2093	Capivasertib	0.003	3	0.0649748	0.269756	3.35749	AKT	PI3K/MTOR signaling	AZ	0.764723	0.205947	0.494967	0.364973	6	-0.0572439	0.0846894	3	0.00021475	D1	D3	0.107011	D1	D3	16	0.0260891	0.0818093	0.103975	D1
22051	330	2	NCI-H1568	711	1298348	SIDM00750	Lung	Lung Adenocarcinoma	L60	1705	AZD0156	0.003	3	0.0321734	0.135698	5.2983	ATM	Genome integrity	AZ	L62	2095	Olaparib	0.003	3	0.0310975	0.143847	5.14453	PARP1, PARP2	Genome integrity	AZ	0.233054	0.0973558	0.0892068	-0.166696	14	0.0100861	0.0508073	3	0.0367931	D3	D3	0.0661422	D2	D3	20	0.0495739	0.0726453	0.064232	D3
22054	330	1	OACM5-1	752	1503363	SIDM00444	Esophagus	Esophageal Adenocarcinoma	L59	1735	AZD1775	0.003	3	0.0750409	0.521711	0.934878	WEE1	Cell cycle	AZ	L61	2093	Capivasertib	0.003	3	0.0450523	0.567166	0.589306	AKT	PI3K/MTOR signaling	AZ	0.739774	0.218064	0.172608	0.145317	6	-0.0552828	0.0604647	3	0.00150523	D1	D3	0.0674891	D1	D3	17	0.0573102	0.114325	0.137466	D1
22054	330	2	OACM5-1	752	1503363	SIDM00444	Esophagus	Esophageal Adenocarcinoma	L60	1705	AZD0156	0.003	3	0.0694683	0.21309	3.56018	ATM	Genome integrity	AZ	L62	2095	Olaparib	0.003	3	0.100825	0.130612	4.67029	PARP1, PARP2	Genome integrity	AZ	0.327231	0.114141	0.196619	-0.267226	14	-0.0161672	0.0611	3	0.0609734	D2	D3	0.0713522	D2	D3	17	0.0207384	0.0753821	0.0849898	D2
22060	330	1	OAW-42	782	910548	SIDM00480	Ovary	Ovarian Carcinoma	L59	1735	AZD1775	0.003	3	0.0603484	0.382915	2.04046	WEE1	Cell cycle	AZ	L61	2093	Capivasertib	0.003	3	0.0755419	0.269003	3.07172	AKT	PI3K/MTOR signaling	AZ	0.467304	0.0843891	0.198301	0.018141	6	-0.0399359	0.0351	3	-0.00408988	D3	D3	0.0420921	D3	D1	18	0.0329601	0.0629611	0.0699747	D1
22060	330	2	OAW-42	782	910548	SIDM00480	Ovary	Ovarian Carcinoma	L60	1705	AZD0156	0.003	3	0.0566733	0.168514	4.24906	ATM	Genome integrity	AZ	L62	2095	Olaparib	0.003	3	0.106303	0.118091	5.06705	PARP1, PARP2	Genome integrity	AZ	0.282481	0.113967	0.16439	-0.166682	18	0.01455	0.0410099	3	0.0326932	D3	D3	0.0505029	D3	D3	19	0.0477952	0.0687644	0.0535882	D3
22078	330	1	BHT-101	672	906696	SIDM00987	Thyroid	Thyroid Gland Carcinoma	L59	1735	AZD1775	0.003	3	0.0651222	0.478082	1.19979	WEE1	Cell cycle	AZ	L61	2093	Capivasertib	0.003	3	0.0981736	0.215207	2.59084	AKT	PI3K/MTOR signaling	AZ	0.631281	0.153199	0.416075	-0.17091	15	0.0304367	0.0793234	3	0.056714	D1	D3	0.0945157	D1	D2	18	0.0650218	0.104329	0.114924	D1
22078	330	2	BHT-101	672	906696	SIDM00987	Thyroid	Thyroid Gland Carcinoma	L60	1705	AZD0156	0.003	3	0.0300176	0.190608	2.76643	ATM	Genome integrity	AZ	L62	2095	Olaparib	0.003	3	0.0360575	0.0589903	4.29291	PARP1, PARP2	Genome integrity	AZ	0.361972	0.171364	0.302981	-0.44022	19	0.0765559	0.108547	3	0.123149	D1	D1	0.186444	D3	D1	19	0.0876868	0.120525	0.147029	D1
22081	330	1	BV-173	321	910710	SIDM00962	Haematopoietic and Lymphoid	Chronic Myelogenous Leukemia	L59	1735	AZD1775	0.003	3	0.0805926	0.884749	-1.22351	WEE1	Cell cycle	AZ	L61	2093	Capivasertib	0.003	3	0.0703588	0.266674	2.25109	AKT	PI3K/MTOR signaling	AZ	0.919027	0.0342781	0.652353	0.161659	16	0.029068	0.07299	3	0.0851888	D2	D3	0.0953002	D2	D2	22	0.068204	0.0809052	0.113082	D2
22081	330	2	BV-173	321	910710	SIDM00962	Haematopoietic and Lymphoid	Chronic Myelogenous Leukemia	L60	1705	AZD0156	0.003	3	0.128655	0.396165	1.5788	ATM	Genome integrity	AZ	L62	2095	Olaparib	0.003	3	0.166382	0.371451	1.69788	PARP1, PARP2	Genome integrity	AZ	0.763571	0.367406	0.392119	0.00620229	18	0.0920314	0.166768	3	0.154931	D2	D1	0.224804	D3	D1	19	0.137131	0.205712	0.219228	D2
22087	330	1	COR-L311	1167	687980	SIDM00509	Lung	Small Cell Lung Carcinoma	L59	1735	AZD1775	0.003	3	0.0797532	0.82247	-0.0948182	WEE1	Cell cycle	AZ	L61	2093	Capivasertib	0.003	3	0.101129	0.449367	1.25681	AKT	PI3K/MTOR signaling	AZ	0.890471	0.0680016	0.441105	0.350887	11	-0.00574309	0.0822988	3	0.0316055	D1	D1	0.134482	D2	D1	13	0.0292776	0.118048	0.108876	D1
22087	330	2	COR-L311	1167	687980	SIDM00509	Lung	Small Cell Lung Carcinoma	L60	1705	AZD0156	0.003	3	0.0686066	0.183838	2.25887	ATM	Genome integrity	AZ	L62	2095	Olaparib	0.003	3	0.089683	0.0616078	3.21851	PARP1, PARP2	Genome integrity	AZ	0.392797	0.208958	0.331189	-0.146787	20	0.0919658	0.12343	3	0.122644	D1	D3	0.141442	D1	D3	20	0.0986718	0.129401	0.123977	D1
22099	330	1	ETK-1	323	906861	SIDM00276	Biliary Tract	Biliary Tract Carcinoma	L59	1735	AZD1775	0.003	3	0.0734071	0.671056	0.0239752	WEE1	Cell cycle	AZ	L61	2093	Capivasertib	0.003	3	0.0558049	0.335769	2.12689	AKT	PI3K/MTOR signaling	AZ	0.664039	-0.00701721	0.32827	-0.122589	3	-0.107082	0.041254	3	-0.0239004	D2	D2	0.0539821	D2	D2	9	-0.0387388	0.0747951	0.0503705	D2
22099	330	2	ETK-1	323	906861	SIDM00276	Biliary Tract	Biliary Tract Carcinoma	L60	1705	AZD0156	0.003	3	0.0810369	0.249037	2.76228	ATM	Genome integrity	AZ	L62	2095	Olaparib	0.003	3	0.138912	0.101882	4.37919	PARP1, PARP2	Genome integrity	AZ	0.328736	0.079699	0.226854	-0.457892	11	-0.00286677	0.0739349	3	0.0141095	D3	D3	0.143959	D2	D1	14	0.0217742	0.0808011	0.039622	D3
22105	330	1	GCT	963	906999	SIDM00853	Soft Tissue	Other Solid Carcinomas	L59	1735	AZD1775	0.003	3	0.0884897	0.48078	1.21309	WEE1	Cell cycle	AZ	L61	2093	Capivasertib	0.003	3	0.0411214	0.275028	2.54114	AKT	PI3K/MTOR signaling	AZ	0.622902	0.142122	0.347874	-0.0697744	13	0.00404037	0.0505632	3	0.0329093	D1	D1	0.0551983	D1	D1	20	0.0609561	0.0863583	0.134531	D1
22105	330	2	GCT	963	906999	SIDM00853	Soft Tissue	Other Solid Carcinomas	L60	1705	AZD0156	0.003	3	0.0583373	0.275787	2.53548	ATM	Genome integrity	AZ	L62	2095	Olaparib	0.003	3	0.0199557	0.0863588	4.60935	PARP1, PARP2	Genome integrity	AZ	0.281589	0.00580199	0.19523	-0.411087	14	0.00681668	0.0428835	3	0.020668	D2	D3	0.0699941	D1	D3	17	0.0289381	0.0561976	0.0426241	D2
22120	330	1	HTC-C3	329	924151	SIDM00496	Thyroid	Thyroid Gland Carcinoma	L59	1735	AZD1775	0.003	3	0.0378843	0.532696	0.830791	WEE1	Cell cycle	AZ	L61	2093	Capivasertib	0.003	3	0.077425	0.262259	3.21359	AKT	PI3K/MTOR signaling	AZ	0.641829	0.109133	0.379569	-0.0421343	6	-0.0652663	0.038764	3	-0.0297068	D1	D3	0.0530582	D1	D3	14	0.0115523	0.0752255	0.0568467	D1
22120	330	2	HTC-C3	329	924151	SIDM00496	Thyroid	Thyroid Gland Carcinoma	L60	1705	AZD0156	0.003	3	0.0556202	0.124636	5.08466	ATM	Genome integrity	AZ	L62	2095	Olaparib	0.003	3	0.0714406	0.0907589	5.81093	PARP1, PARP2	Genome integrity	AZ	0.14218	0.0175446	0.0514214	-0.541783	4	-0.0502259	0.0376252	3	-0.0217789	D3	D3	0.0571847	D3	D3	8	-0.0239087	0.0322873	-0.00524184	D3
22123	330	1	JHH-4	931	1240158	SIDM00616	Liver	Hepatocellular Carcinoma	L59	1735	AZD1775	0.003	3	0.0784035	0.417745	1.60319	WEE1	Cell cycle	AZ	L61	2093	Capivasertib	0.003	3	0.0946729	0.103795	4.37461	AKT	PI3K/MTOR signaling	AZ	0.438579	0.0208333	0.334784	-0.19939	16	0.00608403	0.0818571	3	0.0642482	D3	D2	0.122498	D1	D3	17	0.0334764	0.105199	0.0892843	D3
22123	330	2	JHH-4	931	1240158	SIDM00616	Liver	Hepatocellular Carcinoma	L60	1705	AZD0156	0.003	3	0.0768129	0.139028	3.86952	ATM	Genome integrity	AZ	L62	2095	Olaparib	0.003	3	0.0295064	0.154895	3.67702	PARP1, PARP2	Genome integrity	AZ	0.220194	0.0811655	0.0652988	-0.417775	7	-0.0165929	0.12681	3	0.0628656	D1	D3	0.168019	D2	D2	11	0.00955539	0.0933432	0.0825952	D1
22126	330	1	KP-2	746	1298218	SIDM00582	Pancreas	Pancreatic Carcinoma	L59	1735	AZD1775	0.003	3	0.0468651	0.356474	2.18814	WEE1	Cell cycle	AZ	L61	2093	Capivasertib	0.003	3	0.0522313	0.15461	4.23215	AKT	PI3K/MTOR signaling	AZ	0.498337	0.141863	0.343726	0.027942	6	-0.0475149	0.0590195	3	-0.0123626	D1	D3	0.0810706	D1	D3	13	-0.00236723	0.0631799	0.0438018	D1
22126	330	2	KP-2	746	1298218	SIDM00582	Pancreas	Pancreatic Carcinoma	L60	1705	AZD0156	0.003	3	0.0360043	0.0678419	5.9317	ATM	Genome integrity	AZ	L62	2095	Olaparib	0.003	3	0.0373212	0.0762374	5.69981	PARP1, PARP2	Genome integrity	AZ	0.152098	0.0842564	0.075861	-0.318296	9	-0.00721457	0.0622926	3	0.0269842	D3	D1	0.0900238	D1	D1	11	0.00912735	0.0609987	0.038889	D3
22141	330	1	NUGC-3	1251	908455	SIDM00572	Stomach	Gastric Carcinoma	L59	1735	AZD1775	0.003	3	0.073741	0.72608	-0.316718	WEE1	Cell cycle	AZ	L61	2093	Capivasertib	0.003	3	0.120443	0.197207	3.13683	AKT	PI3K/MTOR signaling	AZ	0.71541	-0.01067	0.518203	-0.11658	13	0.0142714	0.0728646	3	0.0719459	D2	D2	0.0948338	D2	D1	16	0.0568969	0.101746	0.117544	D3
22141	330	2	NUGC-3	1251	908455	SIDM00572	Stomach	Gastric Carcinoma	L60	1705	AZD0156	0.003	3	0.0586303	0.284197	2.43977	ATM	Genome integrity	AZ	L62	2095	Olaparib	0.003	3	0.0574166	0.149083	3.62752	PARP1, PARP2	Genome integrity	AZ	0.345703	0.0615057	0.196619	-0.486287	11	0.00925333	0.108505	3	0.0791037	D1	D3	0.19752	D1	D1	14	0.041681	0.10653	0.0951135	D1
22183	330	1	OVCAR-3	2201	905933	SIDM00105	Ovary	Ovarian Carcinoma	L59	1735	AZD1775	0.003	3	0.161761	0.589872	0.469304	WEE1	Cell cycle	AZ	L61	2093	Capivasertib	0.003	3	0.0352835	0.0847376	5.21908	AKT	PI3K/MTOR signaling	AZ	0.69508	0.105207	0.610342	0.104057	11	-0.02497	0.0610779	3	0.01586	D1	D3	0.0725913	D1	D3	14	-0.0010699	0.0689839	0.0396004	D1
22183	330	2	OVCAR-3	2201	905933	SIDM00105	Ovary	Ovarian Carcinoma	L60	1705	AZD0156	0.003	3	0.0436547	0.179097	3.73485	ATM	Genome integrity	AZ	L62	2095	Olaparib	0.003	3	0.034519	0.0655663	5.69911	PARP1, PARP2	Genome integrity	AZ	0.226605	0.0475085	0.161039	-0.364417	4	-0.0370694	0.0553898	3	-0.0182276	D2	D3	0.121344	D1	D2	7	-0.0175776	0.0505625	-0.00803783	D2
22186	330	1	PA-TU-8988T	1242	1240201	SIDM00453	Pancreas	Pancreatic Carcinoma	L59	1735	AZD1775	0.003	3	0.197761	0.622927	0.253868	WEE1	Cell cycle	AZ	L61	2093	Capivasertib	0.003	3	0.0822017	0.310702	2.43953	AKT	PI3K/MTOR signaling	AZ	0.850894	0.227967	0.540192	0.0780422	10	-0.0263529	0.162733	3	0.0827687	D1	D3	0.192188	D1	D3	14	0.0463912	0.165457	0.123203	D1
22186	330	2	PA-TU-8988T	1242	1240201	SIDM00453	Pancreas	Pancreatic Carcinoma	L60	1705	AZD0156	0.003	3	0.0559025	0.099778	4.80024	ATM	Genome integrity	AZ	L62	2095	Olaparib	0.003	3	0.0780878	0.0952803	4.88625	PARP1, PARP2	Genome integrity	AZ	0.210996	0.111218	0.115716	-0.561855	14	0.0234642	0.0817289	3	0.0366558	D3	D3	0.0881477	D1	D1	15	0.0435288	0.0970411	0.0476766	D3
22189	330	1	SK-GT-2	1868	1503364	SIDM00393	Stomach	Gastric Carcinoma	L59	1735	AZD1775	0.003	3	0.152207	0.724723	-0.164636	WEE1	Cell cycle	AZ	L61	2093	Capivasertib	0.003	3	0.029195	0.230227	2.67378	AKT	PI3K/MTOR signaling	AZ	0.830025	0.105302	0.599798	0.219247	13	0.0173628	0.117797	3	0.112916	D1	D3	0.211581	D2	D3	16	0.0603809	0.140725	0.129	D1
22189	330	2	SK-GT-2	1868	1503364	SIDM00393	Stomach	Gastric Carcinoma	L60	1705	AZD0156	0.003	3	0.019896	0.195639	2.94358	ATM	Genome integrity	AZ	L62	2095	Olaparib	0.003	3	0.0412095	0.067323	4.52886	PARP1, PARP2	Genome integrity	AZ	0.272556	0.0769167	0.205233	-0.338222	18	0.0291568	0.0520368	3	0.0586292	D1	D3	0.0695976	D3	D3	19	0.0436	0.0651633	0.0740003	D1
22286	330	1	A204	349	910784	SIDM00798	Soft Tissue	Rhabdomyosarcoma	L59	1735	AZD1775	0.003	3	0.0712168	0.371584	2.05549	WEE1	Cell cycle	AZ	L61	2093	Capivasertib	0.003	3	0.0614794	0.405004	1.79913	AKT	PI3K/MTOR signaling	AZ	0.529129	0.157545	0.124125	0.0243277	13	-0.0130559	0.0434088	3	0.0260379	D1	D3	0.0483156	D2	D3	21	0.0686805	0.0928351	0.11503	D1
22286	330	2	A204	349	910784	SIDM00798	Soft Tissue	Rhabdomyosarcoma	L60	1705	AZD0156	0.003	3	0.0875789	0.367411	2.08811	ATM	Genome integrity	AZ	L62	2095	Olaparib	0.003	3	0.0702322	0.221491	3.38779	PARP1, PARP2	Genome integrity	AZ	0.467195	0.0997841	0.245704	-0.0376064	9	-0.0254856	0.0609272	3	0.0106083	D3	D3	0.07729	D3	D3	17	0.0328535	0.0707939	0.0603383	D3
22298	330	1	KARPAS-231	2177	1327774	SIDM01017	Haematopoietic and Lymphoid	B-Cell Non-Hodgkin's Lymphoma	L59	1735	AZD1775	0.003	3	0.0523248	0.999028	-2.097	WEE1	Cell cycle	AZ	L61	2093	Capivasertib	0.003	3	0.0600147	0.0290344	2.71579	AKT	PI3K/MTOR signaling	AZ	1	0.000971657	0.970966	0.696814	15	0.0310706	0.0795799	3	0.0998313	D2	D1	0.127252	D3	D1	15	0.0332648	0.083043	0.102556	D2
22298	330	2	KARPAS-231	2177	1327774	SIDM01017	Haematopoietic and Lymphoid	B-Cell Non-Hodgkin's Lymphoma	L60	1705	AZD0156	0.003	3	0.0206339	0.0418548	2.54115	ATM	Genome integrity	AZ	L62	2095	Olaparib	0.003	3	0.029701	0.0424351	2.53453	PARP1, PARP2	Genome integrity	AZ	0.370627	0.328772	0.328192	0.0674413	12	0.0651274	0.148495	3	0.115685	D2	D1	0.24887	D1	D1	12	0.0672151	0.152178	0.1166	D2
22301	330	1	MM1S	995	1659818	SIDM01265	Haematopoietic and Lymphoid	Plasma Cell Myeloma	L59	1735	AZD1775	0.003	3	0.14796	0.8805	-0.328423	WEE1	Cell cycle	AZ	L61	2093	Capivasertib	0.003	3	0.0480919	0.97874	-1.63764	AKT	PI3K/MTOR signaling	AZ	1	0.1195	0.0212595	0.524276	17	0.0170925	0.0612126	3	0.0719581	D1	D2	0.0977162	D2	D3	17	0.0614471	0.119039	0.165425	D1
22301	330	2	MM1S	995	1659818	SIDM01265	Haematopoietic and Lymphoid	Plasma Cell Myeloma	L60	1705	AZD0156	0.003	3	0.0785553	0.690823	0.524154	ATM	Genome integrity	AZ	L62	2095	Olaparib	0.003	3	0.056281	0.160329	2.28172	PARP1, PARP2	Genome integrity	AZ	0.880562	0.189739	0.720234	0.404839	12	0.0231001	0.118288	3	0.0741072	D1	D3	0.130346	D1	D2	14	0.0378997	0.114345	0.076106	D1
22310	330	1	NCI-H1915	1823	1240184	SIDM00763	Lung	Non-Small Cell Lung Carcinoma	L59	1735	AZD1775	0.003	3	0.100387	0.506222	1.05286	WEE1	Cell cycle	AZ	L61	2093	Capivasertib	0.003	3	0.0996835	0.10319	5.0738	AKT	PI3K/MTOR signaling	AZ	0.65683	0.150608	0.55364	0.26959	10	0.00319306	0.108447	3	0.0508208	D1	D2	0.141875	D2	D2	16	0.0346569	0.0910189	0.0818112	D1
22310	330	2	NCI-H1915	1823	1240184	SIDM00763	Lung	Non-Small Cell Lung Carcinoma	L60	1705	AZD0156	0.003	3	0.0206991	0.117423	4.80685	ATM	Genome integrity	AZ	L62	2095	Olaparib	0.003	3	0.0426616	0.0786094	5.62371	PARP1, PARP2	Genome integrity	AZ	0.230679	0.113256	0.15207	-0.15656	11	0.00319486	0.0680545	3	0.0451596	D1	D3	0.10437	D1	D2	14	0.0241616	0.0697813	0.0586236	D1
22316	330	1	NCI-H322M	34	905967	SIDM00117	Lung	Lung Adenocarcinoma	L59	1735	AZD1775	0.003	3	0.0894652	0.762361	-1.05264	WEE1	Cell cycle	AZ	L61	2093	Capivasertib	0.003	3	0.035378	0.182571	3.86509	AKT	PI3K/MTOR signaling	AZ	0.767896	0.00553539	0.585325	0.0937591	13	0.0152405	0.092218	3	0.0935197	D2	D2	0.131077	D1	D3	17	0.0567283	0.110237	0.137595	D2
22316	330	2	NCI-H322M	34	905967	SIDM00117	Lung	Lung Adenocarcinoma	L60	1705	AZD0156	0.003	3	0.0605397	0.242149	3.20422	ATM	Genome integrity	AZ	L62	2095	Olaparib	0.003	3	0.0490358	0.0874964	5.4256	PARP1, PARP2	Genome integrity	AZ	0.356622	0.114473	0.269126	-0.317515	16	0.014237	0.0482657	3	0.0416047	D1	D3	0.0576697	D1	D1	20	0.0420165	0.0593742	0.0554199	D1
22319	330	1	NCI-H446	1222	688023	SIDM00965	Lung	Small Cell Lung Carcinoma	L59	1735	AZD1775	0.003	3	0.0940069	0.883024	-0.916073	WEE1	Cell cycle	AZ	L61	2093	Capivasertib	0.003	3	0.21363	0.567007	0.829857	AKT	PI3K/MTOR signaling	AZ	0.971694	0.0886702	0.404687	NA	16	0.0212853	0.0965881	3	0.104307	D1	D2	0.17631	D3	D2	19	0.0778264	0.137624	0.173326	D1
22319	330	2	NCI-H446	1222	688023	SIDM00965	Lung	Small Cell Lung Carcinoma	L60	1705	AZD0156	0.003	3	0.0471803	0.0550887	3.93134	ATM	Genome integrity	AZ	L62	2095	Olaparib	0.003	3	0.0547466	0.0550439	3.9322	PARP1, PARP2	Genome integrity	AZ	0.362363	0.307274	0.307319	NA	18	0.0788386	0.117094	3	0.121162	D1	D3	0.157056	D1	D3	19	0.0848054	0.117538	0.128672	D1
22322	330	1	OAW-28	173	946360	SIDM00481	Ovary	Ovarian Carcinoma	L59	1735	AZD1775	0.003	3	0.047224	0.475214	1.28638	WEE1	Cell cycle	AZ	L61	2093	Capivasertib	0.003	3	0.0837411	0.158364	4.25971	AKT	PI3K/MTOR signaling	AZ	0.593367	0.118153	0.435003	0.584247	13	0.00186175	0.0663089	3	0.0501142	D1	D2	0.105527	D2	D3	17	0.0493706	0.0931107	0.106655	D1
22322	330	2	OAW-28	173	946360	SIDM00481	Ovary	Ovarian Carcinoma	L60	1705	AZD0156	0.003	3	0.0471783	0.122423	4.82597	ATM	Genome integrity	AZ	L62	2095	Olaparib	0.003	3	0.0334118	0.105013	5.15342	PARP1, PARP2	Genome integrity	AZ	0.284039	0.161617	0.179026	0.274919	24	0.0871361	0.0908497	3	0.11926	D3	D3	0.11926	D3	D3	25	0.113323	0.113323	0.136236	D1
22328	330	1	OSC-20	1254	1240196	SIDM00565	Head and Neck	Oral Cavity Carcinoma	L59	1735	AZD1775	0.003	3	0.0578857	0.645159	0.199756	WEE1	Cell cycle	AZ	L61	2093	Capivasertib	0.003	3	0.0682359	0.269354	2.599	AKT	PI3K/MTOR signaling	AZ	0.619356	-0.0258023	0.350002	0.0494473	11	-0.0195992	0.0549519	3	0.046383	D2	D3	0.0920067	D1	D1	16	0.0387934	0.0970853	0.1052	D2
22328	330	2	OSC-20	1254	1240196	SIDM00565	Head and Neck	Oral Cavity Carcinoma	L60	1705	AZD0156	0.003	3	0.0312796	0.0909025	4.56077	ATM	Genome integrity	AZ	L62	2095	Olaparib	0.003	3	0.0962589	0.188645	3.29204	PARP1, PARP2	Genome integrity	AZ	0.244795	0.153892	0.0561501	-0.325114	16	0.0433294	0.0875689	3	0.103921	D1	D3	0.109017	D2	D3	19	0.0647586	0.0994083	0.129843	D1
22337	330	1	PL4	470	1298533	SIDM00042	Pancreas	Pancreatic Carcinoma	L59	1735	AZD1775	0.003	3	0.12628	0.616029	0.303848	WEE1	Cell cycle	AZ	L61	2093	Capivasertib	0.003	3	0.0575991	0.153023	3.97534	AKT	PI3K/MTOR signaling	AZ	0.736669	0.12064	0.583646	0.217017	11	-0.054881	0.0858601	3	0.016375	D1	D3	0.151551	D2	D3	12	-0.0146765	0.11003	0.0400569	D1
22337	330	2	PL4	470	1298533	SIDM00042	Pancreas	Pancreatic Carcinoma	L60	1705	AZD0156	0.003	3	0.0117225	0.134181	4.23325	ATM	Genome integrity	AZ	L62	2095	Olaparib	0.003	3	0.0894673	0.140667	4.14124	PARP1, PARP2	Genome integrity	AZ	0.34008	0.205899	0.199413	-0.179572	12	0.0180473	0.0915806	3	0.0467354	D1	D3	0.151348	D1	D2	17	0.046095	0.0901934	0.0682384	D1
22340	330	1	RERF-GC-1B	285	1240209	SIDM00358	Stomach	Gastric Carcinoma	L59	1735	AZD1775	0.003	3	0.0398719	0.823106	-0.913637	WEE1	Cell cycle	AZ	L61	2093	Capivasertib	0.003	3	0.133093	0.354987	1.88018	AKT	PI3K/MTOR signaling	AZ	0.889581	0.066475	0.534594	0.479751	5	-0.0631851	0.0427971	3	-0.0286136	D1	D3	0.105897	D2	D2	10	-0.00568836	0.0722413	0.0128717	D1
22340	330	2	RERF-GC-1B	285	1240209	SIDM00358	Stomach	Gastric Carcinoma	L60	1705	AZD0156	0.003	3	0.0403052	0.283618	2.31128	ATM	Genome integrity	AZ	L62	2095	Olaparib	0.003	3	0.0507702	0.167963	3.19279	PARP1, PARP2	Genome integrity	AZ	0.316736	0.0331173	0.148773	-0.0930943	13	-0.00790042	0.0514178	3	0.0257628	D3	D3	0.0680403	D3	D3	14	0.0220916	0.0747747	0.0549216	D2
22343	330	1	RL95-2	2215	930082	SIDM01088	Endometrium	Endometrial Carcinoma	L59	1735	AZD1775	0.003	3	0.0884218	0.802906	-0.713489	WEE1	Cell cycle	AZ	L61	2093	Capivasertib	0.003	3	0.123141	0.774617	-0.494176	AKT	PI3K/MTOR signaling	AZ	0.963001	0.160096	0.188385	0.375612	15	0.00926177	0.0571501	3	0.050211	D1	D3	0.0825616	D2	D2	21	0.106519	0.137904	0.18483	D1
22343	330	2	RL95-2	2215	930082	SIDM01088	Endometrium	Endometrial Carcinoma	L60	1705	AZD0156	0.003	3	0.0586926	0.191585	2.95611	ATM	Genome integrity	AZ	L62	2095	Olaparib	0.003	3	0.0827248	0.159423	3.24354	PARP1, PARP2	Genome integrity	AZ	0.383758	0.192173	0.224335	-0.203632	23	0.109838	0.119816	3	0.139071	D3	D1	0.152024	D3	D2	25	0.134568	0.134568	0.164558	D1
22346	330	1	RPMI-7951	1909	910903	SIDM01087	Skin	Melanoma	L59	1735	AZD1775	0.003	3	0.0641702	0.821759	-0.714856	WEE1	Cell cycle	AZ	L61	2093	Capivasertib	0.003	3	0.0951843	0.417266	1.49494	AKT	PI3K/MTOR signaling	AZ	0.855872	0.0341129	0.438606	0.119189	10	-0.0273813	0.0510122	3	0.0258402	D1	D3	0.0931395	D3	D2	16	0.0328205	0.094308	0.129262	D2
22346	330	2	RPMI-7951	1909	910903	SIDM01087	Skin	Melanoma	L60	1705	AZD0156	0.003	3	0.0179477	0.0846767	3.9232	ATM	Genome integrity	AZ	L62	2095	Olaparib	0.003	3	0.0743366	0.090003	3.84389	PARP1, PARP2	Genome integrity	AZ	0.26442	0.179743	0.174417	-0.472263	17	0.0587546	0.0981122	3	0.0941286	D1	D3	0.111821	D1	D3	18	0.0703251	0.105068	0.10085	D1
22349	330	1	SCC-3	1475	910930	SIDM00384	Haematopoietic and Lymphoid	B-Cell Non-Hodgkin's Lymphoma	L59	1735	AZD1775	0.003	3	0.0780959	0.966975	-0.995321	WEE1	Cell cycle	AZ	L61	2093	Capivasertib	0.003	3	0.081445	0.111759	2.38396	AKT	PI3K/MTOR signaling	AZ	0.976606	0.00963056	0.864847	0.143629	21	0.061306	0.081317	3	0.11001	D2	D1	0.11001	D2	D1	21	0.0714057	0.0925817	0.133515	D2
22349	330	2	SCC-3	1475	910930	SIDM00384	Haematopoietic and Lymphoid	B-Cell Non-Hodgkin's Lymphoma	L60	1705	AZD0156	0.003	3	0.0984375	0.320859	1.56356	ATM	Genome integrity	AZ	L62	2095	Olaparib	0.003	3	0.0741047	0.310837	1.59232	PARP1, PARP2	Genome integrity	AZ	0.687212	0.366354	0.376375	-0.145765	25	0.279901	0.279901	3	0.369787	D2	D1	0.369787	D2	D1	25	0.296876	0.296876	0.392584	D1
22352	330	1	SK-MG-1	578	909729	SIDM00379	Central Nervous System	Low Grade Glioma	L59	1735	AZD1775	0.003	3	0.0667708	0.472213	1.31368	WEE1	Cell cycle	AZ	L61	2093	Capivasertib	0.003	3	0.0860632	0.307822	2.6649	AKT	PI3K/MTOR signaling	AZ	0.59124	0.119027	0.283418	0.0646321	8	-0.0211828	0.0378494	3	-0.00266825	D3	D1	0.0578973	D1	D1	21	0.0601729	0.0788892	0.0976897	D1
22352	330	2	SK-MG-1	578	909729	SIDM00379	Central Nervous System	Low Grade Glioma	L60	1705	AZD0156	0.003	3	0.03706	0.138397	4.63329	ATM	Genome integrity	AZ	L62	2095	Olaparib	0.003	3	0.0727074	0.148102	4.4804	PARP1, PARP2	Genome integrity	AZ	0.319426	0.181028	0.171324	-0.207182	18	0.033282	0.0635667	3	0.0593979	D3	D3	0.0679324	D3	D3	22	0.0674094	0.0835143	0.0810031	D3
22355	330	1	SNU-398	2169	1240217	SIDM01181	Liver	Hepatocellular Carcinoma	L59	1735	AZD1775	0.003	3	0.0862869	0.731307	-0.354998	WEE1	Cell cycle	AZ	L61	2093	Capivasertib	0.003	3	0.164479	0.245906	2.72543	AKT	PI3K/MTOR signaling	AZ	0.786326	0.055019	0.54042	0.0779769	14	0.00544246	0.079409	3	0.0828102	D1	D3	0.124744	D2	D3	18	0.055522	0.0972111	0.0987259	D1
22355	330	2	SNU-398	2169	1240217	SIDM01181	Liver	Hepatocellular Carcinoma	L60	1705	AZD0156	0.003	3	0.0798924	0.198636	3.12361	ATM	Genome integrity	AZ	L62	2095	Olaparib	0.003	3	0.0670264	0.0970964	4.33595	PARP1, PARP2	Genome integrity	AZ	0.386565	0.187929	0.289468	-0.321784	21	0.081543	0.108476	3	0.12418	D2	D1	0.142228	D1	D1	22	0.103429	0.125146	0.159671	D2
22358	330	1	TE-1	1493	753621	SIDM00369	Esophagus	Esophageal Squamous Cell Carcinoma	L59	1735	AZD1775	0.003	3	0.0836828	0.552914	0.795953	WEE1	Cell cycle	AZ	L61	2093	Capivasertib	0.003	3	0.1104	0.0945638	4.317	AKT	PI3K/MTOR signaling	AZ	0.731675	0.178761	0.637111	0.578984	11	0.00100809	0.0745913	3	0.0570146	D1	D3	0.110699	D1	D3	16	0.0249775	0.0703949	0.0640861	D1
22358	330	2	TE-1	1493	753621	SIDM00369	Esophagus	Esophageal Squamous Cell Carcinoma	L60	1705	AZD0156	0.003	3	0.0633014	0.0584072	5.0592	ATM	Genome integrity	AZ	L62	2095	Olaparib	0.003	3	0.021221	0.0749392	4.6789	PARP1, PARP2	Genome integrity	AZ	0.0887607	0.0303535	0.0138215	-0.0639302	10	-0.0184997	0.0296304	3	0.0121639	D3	D2	0.0365324	D1	D3	12	-0.00773554	0.0316322	0.0181661	D3
22367	330	1	A704	949	910920	SIDM00849	Kidney	Kidney Carcinoma	L59	1735	AZD1775	0.003	3	0.0926976	0.533922	0.919115	WEE1	Cell cycle	AZ	L61	2093	Capivasertib	0.003	3	0.0363117	0.180604	3.09609	AKT	PI3K/MTOR signaling	AZ	0.438081	-0.0958404	0.257477	0.0760894	12	-0.0259083	0.0880504	3	0.0750332	D3	D2	0.114097	D1	D1	15	0.0113038	0.100204	0.109834	D3
22367	330	2	A704	949	910920	SIDM00849	Kidney	Kidney Carcinoma	L60	1705	AZD0156	0.003	3	0.0409198	0.061054	4.7085	ATM	Genome integrity	AZ	L62	2095	Olaparib	0.003	3	0.0938147	0.103608	3.9487	PARP1, PARP2	Genome integrity	AZ	0.247461	0.186407	0.143853	-0.114531	11	0.026019	0.115148	3	0.119313	D1	D3	0.164971	D2	D2	12	0.0373203	0.118298	0.128592	D1
22370	330	1	HSC-4	99	907062	SIDM00588	Head and Neck	Oral Cavity Carcinoma	L59	1735	AZD1775	0.003	3	0.0544139	0.373128	2.16132	WEE1	Cell cycle	AZ	L61	2093	Capivasertib	0.003	3	0.0725271	0.447817	1.52772	AKT	PI3K/MTOR signaling	AZ	0.628686	0.255557	0.180868	0.367208	13	0.00181404	0.0602811	3	0.0475489	D1	D2	0.0785726	D1	D1	22	0.0970244	0.126566	0.181179	D1
22370	330	2	HSC-4	99	907062	SIDM00588	Head and Neck	Oral Cavity Carcinoma	L60	1705	AZD0156	0.003	3	0.0564167	0.0823693	6.03623	ATM	Genome integrity	AZ	L62	2095	Olaparib	0.003	3	0.103662	0.164421	4.42853	PARP1, PARP2	Genome integrity	AZ	0.233517	0.151148	0.0690956	-0.0279609	15	0.0226167	0.0705417	3	0.0538002	D1	D3	0.0765844	D3	D2	20	0.0495713	0.0783624	0.0847383	D1
22379	330	1	NCI-H1650	1548	687800	SIDM00745	Lung	Lung Adenocarcinoma	L59	1735	AZD1775	0.003	3	0.0740269	0.394054	2.40611	WEE1	Cell cycle	AZ	L61	2093	Capivasertib	0.003	3	0.0450207	0.329539	3.2568	AKT	PI3K/MTOR signaling	AZ	0.610156	0.216102	0.280617	0.0870379	7	-0.047342	0.0374628	3	-0.00461947	D1	D1	0.0849739	D2	D1	18	0.0720275	0.115279	0.156598	D1
22379	330	2	NCI-H1650	1548	687800	SIDM00745	Lung	Lung Adenocarcinoma	L60	1705	AZD0156	0.003	3	0.0803177	0.174259	5.82581	ATM	Genome integrity	AZ	L62	2095	Olaparib	0.003	3	0.0695337	0.200752	5.29668	PARP1, PARP2	Genome integrity	AZ	0.226306	0.0520476	0.0255546	-0.296812	9	-0.046244	0.0376207	3	0.00983408	D2	D3	0.0420619	D3	D3	17	0.0206988	0.0664308	0.0724264	D2
22391	330	1	NCI-H2228	1812	687816	SIDM00729	Lung	Lung Adenocarcinoma	L59	1735	AZD1775	0.003	3	0.103839	0.505174	1.0542	WEE1	Cell cycle	AZ	L61	2093	Capivasertib	0.003	3	0.034548	0.362555	2.30953	AKT	PI3K/MTOR signaling	AZ	0.589488	0.0843146	0.226933	0.29074	11	-0.0181213	0.0581205	3	0.0306127	D2	D3	0.0915836	D1	D3	18	0.0833704	0.130879	0.174644	D2
22391	330	2	NCI-H2228	1812	687816	SIDM00729	Lung	Lung Adenocarcinoma	L60	1705	AZD0156	0.003	3	0.0634109	0.353688	2.39232	ATM	Genome integrity	AZ	L62	2095	Olaparib	0.003	3	0.0613378	0.186835	4.25462	PARP1, PARP2	Genome integrity	AZ	0.439115	0.0854278	0.25228	0.140367	17	0.0271769	0.0656737	3	0.0696181	D3	D3	0.0696181	D3	D3	24	0.087071	0.0942612	0.110835	D3
22397	330	1	OVCA420	1949	1480364	SIDM00967	Ovary	Ovarian Carcinoma	L59	1735	AZD1775	0.003	3	0.116109	0.46131	1.37865	WEE1	Cell cycle	AZ	L61	2093	Capivasertib	0.003	3	0.0186385	0.129535	4.53888	AKT	PI3K/MTOR signaling	AZ	0.589915	0.128605	0.46038	0.00299118	6	-0.0517741	0.063745	3	-0.0056148	D1	D1	0.0795513	D1	D2	9	-0.0130401	0.0743638	0.049164	D1
22397	330	2	OVCA420	1949	1480364	SIDM00967	Ovary	Ovarian Carcinoma	L60	1705	AZD0156	0.003	3	0.0476586	0.08452	5.40097	ATM	Genome integrity	AZ	L62	2095	Olaparib	0.003	3	0.045939	0.0883595	5.31315	PARP1, PARP2	Genome integrity	AZ	0.230044	0.145524	0.141685	-0.356879	14	0.0120765	0.0611522	3	0.0431547	D1	D3	0.0872468	D1	D2	17	0.0314277	0.0681325	0.0581849	D1
22406	330	1	RC-K8	283	1330995	SIDM00448	Haematopoietic and Lymphoid	B-Cell Non-Hodgkin's Lymphoma	L59	1735	AZD1775	0.003	3	0.0825831	0.470798	1.30428	WEE1	Cell cycle	AZ	L61	2093	Capivasertib	0.003	3	0.10458	0.15039	4.14391	AKT	PI3K/MTOR signaling	AZ	0.651823	0.181025	0.501433	0.081038	10	-0.00204046	0.11	3	0.0788159	D1	D3	0.141659	D2	D2	13	0.0406937	0.127198	0.122887	D1
22406	330	2	RC-K8	283	1330995	SIDM00448	Haematopoietic and Lymphoid	B-Cell Non-Hodgkin's Lymphoma	L60	1705	AZD0156	0.003	3	0.0491485	0.15372	4.09849	ATM	Genome integrity	AZ	L62	2095	Olaparib	0.003	3	0.0392729	0.127734	4.47735	PARP1, PARP2	Genome integrity	AZ	0.317654	0.163934	0.189919	-0.253131	10	-0.00463906	0.0801975	3	0.0747958	D1	D3	0.101322	D1	D2	15	0.0248235	0.0757898	0.0955209	D1
22409	330	1	RERF-LC-KJ	960	1298537	SIDM00356	Lung	Lung Adenocarcinoma	L59	1735	AZD1775	0.003	3	0.0480458	0.414678	1.72508	WEE1	Cell cycle	AZ	L61	2093	Capivasertib	0.003	3	0.0600785	0.349235	2.22992	AKT	PI3K/MTOR signaling	AZ	0.547781	0.133103	0.198546	0.0600902	14	-0.0117117	0.0423049	3	0.0187486	D1	D3	0.0607767	D1	D3	20	0.0672665	0.104984	0.138789	D1
22409	330	2	RERF-LC-KJ	960	1298537	SIDM00356	Lung	Lung Adenocarcinoma	L60	1705	AZD0156	0.003	3	0.0813753	0.338384	2.31735	ATM	Genome integrity	AZ	L62	2095	Olaparib	0.003	3	0.0304827	0.166217	4.02989	PARP1, PARP2	Genome integrity	AZ	0.368544	0.0301603	0.202327	-0.119146	5	-0.0458699	0.0556455	3	0.004831	D2	D3	0.0831752	D3	D3	12	0.000396797	0.0546254	0.0329452	D2
22412	330	1	RERF-LC-Sq1	449	1298538	SIDM00354	Lung	Squamous Cell Lung Carcinoma	L59	1735	AZD1775	0.003	3	0.101582	0.666462	-0.383825	WEE1	Cell cycle	AZ	L61	2093	Capivasertib	0.003	3	0.0501154	0.455623	1.47976	AKT	PI3K/MTOR signaling	AZ	0.84421	0.177748	0.388587	0.29633	10	-0.0483242	0.0475761	3	0.0199462	D1	D1	0.0602383	D1	D2	18	0.0678949	0.126226	0.169712	D1
22412	330	2	RERF-LC-Sq1	449	1298538	SIDM00354	Lung	Squamous Cell Lung Carcinoma	L60	1705	AZD0156	0.003	3	0.0339451	0.293544	2.97939	ATM	Genome integrity	AZ	L62	2095	Olaparib	0.003	3	0.0708089	0.0956023	5.91084	PARP1, PARP2	Genome integrity	AZ	0.418085	0.12454	0.322482	-0.129796	17	0.0395781	0.0759207	3	0.0662919	D1	D3	0.0831791	D3	D3	23	0.0741171	0.0828361	0.0842251	D1
22418	330	1	SBC-5	999	713880	SIDM00368	Lung	Small Cell Lung Carcinoma	L59	1735	AZD1775	0.003	3	0.101774	0.745337	0.128555	WEE1	Cell cycle	AZ	L61	2093	Capivasertib	0.003	3	0.051221	0.180016	2.46824	AKT	PI3K/MTOR signaling	AZ	0.870182	0.124844	0.690165	0.120145	14	0.0256431	0.0861619	3	0.0735548	D1	D2	0.128125	D1	D2	16	0.0496808	0.103434	0.113753	D1
22418	330	2	SBC-5	999	713880	SIDM00368	Lung	Small Cell Lung Carcinoma	L60	1705	AZD0156	0.003	3	0.0482343	0.0651708	3.50443	ATM	Genome integrity	AZ	L62	2095	Olaparib	0.003	3	0.0965025	0.0976374	3.10734	PARP1, PARP2	Genome integrity	AZ	0.193866	0.128696	0.0962291	-0.55617	21	0.0732101	0.0895461	3	0.099709	D2	D3	0.101554	D2	D2	22	0.0800523	0.0919478	0.102293	D2
22421	330	1	SCC-15	2053	910911	SIDM01083	Head and Neck	Oral Cavity Carcinoma	L59	1735	AZD1775	0.003	3	0.0253669	0.48869	1.18263	WEE1	Cell cycle	AZ	L61	2093	Capivasertib	0.003	3	0.0843557	0.21664	3.48528	AKT	PI3K/MTOR signaling	AZ	0.676237	0.187547	0.459597	0.071651	10	-0.0319034	0.0680959	3	0.0138387	D1	D2	0.107861	D1	D1	16	0.0293468	0.0839287	0.0971863	D1
22421	330	2	SCC-15	2053	910911	SIDM01083	Head and Neck	Oral Cavity Carcinoma	L60	1705	AZD0156	0.003	3	0.0439701	0.0806799	5.61651	ATM	Genome integrity	AZ	L62	2095	Olaparib	0.003	3	0.07155	0.104041	5.09653	PARP1, PARP2	Genome integrity	AZ	0.277428	0.196748	0.173387	-0.327158	20	0.0670494	0.0894088	3	0.0783939	D1	D1	0.10841	D1	D1	22	0.0875695	0.101143	0.116123	D1
22424	330	1	SCC90	864	1299052	SIDM00399	Head and Neck	Head and Neck Carcinoma	L59	1735	AZD1775	0.003	3	0.0984387	0.419245	1.78465	WEE1	Cell cycle	AZ	L61	2093	Capivasertib	0.003	3	0.113127	0.40692	1.89167	AKT	PI3K/MTOR signaling	AZ	0.668195	0.24895	0.261274	0.662955	7	-0.0309167	0.0684724	3	0.0186825	D1	D1	0.0894622	D2	D2	19	0.0704803	0.107909	0.176722	D1
22424	330	2	SCC90	864	1299052	SIDM00399	Head and Neck	Head and Neck Carcinoma	L60	1705	AZD0156	0.003	3	0.0340095	0.0879185	6.0234	ATM	Genome integrity	AZ	L62	2095	Olaparib	0.003	3	0.0561445	0.178925	4.30623	PARP1, PARP2	Genome integrity	AZ	0.137672	0.0497538	-0.0412524	0.132433	6	-0.0621109	0.0374073	3	-0.00443023	D3	D3	0.0496026	D3	D2	8	-0.0324987	0.0500073	0.0139678	D3
22427	330	1	SF268	1490	905986	SIDM00085	Central Nervous System	Low Grade Glioma	L59	1735	AZD1775	0.003	3	0.0373438	0.221248	3.40372	WEE1	Cell cycle	AZ	L61	2093	Capivasertib	0.003	3	0.0399267	0.154033	4.21868	AKT	PI3K/MTOR signaling	AZ	0.455662	0.234414	0.30163	-0.312862	11	-0.00896623	0.081036	3	0.06361	D1	D3	0.0962294	D1	D3	12	0.0306493	0.122925	0.0944744	D1
22427	330	2	SF268	1490	905986	SIDM00085	Central Nervous System	Low Grade Glioma	L60	1705	AZD0156	0.003	3	0.058917	0.132546	4.53982	ATM	Genome integrity	AZ	L62	2095	Olaparib	0.003	3	0.0598724	0.171497	3.98374	PARP1, PARP2	Genome integrity	AZ	0.210084	0.077538	0.0385867	-0.558441	9	-0.0346913	0.0432277	3	0.00392024	D3	D3	0.050128	D3	D3	10	-0.00182154	0.0731129	0.0238334	D3
22430	330	1	SK-ES-1	41	684072	SIDM01111	Bone	Ewing's Sarcoma	L59	1735	AZD1775	0.003	3	0.151344	0.812062	-0.480934	WEE1	Cell cycle	AZ	L61	2093	Capivasertib	0.003	3	0.0829885	0.268691	2.1793	AKT	PI3K/MTOR signaling	AZ	0.883317	0.0712546	0.614626	0.169493	21	0.072612	0.0954857	3	0.119751	D2	D1	0.119751	D2	D1	22	0.111084	0.134099	0.196411	D2
22430	330	2	SK-ES-1	41	684072	SIDM01111	Bone	Ewing's Sarcoma	L60	1705	AZD0156	0.003	3	0.105175	0.178794	2.74408	ATM	Genome integrity	AZ	L62	2095	Olaparib	0.003	3	0.0552547	0.251146	2.27778	PARP1, PARP2	Genome integrity	AZ	0.804496	0.625703	0.553351	0.0906723	25	0.392605	0.392605	3	0.478157	D2	D1	0.478157	D2	D1	25	0.415238	0.415238	0.504683	D2
22433	330	1	SKN-3	1910	1299059	SIDM00375	Head and Neck	Head and Neck Carcinoma	L59	1735	AZD1775	0.003	3	0.0616164	0.590182	0.424633	WEE1	Cell cycle	AZ	L61	2093	Capivasertib	0.003	3	0.0906275	0.150709	4.2938	AKT	PI3K/MTOR signaling	AZ	0.610126	0.0199444	0.459417	-0.0553791	6	-0.0343558	0.0615474	3	0.0167081	D1	D2	0.0839173	D2	D1	14	0.0082949	0.0620753	0.0616778	D1
22433	330	2	SKN-3	1910	1299059	SIDM00375	Head and Neck	Head and Neck Carcinoma	L60	1705	AZD0156	0.003	3	0.0903379	0.161218	4.14623	ATM	Genome integrity	AZ	L62	2095	Olaparib	0.003	3	0.0688292	0.172858	3.99158	PARP1, PARP2	Genome integrity	AZ	0.282941	0.121723	0.110083	-0.382564	8	-0.0164559	0.0643421	3	0.03028	D3	D3	0.106168	D2	D2	14	0.0212099	0.0696933	0.0538405	D3
22439	330	1	SUP-B15	786	1247871	SIDM01176	Haematopoietic and Lymphoid	B-Lymphoblastic Leukemia	L59	1735	AZD1775	0.003	3	0.110838	0.86545	-0.367837	WEE1	Cell cycle	AZ	L61	2093	Capivasertib	0.003	3	0.0931024	0.0700043	3.1365	AKT	PI3K/MTOR signaling	AZ	0.95365	0.0881998	0.883645	0.990717	15	0.00729406	0.0929816	3	0.069769	D3	D1	0.114075	D2	D1	15	0.0169954	0.105955	0.0908781	D3
22439	330	2	SUP-B15	786	1247871	SIDM01176	Haematopoietic and Lymphoid	B-Lymphoblastic Leukemia	L60	1705	AZD0156	0.003	3	0.0485187	0.0472804	3.46473	ATM	Genome integrity	AZ	L62	2095	Olaparib	0.003	3	0.0602252	0.798271	0.0148976	PARP1, PARP2	Genome integrity	AZ	0.674676	0.627396	-0.123594	0.711744	10	-0.0159004	0.128371	3	0.111831	D1	D3	0.150244	D3	D1	11	-0.00868408	0.125355	0.126654	D1
22442	330	1	SUP-HD1	1451	1331039	SIDM00422	Haematopoietic and Lymphoid	Hodgkin's Lymphoma	L59	1735	AZD1775	0.003	3	0.15287	0.634466	0.286818	WEE1	Cell cycle	AZ	L61	2093	Capivasertib	0.003	3	0.0791803	0.262541	2.61907	AKT	PI3K/MTOR signaling	AZ	0.735954	0.101488	0.473413	0.240279	10	-0.0377595	0.100797	3	0.0361087	D1	D1	0.157996	D2	D2	11	0.0186463	0.155617	0.12297	D1
22442	330	2	SUP-HD1	1451	1331039	SIDM00422	Haematopoietic and Lymphoid	Hodgkin's Lymphoma	L60	1705	AZD0156	0.003	3	0.0501443	0.0852777	4.59165	ATM	Genome integrity	AZ	L62	2095	Olaparib	0.003	3	0.0573267	0.150743	3.64368	PARP1, PARP2	Genome integrity	AZ	0.166272	0.080994	0.0155285	-0.329404	3	-0.039035	0.0588043	3	-0.017048	D3	D3	0.0990815	D3	D3	6	-0.0205261	0.0510024	-0.00463632	D1
22445	330	1	TE-4	382	1503371	SIDM00250	Esophagus	Esophageal Squamous Cell Carcinoma	L59	1735	AZD1775	0.003	3	0.126131	0.71644	0.0206378	WEE1	Cell cycle	AZ	L61	2093	Capivasertib	0.003	3	0.0886888	0.40478	1.54706	AKT	PI3K/MTOR signaling	AZ	0.879667	0.163227	0.474887	0.42913	9	-0.0449693	0.080093	3	-0.0207714	D1	D3	0.108807	D1	D3	13	0.0118291	0.0999067	0.0474217	D1
22445	330	2	TE-4	382	1503371	SIDM00250	Esophagus	Esophageal Squamous Cell Carcinoma	L60	1705	AZD0156	0.003	3	0.0741497	0.145511	3.15746	ATM	Genome integrity	AZ	L62	2095	Olaparib	0.003	3	0.0728302	0.124548	3.36658	PARP1, PARP2	Genome integrity	AZ	0.206276	0.060765	0.0817284	-0.244261	14	0.0387146	0.0993093	3	0.0976871	D3	D3	0.125056	D3	D2	18	0.0555469	0.0890302	0.10391	D3
22448	330	1	TE-6	1642	946355	SIDM00328	Esophagus	Esophageal Squamous Cell Carcinoma	L59	1735	AZD1775	0.003	3	0.137106	0.475098	1.28284	WEE1	Cell cycle	AZ	L61	2093	Capivasertib	0.003	3	0.107089	0.444893	1.50762	AKT	PI3K/MTOR signaling	AZ	0.735937	0.260839	0.291045	0.000938046	15	0.0421705	0.11302	3	0.129631	D1	D3	0.191128	D2	D3	22	0.138924	0.1668	0.238829	D1
22448	330	2	TE-6	1642	946355	SIDM00328	Esophagus	Esophageal Squamous Cell Carcinoma	L60	1705	AZD0156	0.003	3	0.0866392	0.248563	3.143	ATM	Genome integrity	AZ	L62	2095	Olaparib	0.003	3	0.0989644	0.128347	4.63867	PARP1, PARP2	Genome integrity	AZ	0.417273	0.16871	0.288926	-0.317726	14	0.00286594	0.0758225	3	0.0703002	D1	D3	0.105106	D1	D3	17	0.0396209	0.0882775	0.0912188	D1
22451	330	1	TOV-21G	700	1240222	SIDM01169	Ovary	Ovarian Carcinoma	L59	1735	AZD1775	0.003	3	0.0792011	0.668601	-0.196985	WEE1	Cell cycle	AZ	L61	2093	Capivasertib	0.003	3	0.080371	0.618297	0.208264	AKT	PI3K/MTOR signaling	AZ	0.827304	0.158703	0.209006	0.110813	11	-0.0102166	0.0805093	3	0.0635123	D2	D2	0.107051	D1	D3	20	0.113772	0.164788	0.223128	D2
22451	330	2	TOV-21G	700	1240222	SIDM01169	Ovary	Ovarian Carcinoma	L60	1705	AZD0156	0.003	3	0.108297	0.16251	4.12535	ATM	Genome integrity	AZ	L62	2095	Olaparib	0.003	3	0.119062	0.184026	3.84778	PARP1, PARP2	Genome integrity	AZ	0.295185	0.132675	0.111159	-0.421306	15	0.0232308	0.0819818	3	0.0849331	D2	D3	0.121787	D3	D3	18	0.0617981	0.10591	0.115354	D2
22753	330	1	TOV-21G	700	1240222	SIDM01169	Ovary	Ovarian Carcinoma	L59	1735	AZD1775	0.003	3	0.103365	0.688636	-0.366606	WEE1	Cell cycle	AZ	L61	2093	Capivasertib	0.003	3	0.0723338	0.58026	0.500824	AKT	PI3K/MTOR signaling	AZ	0.871604	0.182968	0.291345	0.0649393	15	0.00154983	0.0598059	3	0.0660666	D1	D1	0.0969643	D2	D2	21	0.122246	0.165262	0.234317	D1
22753	330	2	TOV-21G	700	1240222	SIDM01169	Ovary	Ovarian Carcinoma	L60	1705	AZD0156	0.003	3	0.0230056	0.15211	4.2702	ATM	Genome integrity	AZ	L62	2095	Olaparib	0.003	3	0.0363138	0.195778	3.70673	PARP1, PARP2	Genome integrity	AZ	0.269311	0.1172	0.0735326	-0.537354	10	-0.0340504	0.032044	3	0.00754916	D3	D3	0.0354071	D3	D3	12	0.00377225	0.0626449	0.0349954	D2
22454	330	1	GRANTA-519	1776	1303897	SIDM01058	Haematopoietic and Lymphoid	B-Cell Non-Hodgkin's Lymphoma	L59	1735	AZD1775	0.003	3	0.171343	0.737956	-0.598202	WEE1	Cell cycle	AZ	L61	2093	Capivasertib	0.003	3	0.0668368	0.362167	2.02615	AKT	PI3K/MTOR signaling	AZ	0.864457	0.126501	0.502289	0.695441	13	-0.016309	0.124185	3	0.11894	D1	D2	0.184271	D3	D1	17	0.0597916	0.163848	0.212077	D1
22454	330	2	GRANTA-519	1776	1303897	SIDM01058	Haematopoietic and Lymphoid	B-Cell Non-Hodgkin's Lymphoma	L60	1705	AZD0156	0.003	3	0.0613625	0.0750108	5.21563	ATM	Genome integrity	AZ	L62	2095	Olaparib	0.003	3	0.0201552	0.102798	4.64919	PARP1, PARP2	Genome integrity	AZ	0.151004	0.0759929	0.0482055	-0.018012	13	0.0078556	0.0577928	3	0.0487721	D2	D3	0.0629825	D2	D3	16	0.0246933	0.0595582	0.0644001	D2
22460	330	1	PA-TU-8902	1549	1298526	SIDM00455	Pancreas	Pancreatic Carcinoma	L59	1735	AZD1775	0.003	3	0.0711618	0.472918	1.30953	WEE1	Cell cycle	AZ	L61	2093	Capivasertib	0.003	3	0.0399963	0.20172	3.77433	AKT	PI3K/MTOR signaling	AZ	0.527157	0.0542383	0.325437	-0.135063	8	-0.0608658	0.0412554	3	-0.0225705	D2	D2	0.0422382	D1	D3	14	-0.000995195	0.0706829	0.0509962	D1
22460	330	2	PA-TU-8902	1549	1298526	SIDM00455	Pancreas	Pancreatic Carcinoma	L60	1705	AZD0156	0.003	3	0.0657699	0.166452	4.23223	ATM	Genome integrity	AZ	L62	2095	Olaparib	0.003	3	0.0428632	0.248464	3.25156	PARP1, PARP2	Genome integrity	AZ	0.238951	0.0724984	-0.00951302	-0.423269	8	-0.045627	0.0499602	3	0.0271084	D3	D3	0.0680537	D3	D2	15	0.000863014	0.0515455	0.057364	D3
22463	330	1	OE19	1664	910079	SIDM00479	Esophagus	Esophageal Adenocarcinoma	L59	1735	AZD1775	0.003	3	0.105843	0.421288	1.67642	WEE1	Cell cycle	AZ	L61	2093	Capivasertib	0.003	3	0.0875235	0.298715	2.65177	AKT	PI3K/MTOR signaling	AZ	0.716745	0.295458	0.41803	0.0478474	13	0.0192189	0.123728	3	0.059907	D1	D2	0.190612	D1	D3	17	0.0923515	0.166082	0.17219	D1
22463	330	2	OE19	1664	910079	SIDM00479	Esophagus	Esophageal Adenocarcinoma	L60	1705	AZD0156	0.003	3	0.100879	0.258837	3.0132	ATM	Genome integrity	AZ	L62	2095	Olaparib	0.003	3	0.0907234	0.112401	4.85937	PARP1, PARP2	Genome integrity	AZ	0.511851	0.253014	0.39945	-0.157047	23	0.129499	0.145377	3	0.129579	D3	D1	0.180732	D1	D2	24	0.162562	0.17204	0.17041	D3
22466	330	1	OVCAR-8	2131	905991	SIDM00090	Ovary	Ovarian Carcinoma	L59	1735	AZD1775	0.003	3	0.175605	0.621136	0.3121	WEE1	Cell cycle	AZ	L61	2093	Capivasertib	0.003	3	0.116674	0.141829	3.96258	AKT	PI3K/MTOR signaling	AZ	0.812348	0.191212	0.670519	0.0112391	8	-0.0166555	0.155796	3	0.0645472	D1	D3	0.18118	D1	D3	9	0.0194072	0.162264	0.0765168	D1
22466	330	2	OVCAR-8	2131	905991	SIDM00090	Ovary	Ovarian Carcinoma	L60	1705	AZD0156	0.003	3	0.0378239	0.267039	2.70498	ATM	Genome integrity	AZ	L62	2095	Olaparib	0.003	3	0.0566715	0.161236	3.72216	PARP1, PARP2	Genome integrity	AZ	0.316261	0.049222	0.155025	-0.484848	16	0.00733929	0.0677925	3	0.0679013	D3	D2	0.0919427	D2	D1	19	0.0444594	0.089281	0.102034	D3
22469	330	1	U251	1913	905983	SIDM00111	Central Nervous System	Low Grade Glioma	L59	1735	AZD1775	0.003	3	0.0561982	0.435551	1.58799	WEE1	Cell cycle	AZ	L61	2093	Capivasertib	0.003	3	0.0749463	0.302407	2.6765	AKT	PI3K/MTOR signaling	AZ	0.671395	0.235844	0.368988	-0.0884758	11	-0.0222896	0.0670172	3	0.0118114	D1	D1	0.117597	D1	D3	16	0.0554848	0.122815	0.137909	D1
22469	330	2	U251	1913	905983	SIDM00111	Central Nervous System	Low Grade Glioma	L60	1705	AZD0156	0.003	3	0.0330664	0.171172	4.07621	ATM	Genome integrity	AZ	L62	2095	Olaparib	0.003	3	0.106537	0.156789	4.27437	PARP1, PARP2	Genome integrity	AZ	0.294349	0.123176	0.137559	-0.465522	16	0.0344567	0.0710584	3	0.0778691	D2	D1	0.10075	D3	D3	21	0.0722179	0.0926341	0.127953	D2
22472	330	1	DK-MG	1386	906839	SIDM00947	Central Nervous System	Glioblastoma	L59	1735	AZD1775	0.003	3	0.157566	0.555095	0.763352	WEE1	Cell cycle	AZ	L61	2093	Capivasertib	0.003	3	0.0913015	0.32349	2.21643	AKT	PI3K/MTOR signaling	AZ	0.485057	-0.0700379	0.161567	0.11484	14	-0.00232639	0.0680297	3	0.0757904	D3	D3	0.0911456	D3	D3	18	0.0638002	0.110489	0.136909	D3
22472	330	2	DK-MG	1386	906839	SIDM00947	Central Nervous System	Glioblastoma	L60	1705	AZD0156	0.003	3	0.0501944	0.349086	2.04261	ATM	Genome integrity	AZ	L62	2095	Olaparib	0.003	3	0.0673857	0.0852634	4.6938	PARP1, PARP2	Genome integrity	AZ	0.410142	0.0610556	0.324879	0.0399248	12	0.00122233	0.0501989	3	0.00958771	D3	D2	0.0697679	D2	D2	14	0.0242877	0.0714064	0.0444041	D2
22478	330	1	HCC-827	354	1240146	SIDM01067	Lung	Lung Adenocarcinoma	L59	1735	AZD1775	0.003	3	0.0675117	0.493052	1.15093	WEE1	Cell cycle	AZ	L61	2093	Capivasertib	0.003	3	0.101478	0.210122	3.59129	AKT	PI3K/MTOR signaling	AZ	0.655139	0.162087	0.445018	-0.010585	14	0.00728531	0.0872323	3	0.107156	D1	D3	0.107156	D1	D3	19	0.0674039	0.117067	0.13643	D1
22478	330	2	HCC-827	354	1240146	SIDM01067	Lung	Lung Adenocarcinoma	L60	1705	AZD0156	0.003	3	0.0724075	0.215445	3.53147	ATM	Genome integrity	AZ	L62	2095	Olaparib	0.003	3	0.0351283	0.133628	4.61731	PARP1, PARP2	Genome integrity	AZ	0.324693	0.109249	0.191065	-0.341031	9	-0.0327706	0.0484471	3	0.00970071	D3	D3	0.0948153	D1	D3	13	0.00471498	0.0623001	0.0335964	D3
22481	330	1	LU-135	207	713899	SIDM00294	Lung	Small Cell Lung Carcinoma	L59	1735	AZD1775	0.003	3	0.0617744	0.606378	0.61219	WEE1	Cell cycle	AZ	L61	2093	Capivasertib	0.003	3	0.0583418	0.0685569	4.03561	AKT	PI3K/MTOR signaling	AZ	0.668879	0.0625017	0.600323	0.0065754	16	0.0466721	0.0987138	3	0.115326	D1	D1	0.159155	D2	D2	18	0.0612285	0.103718	0.136899	D1
22481	330	2	LU-135	207	713899	SIDM00294	Lung	Small Cell Lung Carcinoma	L60	1705	AZD0156	0.003	3	0.0523097	0.25206	2.32298	ATM	Genome integrity	AZ	L62	2095	Olaparib	0.003	3	0.0287227	0.113859	3.40843	PARP1, PARP2	Genome integrity	AZ	0.426004	0.173945	0.312145	-0.2363	18	0.0632104	0.0961315	3	0.0800962	D3	D1	0.115201	D3	D1	20	0.0819666	0.105575	0.111543	D1
22488	330	1	MFE-296	920	908130	SIDM00334	Endometrium	Endometrial Carcinoma	L59	1735	AZD1775	0.003	3	0.0833841	0.277899	3.01591	WEE1	Cell cycle	AZ	L61	2093	Capivasertib	0.003	3	0.0557	0.367121	2.19206	AKT	PI3K/MTOR signaling	AZ	0.561522	0.283623	0.194402	0.23169	14	-0.00908572	0.0485053	3	0.0317187	D1	D1	0.0460048	D2	D2	17	0.0650949	0.122914	0.152185	D1
22488	330	2	MFE-296	920	908130	SIDM00334	Endometrium	Endometrial Carcinoma	L60	1705	AZD0156	0.003	3	0.0993159	0.0874484	5.80738	ATM	Genome integrity	AZ	L62	2095	Olaparib	0.003	3	0.0765092	0.195501	3.93901	PARP1, PARP2	Genome integrity	AZ	0.227491	0.140043	0.0319905	-0.102341	12	-0.0153096	0.0454563	3	0.0272683	D3	D3	0.0607852	D3	D3	14	0.0133972	0.0614254	0.0463703	D2
22491	330	1	MFE-319	1816	1240174	SIDM00333	Endometrium	Endometrial Carcinoma	L59	1735	AZD1775	0.003	3	0.148971	0.70437	-0.301018	WEE1	Cell cycle	AZ	L61	2093	Capivasertib	0.003	3	0.10608	0.45543	1.38678	AKT	PI3K/MTOR signaling	AZ	0.857842	0.153471	0.402411	0.49363	11	-0.0523684	0.083605	3	0.0220903	D1	D2	0.150233	D2	D2	14	0.0376152	0.134835	0.127203	D1
22491	330	2	MFE-319	1816	1240174	SIDM00333	Endometrium	Endometrial Carcinoma	L60	1705	AZD0156	0.003	3	0.05095	0.172634	3.62491	ATM	Genome integrity	AZ	L62	2095	Olaparib	0.003	3	0.0696981	0.0777249	5.08644	PARP1, PARP2	Genome integrity	AZ	0.192655	0.0200208	0.11493	-0.171557	14	0.018832	0.0775231	3	0.097761	D3	D3	0.160593	D1	D1	16	0.0390205	0.0818584	0.108032	D3
22494	330	1	MOLM-13	747	1330947	SIDM00437	Haematopoietic and Lymphoid	Acute Myeloid Leukemia	L59	1735	AZD1775	0.003	3	0.129083	0.979853	-1.83456	WEE1	Cell cycle	AZ	L61	2093	Capivasertib	0.003	3	0.13025	0.685384	0.510652	AKT	PI3K/MTOR signaling	AZ	1	0.020147	0.314616	0.196983	14	0.0263134	0.0871267	3	0.0915724	D1	D3	0.168944	D3	D3	19	0.0689972	0.10167	0.130366	D2
22494	330	2	MOLM-13	747	1330947	SIDM00437	Haematopoietic and Lymphoid	Acute Myeloid Leukemia	L60	1705	AZD0156	0.003	3	0.0266866	0.274491	1.83256	ATM	Genome integrity	AZ	L62	2095	Olaparib	0.003	3	0.0471599	0.16597	2.31773	PARP1, PARP2	Genome integrity	AZ	0.562609	0.288117	0.396638	-0.240408	24	0.210484	0.219308	3	0.273008	D2	D1	0.273008	D2	D1	24	0.223768	0.233127	0.291015	D2
22506	330	1	NCI-H2405	82	687821	SIDM00724	Lung	Lung Adenocarcinoma	L59	1735	AZD1775	0.003	3	0.0532892	0.355697	2.58353	WEE1	Cell cycle	AZ	L61	2093	Capivasertib	0.003	3	0.0766566	0.29609	3.26314	AKT	PI3K/MTOR signaling	AZ	0.571487	0.215789	0.275397	0.102483	5	-0.0891448	0.0766067	3	-0.0328565	D1	D3	0.0937807	D1	D3	11	0.00452629	0.110652	0.0848276	D1
22506	330	2	NCI-H2405	82	687821	SIDM00724	Lung	Lung Adenocarcinoma	L60	1705	AZD0156	0.003	3	0.0285829	0.11331	6.24097	ATM	Genome integrity	AZ	L62	2095	Olaparib	0.003	3	0.0319714	0.14996	5.43502	PARP1, PARP2	Genome integrity	AZ	0.255803	0.142493	0.105844	-0.2132	7	-0.0471001	0.0394824	3	0.01406	D1	D3	0.0701184	D2	D3	14	-0.00757605	0.0520573	0.053675	D1
22509	330	1	NCI-H650	1539	722066	SIDM01124	Lung	Lung Adenocarcinoma	L59	1735	AZD1775	0.003	3	0.135114	0.517976	0.972905	WEE1	Cell cycle	AZ	L61	2093	Capivasertib	0.003	3	0.0775509	0.150901	4.11759	AKT	PI3K/MTOR signaling	AZ	0.786522	0.268546	0.635621	0.146431	12	0.0135877	0.177524	3	0.136378	D1	D1	0.194734	D1	D2	12	0.0559981	0.219955	0.195644	D1
22509	330	2	NCI-H650	1539	722066	SIDM01124	Lung	Lung Adenocarcinoma	L60	1705	AZD0156	0.003	3	0.0930052	0.0721714	5.5615	ATM	Genome integrity	AZ	L62	2095	Olaparib	0.003	3	0.0623585	0.0753449	5.48031	PARP1, PARP2	Genome integrity	AZ	0.149154	0.0769823	0.0738088	-0.490937	10	-0.0139776	0.0370275	3	0.00722456	D1	D3	0.0820526	D1	D2	12	0.00195667	0.0475224	0.0255802	D1
22521	330	1	OVISE	358	1240198	SIDM00564	Ovary	Ovarian Carcinoma	L59	1735	AZD1775	0.003	3	0.0492907	0.624555	-0.0494283	WEE1	Cell cycle	AZ	L61	2093	Capivasertib	0.003	3	0.0682165	0.373629	2.26414	AKT	PI3K/MTOR signaling	AZ	0.651124	0.0265686	0.277495	0.176645	0	-0.101203	0	3	-0.0793575	D1	D2	NA			14	0.00555471	0.0588285	0.0536184	D1
22521	330	2	OVISE	358	1240198	SIDM00564	Ovary	Ovarian Carcinoma	L60	1705	AZD0156	0.003	3	0.0207571	0.199467	4.23333	ATM	Genome integrity	AZ	L62	2095	Olaparib	0.003	3	0.0793393	0.128334	5.42021	PARP1, PARP2	Genome integrity	AZ	0.305955	0.106488	0.177622	-0.168523	11	-0.00843178	0.0558963	3	0.0200786	D3	D3	0.0643029	D1	D3	18	0.0345914	0.0697572	0.0494667	D3
22524	330	1	PF-382	1043	909260	SIDM00451	Haematopoietic and Lymphoid	T-Lymphoblastic Leukemia	L59	1735	AZD1775	0.003	3	0.12543	0.864802	-1.10511	WEE1	Cell cycle	AZ	L61	2093	Capivasertib	0.003	3	0.133074	0.0789114	4.01657	AKT	PI3K/MTOR signaling	AZ	0.95236	0.0875578	0.873449	0.288115	21	0.144008	0.18284	3	0.251696	D2	D1	0.251696	D2	D1	22	0.157279	0.189314	0.272856	D2
22524	330	2	PF-382	1043	909260	SIDM00451	Haematopoietic and Lymphoid	T-Lymphoblastic Leukemia	L60	1705	AZD0156	0.003	3	0.0473246	0.129264	3.36375	ATM	Genome integrity	AZ	L62	2095	Olaparib	0.003	3	0.0366035	0.0677476	4.21202	PARP1, PARP2	Genome integrity	AZ	0.380154	0.25089	0.312407	-0.284091	24	0.102015	0.106823	3	0.129219	D1	D1	0.129219	D1	D1	24	0.113357	0.118511	0.154354	D1
22530	330	1	UACC-257	14	905977	SIDM00108	Skin	Melanoma	L59	1735	AZD1775	0.003	3	0.0327864	0.318945	2.90739	WEE1	Cell cycle	AZ	L61	2093	Capivasertib	0.003	3	0.0411178	0.216765	4.1615	AKT	PI3K/MTOR signaling	AZ	0.4554	0.136455	0.238635	-0.123673	5	-0.038297	0.0528055	3	-0.0253775	D1	D2	0.0611771	D1	D1	17	0.0342169	0.0690224	0.0840269	D1
22530	330	2	UACC-257	14	905977	SIDM00108	Skin	Melanoma	L60	1705	AZD0156	0.003	3	0.0280993	0.0930055	6.52876	ATM	Genome integrity	AZ	L62	2095	Olaparib	0.003	3	0.0498808	0.122082	5.80246	PARP1, PARP2	Genome integrity	AZ	0.210354	0.117349	0.0882721	-0.368719	11	-0.00548878	0.0520407	3	0.0391345	D1	D3	0.0715198	D2	D3	14	0.0255706	0.0728832	0.0694671	D1
22563	330	1	RH-41	2052	1240210	SIDM00426	Soft Tissue	Rhabdomyosarcoma	L59	1735	AZD1775	0.003	3	0.0911821	0.733168	-0.316484	WEE1	Cell cycle	AZ	L61	2093	Capivasertib	0.003	3	0.0935203	0.737342	-0.34651	AKT	PI3K/MTOR signaling	AZ	0.800664	0.067496	0.0633214	0.239087	9	-0.0386571	0.0615803	3	0.0292451	D1	D3	0.0761698	D2	D3	19	0.0660961	0.116049	0.165103	D2
22563	330	2	RH-41	2052	1240210	SIDM00426	Soft Tissue	Rhabdomyosarcoma	L60	1705	AZD0156	0.003	3	0.0643594	0.365589	1.8703	ATM	Genome integrity	AZ	L62	2095	Olaparib	0.003	3	0.104336	0.110903	4.01287	PARP1, PARP2	Genome integrity	AZ	0.585951	0.220362	0.475048	0.0243743	11	0.01283	0.106624	3	0.0718357	D1	D3	0.131723	D1	D1	14	0.039054	0.103805	0.0983116	D1
22714	330	1	HuH-7	2195	907071	SIDM00585	Liver	Hepatocellular Carcinoma	L59	1735	AZD1775	0.003	3	0.0396554	0.354036	1.93441	WEE1	Cell cycle	AZ	L61	2093	Capivasertib	0.003	3	0.0476366	0.15826	3.42144	AKT	PI3K/MTOR signaling	AZ	0.470717	0.11668	0.312457	0.0289487	15	0.0263139	0.0693788	3	0.0463466	D1	D3	0.0941246	D3	D1	19	0.059489	0.0882189	0.0994889	D1
22714	330	2	HuH-7	2195	907071	SIDM00585	Liver	Hepatocellular Carcinoma	L60	1705	AZD0156	0.003	3	0.0284306	0.055169	5.04674	ATM	Genome integrity	AZ	L62	2095	Olaparib	0.003	3	0.0273478	0.0932792	4.25955	PARP1, PARP2	Genome integrity	AZ	0.159713	0.104544	0.0664338	-0.282055	8	-0.0106582	0.0503846	3	0.00423035	D3	D3	0.101243	D2	D1	10	0.000278904	0.0511217	0.0177688	D1
22720	330	1	LN-405	1505	910694	SIDM00343	Central Nervous System	Glioblastoma	L59	1735	AZD1775	0.003	3	0.0526014	0.325657	2.77941	WEE1	Cell cycle	AZ	L61	2093	Capivasertib	0.003	3	0.0699432	0.327388	2.76124	AKT	PI3K/MTOR signaling	AZ	0.490465	0.164807	0.163077	0.193207	5	-0.0435709	0.0308311	3	-0.00590581	D1	D1	0.0494205	D1	D3	16	0.0467857	0.0956937	0.134933	D1
22720	330	2	LN-405	1505	910694	SIDM00343	Central Nervous System	Glioblastoma	L60	1705	AZD0156	0.003	3	0.0600357	0.14027	5.28518	ATM	Genome integrity	AZ	L62	2095	Olaparib	0.003	3	0.038259	0.144586	5.20357	PARP1, PARP2	Genome integrity	AZ	0.182275	0.0420058	0.0376891	-0.114982	4	-0.0375005	0.0121028	3	-0.033893	D2	D1	0.0127698	D3	D2	15	0.00363184	0.0223521	0.0173497	D2
22723	330	1	NCI-H1876	91	1330972	SIDM00766	Lung	Small Cell Lung Carcinoma	L59	1735	AZD1775	0.003	3	0.133156	0.878208	-1.11	WEE1	Cell cycle	AZ	L61	2093	Capivasertib	0.003	3	0.073374	0.302772	2.03114	AKT	PI3K/MTOR signaling	AZ	0.955759	0.0775508	0.652987	0.450515	14	-0.0304241	0.0881731	3	0.085507	D1	D1	0.128065	D2	D3	14	0.0113093	0.121445	0.135679	D1
22723	330	2	NCI-H1876	91	1330972	SIDM00766	Lung	Small Cell Lung Carcinoma	L60	1705	AZD0156	0.003	3	0.0711163	0.237707	2.40136	ATM	Genome integrity	AZ	L62	2095	Olaparib	0.003	3	0.0917438	0.527353	0.976171	PARP1, PARP2	Genome integrity	AZ	0.8071	0.569393	0.279747	0.301856	24	0.102651	0.108719	3	0.116812	D3	D1	0.116812	D3	D1	25	0.138753	0.138753	0.168776	D1
22726	330	1	NCI-H209	452	688013	SIDM00706	Lung	Small Cell Lung Carcinoma	L59	1735	AZD1775	0.003	3	0.0810773	0.937231	-0.985856	WEE1	Cell cycle	AZ	L61	2093	Capivasertib	0.003	3	0.0511556	0.143956	2.47322	AKT	PI3K/MTOR signaling	AZ	0.872872	-0.0643592	0.728916	0.326258	15	0.0240488	0.0812706	3	0.0955201	D2	D1	0.10858	D3	D1	15	0.0402527	0.105261	0.130235	D2
22726	330	2	NCI-H209	452	688013	SIDM00706	Lung	Small Cell Lung Carcinoma	L60	1705	AZD0156	0.003	3	0.0185446	0.0767765	3.01615	ATM	Genome integrity	AZ	L62	2095	Olaparib	0.003	3	0.0370883	0.651968	0.614635	PARP1, PARP2	Genome integrity	AZ	0.792079	0.715302	0.140111	0.245465	25	0.162834	0.162834	3	0.197157	D2	D2	0.197157	D2	D2	25	0.173001	0.173001	0.217497	D1
22729	330	1	OCI-AML5	2130	1330983	SIDM00461	Haematopoietic and Lymphoid	Acute Myeloid Leukemia	L59	1735	AZD1775	0.003	3	0.039126	0.944404	-0.610466	WEE1	Cell cycle	AZ	L61	2093	Capivasertib	0.003	3	0.0849457	0.184634	1.99481	AKT	PI3K/MTOR signaling	AZ	0.89321	-0.0511942	0.708577	0.459888	8	-0.0443337	0.0305806	3	-0.0231876	D1	D1	0.0503758	D1	D2	9	-0.0308339	0.050103	0.00315392	D1
22729	330	2	OCI-AML5	2130	1330983	SIDM00461	Haematopoietic and Lymphoid	Acute Myeloid Leukemia	L60	1705	AZD0156	0.003	3	0.0174091	0.0384677	3.04076	ATM	Genome integrity	AZ	L62	2095	Olaparib	0.003	3	0.0222565	0.0949521	2.45903	PARP1, PARP2	Genome integrity	AZ	0.138954	0.100487	0.0440022	-0.294368	10	0.010345	0.0578633	3	0.0426471	D1	D3	0.0720802	D3	D3	10	0.0131279	0.0619263	0.0433747	D1
22732	330	1	PA-1	643	909255	SIDM01140	Ovary	Ovarian Carcinoma	L59	1735	AZD1775	0.003	3	0.0698923	0.825379	-0.609894	WEE1	Cell cycle	AZ	L61	2093	Capivasertib	0.003	3	0.0622054	0.558408	0.840447	AKT	PI3K/MTOR signaling	AZ	0.866274	0.040895	0.307866	0.118075	11	-0.0228989	0.0497039	3	0.0322269	D1	D2	0.0656432	D1	D3	16	0.0427098	0.109665	0.141379	D1
22732	330	2	PA-1	643	909255	SIDM01140	Ovary	Ovarian Carcinoma	L60	1705	AZD0156	0.003	3	0.00667463	0.261854	2.23857	ATM	Genome integrity	AZ	L62	2095	Olaparib	0.003	3	0.0535753	0.0782533	3.8115	PARP1, PARP2	Genome integrity	AZ	0.478751	0.216897	0.400498	-0.269448	20	0.121863	0.157253	3	0.241804	D2	D1	0.241804	D2	D1	20	0.135642	0.173877	0.266211	D2
22735	330	1	RD	1763	909264	SIDM00847	Soft Tissue	Rhabdomyosarcoma	L59	1735	AZD1775	0.003	3	0.0465316	0.681904	0.0287354	WEE1	Cell cycle	AZ	L61	2093	Capivasertib	0.003	3	0.0780128	0.43339	1.47468	AKT	PI3K/MTOR signaling	AZ	0.796603	0.114699	0.363213	0.0786723	10	-0.0340064	0.0516997	3	0.0302866	D1	D2	0.0805324	D2	D3	15	0.0413494	0.104401	0.129338	D1
22735	330	2	RD	1763	909264	SIDM00847	Soft Tissue	Rhabdomyosarcoma	L60	1705	AZD0156	0.003	3	0.0412974	0.129827	3.7679	ATM	Genome integrity	AZ	L62	2095	Olaparib	0.003	3	0.05712	0.080982	4.50674	PARP1, PARP2	Genome integrity	AZ	0.238209	0.108382	0.157227	-0.479721	23	0.0333434	0.0371925	3	0.0467119	D2	D3	0.0467119	D2	D3	23	0.0491641	0.0540058	0.0676103	D1
22738	330	1	RPMI-8866	1525	910544	SIDM00482	Haematopoietic and Lymphoid	Chronic Myelogenous Leukemia	L59	1735	AZD1775	0.003	3	0.112135	0.933959	-1.05263	WEE1	Cell cycle	AZ	L61	2093	Capivasertib	0.003	3	0.103978	0.334438	1.65745	AKT	PI3K/MTOR signaling	AZ	0.963868	0.0299094	0.629431	0.0439331	16	0.00912034	0.0609444	3	0.0781611	D1	D2	0.0926091	D2	D2	17	0.0388753	0.0843055	0.111332	D1
22738	330	2	RPMI-8866	1525	910544	SIDM00482	Haematopoietic and Lymphoid	Chronic Myelogenous Leukemia	L60	1705	AZD0156	0.003	3	0.0126831	0.0936895	2.94147	ATM	Genome integrity	AZ	L62	2095	Olaparib	0.003	3	0.0820125	0.0494353	3.49934	PARP1, PARP2	Genome integrity	AZ	0.284584	0.190895	0.235149	-0.635351	16	0.0606879	0.103366	3	0.103325	D1	D1	0.142615	D1	D1	16	0.0655414	0.109226	0.115757	D1
22741	330	1	SU8686	268	1240218	SIDM01188	Pancreas	Pancreatic Carcinoma	L59	1735	AZD1775	0.003	3	0.0266303	0.237332	3.85928	WEE1	Cell cycle	AZ	L61	2093	Capivasertib	0.003	3	0.0503399	0.081912	6.81368	AKT	PI3K/MTOR signaling	AZ	0.202404	-0.0349281	0.120492	-0.265555	4	-0.0618945	0.0576472	3	0.00189981	D3	D3	0.0649713	D2	D3	5	-0.0294468	0.0618876	0.0221567	D3
22741	330	2	SU8686	268	1240218	SIDM01188	Pancreas	Pancreatic Carcinoma	L60	1705	AZD0156	0.003	3	0.0429142	0.0780438	6.93803	ATM	Genome integrity	AZ	L62	2095	Olaparib	0.003	3	0.0594371	0.0795899	6.88767	PARP1, PARP2	Genome integrity	AZ	0.145764	0.0677199	0.0661738	-0.322195	12	-0.0010739	0.0396142	3	0.0337663	D3	D2	0.068367	D2	D3	15	0.0225843	0.0502539	0.0565214	D2
22744	330	1	SW1573	849	724878	SIDM01163	Lung	Lung Adenocarcinoma	L59	1735	AZD1775	0.003	3	0.0796715	0.396945	1.97474	WEE1	Cell cycle	AZ	L61	2093	Capivasertib	0.003	3	0.0373199	0.228818	3.64396	AKT	PI3K/MTOR signaling	AZ	0.571865	0.17492	0.343047	-0.0711726	7	-0.0228907	0.0633674	3	0.00738765	D1	D2	0.0796987	D1	D1	18	0.0461333	0.0789325	0.0988169	D1
22744	330	2	SW1573	849	724878	SIDM01163	Lung	Lung Adenocarcinoma	L60	1705	AZD0156	0.003	3	0.0237316	0.0997873	5.70661	ATM	Genome integrity	AZ	L62	2095	Olaparib	0.003	3	0.033363	0.0824907	6.14526	PARP1, PARP2	Genome integrity	AZ	0.162437	0.0626495	0.079946	-0.480601	14	-0.000184762	0.0255026	3	0.0152677	D3	D2	0.0358162	D2	D3	18	0.0232361	0.0428683	0.0476776	D1
22747	330	1	SW626	2038	909753	SIDM01168	Large Intestine	Colorectal Carcinoma	L59	1735	AZD1775	0.003	3	0.0803054	0.585702	0.40083	WEE1	Cell cycle	AZ	L61	2093	Capivasertib	0.003	3	0.114977	0.134882	4.84416	AKT	PI3K/MTOR signaling	AZ	0.582857	-0.00284474	0.447976	-0.11756	6	-0.060619	0.0485783	3	-0.0163143	D1	D2	0.063191	D2	D1	11	-0.0201944	0.0528555	0.0301291	D1
22747	330	2	SW626	2038	909753	SIDM01168	Large Intestine	Colorectal Carcinoma	L60	1705	AZD0156	0.003	3	0.0352328	0.104917	5.4191	ATM	Genome integrity	AZ	L62	2095	Olaparib	0.003	3	0.0815329	0.130013	4.92956	PARP1, PARP2	Genome integrity	AZ	0.163983	0.0590659	0.0339705	-0.536434	9	-0.0325545	0.0523611	3	0.0266003	D3	D3	0.0674261	D2	D3	12	-0.00387257	0.0614975	0.0447165	D3
22750	330	1	TGBC24TKB	2046	910695	SIDM00267	Biliary Tract	Biliary Tract Carcinoma	L59	1735	AZD1775	0.003	3	0.0943764	0.712392	-0.204454	WEE1	Cell cycle	AZ	L61	2093	Capivasertib	0.003	3	0.0795925	0.199101	3.09829	AKT	PI3K/MTOR signaling	AZ	0.810973	0.098581	0.611872	0.125855	8	-0.034049	0.0821282	3	0.00382924	D1	D1	0.163805	D2	D3	13	0.00845412	0.0862549	0.0589237	D1
22750	330	2	TGBC24TKB	2046	910695	SIDM00267	Biliary Tract	Biliary Tract Carcinoma	L60	1705	AZD0156	0.003	3	0.022866	0.249829	2.67822	ATM	Genome integrity	AZ	L62	2095	Olaparib	0.003	3	0.122575	0.151085	3.57841	PARP1, PARP2	Genome integrity	AZ	0.457002	0.207173	0.305917	-0.228116	14	0.0103611	0.0897351	3	0.0611805	D3	D3	0.101699	D1	D3	16	0.0408179	0.100336	0.0764623	D3
22756	330	1	U-87-MG	549	687590	SIDM01189	Central Nervous System	Glioblastoma	L59	1735	AZD1775	0.003	3	0.0365954	0.160244	5.0287	WEE1	Cell cycle	AZ	L61	2093	Capivasertib	0.003	3	0.0903168	0.148842	5.23583	AKT	PI3K/MTOR signaling	AZ	0.467003	0.306759	0.318161	-0.24	17	0.0502574	0.112076	3	0.111696	D1	D1	0.167018	D1	D1	18	0.0956126	0.152405	0.185815	D1
22756	330	2	U-87-MG	549	687590	SIDM01189	Central Nervous System	Glioblastoma	L60	1705	AZD0156	0.003	3	0.0466612	0.0778919	6.96224	ATM	Genome integrity	AZ	L62	2095	Olaparib	0.003	3	0.0534497	0.162668	4.98622	PARP1, PARP2	Genome integrity	AZ	0.297414	0.219522	0.134746	-0.409589	15	0.0207437	0.0705543	3	0.0722548	D1	D3	0.0822451	D1	D3	17	0.0504989	0.091436	0.108491	D1
22759	330	1	HOP-62	1500	905972	SIDM00133	Lung	Lung Adenocarcinoma	L59	1735	AZD1775	0.003	3	0.0785249	0.36356	2.18494	WEE1	Cell cycle	AZ	L61	2093	Capivasertib	0.003	3	0.0164389	0.118384	4.99391	AKT	PI3K/MTOR signaling	AZ	0.4281	0.0645404	0.309717	-0.228267	2	-0.0871958	0.0542656	3	-0.0670093	D1	D1	0.0580815	D1	D1	5	-0.048917	0.0634254	-0.010354	D1
22759	330	2	HOP-62	1500	905972	SIDM00133	Lung	Lung Adenocarcinoma	L60	1705	AZD0156	0.003	3	0.0344738	0.0797149	5.84443	ATM	Genome integrity	AZ	L62	2095	Olaparib	0.003	3	0.0363174	0.0670124	6.20778	PARP1, PARP2	Genome integrity	AZ	0.122148	0.042433	0.0551356	-0.534219	2	-0.0248842	0.0651186	3	-0.0129045	D1	D1	0.0651186	D1	D1	9	-0.00744561	0.0317553	0.0188442	D1
23109	330	1	C2BBe1	2104	910700	SIDM01233	Large Intestine	Colorectal Carcinoma	L59	1735	AZD1775	0.003	3	0.0811773	0.513323	0.993303	WEE1	Cell cycle	AZ	L61	2093	Capivasertib	0.003	3	0.112744	0.228463	3.50301	AKT	PI3K/MTOR signaling	AZ	0.533444	0.020121	0.304981	0.153514	4	-0.0770401	0.0332178	3	-0.060651	D3	D3	0.0462833	D2	D1	13	-0.0103214	0.0450003	0.00735055	D2
23109	330	2	C2BBe1	2104	910700	SIDM01233	Large Intestine	Colorectal Carcinoma	L60	1705	AZD0156	0.003	3	0.0311009	0.182362	4.06293	ATM	Genome integrity	AZ	L62	2095	Olaparib	0.003	3	0.092134	0.11235	5.18222	PARP1, PARP2	Genome integrity	AZ	0.284674	0.102311	0.172324	-0.0952563	9	-0.0428002	0.0350699	3	-0.0115878	D3	D3	0.0629357	D1	D1	11	-0.00924358	0.0567294	0.00935892	D3
23112	330	1	CHP-134	1562	910941	SIDM00285	Peripheral Nervous System	Neuroblastoma	L59	1735	AZD1775	0.003	3	0.149423	0.751917	-0.437582	WEE1	Cell cycle	AZ	L61	2093	Capivasertib	0.003	3	0.101953	0.127964	3.75726	AKT	PI3K/MTOR signaling	AZ	0.844442	0.092525	0.716478	0.541011	10	-0.0416148	0.109537	3	0.00167765	D1	D2	0.161321	D2	D2	10	-0.0147703	0.125317	0.0256204	D1
23112	330	2	CHP-134	1562	910941	SIDM00285	Peripheral Nervous System	Neuroblastoma	L60	1705	AZD0156	0.003	3	0.0748103	0.216786	2.87812	ATM	Genome integrity	AZ	L62	2095	Olaparib	0.003	3	0.0804033	0.0735606	4.6081	PARP1, PARP2	Genome integrity	AZ	0.433734	0.216948	0.360173	0.130302	25	0.173895	0.173895	3	0.277336	D2	D1	0.277336	D2	D1	25	0.190878	0.190878	0.305968	D2
23115	330	1	CL-11	1153	1290769	SIDM00944	Large Intestine	Colorectal Carcinoma	L59	1735	AZD1775	0.003	3	0.132175	0.689885	-0.152513	WEE1	Cell cycle	AZ	L61	2093	Capivasertib	0.003	3	0.0360031	0.27573	2.60973	AKT	PI3K/MTOR signaling	AZ	0.734346	0.0444605	0.458616	0.217292	10	-0.0498862	0.0847547	3	0.0527603	D1	D2	0.100192	D2	D2	12	0.0101004	0.11274	0.0972275	D1
23115	330	2	CL-11	1153	1290769	SIDM00944	Large Intestine	Colorectal Carcinoma	L60	1705	AZD0156	0.003	3	0.0420413	0.169836	3.58149	ATM	Genome integrity	AZ	L62	2095	Olaparib	0.003	3	0.04464	0.11273	4.32688	PARP1, PARP2	Genome integrity	AZ	0.35765	0.187814	0.244921	-0.159403	18	0.0646739	0.102283	3	0.119297	D1	D2	0.126547	D1	D3	19	0.0892719	0.126376	0.157989	D1
23121	330	1	HDQ-P1	743	1290922	SIDM01062	Breast	Breast Carcinoma	L59	1735	AZD1775	0.003	3	0.0770739	0.715175	-0.570063	WEE1	Cell cycle	AZ	L61	2093	Capivasertib	0.003	3	0.082171	0.629844	0.135185	AKT	PI3K/MTOR signaling	AZ	0.855549	0.140374	0.225705	0.325824	8	-0.0678545	0.0245125	3	-0.0253106	D1	D2	0.041842	D1	D3	20	0.0556582	0.100278	0.115104	D1
23121	330	2	HDQ-P1	743	1290922	SIDM01062	Breast	Breast Carcinoma	L60	1705	AZD0156	0.003	3	0.083138	0.350773	2.21446	ATM	Genome integrity	AZ	L62	2095	Olaparib	0.003	3	0.159699	0.152902	4.20163	PARP1, PARP2	Genome integrity	AZ	0.371019	0.0202462	0.218117	-0.158705	3	-0.0859229	0.0425685	3	-0.0481994	D1	D3	0.0949491	D1	D1	5	-0.0421242	0.0604108	-0.0153761	D2
23124	330	1	KARPAS-45	617	907272	SIDM01007	Haematopoietic and Lymphoid	T-Lymphoblastic Leukemia	L59	1735	AZD1775	0.003	3	0.0833791	0.963463	-1.41522	WEE1	Cell cycle	AZ	L61	2093	Capivasertib	0.003	3	0.097371	0.414245	1.36476	AKT	PI3K/MTOR signaling	AZ	0.961748	-0.00171442	0.547503	0.874176	13	-0.00460278	0.0515327	3	0.0312479	D1	D2	0.0717178	D3	D2	15	0.0260904	0.0809638	0.0836376	D3
23124	330	2	KARPAS-45	617	907272	SIDM01007	Haematopoietic and Lymphoid	T-Lymphoblastic Leukemia	L60	1705	AZD0156	0.003	3	0.0335927	0.108242	2.71869	ATM	Genome integrity	AZ	L62	2095	Olaparib	0.003	3	0.0607817	0.0757989	3.01986	PARP1, PARP2	Genome integrity	AZ	0.238417	0.130175	0.162618	0.150844	19	0.0455867	0.0771221	3	0.0875759	D1	D3	0.0875759	D1	D3	19	0.0519206	0.0837122	0.091232	D1
23126	330	1	LU-99A	1660	907796	SIDM01219	Lung	Non-Small Cell Lung Carcinoma	L59	1735	AZD1775	0.003	3	0.0183741	0.473596	1.31964	WEE1	Cell cycle	AZ	L61	2093	Capivasertib	0.003	3	0.0398401	0.436204	1.63508	AKT	PI3K/MTOR signaling	AZ	0.623341	0.149745	0.187137	0.234379	9	-0.0515391	0.0459972	3	0.0124928	D1	D2	0.0501032	D1	D3	18	0.0563834	0.110654	0.143283	D1
23126	330	2	LU-99A	1660	907796	SIDM01219	Lung	Non-Small Cell Lung Carcinoma	L60	1705	AZD0156	0.003	3	0.0356087	0.335572	2.52685	ATM	Genome integrity	AZ	L62	2095	Olaparib	0.003	3	0.0584315	0.250725	3.38755	PARP1, PARP2	Genome integrity	AZ	0.407723	0.0721516	0.156998	0.0187613	12	-0.0181653	0.0486065	3	0.0427954	D2	D3	0.0814271	D3	D1	19	0.052579	0.0821488	0.0968672	D2
23127	330	1	LU-99A	1660	907796	SIDM01219	Lung	Non-Small Cell Lung Carcinoma	L59	1735	AZD1775	0.003	3	0.0612196	0.462274	1.41473	WEE1	Cell cycle	AZ	L61	2093	Capivasertib	0.003	3	0.0805816	0.401956	1.92935	AKT	PI3K/MTOR signaling	AZ	0.616201	0.153926	0.214245	0.205433	16	0.0191997	0.0664797	3	0.0789996	D1	D3	0.0912378	D2	D2	23	0.121418	0.139077	0.186544	D1
23127	330	2	LU-99A	1660	907796	SIDM01219	Lung	Non-Small Cell Lung Carcinoma	L60	1705	AZD0156	0.003	3	0.0629918	0.323119	2.64474	ATM	Genome integrity	AZ	L62	2095	Olaparib	0.003	3	0.0605026	0.262052	3.26332	PARP1, PARP2	Genome integrity	AZ	0.377811	0.0546927	0.115759	-0.0329564	9	-0.0145484	0.051025	3	0.0179702	D3	D3	0.0602114	D3	D1	21	0.0569216	0.0745883	0.070677	D3
23128	330	1	LU-99A	1660	907796	SIDM01219	Lung	Non-Small Cell Lung Carcinoma	L59	1735	AZD1775	0.003	3	0.0277864	0.503139	1.07236	WEE1	Cell cycle	AZ	L61	2093	Capivasertib	0.003	3	0.128101	0.363175	2.27285	AKT	PI3K/MTOR signaling	AZ	0.641359	0.13822	0.278185	0.208102	11	-0.0105799	0.0430858	3	0.0267218	D1	D2	0.0655616	D1	D1	21	0.0889281	0.118177	0.165478	D1
23128	330	2	LU-99A	1660	907796	SIDM01219	Lung	Non-Small Cell Lung Carcinoma	L60	1705	AZD0156	0.003	3	0.0740441	0.244489	3.45754	ATM	Genome integrity	AZ	L62	2095	Olaparib	0.003	3	0.0964547	0.275608	3.1191	PARP1, PARP2	Genome integrity	AZ	0.441672	0.197183	0.166064	0.00841433	13	-0.00138037	0.062248	3	0.0545868	D1	D3	0.078001	D1	D3	19	0.0636778	0.104236	0.114217	D1
23137	330	1	NCI-H1573	372	908472	SIDM00749	Lung	Lung Adenocarcinoma	L59	1735	AZD1775	0.003	3	0.0646603	0.478372	1.28406	WEE1	Cell cycle	AZ	L61	2093	Capivasertib	0.003	3	0.113895	0.170416	4.48921	AKT	PI3K/MTOR signaling	AZ	0.603619	0.125247	0.433204	0.2941	10	-0.0318008	0.0557688	3	-0.0182515	D1	D2	0.069115	D1	D3	12	0.0239824	0.0966135	0.0551101	D1
23137	330	2	NCI-H1573	372	908472	SIDM00749	Lung	Lung Adenocarcinoma	L60	1705	AZD0156	0.003	3	0.0278722	0.100244	5.79993	ATM	Genome integrity	AZ	L62	2095	Olaparib	0.003	3	0.101829	0.158958	4.6677	PARP1, PARP2	Genome integrity	AZ	0.179598	0.0793531	0.0206397	-0.129922	12	0.00024716	0.0722114	3	0.059327	D3	D3	0.0860477	D3	D3	16	0.0327143	0.0750155	0.080391	D3
23140	330	1	NCI-H1688	348	1298349	SIDM00792	Lung	Small Cell Lung Carcinoma	L59	1735	AZD1775	0.003	3	0.0744854	0.523858	0.930627	WEE1	Cell cycle	AZ	L61	2093	Capivasertib	0.003	3	0.0647212	0.205409	3.47814	AKT	PI3K/MTOR signaling	AZ	0.686819	0.162961	0.48141	0.590767	9	-0.0409392	0.0815091	3	0.0179971	D1	D2	0.116316	D2	D2	11	0.0142566	0.112123	0.0987173	D1
23140	330	2	NCI-H1688	348	1298349	SIDM00792	Lung	Small Cell Lung Carcinoma	L60	1705	AZD0156	0.003	3	0.050905	0.0902241	5.16332	ATM	Genome integrity	AZ	L62	2095	Olaparib	0.003	3	0.0546183	0.0768902	5.4702	PARP1, PARP2	Genome integrity	AZ	0.205709	0.115485	0.128819	0.109656	8	-0.0121637	0.0686499	3	0.023269	D1	D3	0.0736466	D1	D3	10	0.0055961	0.0748035	0.0357412	D1
23144	330	1	NCI-H196	1250	1240186	SIDM00761	Lung	Small Cell Lung Carcinoma	L59	1735	AZD1775	0.003	3	0.0599846	0.531602	0.745727	WEE1	Cell cycle	AZ	L61	2093	Capivasertib	0.003	3	0.0537019	0.302759	3.4243	AKT	PI3K/MTOR signaling	AZ	0.577997	0.0463957	0.275238	0.822222	2	-0.118124	0.0436459	3	-0.0646914	D1	D3	0.0436459	D1	D3	10	-0.0123189	0.0725998	0.0210383	D2
23144	330	2	NCI-H196	1250	1240186	SIDM00761	Lung	Small Cell Lung Carcinoma	L60	1705	AZD0156	0.003	3	0.0648938	0.099921	7.22681	ATM	Genome integrity	AZ	L62	2095	Olaparib	0.003	3	0.071483	0.0989396	7.25737	PARP1, PARP2	Genome integrity	AZ	0.14534	0.0454187	0.0464001	0.389564	6	-0.0504851	0.0486805	3	0.00889554	D3	D3	0.0552075	D3	D2	8	-0.0158434	0.0578557	0.0347474	D3
23148	330	1	NCI-H2122	1015	722046	SIDM00702	Lung	Lung Adenocarcinoma	L59	1735	AZD1775	0.003	3	0.154732	0.891382	-0.603447	WEE1	Cell cycle	AZ	L61	2093	Capivasertib	0.003	3	0.13402	0.24504	2.00849	AKT	PI3K/MTOR signaling	AZ	0.930961	0.0395797	0.685922	0.0971986	20	0.0752229	0.112914	3	0.11304	D2	D1	0.175672	D2	D2	21	0.0998727	0.135998	0.168575	D2
23148	330	2	NCI-H2122	1015	722046	SIDM00702	Lung	Lung Adenocarcinoma	L60	1705	AZD0156	0.003	3	0.0223966	0.143144	2.54555	ATM	Genome integrity	AZ	L62	2095	Olaparib	0.003	3	0.0974254	0.0562447	3.37901	PARP1, PARP2	Genome integrity	AZ	0.355143	0.211999	0.298899	-0.478619	21	0.109401	0.135411	3	0.161879	D2	D1	0.161879	D2	D1	21	0.115472	0.142487	0.171007	D2
23151	330	1	NCI-H2170	1811	687815	SIDM00716	Lung	Squamous Cell Lung Carcinoma	L59	1735	AZD1775	0.003	3	0.0807358	0.742479	-0.387905	WEE1	Cell cycle	AZ	L61	2093	Capivasertib	0.003	3	0.033834	0.450568	1.3771	AKT	PI3K/MTOR signaling	AZ	0.827585	0.0851064	0.377018	0.187036	7	-0.0454093	0.0504348	3	0.0198142	D1	D3	0.108757	D2	D2	20	0.0311969	0.0630553	0.0883934	D1
[truncated: 82,950 more rows]
[truncated: 10 more columns]
